# Supplementary material for: Perturbation of METTL1-mediated tRNA N7- methylguanosine modification induces senescence and aging
Source: Nat Commun. 2024 Jul 8;15:5713. doi: 10.1038/s41467-024-49796-8 (PMC11231295; doi:10.1038/s41467-024-49796-8)
Supplement: Supplementary file 4 — Supplementary Datasets 1-7 [file 41467_2024_49796_MOESM4_ESM.zip › Supplementary Data 1.xlsx]

## Sheet: proteinGroups
Protein IDs	Majority protein IDs	Peptide counts (all)	Peptide counts (razor+unique)	Peptide counts (unique)	Protein names	Gene names	Fasta headers	Number of proteins	Peptides	Razor + unique peptides	Unique peptides	Peptides 10_1	Peptides 10_2	Peptides 10_3	Peptides 22_1	Peptides 22_2	Peptides 22_3	Razor + unique peptides 10_1	Razor + unique peptides 10_2	Razor + unique peptides 10_3	Razor + unique peptides 22_1	Razor + unique peptides 22_2	Razor + unique peptides 22_3	Unique peptides 10_1	Unique peptides 10_2	Unique peptides 10_3	Unique peptides 22_1	Unique peptides 22_2	Unique peptides 22_3	Sequence coverage [%]	Unique + razor sequence coverage [%]	Unique sequence coverage [%]	Mol. weight [kDa]	Sequence length	Sequence lengths	Fraction average	Fraction 1	Fraction 3	Fraction 5	Fraction 7	Q-value	Score	Identification type 10_1	Identification type 10_2	Identification type 10_3	Identification type 22_1	Identification type 22_2	Identification type 22_3	Sequence coverage 10_1 [%]
A0A023HHK9;Q8NFU7	A0A023HHK9;Q8NFU7	1;1	1;1	1;1	Methylcytosine dioxygenase TET1	TET1	;	2	1	1	1	0	0	0	1	1	1	0	0	0	1	1	1	0	0	0	1	1	1	1.4	1.4	1.4	142.8	1305	1305;2136	7				3	0.010025	2.2952				By matching	By MS/MS	By matching	0
Q8HNR3;Q8HNQ3;Q8HNQ2;Q8HBX8;A0A0N6WBT4;A0A0N7B9D3;A0A0N7BBS2;Q4R1L4;A0A0N7BB20;A0A059RPI8;A0A059RPW0;A0A059QMF7;A0A059QD37;A0A059R5S6;X5D927;X5C9H5;X5BMX5;X5BDH6;W8DJ92;W8D226;W0C7W3;V9N872;V9N3I6;V9JVR4;V9JU54;V9JI12;V9JCG6;V9JAP4;V9J9K8;V9J978;V9J4D6;V9J248;V5L903;V5L8X3;V5JIE7;U5ZA32;U5YWV7;U3LSF4;U3L439;U3KW58;T2HM13;T2HKF7;T1Q7E3;T1Q4Y6;R9Y9M1;R9Y9G2;R9Y6E5;R9Y634;R9Y5G0;R9Y4H6;R9Y445;R9Y438…	Q8HNR3;Q8HNQ3;Q8HNQ2;Q8HBX8;A0A0N6WBT4;A0A0N7B9D3;A0A0N7BBS2;Q4R1L4;A0A0N7BB20;A0A059RPI8;A0A059RPW0;A0A059QMF7;A0A059QD37;A0A059R5S6;X5D927;X5C9H5;X5BMX5;X5BDH6;W8DJ92;W8D226;W0C7W3;V9N872;V9N3I6;V9JVR4;V9JU54;V9JI12;V9JCG6;V9JAP4;V9J9K8;V9J978;V9J4D6;V9J248;V5L903;V5L8X3;V5JIE7;U5ZA32;U5YWV7;U3LSF4;U3L439;U3KW58;T2HM13;T2HKF7;T1Q7E3;T1Q4Y6;R9Y9M1;R9Y9G2;R9Y6E5;R9Y634;R9Y5G0;R9Y4H6;R9Y445;R9Y438…	2;2;2;2;2;2;2;2;2;2;2;2;2;2;2;2;2;2;2;2;2;2;2;2;2;2;2;2;2;2;2;2;2;2;2;2;2;2;2;2;2;2;2;2;2;2;2;2;2;2;2;2;2;2;2;2;2;2;2;2;2;2;2;2;2;2;2;2;2;2;2;2;2;2;2;2;2;2;2;2;2;2;2;2;2;2;2;2;2;2;2;2;2;2;2;2;2;2;2;2;2;2;2;2;2;2;2;2;2;2;2;2;2;2;2;2;2;2;2;2;2;2;2;2;2;2;2;2;2;2;2;2;2;2;2;2;2;2;2;2;2;2;2;2;2;2;2;2;2;2;2;2;2;2;2;2;2;2;2;2;2;2;2;2;2;2;2;2;2;2;2;2;2;2;2;2;2;2;2;2;2;2;2;2;2;2;2;2;2;2;2;2;2;2;2;2;2;2;2;2…	2;2;2;2;2;2;2;2;2;2;2;2;2;2;2;2;2;2;2;2;2;2;2;2;2;2;2;2;2;2;2;2;2;2;2;2;2;2;2;2;2;2;2;2;2;2;2;2;2;2;2;2;2;2;2;2;2;2;2;2;2;2;2;2;2;2;2;2;2;2;2;2;2;2;2;2;2;2;2;2;2;2;2;2;2;2;2;2;2;2;2;2;2;2;2;2;2;2;2;2;2;2;2;2;2;2;2;2;2;2;2;2;2;2;2;2;2;2;2;2;2;2;2;2;2;2;2;2;2;2;2;2;2;2;2;2;2;2;2;2;2;2;2;2;2;2;2;2;2;2;2;2;2;2;2;2;2;2;2;2;2;2;2;2;2;2;2;2;2;2;2;2;2;2;2;2;2;2;2;2;2;2;2;2;2;2;2;2;2;2;2;2;2;2;2;2;2;2;2;2…	2;2;2;2;2;2;2;2;2;2;2;2;2;2;2;2;2;2;2;2;2;2;2;2;2;2;2;2;2;2;2;2;2;2;2;2;2;2;2;2;2;2;2;2;2;2;2;2;2;2;2;2;2;2;2;2;2;2;2;2;2;2;2;2;2;2;2;2;2;2;2;2;2;2;2;2;2;2;2;2;2;2;2;2;2;2;2;2;2;2;2;2;2;2;2;2;2;2;2;2;2;2;2;2;2;2;2;2;2;2;2;2;2;2;2;2;2;2;2;2;2;2;2;2;2;2;2;2;2;2;2;2;2;2;2;2;2;2;2;2;2;2;2;2;2;2;2;2;2;2;2;2;2;2;2;2;2;2;2;2;2;2;2;2;2;2;2;2;2;2;2;2;2;2;2;2;2;2;2;2;2;2;2;2;2;2;2;2;2;2;2;2;2;2;2;2;2;2;2;2…	Cytochrome c oxidase subunit 1	COI;COX1;coxI;CO1;MT-CO1	;;;;;;;;;;;;;;;;;;;;;;;;;;;;;;;;;;;;;;;;;;;;;;;;;;;;;;;;;;;;;;;;;;;;;;;;;;;;;;;;;;;;;;;;;;;;;;;;;;;;;;;;;;;;;;;;;;;;;;;;;;;;;;;;;;;;;;;;;;;;;;;;;;;;;;;;;;;;;;;;;;;;;;;;;;;;;;;;;;;;;;;;;;;;;;;;;;;;;;;;;;;;;;;;;;;;;;;;;;;;;;;;;;;;;;;;;;;;;;;;;;;;;;;;;;;;;;;;	530	2	2	2	1	0	1	2	1	2	1	0	1	2	1	2	1	0	1	2	1	2	32.7	32.7	32.7	11.434	98	98;98;98;98;116;130;140;142;155;499;508;509;509;512;513;513;513;513;513;513;513;513;513;513;513;513;513;513;513;513;513;513;513;513;513;513;513;513;513;513;513;513;513;513;513;513;513;513;513;513;513;513;513;513;513;513;513;513;513;513;513;513;513;513;513;513;513;513;513;513;513;513;513;513;513;513;513;513;513;513;513;513;513;513;513;513;513;513;513;513;513;513;513;513;513;513;513;513;513;513;513…	6		2		6	0.00077983	5.8009	By MS/MS		By MS/MS	By MS/MS	By MS/MS	By MS/MS	31.6
H9E7F7;H9E7P8;A0A1B1PEQ8;H9E7W2;H9E7T7;X5C6M5;X5BKA4;X2CK15;X2C841;W8DFH5;W8D1X2;V9K571;V9JPM6;V9J3S1;U5Z9R9;U5Z487;U3LSI8;T1SWS8;T1Q632;S4STI1;R9Y478;R9Y412;Q9B2U8;Q9B138;Q8WCW3;Q8HNR1;Q85KS0;Q7Y6M3;Q6VJJ3;Q6VJD8;Q6VIG7;Q6RQ80;Q6RNN7;Q6RKW8;Q6R0V6;Q5SB08;Q5SAP1;Q5S971;Q4GQP0;Q4GHE1;Q4GCZ4;Q4GCG2;Q4F4V6;Q305H0;Q19MP7;Q15HH9;Q0Z7S0;Q0Z7J0;Q06TE6;L7XQ86;L7XMG0;K9M370;J7FG21;I6UIH6;I6PRP7;I6N6Q6;I3Q…	H9E7F7;H9E7P8;A0A1B1PEQ8;H9E7W2;H9E7T7;X5C6M5;X5BKA4;X2CK15;X2C841;W8DFH5;W8D1X2;V9K571;V9JPM6;V9J3S1;U5Z9R9;U5Z487;U3LSI8;T1SWS8;T1Q632;S4STI1;R9Y478;R9Y412;Q9B2U8;Q9B138;Q8WCW3;Q8HNR1;Q85KS0;Q7Y6M3;Q6VJJ3;Q6VJD8;Q6VIG7;Q6RQ80;Q6RNN7;Q6RKW8;Q6R0V6;Q5SB08;Q5SAP1;Q5S971;Q4GQP0;Q4GHE1;Q4GCZ4;Q4GCG2;Q4F4V6;Q305H0;Q19MP7;Q15HH9;Q0Z7S0;Q0Z7J0;Q06TE6;L7XQ86;L7XMG0;K9M370;J7FG21;I6UIH6;I6PRP7;I6N6Q6;I3Q…	6;6;6;6;6;6;6;6;6;6;6;6;6;6;6;6;6;6;6;6;6;6;6;6;6;6;6;6;6;6;6;6;6;6;6;6;6;6;6;6;6;6;6;6;6;6;6;6;6;6;6;6;6;6;6;6;6;6;6;6;6;6;6;6;6;6;6;6;6;6;6;6;6;6;6;6;6;6;6;6;6;6;6;6;6;6;6;6;6;6;6;6;6;6;6;6;6;6;6;6;6;6;6;6;6;6;6;6;6;6;6;6;6;6;6;6;6;6;6;6;6;6;6;6;6;6;6;6;6;6;6;6;6;6;6;6;6;6;6;6;6;6;6;6;6;6;6;6;6;6;6;6;6;6;6;6;6;5;5;5;5;5;5;5;5;5;5;5;5;5;5;5;5;5;5;5;5;5;5;5;5;5;5;5;5;5;5;5;5;5;5;5;5;5;5;5;5;5;5;5…	6;6;6;6;6;6;6;6;6;6;6;6;6;6;6;6;6;6;6;6;6;6;6;6;6;6;6;6;6;6;6;6;6;6;6;6;6;6;6;6;6;6;6;6;6;6;6;6;6;6;6;6;6;6;6;6;6;6;6;6;6;6;6;6;6;6;6;6;6;6;6;6;6;6;6;6;6;6;6;6;6;6;6;6;6;6;6;6;6;6;6;6;6;6;6;6;6;6;6;6;6;6;6;6;6;6;6;6;6;6;6;6;6;6;6;6;6;6;6;6;6;6;6;6;6;6;6;6;6;6;6;6;6;6;6;6;6;6;6;6;6;6;6;6;6;6;6;6;6;6;6;6;6;6;6;6;6;5;5;5;5;5;5;5;5;5;5;5;5;5;5;5;5;5;5;5;5;5;5;5;5;5;5;5;5;5;5;5;5;5;5;5;5;5;5;5;5;5;5;5…	3;3;3;3;3;3;3;3;3;3;3;3;3;3;3;3;3;3;3;3;3;3;3;3;3;3;3;3;3;3;3;3;3;3;3;3;3;3;3;3;3;3;3;3;3;3;3;3;3;3;3;3;3;3;3;3;3;3;3;3;3;3;3;3;3;3;3;3;3;3;3;3;3;3;3;3;3;3;3;3;3;3;3;3;3;3;3;3;3;3;3;3;3;3;3;3;3;3;3;3;3;3;3;3;3;3;3;3;3;3;3;3;3;3;3;3;3;3;3;3;3;3;3;3;3;3;3;3;3;3;3;3;3;3;3;3;3;3;3;3;3;3;3;3;3;3;3;3;3;3;3;3;3;3;3;3;3;2;3;3;3;3;3;3;3;3;3;3;3;3;3;3;3;3;3;3;3;3;3;3;3;2;2;2;2;2;2;2;2;2;2;2;2;2;2;2;2;2;2;2…	Cytochrome c oxidase subunit 2	COX2;COII;MT-CO2;cox2	;;;;;;;;;;;;;;;;;;;;;;;;;;;;;;;;;;;;;;;;;;;;;;;;;;;;;;;;;;;;;;;;;;;;;;;;;;;;;;;;;;;;;;;;;;;;;;;;;;;;;;;;;;;;;;;;;;;;;;;;;;;;;;;;;;;;;;;;;;;;;;;;;;;;;;;;;;;;;;;;;;;;;;;;;;;;;;;;;;;;;;;;;;;;;;;;;;;;;;;;;;;;;;;;;;;;;;;;;;;;;;;;;;;;;;;;;;;;;;;;;;;;;;;;;;;;;;;;	338	6	6	3	5	4	5	6	6	5	5	4	5	6	6	5	3	2	3	3	3	2	32.3	32.3	19.8	24.558	217	217;222;224;225;226;227;227;227;227;227;227;227;227;227;227;227;227;227;227;227;227;227;227;227;227;227;227;227;227;227;227;227;227;227;227;227;227;227;227;227;227;227;227;227;227;227;227;227;227;227;227;227;227;227;227;227;227;227;227;227;227;227;227;227;227;227;227;227;227;227;227;227;227;227;227;227;227;227;227;227;227;227;227;227;227;227;227;227;227;227;227;227;227;227;227;227;227;227;227;227…	5.29		30		40	0	135.49	By MS/MS	By MS/MS	By MS/MS	By MS/MS	By MS/MS	By MS/MS	32.3
A0A023T6R1;Q96A72;F5H6N1;F5H6P7;F5H3U9;F5H124	A0A023T6R1;Q96A72;F5H6N1	6;6;5;2;1;1	6;6;5;2;1;1	1;1;1;0;0;1	Protein mago nashi homolog 2	FLJ10292;MAGOHB	;;	6	6	6	1	4	3	3	3	4	4	4	3	3	3	4	4	1	1	1	1	1	1	39.9	39.9	6.1	17.276	148	148;148;90;102;44;81	4.4	9	11	7	16	0	71.425	By MS/MS	By MS/MS	By MS/MS	By MS/MS	By MS/MS	By MS/MS	31.1
A0A023T787;Q9Y5S9;A0A0J9YW13	A0A023T787;Q9Y5S9	7;7;3	7;7;3	7;7;3	RNA-binding protein 8A	RBM8;RBM8A	;	3	7	7	7	4	4	6	5	6	5	4	4	6	5	6	5	4	4	6	5	6	5	55.2	55.2	55.2	19.889	174	174;174;106	4.39	12	25	13	26	0	136.15	By MS/MS	By MS/MS	By MS/MS	By MS/MS	By MS/MS	By MS/MS	34.5
A0A0C4DFM1;A0A024QYR3;Q92544;B4DKC1;F8WCN2;F2Z2L1;B4DYH6;Q6ZTK5;B4DH88	A0A0C4DFM1;A0A024QYR3;Q92544;B4DKC1	3;3;3;2;1;1;1;1;1	3;3;3;2;1;1;1;1;1	3;3;3;2;1;1;1;1;1	Transmembrane 9 superfamily member 4	TM9SF4	;;;	9	3	3	3	2	1	3	3	3	3	2	1	3	3	3	3	2	1	3	3	3	3	8	8	8	72.54	625	625;642;642;601;68;85;250;528;549	5.18		10		12	0.00029214	8.8247	By MS/MS	By MS/MS	By MS/MS	By MS/MS	By MS/MS	By MS/MS	5.8
Q96JZ5;A0A024QYS2;Q9HD45;Q5TB53;Q8WUB5;Q8NCC4;B4DN13;Q96K55	Q96JZ5;A0A024QYS2;Q9HD45;Q5TB53;Q8WUB5	6;6;6;5;4;2;1;1	6;6;6;5;4;2;1;1	6;6;6;5;4;2;1;1	Transmembrane 9 superfamily member 3	SMBP;TM9SF3	;;;;	8	6	6	6	3	4	3	3	2	3	3	4	3	3	2	3	3	4	3	3	2	3	14.3	14.3	14.3	62.941	545	545;589;589;253;521;399;254;329	5.09		11		12	0.00038506	21.011	By MS/MS	By MS/MS	By MS/MS	By MS/MS	By MS/MS	By MS/MS	8.8
A0A024QYT5;P05121;B7ZAB0;B7Z4X6;B7Z1D9	A0A024QYT5;P05121;B7ZAB0;B7Z4X6	14;14;12;11;5	14;14;12;11;5	14;14;12;11;5	Plasminogen activator inhibitor 1	SERPINE1	;;;	5	14	14	14	5	5	6	11	9	12	5	5	6	11	9	12	5	5	6	11	9	12	46.8	46.8	46.8	45.059	402	402;402;335;335;179	5.61		22	2	42	0	120.13	By MS/MS	By MS/MS	By MS/MS	By MS/MS	By MS/MS	By MS/MS	21.4
A0A024QYT6;P61966;H7C1E4	A0A024QYT6;P61966	3;3;1	3;3;1	3;3;1	AP-1 complex subunit sigma-1A	AP1S1	;	3	3	3	3	2	2	3	2	2	2	2	2	3	2	2	2	2	2	3	2	2	2	18.4	18.4	18.4	18.733	158	158;158;191	3.67	9	6	6	6	0.00056497	56.17	By MS/MS	By MS/MS	By MS/MS	By MS/MS	By MS/MS	By MS/MS	15.8
B4DVU3;B4DVQ5;A1KYQ7;A0A024QYU9;Q99613;B4DDN4;B4DRU0;B5ME19;B3KNZ4;B4E2Z6;A0A024QYX7;H3BPE4;Q3B7B9;H3BTY8;H3BPE3	B4DVU3;B4DVQ5;A1KYQ7;A0A024QYU9;Q99613;B4DDN4;B4DRU0;B5ME19;B3KNZ4;B4E2Z6;A0A024QYX7	26;26;26;26;26;25;24;23;21;21;18;5;5;3;3	26;26;26;26;26;25;24;23;21;21;18;5;5;3;3	26;26;26;26;26;25;24;23;21;21;18;5;5;3;3	Eukaryotic translation initiation factor 3 subunit C;Eukaryotic translation initiation factor 3 subunit C-like protein	EIF3C;EIF3CL	;;;;;;;;;;	15	26	26	26	19	22	18	22	21	19	19	22	18	22	21	19	19	22	18	22	21	19	34	34	34	88.161	761	761;898;913;913;913;792;735;914;699;784;597;148;252;79;132	3.86	74	30	74	49	0	298.85	By MS/MS	By MS/MS	By MS/MS	By MS/MS	By MS/MS	By MS/MS	30.7
A0A024QYW3;Q04941	A0A024QYW3;Q04941	1;1	1;1	1;1	Proteolipid protein 2	PLP2	;	2	1	1	1	1	1	1	1	1	1	1	1	1	1	1	1	1	1	1	1	1	1	8.6	8.6	8.6	16.691	152	152;152	4.2		7		3	0.00041982	26.921	By MS/MS	By MS/MS	By MS/MS	By MS/MS	By MS/MS	By MS/MS	8.6
C9J719;C9JJ78;A0A024QYX0;Q15125	C9J719;C9JJ78;A0A024QYX0;Q15125	1;1;1;1	1;1;1;1	1;1;1;1	3-beta-hydroxysteroid-Delta(8),Delta(7)-isomerase	EBP	;;;	4	1	1	1	1	1	1	1	1	1	1	1	1	1	1	1	1	1	1	1	1	1	11	11	11	16.608	145	145;160;230;230	5.4		4		6	0.003337	3.1317	By MS/MS	By MS/MS	By MS/MS	By MS/MS	By MS/MS	By MS/MS	11
B7Z2X6;B7Z440;B7Z2G0;B7Z9M4;A0A024QYX2;B7Z831;Q9NZH0	B7Z2X6;B7Z440;B7Z2G0;B7Z9M4;A0A024QYX2;B7Z831;Q9NZH0	1;1;1;1;1;1;1	1;1;1;1;1;1;1	1;1;1;1;1;1;1	G-protein coupled receptor family C group 5 member B	GPRC5B	;;;;;;	7	1	1	1	0	1	1	0	0	0	0	1	1	0	0	0	0	1	1	0	0	0	14.7	14.7	14.7	20.727	190	190;251;307;312;403;429;403	3		2			0.010037	2.3145		By matching	By MS/MS				0
A0A024QYX3;P98179	A0A024QYX3;P98179	11;11	11;11	11;11	RNA-binding protein 3	RBM3	;	2	11	11	11	9	8	10	10	10	10	9	8	10	10	10	10	9	8	10	10	10	10	68.8	68.8	68.8	17.17	157	157;157	4.56	23	49	27	60	0	323.31	By MS/MS	By MS/MS	By MS/MS	By MS/MS	By MS/MS	By MS/MS	66.2
A0A024QYX5;A0A0S2Z5C9;Q9UET6;B3KN91;B7Z4K4	A0A024QYX5;A0A0S2Z5C9;Q9UET6;B3KN91	3;3;3;2;1	3;3;3;2;1	3;3;3;2;1	Putative tRNA (cytidine(32)/guanosine(34)-2-O)-methyltransferase	FTSJ1	;;;	5	3	3	3	2	3	3	2	1	2	2	3	3	2	1	2	2	3	3	2	1	2	15.8	15.8	15.8	36.079	329	329;337;329;327;192	2.54	8		5		0.00027533	7.1642	By MS/MS	By MS/MS	By MS/MS	By MS/MS	By MS/MS	By MS/MS	10.3
I3L356;I3L2H1;B7Z3A5;I3L2B2;B7ZKM5;A0A024QYY1;O95208;B7Z4W7;F6PQP6;E9PBC1;B3KMB3	I3L356;I3L2H1;B7Z3A5;I3L2B2;B7ZKM5;A0A024QYY1;O95208;B7Z4W7;F6PQP6;E9PBC1;B3KMB3	2;2;2;2;2;2;2;1;1;1;1	2;2;2;2;2;2;2;1;1;1;1	2;2;2;2;2;2;2;1;1;1;1	Epsin-2	EPN2	;;;;;;;;;;	11	2	2	2	0	0	2	0	0	0	0	0	2	0	0	0	0	0	2	0	0	0	21.9	21.9	21.9	26.527	251	251;349;349;577;577;641;641;253;409;484;484	3		2			0.0016694	4.1113			By MS/MS				0
B2R7R5;A0A024QYY3;O60256;E7EPA1;C9JJS3;C9K0K7;I3L0S1;C9JDU5;I3L4G9;C9JDH0;E7EW35;I3L331;I3L164;Q6ZTP6	B2R7R5;A0A024QYY3;O60256;E7EPA1;C9JJS3;C9K0K7;I3L0S1	9;9;9;7;6;6;6;4;3;2;2;1;1;1	9;9;9;7;6;6;6;4;3;2;2;1;1;1	8;8;8;6;6;6;5;4;2;2;2;1;1;1	Phosphoribosyl pyrophosphate synthase-associated protein 2	PRPSAP2	;;;;;;	14	9	9	8	3	5	4	6	7	6	3	5	4	6	7	6	3	5	4	5	6	6	37.7	37.7	33.9	40.883	369	369;369;369;268;194;244;260;176;143;140;161;93;104;156	3.29	15		20		0.00046555	35.223	By MS/MS	By MS/MS	By MS/MS	By MS/MS	By MS/MS	By MS/MS	10
B4E2A4;A0A024QYY9;Q5M775;B4DIW7;B4DQ24	B4E2A4;A0A024QYY9;Q5M775;B4DIW7;B4DQ24	10;10;10;9;8	10;10;10;9;8	4;4;4;3;2	Cytospin-B	SPECC1	;;;;	5	10	10	4	7	4	6	7	7	6	7	4	6	7	7	6	2	3	2	2	3	2	21	21	9.1	110.29	987	987;1068;1068;844;665	5.34		17		24	0.00054855	52.366	By MS/MS	By MS/MS	By MS/MS	By MS/MS	By MS/MS	By MS/MS	13.5
A0A024QYZ0;P60059	A0A024QYZ0;P60059	3;3	3;3	3;3	Protein transport protein Sec61 subunit gamma	SEC61G	;	2	3	3	3	3	3	3	3	3	3	3	3	3	3	3	3	3	3	3	3	3	3	29.4	29.4	29.4	7.7412	68	68;68	4.67	3	58	3	46	0	215.04	By MS/MS	By MS/MS	By MS/MS	By MS/MS	By MS/MS	By MS/MS	29.4
A0A024QZ03;O60826;B4DLA4;B7ZAR0;B4DPB6	A0A024QZ03;O60826;B4DLA4;B7ZAR0;B4DPB6	5;5;4;4;3	5;5;4;4;3	5;5;4;4;3	Coiled-coil domain-containing protein 22	CCDC22	;;;;	5	5	5	5	2	2	2	5	4	4	2	2	2	5	4	4	2	2	2	5	4	4	15.9	15.9	15.9	70.755	627	627;627;355;580;580	4.69	9	5	15	16	0.00060459	65.787	By MS/MS	By MS/MS	By MS/MS	By MS/MS	By MS/MS	By MS/MS	5.6
A0A087X2B4;A0A024QZ08;Q8IY31	A0A087X2B4;A0A024QZ08;Q8IY31	1;1;1	1;1;1	1;1;1	Intraflagellar transport protein 20 homolog	IFT20	;;	3	1	1	1	1	1	0	1	1	1	1	1	0	1	1	1	1	1	0	1	1	1	25.7	25.7	25.7	8.3145	74	74;132;132	4.14	2	2		3	0.0092346	2.3283	By MS/MS	By MS/MS		By matching	By MS/MS	By matching	25.7
A0A024QZ20;Q13164;B4DI23;J3KT50;S4R3I1;J3KT61;C9JUK9	A0A024QZ20;Q13164;B4DI23	4;4;3;1;1;1;1	4;4;3;1;1;1;1	4;4;3;1;1;1;1	Mitogen-activated protein kinase;Mitogen-activated protein kinase 7	MAPK7	;;	7	4	4	4	2	1	3	1	1	2	2	1	3	1	1	2	2	1	3	1	1	2	11.3	11.3	11.3	88.385	816	816;816;882;80;144;157;241	2.57	7	3	4		0.00061237	67.27	By MS/MS	By MS/MS	By MS/MS	By MS/MS	By MS/MS	By MS/MS	6.1
B3KN29;A0A024QZ22;O60831;A6NP52;B4DFG8;A6NM71	B3KN29;A0A024QZ22;O60831;A6NP52	5;5;5;3;2;2	5;5;5;3;2;2	5;5;5;3;2;2	PRA1 family protein 2	PRAF2	;;;	6	5	5	5	5	5	3	5	5	5	5	5	3	5	5	5	5	5	3	5	5	5	21.9	21.9	21.9	19.29	178	178;178;178;160;292;292	4.86	1	22		21	0.00059666	63.925	By MS/MS	By MS/MS	By MS/MS	By MS/MS	By MS/MS	By MS/MS	21.9
B4DIA5;A0A024QZ23;P19532	B4DIA5;A0A024QZ23;P19532	2;2;2	2;2;2	2;2;2	Transcription factor E3	TFE3	;;	3	2	2	2	2	2	2	2	2	2	2	2	2	2	2	2	2	2	2	2	2	2	11.9	11.9	11.9	50.629	470	470;575;575	3.62	5	3	6	2	0.00045725	33.51	By MS/MS	By MS/MS	By MS/MS	By MS/MS	By MS/MS	By MS/MS	11.9
B3KMC3;B3KVK5;B3KT76;Q9NZS3;B4DZN1;Q9NSW6;A0A024QZ26;B4DZH6;Q9UBN7;H7C0Z9;B3KY98	B3KMC3;B3KVK5;B3KT76;Q9NZS3;B4DZN1;Q9NSW6;A0A024QZ26;B4DZH6;Q9UBN7;H7C0Z9;B3KY98	2;2;2;2;2;2;2;2;2;1;1	2;2;2;2;2;2;2;2;2;1;1	2;2;2;2;2;2;2;2;2;1;1	Histone deacetylase 6	DKFZp566E044;HDAC6	;;;;;;;;;;	11	2	2	2	0	0	1	1	1	1	0	0	1	1	1	1	0	0	1	1	1	1	9.1	9.1	9.1	77.111	726	726;863;876;1066;1205;1209;1215;1229;1215;84;578	4	1		3		0.0031432	3.245			By MS/MS	By MS/MS	By matching	By matching	0
A0A024QZ30;P31040;D6RFM5;Q0QF12;B4DYN5;B3KT34;A0A087X1I3;B3KYA5;B7Z668;H0Y8X1;B7Z9R0;B7Z5M3	A0A024QZ30;P31040;D6RFM5;Q0QF12;B4DYN5;B3KT34;A0A087X1I3	12;12;11;10;10;7;6;3;1;1;1;1	12;12;11;10;10;7;6;3;1;1;1;1	12;12;11;10;10;7;6;3;1;1;1;1	Succinate dehydrogenase [ubiquinone] flavoprotein subunit, mitochondrial	SDHA	;;;;;;	12	12	12	12	8	6	10	6	7	8	8	6	10	6	7	8	8	6	10	6	7	8	30.1	30.1	30.1	72.691	664	664;664;583;550;668;439;519;258;106;126;161;161	4.88		35		31	0	160.78	By MS/MS	By MS/MS	By MS/MS	By MS/MS	By MS/MS	By MS/MS	22.9
A0A024QZ31;A1KXE4	A0A024QZ31;A1KXE4	2;2	2;2	2;2	Myelin-associated neurite-outgrowth inhibitor	LOC130074;FAM168B	;	2	2	2	2	2	2	2	2	2	1	2	2	2	2	2	1	2	2	2	2	2	1	30.8	30.8	30.8	20.324	195	195;195	2.54	8		5		0.00033512	13.89	By MS/MS	By MS/MS	By MS/MS	By MS/MS	By MS/MS	By MS/MS	30.8
Q6FG43;J3QLD9;A0A024QZ62;E7EMK3;Q14254;Q9BTI6;K7EKW9	Q6FG43;J3QLD9;A0A024QZ62;E7EMK3;Q14254;Q9BTI6	21;21;21;21;21;13;7	21;21;21;21;21;13;7	21;21;21;21;21;13;7	Flotillin-2	FLOT2;hCG_1998851	;;;;;	7	21	21	21	6	6	10	17	17	18	6	6	10	17	17	18	6	6	10	17	17	18	58.6	58.6	58.6	41.685	379	379;428;428;483;428;385;249	5.83		28		68	0	139.95	By MS/MS	By MS/MS	By MS/MS	By MS/MS	By MS/MS	By MS/MS	31.4
A0A0D9SFK2;A0A024QZ63;Q92614;B4DYM1;B4E0T8;B4DZ32;H0YEV9;B3KVF8;B4DFN7	A0A0D9SFK2;A0A024QZ63;Q92614;B4DYM1;B4E0T8	17;17;17;11;9;7;3;1;1	17;17;17;11;9;7;3;1;1	17;17;17;11;9;7;3;1;1	Unconventional myosin-XVIIIa	MYO18A;hCG_27198	;;;;	9	17	17	17	3	8	7	11	9	10	3	8	7	11	9	10	3	8	7	11	9	10	16.4	16.4	16.4	231.1	2038	2038;2039;2054;1642;1181;935;197;285;320	5.12	5	17	14	31	0	114.65	By MS/MS	By MS/MS	By MS/MS	By MS/MS	By MS/MS	By MS/MS	2.7
A0A024QZ64;B7Z3K9;P09972;B7Z1N6;B7Z1Y2;B7Z1Z9;B7Z3K7;A8MVZ9;J3KSV6;J3QKP5;C9J8F3;K7EKH5;B7Z1L5;J3QKK1;B7Z1H6	A0A024QZ64;B7Z3K9;P09972;B7Z1N6;B7Z1Y2;B7Z1Z9;B7Z3K7;A8MVZ9	15;15;15;13;13;11;11;10;7;7;6;5;5;2;2	8;8;8;6;6;4;6;8;5;5;4;3;3;2;2	8;8;8;6;6;4;6;8;5;5;4;3;3;2;2	Fructose-bisphosphate aldolase;Fructose-bisphosphate aldolase C	ALDOC	;;;;;;;	15	15	8	8	13	14	13	10	11	11	7	7	7	6	7	6	7	7	7	6	7	6	45.3	29.7	29.7	39.455	364	364;451;364;325;345;261;287;336;175;180;149;135;206;122;130	3.37	45		52	6	0	214.17	By MS/MS	By MS/MS	By MS/MS	By MS/MS	By MS/MS	By MS/MS	42.3
A0A024QZ68;Q9BZG1;C9JBG0;Q96PJ7;C9JY26;Q6NXT3;E7ES60;B4DNC0;V9GY61;K7EJW7;K7EIF2;H7C0Y7	A0A024QZ68;Q9BZG1;C9JBG0;Q96PJ7;C9JY26;Q6NXT3;E7ES60;B4DNC0	3;3;2;2;2;2;2;2;1;1;1;1	3;3;2;2;2;2;2;2;1;1;1;1	3;3;2;2;2;2;2;2;1;1;1;1	Ras-related protein Rab-34	RAB34	;;;;;;;	12	3	3	3	3	2	3	3	3	3	3	2	3	3	3	3	3	2	3	3	3	3	13.9	13.9	13.9	29.044	259	259;259;210;211;258;259;268;274;48;51;149;171	3.82	8	3	5	6	0.00032072	12.03	By MS/MS	By MS/MS	By MS/MS	By MS/MS	By MS/MS	By MS/MS	13.9
A0A024QZ70;Q7L7X3;H0YF68;A8K0J3;Q9H2K8	A0A024QZ70;Q7L7X3	3;3;1;1;1	3;3;1;1;1	3;3;1;1;1	Serine/threonine-protein kinase TAO1	TAOK1	;	5	3	3	3	2	3	3	2	3	2	2	3	3	2	3	2	2	3	3	2	3	2	5.3	5.3	5.3	116.07	1001	1001;1001;185;898;898	3.11	9	3	4	3	0.0018705	3.8174	By matching	By MS/MS	By MS/MS	By MS/MS	By MS/MS	By MS/MS	2.6
A0A024QZ77;Q96C19	A0A024QZ77;Q96C19	5;5	5;5	5;5	EF-hand domain-containing protein D2	EFHD2	;	2	5	5	5	3	4	3	3	2	2	3	4	3	3	2	2	3	4	3	3	2	2	35.4	35.4	35.4	26.697	240	240;240	4.1	3	10		7	0.00054157	6.8094	By MS/MS	By MS/MS	By MS/MS	By MS/MS	By MS/MS	By MS/MS	10
Q53FE5;A0A024QZ81;Q9NVZ3;D6RAN6;B4DUR7;F6SKB8;D6RB24;H0Y970	Q53FE5;A0A024QZ81;Q9NVZ3;D6RAN6;B4DUR7;F6SKB8;D6RB24	5;5;5;3;3;3;3;1	5;5;5;3;3;3;3;1	5;5;5;3;3;3;3;1	Adaptin ear-binding coat-associated protein 2	NECAP2	;;;;;;	8	5	5	5	4	4	4	4	3	4	4	4	4	4	3	4	4	4	4	4	3	4	37.3	37.3	37.3	28.342	263	263;263;263;101;185;194;202;63	3.7	15	3	15	7	0.00041203	25.55	By MS/MS	By MS/MS	By MS/MS	By MS/MS	By MS/MS	By MS/MS	30.4
A0A024QZ86;Q13207;Q69YM3;F8WCM9	A0A024QZ86;Q13207;Q69YM3	4;4;2;1	4;4;2;1	4;4;2;1	T-box transcription factor TBX2	TBX2;DKFZp762H2012	;;	4	4	4	4	3	2	0	1	1	1	3	2	0	1	1	1	3	2	0	1	1	1	14.9	14.9	14.9	75.065	712	712;712;651;146	4.5		5		3	0.00031114	11.152	By MS/MS	By MS/MS		By MS/MS	By MS/MS	By MS/MS	9.3
A0A024QZA8;P29317;B4DL04;Q96HF4	A0A024QZA8;P29317;B4DL04	8;8;6;3	8;8;6;3	7;7;5;2	Receptor protein-tyrosine kinase;Ephrin type-A receptor 2	EPHA2	;;	4	8	8	7	2	1	2	7	7	7	2	1	2	7	7	7	1	0	1	6	6	6	12.5	12.5	11.4	108.27	976	976;976;654;253	6.27		5	1	24	0.00033704	14.131	By MS/MS	By MS/MS	By MS/MS	By MS/MS	By MS/MS	By MS/MS	3.1
H3BNP3;H3BTL2;H3BS02;B4DGN9;A0A024QZA9;O14874	H3BNP3;H3BTL2;H3BS02;B4DGN9;A0A024QZA9;O14874	2;2;2;2;2;2	2;2;2;2;2;2	2;2;2;2;2;2	[3-methyl-2-oxobutanoate dehydrogenase [lipoamide]] kinase, mitochondrial	BCKDK	;;;;;	6	2	2	2	2	2	2	2	1	2	2	2	2	2	1	2	2	2	2	2	1	2	26.1	26.1	26.1	9.3597	88	88;216;217;273;412;412	5		6		6	0.00031636	11.679	By MS/MS	By MS/MS	By MS/MS	By MS/MS	By MS/MS	By MS/MS	26.1
A0A024QZB1;O15047;Q32NE8	A0A024QZB1;O15047	3;3;1	3;3;1	3;3;1	Histone-lysine N-methyltransferase;Histone-lysine N-methyltransferase SETD1A	hCG_1998636;SETD1A	;	3	3	3	3	2	1	1	1	0	0	2	1	1	1	0	0	2	1	1	1	0	0	5.7	5.7	5.7	111.49	1010	1010;1707;108	3.4		4	1		0.0012177	4.5105	By MS/MS	By MS/MS	By matching	By MS/MS			3.5
H3BQX5;H3BRY5;A0A024QZB4;P50225;H3BNY7;E9PKR8;E9PM76;E9PKW4;Q2TAB3;Q1ET63;Q1ET62;Q1ET61;B3KT14;A0A0A6YYL2;P0DMN0;P0DMM9;P50226	H3BQX5;H3BRY5;A0A024QZB4;P50225;H3BNY7;E9PKR8;E9PM76;E9PKW4;Q2TAB3;Q1ET63;Q1ET62;Q1ET61;B3KT14;A0A0A6YYL2;P0DMN0;P0DMM9;P50226	2;2;2;2;1;1;1;1;1;1;1;1;1;1;1;1;1	2;2;2;2;1;1;1;1;1;1;1;1;1;1;1;1;1	2;2;2;2;1;1;1;1;1;1;1;1;1;1;1;1;1	Sulfotransferase;Sulfotransferase 1A1;Sulfotransferase 1A4;Sulfotransferase 1A3;Sulfotransferase 1A2	SULT1A1;hCG_1993905;SULT1A4;SULT1A2;ST1A5;SULT1A3	;;;;;;;;;;;;;;;;	17	2	2	2	1	0	1	2	0	2	1	0	1	2	0	2	1	0	1	2	0	2	24.9	24.9	24.9	19.787	169	169;281;295;295;87;192;221;262;295;295;295;295;295;301;295;295;295	3.67	2		4		0.0018678	3.7737	By MS/MS		By MS/MS	By MS/MS		By MS/MS	15.4
A0A024QZC1;O95400;A0A0S2Z5J7;Q5QTR6	A0A024QZC1;O95400;A0A0S2Z5J7	8;8;4;1	8;8;4;1	8;8;4;1	CD2 antigen cytoplasmic tail-binding protein 2	CD2BP2	;;	4	8	8	8	6	5	5	2	3	4	6	5	5	2	3	4	6	5	5	2	3	4	25.5	25.5	25.5	37.646	341	341;341;99;190	3.8	8	17	6	9	0.00036887	18.7	By MS/MS	By MS/MS	By MS/MS	By MS/MS	By MS/MS	By MS/MS	22.3
Q0QEW2;H0YHA7;A0A024QZD1;J3QQ67;Q07020;G3V203;F8VUA6;F8VYV2;B4DDY5;A0A075B7A0	Q0QEW2;H0YHA7;A0A024QZD1;J3QQ67;Q07020;G3V203;F8VUA6	13;13;13;13;13;12;11;6;6;6	13;13;13;13;13;12;11;6;6;6	13;13;13;13;13;12;11;6;6;6	60S ribosomal protein L18	RPL18	;;;;;;	10	13	13	13	13	13	13	13	13	13	13	13	13	13	13	13	13	13	13	13	13	13	54.9	54.9	54.9	18.732	164	164;167;188;190;188;164;130;133;137;138	4.21	56	55	32	79	0	221.65	By MS/MS	By MS/MS	By MS/MS	By MS/MS	By MS/MS	By MS/MS	54.9
A8KAQ5;A0A024QZD5;P08621;M0QYR1;B3KPV0;Q9UFS1	A8KAQ5;A0A024QZD5;P08621	18;18;18;7;7;2	18;18;18;7;7;2	18;18;18;7;7;2	U1 small nuclear ribonucleoprotein 70 kDa	SNRP70;SNRNP70	;;	6	18	18	18	11	13	15	11	12	10	11	13	15	11	12	10	11	13	15	11	12	10	44.2	44.2	44.2	51.495	437	437;437;437;94;341;122	4.82	3	40	6	38	0	192.16	By MS/MS	By MS/MS	By MS/MS	By MS/MS	By MS/MS	By MS/MS	24
B2RDP4;A8K1I4;A0A024QZD9;Q96K58	B2RDP4;A8K1I4;A0A024QZD9;Q96K58	1;1;1;1	1;1;1;1	1;1;1;1	Zinc finger protein 668	ZNF668	;;;	4	1	1	1	0	0	0	1	0	1	0	0	0	1	0	1	0	0	0	1	0	1	4.4	4.4	4.4	67.932	619	619;619;619;619	7				2	0.0027088	3.3277				By MS/MS		By MS/MS	0
B4E381;H3BR29;H3BSM7;A0A024QZE6;Q96GQ5;H3BTA0;H3BS97;B4DKB6	B4E381;H3BR29;H3BSM7;A0A024QZE6;Q96GQ5	3;3;3;3;3;1;1;1	3;3;3;3;3;1;1;1	3;3;3;3;3;1;1;1	RUS1 family protein C16orf58	C16orf58	;;;;	8	3	3	3	1	0	3	1	1	1	1	0	3	1	1	1	1	0	3	1	1	1	16.6	16.6	16.6	46.182	422	422;423;466;468;468;135;140;156	5.4		4		6	0.00028121	7.6366	By MS/MS		By MS/MS	By matching	By MS/MS	By MS/MS	5.2
A0A024QZE9;Q9NWS0;M0QYA2;M0R3A4;M0R2P8;M0QXD5;M0QYF4;M0R0J2;M0R3A8	A0A024QZE9;Q9NWS0;M0QYA2;M0R3A4	7;6;5;4;3;3;2;1;1	7;6;5;4;3;3;2;1;1	7;6;5;4;3;3;2;1;1	PIH1 domain-containing protein 1	FLJ20643;PIH1D1	;;;	9	7	7	7	4	5	4	5	5	6	4	5	4	5	5	6	4	5	4	5	5	6	46.6	46.6	46.6	32.431	290	290;290;273;183;114;236;164;82;115	3.5	14	3	15	4	0.00041425	25.95	By MS/MS	By MS/MS	By MS/MS	By MS/MS	By MS/MS	By MS/MS	27.2
M0QXN5;A0A024QZF1;P37198;M0QX10;M0QYY0;M0QX13;M0QZL5;M0R1S1;M0QX64;M0R302;Q8WYU3	M0QXN5;A0A024QZF1;P37198	4;4;4;1;1;1;1;1;1;1;1	4;4;4;1;1;1;1;1;1;1;1	4;4;4;1;1;1;1;1;1;1;1	Nuclear pore glycoprotein p62	NUP62;hCG_19665	;;	11	4	4	4	3	4	3	3	2	4	3	4	3	3	2	4	3	4	3	3	2	4	19.3	19.3	19.3	45.615	446	446;522;522;23;36;75;99;100;134;137;193	4.35	5	11	4	11	0	152.81	By MS/MS	By MS/MS	By MS/MS	By MS/MS	By MS/MS	By MS/MS	16.1
A0A024QZF2;P10301	A0A024QZF2;P10301	4;4	2;2	2;2	Ras-related protein R-Ras	RRAS	;	2	4	2	2	0	0	0	4	4	3	0	0	0	2	2	1	0	0	0	2	2	1	28.4	16.1	16.1	23.48	218	218;218	6.2			2	3	0.0037461	3.0248				By MS/MS	By MS/MS	By MS/MS	0
A0A024QZF6;Q96B36;H9KV91;M0R2V8	A0A024QZF6;Q96B36	7;7;3;2	7;7;3;2	7;7;3;2	Proline-rich AKT1 substrate 1	AKT1S1	;	4	7	7	7	4	6	6	4	4	4	4	6	6	4	4	4	4	6	6	4	4	4	33.2	33.2	33.2	27.383	256	256;256;108;33	3.5	23	7	22	8	0.00047551	37.095	By MS/MS	By MS/MS	By MS/MS	By MS/MS	By MS/MS	By MS/MS	24.6
A0A0S2Z4Z2;H3BP71;A8K6K1;A0A0S2Z537;A0A024QZG0;O75150;Q6ZN99;B4DMM1;H3BS50;A0A087WTK2;B3KQV1;B4E313;B4DEN2;B4DFU2;H3BQ99;H3BUL6;I3L332	A0A0S2Z4Z2;H3BP71;A8K6K1;A0A0S2Z537;A0A024QZG0;O75150;Q6ZN99;B4DMM1	5;5;5;5;5;5;3;3;2;2;2;2;2;2;1;1;1	5;5;5;5;5;5;3;3;2;2;2;2;2;2;1;1;1	5;5;5;5;5;5;3;3;2;2;2;2;2;2;1;1;1	E3 ubiquitin-protein ligase BRE1B	RNF40	;;;;;;;	17	5	5	5	0	0	2	1	2	1	0	0	2	1	2	1	0	0	2	1	2	1	9.1	9.1	9.1	107.25	956	956;961;1000;1001;1001;1001;347;693;174;177;230;244;307;435;111;129;144	5.67		2		4	0.00074757	4.919			By MS/MS	By MS/MS	By MS/MS	By MS/MS	0
A0A024QZH6;Q9H7N4	A0A024QZH6;Q9H7N4	4;3	4;3	4;3	Splicing factor, arginine/serine-rich 19	SR-A1;SCAF1	;	2	4	4	4	3	3	3	2	1	2	3	3	3	2	1	2	3	3	3	2	1	2	6.3	6.3	6.3	139.26	1312	1312;1312	4.43		9		5	0.00079554	6.3166	By MS/MS	By MS/MS	By MS/MS	By MS/MS	By matching	By matching	5.1
M0R2T3;M0R0H0;M0QYM4;M0R220;M0QYN1;M0QYN9;A0A024QZI2;P55899	M0R2T3;M0R0H0;M0QYM4;M0R220;M0QYN1;M0QYN9;A0A024QZI2;P55899	1;1;1;1;1;1;1;1	1;1;1;1;1;1;1;1	1;1;1;1;1;1;1;1	IgG receptor FcRn large subunit p51	FCGRT;hCG_1998059	;;;;;;;	8	1	1	1	0	0	0	1	1	1	0	0	0	1	1	1	0	0	0	1	1	1	44.7	44.7	44.7	4.4229	38	38;153;167;189;211;225;365;365	7				3	0.0049687	2.8021				By MS/MS	By MS/MS	By MS/MS	0
B4DZ85;B4DF87;Q96E88;B2R5V0;A0A024QZI5;Q13772	B4DZ85;B4DF87;Q96E88;B2R5V0;A0A024QZI5;Q13772	1;1;1;1;1;1	1;1;1;1;1;1	1;1;1;1;1;1	Nuclear receptor coactivator 4	NCOA4	;;;;;	6	1	1	1	0	0	0	1	0	0	0	0	0	1	0	0	0	0	0	1	0	0	8.9	8.9	8.9	50.712	448	448;514;575;614;614;614	7				1	0.0020752	3.5989				By MS/MS			0
A0A024QZJ6;A0A024QZJ4;B1PS43;P35749;Q7Z7R0;O14729;O14794;Q66K75;Q16085;Q16086	A0A024QZJ6;A0A024QZJ4;B1PS43;P35749	23;23;23;23;6;5;5;3;1;1	1;1;1;1;1;1;1;1;1;1	1;1;1;1;1;1;1;1;1;1	Myosin-11	MYH11	;;;	10	23	1	1	14	14	14	21	20	21	0	0	0	1	1	1	0	0	0	1	1	1	10.1	0.5	0.5	223.57	1938	1938;1972;2029;1972;1052;588;622;498;296;330	5			3		1	-2	By matching	By matching	By matching	By matching	By matching	By MS/MS	7.1
A0A024QZJ7;Q16204;Q05CP8;Q15302;J7M8C2;J7MDF2	A0A024QZJ7;Q16204;Q05CP8	14;14;11;2;2;2	14;14;11;2;2;2	14;14;11;2;2;2	Coiled-coil domain-containing protein 6	CCDC6	;;	6	14	14	14	11	13	13	11	12	10	11	13	13	11	12	10	11	13	13	11	12	10	51.3	51.3	51.3	53.294	474	474;474;334;132;461;503	3.21	50	5	41	10	0	274.24	By MS/MS	By MS/MS	By MS/MS	By MS/MS	By MS/MS	By MS/MS	43.9
A0A024QZK8;P31942;B4DHY1;A0A024QZP1	A0A024QZK8;P31942;B4DHY1;A0A024QZP1	17;17;13;10	17;17;13;10	1;1;1;1	Heterogeneous nuclear ribonucleoprotein H3	HNRPH3;HNRNPH3	;;;	4	17	17	1	13	12	14	9	9	10	13	12	14	9	9	10	1	1	1	1	1	1	63	63	7.5	36.926	346	346;346;238;215	4.66	6	58	3	50	0	282.84	By MS/MS	By MS/MS	By MS/MS	By MS/MS	By MS/MS	By MS/MS	50.9
A0A0A0MS58;A0A024QZL5;A0A024QZM2;Q8TCA0;A0A024QZR0;X6RK58	A0A0A0MS58;A0A024QZL5;A0A024QZM2;Q8TCA0;A0A024QZR0;X6RK58	2;2;2;2;1;1	2;2;2;2;1;1	2;2;2;2;1;1	Leucine-rich repeat-containing protein 20	LRRC20	;;;;;	6	2	2	2	1	2	2	1	0	1	1	2	2	1	0	1	1	2	2	1	0	1	48.7	48.7	48.7	12.95	115	115;134;184;184;128;174	2.14	5		2		0.0003651	18.24	By matching	By MS/MS	By MS/MS	By MS/MS		By matching	20
A0A024QZM3;Q13542;Q6FG68;B2R9B9	A0A024QZM3;Q13542;Q6FG68;B2R9B9	2;2;1;1	2;2;1;1	2;2;1;1	Eukaryotic translation initiation factor 4E-binding protein 2	EIF4EBP2	;;;	4	2	2	2	1	2	1	1	1	1	1	2	1	1	1	1	1	2	1	1	1	1	37.5	37.5	37.5	12.939	120	120;120;120;120	3.22	4		5		0.0005322	50.117	By MS/MS	By MS/MS	By MS/MS	By MS/MS	By MS/MS	By MS/MS	11.7
G5EA31;A0A024QZM6;P53992;B4DSN3;B7ZAY6;A0A0U1RR49	G5EA31;A0A024QZM6;P53992;B4DSN3	18;18;18;16;3;1	16;16;16;14;3;1	16;16;16;14;3;1	Protein transport protein Sec24C	SEC24C	;;;	6	18	16	16	15	13	14	12	13	14	13	12	12	10	11	12	13	12	12	10	11	12	25.4	24	24	111.98	1042	1042;1094;1094;975;342;183	3.75	34	16	27	22	0	83.07	By MS/MS	By MS/MS	By MS/MS	By MS/MS	By MS/MS	By MS/MS	20.2
A0A024QZN2;Q8WXX5;Q2VIL4	A0A024QZN2;Q8WXX5;Q2VIL4	8;8;4	8;8;4	8;8;4	DnaJ homolog subfamily C member 9	hCG_2024613;DNAJC9	;;	3	8	8	8	5	6	6	5	3	6	5	6	6	5	3	6	5	6	6	5	3	6	44.6	44.6	44.6	29.909	260	260;260;252	3.27	23	7	14	8	0.00049456	41.311	By MS/MS	By MS/MS	By MS/MS	By MS/MS	By MS/MS	By MS/MS	33.5
A0A024QZN4;V9HWK2;P18206;B4E3Q9;Q5JQ13;B4DKC9;B4DTM7;A0A096LPE1	A0A024QZN4;V9HWK2;P18206;B4E3Q9;Q5JQ13	114;114;114;88;74;50;31;2	114;114;114;88;74;50;31;2	15;15;15;2;5;10;13;2	Vinculin	VCL;HEL114	;;;;	8	114	114	15	96	90	92	106	98	92	96	90	92	106	98	92	14	14	13	15	13	13	83.7	83.7	15.2	116.72	1066	1066;1134;1134;927;806;491;327;57	3.66	586	147	682	220	0	323.31	By MS/MS	By MS/MS	By MS/MS	By MS/MS	By MS/MS	By MS/MS	78.4
A0A024QZN7;Q9NZ45	A0A024QZN7;Q9NZ45	1;1	1;1	1;1	CDGSH iron-sulfur domain-containing protein 1	C10orf70;CISD1	;	2	1	1	1	1	0	1	1	1	1	1	0	1	1	1	1	1	0	1	1	1	1	13.9	13.9	13.9	12.199	108	108;108	5.4		2		3	0.00043197	28.981	By matching		By MS/MS	By MS/MS	By MS/MS	By MS/MS	13.9
A0A024QZN8;Q5GLZ8;H0Y6K7;D6RCL5;D6RFK9	A0A024QZN8;Q5GLZ8	23;23;7;3;1	23;23;7;3;1	3;3;1;0;0	Probable E3 ubiquitin-protein ligase HERC4	HERC4	;	5	23	23	3	12	12	11	22	20	19	12	12	11	22	20	19	2	3	2	3	2	2	34.9	34.9	2.7	117.7	1049	1049;1057;399;240;29	3.67	38	3	70	3	0	183.93	By MS/MS	By MS/MS	By MS/MS	By MS/MS	By MS/MS	By MS/MS	21.5
A0A024QZP6;Q9P0M6;Q9HA11;Q5SQT3	A0A024QZP6;Q9P0M6;Q9HA11;Q5SQT3	13;13;12;8	11;11;10;7	11;11;10;7	Core histone macro-H2A;Core histone macro-H2A.2;Histone H2A	H2AFY2	;;;	4	13	11	11	8	9	10	7	11	10	7	8	8	5	9	8	7	8	8	5	9	8	44.1	41.7	41.7	40.058	372	372;372;280;242	5.13	1	27		33	0.00043478	29.717	By MS/MS	By MS/MS	By MS/MS	By MS/MS	By MS/MS	By MS/MS	29.8
A0A024QZP7;Q5H9N4;P06493;A0A024QZJ8;A0A087WZZ9;I6L9I5;E5RIU6;B7Z3D6;K7ELV5;G3V317;B3KX76;Q8IWB3;H0YAZ9;Q9BWF9;Q9BVE2;E7EUK8;B4DK59;B4DHU6;B4DER5;E5RGN0;Q96GA5;A0A087X209;Q59G02;Q9BRL4;A0A087WZU2;F5H6Z0;B4DGP5;A0A024R996;A0A140VK97;B4DK03;A0A024R980;A0A024RBH0;B7Z8T0;Q96Q40;O94921;Q07002;Q00536;Q00537	A0A024QZP7;Q5H9N4;P06493;A0A024QZJ8;A0A087WZZ9;I6L9I5;E5RIU6	12;12;12;10;8;8;7;5;2;1;1;1;1;1;1;1;1;1;1;1;1;1;1;1;1;1;1;1;1;1;1;1;1;1;1;1;1;1	12;12;12;10;8;8;7;5;2;1;1;1;1;1;1;1;1;1;1;1;1;1;1;1;1;1;1;1;1;1;1;1;1;1;1;1;1;1	10;10;10;9;6;6;5;4;0;0;0;0;0;0;0;0;0;0;0;0;0;0;0;0;0;0;0;0;0;0;0;0;0;0;0;0;0;0	Cyclin-dependent kinase 1	CDC2;DKFZp686L20222;CDK1	;;;;;;	38	12	12	10	10	9	10	5	4	5	10	9	10	5	4	5	8	7	8	4	3	4	46.1	46.1	43.4	34.081	297	297;303;297;240;224;225;189;109;164;39;157;231;260;283;324;340;340;374;385;393;395;418;436;448;448;470;470;474;496;504;504;523;601;435;469;472;496;523	2.29	42	2	16	2	0.00058893	62.453	By MS/MS	By MS/MS	By MS/MS	By MS/MS	By MS/MS	By MS/MS	39.4
B3KNK3;B0QZ35;E9PC49;A8K128;A0A024QZQ1;Q96EB6	B3KNK3;B0QZ35;E9PC49;A8K128;A0A024QZQ1;Q96EB6	1;1;1;1;1;1	1;1;1;1;1;1	1;1;1;1;1;1	NAD-dependent protein deacetylase sirtuin-1;SirtT1 75 kDa fragment	SIRT1	;;;;;	6	1	1	1	0	1	0	0	0	0	0	1	0	0	0	0	0	1	0	0	0	0	7.9	7.9	7.9	37.652	341	341;444;452;555;747;747	3		1			0.004765	2.8469		By MS/MS					0
B4DEK5;Q53FJ5;A0A024QZQ2;C9JIZ6;Q59EN5;P07602;B4DRB7;A0A0J9YXB8	B4DEK5;Q53FJ5;A0A024QZQ2;C9JIZ6;Q59EN5;P07602;B4DRB7	3;3;3;3;3;3;2;1	3;3;3;3;3;3;2;1	3;3;3;3;3;3;2;1	Prosaposin;Saposin-A;Saposin-B-Val;Saposin-B;Saposin-C;Saposin-D	PSAP	;;;;;;	8	3	3	3	2	2	3	3	3	1	2	2	3	3	3	1	2	2	3	3	3	1	13.9	13.9	13.9	50.65	452	452;524;524;527;530;524;527;167	4.88	1	6	2	7	0.00041322	25.804	By matching	By MS/MS	By MS/MS	By MS/MS	By MS/MS	By MS/MS	10.6
A0A024QZR3;Q9BRX2;B3KPC1	A0A024QZR3;Q9BRX2;B3KPC1	7;7;6	7;7;6	7;7;6	Protein pelota homolog	hCG_2002731;PELO	;;	3	7	7	7	3	3	4	7	5	5	3	3	4	7	5	5	3	3	4	7	5	5	28.8	28.8	28.8	43.377	385	385;385;385	4.2	11	4	15	10	0.00053706	50.702	By MS/MS	By MS/MS	By MS/MS	By MS/MS	By MS/MS	By MS/MS	16.4
Q8NDP0;A0A024QZR5;Q9Y2T2;B4DRN6	Q8NDP0;A0A024QZR5;Q9Y2T2;B4DRN6	12;12;12;9	12;12;12;9	11;11;11;9	AP-3 complex subunit mu-1	DKFZp586G1518;AP3M1	;;;	4	12	12	11	6	8	9	11	12	11	6	8	9	11	12	11	6	7	8	10	11	10	62.6	62.6	59.3	32.976	297	297;418;418;364	4.13	26	3	41	17	0	93.31	By MS/MS	By MS/MS	By MS/MS	By MS/MS	By MS/MS	By MS/MS	39.4
R4GN99;A0A024QZS4;P30405;H0Y548;B2R6X6	R4GN99;A0A024QZS4;P30405;H0Y548;B2R6X6	4;4;4;3;3	4;4;4;3;3	4;4;4;3;3	Peptidyl-prolyl cis-trans isomerase;Peptidyl-prolyl cis-trans isomerase F, mitochondrial	PPIF	;;;;	5	4	4	4	3	3	4	4	3	4	3	3	4	4	3	4	3	3	4	4	3	4	53.1	53.1	53.1	15.35	145	145;207;207;165;207	5.33		10		14	0.00044863	31.837	By MS/MS	By MS/MS	By MS/MS	By MS/MS	By MS/MS	By MS/MS	33.1
A0A0A0MR02;A0A024QZT0;P45880;A0A024QZN9;B4DKM5;Q5JSD2;Q5JSD1;A2A3S1	A0A0A0MR02;A0A024QZT0;P45880;A0A024QZN9;B4DKM5;Q5JSD2;Q5JSD1	14;14;14;13;10;9;9;5	14;14;14;13;10;9;9;5	14;14;14;13;10;9;9;5	Voltage-dependent anion-selective channel protein 2	VDAC2	;;;;;;	8	14	14	14	10	10	10	12	12	13	10	10	10	12	12	13	10	10	10	12	12	13	54.3	54.3	54.3	30.348	282	282;294;294;319;255;194;204;109	5.42		45		69	0	323.31	By MS/MS	By MS/MS	By MS/MS	By MS/MS	By MS/MS	By MS/MS	46.8
A0A024QZT2;Q96KP1;B3KPN7;Q2MDF5	A0A024QZT2;Q96KP1;B3KPN7	5;5;4;1	5;5;4;1	5;5;4;1	Exocyst complex component 2	EXOC2	;;	4	5	5	5	2	2	1	1	3	2	2	2	1	1	3	2	2	2	1	1	3	2	7.9	7.9	7.9	104.07	924	924;924;924;140	3.77	5	1	4	3	0.0018775	3.8765	By MS/MS	By matching	By MS/MS	By MS/MS	By MS/MS	By MS/MS	4.1
A0A024QZT4;P50453;Q6N0A8	A0A024QZT4;P50453	7;7;3	7;7;3	6;6;2	Serpin B9	SERPINB9	;	3	7	7	6	3	3	4	5	6	5	3	3	4	5	6	5	2	2	3	4	5	4	25.8	25.8	22.6	42.403	376	376;376;180	3.32	13		18		0.00033356	13.649	By MS/MS	By MS/MS	By MS/MS	By MS/MS	By MS/MS	By MS/MS	12.8
A0A024QZU0;Q13546;B3KU53	A0A024QZU0;Q13546	8;8;1	8;8;1	8;8;1	Receptor-interacting serine/threonine-protein kinase 1	RIPK1	;	3	8	8	8	5	5	6	4	3	4	5	5	6	4	3	4	5	5	6	4	3	4	17.1	17.1	17.1	75.93	671	671;671;273	2.7	16		10	1	0.00028385	7.8769	By MS/MS	By MS/MS	By MS/MS	By MS/MS	By MS/MS	By MS/MS	9.7
Q53GC8;A0A0C4DGA2;A0A024QZU5;O75521;Q6IBN4;Q53HG3;B4DLL3;Q59E94;Q9NYD2;F1LLU7;F8WAW4;C9JB63;F8W6J1	Q53GC8;A0A0C4DGA2;A0A024QZU5;O75521;Q6IBN4;Q53HG3;B4DLL3;Q59E94;Q9NYD2;F1LLU7	13;13;13;13;12;12;8;8;7;7;6;6;3	13;13;13;13;12;12;8;8;7;7;6;6;3	13;13;13;13;12;12;8;8;7;7;6;6;3	Enoyl-CoA delta isomerase 2, mitochondrial	ECI2;PECI;HCA64	;;;;;;;;;	13	13	13	13	5	7	7	10	12	12	5	7	7	10	12	12	5	7	7	10	12	12	50.5	50.5	50.5	40.211	364	364;364;364;394;364;364;195;232;195;197;140;220;152	5.4		26		39	0	104.9	By MS/MS	By MS/MS	By MS/MS	By MS/MS	By MS/MS	By MS/MS	30.5
A0A024QZW2;Q9UMY1;H7C2B1	A0A024QZW2;Q9UMY1	4;4;1	4;4;1	4;4;1	Nucleolar protein 7	NOL7	;	3	4	4	4	1	2	2	3	3	2	1	2	2	3	3	2	1	2	2	3	3	2	20.6	20.6	20.6	29.426	257	257;257;83	5.59		6		11	0.00028539	8.0113	By MS/MS	By MS/MS	By MS/MS	By MS/MS	By MS/MS	By MS/MS	7.4
A0A024QZW3;Q96S59;A0A024R014;O60738	A0A024QZW3;Q96S59;A0A024R014	6;6;4;2	6;6;4;2	6;6;4;2	Ran-binding protein 9	RANBP9	;;	4	6	6	6	5	4	5	4	4	4	5	4	5	4	4	4	5	4	5	4	4	4	14.4	14.4	14.4	77.846	729	729;729;569;243	3.85	9	8	9	7	0.00032051	12.02	By MS/MS	By MS/MS	By MS/MS	By MS/MS	By MS/MS	By MS/MS	12.5
A0A024QZW7;P49790	A0A024QZW7;P49790	24;24	24;24	24;24	Nuclear pore complex protein Nup153	NUP153	;	2	24	24	24	16	15	16	14	13	13	16	15	16	14	13	13	16	15	16	14	13	13	24.7	24.7	24.7	153.97	1475	1475;1475	4.89		58		52	0	184.12	By MS/MS	By MS/MS	By MS/MS	By MS/MS	By MS/MS	By MS/MS	17.9
A0A024QZX3;P35237;A0A024QZX5;A0A087X1N8;Q8IXH2	A0A024QZX3;P35237;A0A024QZX5;A0A087X1N8;Q8IXH2	28;28;27;27;19	28;28;27;27;19	16;16;15;15;7	Serpin B6	SERPINB6	;;;;	5	28	28	16	22	22	20	24	23	23	22	22	20	24	23	23	13	12	11	14	14	13	83.5	83.5	49.7	42.621	376	376;376;380;395;259	3.55	82	5	111	15	0	323.31	By MS/MS	By MS/MS	By MS/MS	By MS/MS	By MS/MS	By MS/MS	73.4
B3KR38;B3KRA0;A0A024QZX9;B4DQQ6;E7ET49;Q8NCG7	B3KR38;B3KRA0;A0A024QZX9;B4DQQ6;E7ET49;Q8NCG7	2;2;2;2;2;2	2;2;2;2;2;2	2;2;2;2;2;2	Sn1-specific diacylglycerol lipase beta	LOC221955;DAGLB	;;;;;	6	2	2	2	0	1	1	1	2	2	0	1	1	1	2	2	0	1	1	1	2	2	12.4	12.4	12.4	24.13	218	218;369;391;486;631;672	6		2		6	0.00077042	5.5036		By MS/MS	By MS/MS	By MS/MS	By MS/MS	By MS/MS	0
A0A024QZY0;Q86WA6;Q49AI2;B4DML3	A0A024QZY0;Q86WA6;Q49AI2;B4DML3	3;3;2;2	3;3;2;2	3;3;2;2	Valacyclovir hydrolase	BPHL	;;;	4	3	3	3	1	1	1	1	2	2	1	1	1	1	2	2	1	1	1	1	2	2	26.3	26.3	26.3	31.106	274	274;291;194;211	5		5		5	0.00052604	48.13	By MS/MS	By MS/MS	By MS/MS	By MS/MS	By MS/MS	By MS/MS	5.1
B2R7M3;A0A024QZY1;Q13155;A8MU58;F8W950	B2R7M3;A0A024QZY1;Q13155;A8MU58;F8W950	10;10;10;9;6	10;10;10;9;6	10;10;10;9;6	Aminoacyl tRNA synthase complex-interacting multifunctional protein 2	JTV1;AIMP2	;;;;	5	10	10	10	8	8	8	9	7	8	8	8	8	9	7	8	8	8	8	9	7	8	45.6	45.6	45.6	35.448	320	320;320;320;242;251	3.56	28	5	35	7	0	123.43	By MS/MS	By MS/MS	By MS/MS	By MS/MS	By MS/MS	By MS/MS	41.9
A0A024QZY5;Q13523;B4DZQ5;H0YDJ3;D3DWH5	A0A024QZY5;Q13523;B4DZQ5;H0YDJ3	10;10;9;7;2	10;10;9;7;2	10;10;9;7;2	Serine/threonine-protein kinase PRP4 homolog	PRPF4B	;;;	5	10	10	10	6	7	8	5	6	5	6	7	8	5	6	5	6	7	8	5	6	5	11.7	11.7	11.7	116.99	1007	1007;1007;993;587;111	5		22		22	0.00045331	32.867	By MS/MS	By MS/MS	By MS/MS	By MS/MS	By MS/MS	By MS/MS	7.8
A0A024QZY9;Q9Y4F9;A0A024R028;F5H029;B7Z6D6;F5GX51;B7Z5J9	A0A024QZY9;Q9Y4F9;A0A024R028;F5H029;B7Z6D6;F5GX51;B7Z5J9	2;2;1;1;1;1;1	2;2;1;1;1;1;1	2;2;1;1;1;1;1	Protein FAM65B	C6orf32;FAM65B	;;;;;;	7	2	2	2	1	1	1	0	1	1	1	1	1	0	1	1	1	1	1	0	1	1	3.6	3.6	3.6	118.52	1068	1068;1068;591;613;613;1047;1047	3.4	1	2	2		0.0018579	3.7029	By matching	By MS/MS	By MS/MS		By MS/MS	By MS/MS	1.9
A0A024QZZ7;P58876;A8K9J7;Q96A08	A0A024QZZ7;P58876;A8K9J7	23;23;20;10	1;1;1;0	1;1;1;0	Histone H2B;Histone H2B type 1-D	HIST1H2BD	;;	4	23	1	1	21	21	21	21	20	21	1	1	0	0	0	0	1	1	0	0	0	0	83.3	8.7	8.7	13.936	126	126;126;126;127	3		3			1	-2	By MS/MS	By MS/MS	By matching	By matching	By matching	By matching	77.8
A0A024R006;Q9UBU6	A0A024R006;Q9UBU6	2;2	2;2	2;2	Protein FAM8A1	FAM8A1	;	2	2	2	2	2	2	1	1	1	1	2	2	1	1	1	1	2	2	1	1	1	1	6.3	6.3	6.3	44.123	413	413;413	4.5		5		3	0.0027045	3.2973	By MS/MS	By MS/MS	By MS/MS	By MS/MS	By MS/MS	By MS/MS	6.3
A0A024R012;Q9NXA8	A0A024R012;Q9NXA8	2;2	2;2	2;2	NAD-dependent protein deacylase sirtuin-5, mitochondrial	SIRT5	;	2	2	2	2	2	1	1	1	1	1	2	1	1	1	1	1	2	1	1	1	1	1	10.6	10.6	10.6	33.881	310	310;310	3.89	4		2	3	0.0005531	53.016	By MS/MS	By MS/MS	By MS/MS	By MS/MS	By MS/MS	By MS/MS	10.6
D6RCT8;A0A024R015;A6NFV8;A0A0S2Z5U8;Q96EV8;D6RAX1;D6RAR7;D6RJC6;D6RID1;A0A087WYP9	D6RCT8;A0A024R015;A6NFV8;A0A0S2Z5U8;Q96EV8;D6RAX1;D6RAR7;D6RJC6;D6RID1;A0A087WYP9	2;2;2;2;2;1;1;1;1;1	2;2;2;2;2;1;1;1;1;1	2;2;2;2;2;1;1;1;1;1	Dysbindin	DTNBP1	;;;;;;;;;	10	2	2	2	0	1	1	1	1	2	0	1	1	1	1	2	0	1	1	1	1	2	18.8	18.8	18.8	24.3	208	208;225;334;351;351;44;142;195;230;316	3.67	2		4		0.0033378	3.1328		By MS/MS	By matching	By matching	By matching	By MS/MS	0
A0A024R017;Q93077;Q08AJ9;Q7L7L0;P04908;V9GZN0	A0A024R017;Q93077;Q08AJ9;Q7L7L0;P04908	12;12;11;11;11;5	3;3;3;3;3;0	2;2;2;2;2;0	Histone H2A;Histone H2A type 1-C;Histone H2A type 3;Histone H2A type 1-B/E	HIST1H2AC;HIST1H2AB;HIST3H2A	;;;;	6	12	3	2	11	10	9	8	8	8	2	2	2	3	3	3	2	2	2	2	2	2	70.8	36.2	13.8	14.105	130	130;130;130;130;130;47	4.49		27		16	0	94.32	By MS/MS	By MS/MS	By MS/MS	By MS/MS	By MS/MS	By MS/MS	48.5
B2RAW0;A0A024R036;P98082;B4DNN1;D6REB1;D6RIA5;D6RFF7;D6RGZ1	B2RAW0;A0A024R036;P98082;B4DNN1	33;33;33;18;6;6;6;2	33;33;33;18;6;6;6;2	33;33;33;18;6;6;6;2	Disabled homolog 2	DAB2	;;;	8	33	33	33	24	27	29	28	30	29	24	27	29	28	30	29	24	27	29	28	30	29	55.3	55.3	55.3	82.469	770	770;770;770;553;67;75;116;38	3.92	112	39	116	77	0	323.31	By MS/MS	By MS/MS	By MS/MS	By MS/MS	By MS/MS	By MS/MS	46.6
Q6IAV5;A0A024R040;P55809;E9PDW2;B7Z609;A1E286	Q6IAV5;A0A024R040;P55809;E9PDW2;B7Z609	8;8;8;5;5;1	8;8;8;5;5;1	8;8;8;5;5;1	Succinyl-CoA:3-ketoacid-coenzyme A transferase;Succinyl-CoA:3-ketoacid coenzyme A transferase 1, mitochondrial	OXCT;OXCT1	;;;;	6	8	8	8	6	4	4	4	5	4	6	4	4	4	5	4	6	4	4	4	5	4	18.1	18.1	18.1	56.191	520	520;520;520;334;334;150	5.18		15		18	0.00059418	63.42	By MS/MS	By MS/MS	By MS/MS	By MS/MS	By MS/MS	By MS/MS	17.9
Q59F79;A0A089GIA6;Q53FK5;Q53FI5;A0A024R042;O00478;C9JZT5;A8K6Q7	Q59F79;A0A089GIA6;Q53FK5;Q53FI5;A0A024R042;O00478;C9JZT5;A8K6Q7	2;2;2;2;2;2;1;1	2;2;2;2;2;2;1;1	2;2;2;2;2;2;1;1	Butyrophilin subfamily 3 member A3	BTN3A3	;;;;;;;	8	2	2	2	0	0	0	1	2	2	0	0	0	1	2	2	0	0	0	1	2	2	15.4	15.4	15.4	31.788	280	280;416;584;584;584;584;210;584	7				5	0.0020728	3.5923				By MS/MS	By MS/MS	By MS/MS	0
A0A024R046;O00479	A0A024R046;O00479	2;2	2;2	2;2	High mobility group nucleosome-binding domain-containing protein 4	HMGN4	;	2	2	2	2	2	2	2	2	2	2	2	2	2	2	2	2	2	2	2	2	2	2	21.1	21.1	21.1	9.5388	90	90;90	5.12		8		9	0	239.66	By MS/MS	By MS/MS	By MS/MS	By MS/MS	By MS/MS	By MS/MS	21.1
B2R6K4;A0A024R056;P62873;B1AKQ8;F6UT28;F6X3N5;Q71UM7;Q71UM6;B3KVK2;F5H8J8;F5H100;F5H0S8;Q59G26;E9PCP0;F1T0G5;F1T0G4;P16520	B2R6K4;A0A024R056;P62873;B1AKQ8;F6UT28;F6X3N5	10;10;10;7;7;5;3;3;3;1;1;1;1;1;1;1;1	5;5;5;4;4;2;1;1;1;0;0;0;0;0;0;0;0	5;5;5;4;4;2;1;1;1;0;0;0;0;0;0;0;0	Guanine nucleotide-binding protein G(I)/G(S)/G(T) subunit beta-1	GNB1	;;;;;	17	10	5	5	7	9	7	10	9	9	3	5	4	5	5	5	3	5	4	5	5	5	36.5	17.4	17.4	37.301	340	340;340;340;107;165;163;127;207;240;232;232;264;327;339;340;340;340	3.92	12	13	15	10	0	136.7	By MS/MS	By MS/MS	By MS/MS	By MS/MS	By MS/MS	By MS/MS	27.6
Q8N995;A0A024R059;Q01581	Q8N995;A0A024R059;Q01581	5;5;5	5;5;5	5;5;5	Hydroxymethylglutaryl-CoA synthase, cytoplasmic	HMGCS1	;;	3	5	5	5	3	2	3	4	5	4	3	2	3	4	5	4	3	2	3	4	5	4	21.2	21.2	21.2	56.238	509	509;520;520	3.43	9		14		0	69.674	By MS/MS	By MS/MS	By MS/MS	By MS/MS	By MS/MS	By MS/MS	12
B4DE96;B4DIH9;B2R6P4;A0A024R061;A0A024R074;P51809;B4DMB4	B4DE96;B4DIH9;B2R6P4;A0A024R061;A0A024R074;P51809;B4DMB4	2;2;2;2;2;2;1	2;2;2;2;2;2;1	2;2;2;2;2;2;1	Vesicle-associated membrane protein 7	SYBL1;VAMP7	;;;;;;	7	2	2	2	1	1	1	1	2	2	1	1	1	1	2	2	1	1	1	1	2	2	28.1	28.1	28.1	17.379	153	153;181;220;220;260;220;119	5.57		5		9	0.00054171	6.8103	By MS/MS	By MS/MS	By MS/MS	By MS/MS	By MS/MS	By MS/MS	14.4
E9PF10;A0A024R071;O75694;B4DLT2;B3KMK3;D6RA13	E9PF10;A0A024R071;O75694;B4DLT2	8;8;8;7;2;1	8;8;8;7;2;1	8;8;8;7;2;1	Nuclear pore complex protein Nup155	NUP155	;;;	6	8	8	8	3	6	2	3	4	3	3	6	2	3	4	3	3	6	2	3	4	3	10.4	10.4	10.4	148.09	1327	1327;1391;1391;1353;382;54	4.78		15		12	0.00033956	14.422	By MS/MS	By MS/MS	By MS/MS	By MS/MS	By MS/MS	By MS/MS	5.4
A0A024R084;Q9BRK5;A0A024R0A9;H0Y3T6;G3V1E2	A0A024R084;Q9BRK5;A0A024R0A9;H0Y3T6;G3V1E2	17;17;13;11;10	17;17;13;11;10	17;17;13;11;10	45 kDa calcium-binding protein	SDF4	;;;;	5	17	17	17	13	12	14	14	14	13	13	12	14	14	14	13	13	12	14	14	14	13	70.2	70.2	70.2	41.806	362	362;362;348;243;254	5.23		64		81	0	323.31	By MS/MS	By MS/MS	By MS/MS	By MS/MS	By MS/MS	By MS/MS	62.4
A0A024R094;D6RD97;D6RJ02;D6RJF2	A0A024R094	6;1;1;1	6;1;1;1	1;1;1;1		PAIP1		4	6	6	1	2	2	3	6	5	6	2	2	3	6	5	6	1	1	1	1	1	1	34.3	34.3	4.6	35.014	306	306;95;168;200	3.97	9	3	20	3	0.00047687	37.362	By MS/MS	By MS/MS	By MS/MS	By MS/MS	By MS/MS	By MS/MS	16
A0A024R095;A0A024R0G0;Q96S66	A0A024R095;A0A024R0G0;Q96S66	4;4;4	4;4;4	4;4;4	Chloride channel CLIC-like protein 1	CLCC1	;;	3	4	4	4	0	1	2	2	1	1	0	1	2	2	1	1	0	1	2	2	1	1	13	13	13	56.266	501	501;551;551	5.5		3		5	0.0051657	2.7703		By MS/MS	By MS/MS	By MS/MS	By matching	By matching	0
H0Y360;B2RB47;A0A024R098;Q01433;H0YCL9;E9PIJ1	H0Y360;B2RB47;A0A024R098;Q01433;H0YCL9	10;10;10;10;6;3	10;10;10;10;6;3	6;6;6;6;2;0	AMP deaminase 2	AMPD2	;;;;	6	10	10	6	3	5	6	5	6	6	3	5	6	5	6	6	1	2	2	4	5	5	14.9	14.9	9.8	98.401	861	861;879;879;879;195;87	3.16	17		20		0	221.72	By MS/MS	By MS/MS	By MS/MS	By MS/MS	By MS/MS	By MS/MS	3.7
A0A024R0A8;O43865;Q2NKW8;Q6ZMM9;Q9BTL0;O43210	A0A024R0A8;O43865;Q2NKW8	13;13;8;5;2;2	13;13;8;5;2;2	5;5;0;0;0;0	Adenosylhomocysteinase;Putative adenosylhomocysteinase 2	AHCYL1	;;	6	13	13	5	9	11	10	7	8	7	9	11	10	7	8	7	3	5	5	4	5	3	26.2	26.2	10	58.951	530	530;530;505;317;199;218	2.79	44	2	26	5	0.00052329	47.424	By MS/MS	By MS/MS	By MS/MS	By MS/MS	By MS/MS	By MS/MS	18.7
Q2TB59;A0A024R0C3;Q13423;D6RAI5;D6RHU2;Q8N5H5;B4DS88;B4DMN9;H0Y8P5	Q2TB59;A0A024R0C3;Q13423	26;26;26;11;10;3;3;3;2	26;26;26;11;10;3;3;3;2	7;7;7;7;7;0;0;0;0	NAD(P) transhydrogenase, mitochondrial	NNT	;;	9	26	26	7	19	18	15	18	19	19	19	18	15	18	19	19	5	5	5	4	4	4	33.9	33.9	8.4	113.88	1086	1086;1086;1086;217;199;236;559;601;57	5.29		56		75	0	281.48	By MS/MS	By MS/MS	By MS/MS	By MS/MS	By MS/MS	By MS/MS	26.5
A0A024R0C7;Q9P2B4;B1AMN7;Q9NPX3	A0A024R0C7;Q9P2B4	10;10;3;2	10;10;3;2	10;10;3;2	CTTNBP2 N-terminal-like protein	CTTNBP2NL	;	4	10	10	10	9	9	8	7	6	6	9	9	8	7	6	6	9	9	8	7	6	6	29.7	29.7	29.7	70.157	639	639;639;271;187	4.09	19	21	13	24	0	137.63	By MS/MS	By MS/MS	By MS/MS	By MS/MS	By MS/MS	By MS/MS	27.7
B3KSJ4;B1ALD0;B4DTG3;B2RBF6;A0A024R0D2;Q9Y6B7;B1ALD3;B1ALD2;B1ALD1	B3KSJ4;B1ALD0;B4DTG3;B2RBF6;A0A024R0D2;Q9Y6B7;B1ALD3;B1ALD2;B1ALD1	2;2;2;2;2;2;1;1;1	2;2;2;2;2;2;1;1;1	2;2;2;2;2;2;1;1;1	AP complex subunit beta;AP-4 complex subunit beta-1	AP4B1;hCG_38636	;;;;;;;;	9	2	2	2	0	0	0	2	0	2	0	0	0	2	0	2	0	0	0	2	0	2	8.2	8.2	8.2	64.461	571	571;571;640;739;739;739;175;262;296	5			4		0.010027	2.2993				By MS/MS		By MS/MS	0
Q9GZV0;A0A024R0K2;A0A024R0E2;O75534;Q96L66;E9PLT0;Q9UG93;Q8WU01;E9PLD4;E9PKN4;E9PNG3;Q9UG12	Q9GZV0;A0A024R0K2;A0A024R0E2;O75534;Q96L66;E9PLT0	17;17;17;17;15;13;8;4;3;2;1;1	17;17;17;17;15;13;8;4;3;2;1;1	17;17;17;17;15;13;8;4;3;2;1;1	Cold shock domain-containing protein E1	CSDE1;UNR	;;;;;	12	17	17	17	5	7	6	12	13	13	5	7	6	12	13	13	5	7	6	12	13	13	29.2	29.2	29.2	85.729	767	767;767;798;798;708;668;369;272;94;46;136;171	4.28	22	11	41	21	0	203.44	By MS/MS	By MS/MS	By MS/MS	By MS/MS	By MS/MS	By MS/MS	7.8
A0A024R0E5;P52907;A8K0T9	A0A024R0E5;P52907;A8K0T9	25;25;23	25;25;23	21;21;19	F-actin-capping protein subunit alpha-1	CAPZA1	;;	3	25	25	21	17	19	18	18	18	19	17	19	18	18	18	19	14	16	15	16	16	16	87.8	87.8	80.8	32.922	286	286;286;286	3.95	71	39	84	52	0	323.31	By MS/MS	By MS/MS	By MS/MS	By MS/MS	By MS/MS	By MS/MS	68.9
Q6PI41;A0A024R0F0;Q9NWT8	Q6PI41;A0A024R0F0;Q9NWT8	1;1;1	1;1;1	1;1;1	Aurora kinase A-interacting protein	AURKAIP1	;;	3	1	1	1	1	1	1	1	1	1	1	1	1	1	1	1	1	1	1	1	1	1	8.6	8.6	8.6	18.661	162	162;199;199	4.33		6		3	0.00076943	5.481	By MS/MS	By MS/MS	By MS/MS	By MS/MS	By MS/MS	By MS/MS	8.6
B4DKS0;B2R6A5;A0A024R0H1;P53985	B4DKS0;B2R6A5;A0A024R0H1;P53985	1;1;1;1	1;1;1;1	1;1;1;1	Monocarboxylate transporter 1	SLC16A1	;;;	4	1	1	1	1	1	1	0	0	0	1	1	1	0	0	0	1	1	1	0	0	0	4.4	4.4	4.4	51.836	480	480;500;500;500	3		4			0.00061538	68.038	By MS/MS	By MS/MS	By MS/MS				4.4
A0A024R0H6;Q8N7H5;B4DGJ5;M0QYC7	A0A024R0H6;Q8N7H5;B4DGJ5	12;12;7;2	12;12;7;2	12;12;7;2	RNA polymerase II-associated factor 1 homolog	PAF1	;;	4	12	12	12	8	8	6	7	8	6	8	8	6	7	8	6	8	8	6	7	8	6	26.7	26.7	26.7	59.975	531	531;531;288;94	5.08		25		27	0.00059032	62.884	By MS/MS	By MS/MS	By MS/MS	By MS/MS	By MS/MS	By MS/MS	20.5
A0A024R0H7;Q9BQA1;B4DJP0;H0Y711	A0A024R0H7;Q9BQA1;B4DJP0;H0Y711	6;6;3;3	6;6;3;3	6;6;3;3	Methylosome protein 50	WDR77	;;;	4	6	6	6	2	3	2	5	4	5	2	3	2	5	4	5	2	3	2	5	4	5	35.1	35.1	35.1	36.724	342	342;342;112;291	3.87	10		17	3	0.00051706	46.305	By MS/MS	By MS/MS	By MS/MS	By MS/MS	By MS/MS	By MS/MS	16.1
Q5JR08;A0A024R0I3;P08134;E9PQH6	Q5JR08;A0A024R0I3;P08134;E9PQH6	10;10;10;8	2;2;2;1	2;2;2;1	Rho-related GTP-binding protein RhoC	RHOC;hCG_2043376	;;;	4	10	2	2	7	8	7	8	7	9	2	2	2	2	2	2	2	2	2	2	2	2	57.4	12.8	12.8	21.523	188	188;193;193;169	4	9	6	9	8	0.00033135	13.374	By MS/MS	By MS/MS	By MS/MS	By MS/MS	By MS/MS	By MS/MS	41.5
A0A024R0J1;O96013;A8K724;M0R2X4;B4DE88;M0R1R1;B4DUG0;B4E3B5;A0A024R0L8	A0A024R0J1;O96013;A8K724	5;5;3;2;2;1;1;1;1	5;5;3;2;2;1;1;1;1	5;5;3;2;2;1;1;1;1	Non-specific serine/threonine protein kinase;Serine/threonine-protein kinase PAK 4	PAK4	;;	9	5	5	5	2	1	3	1	2	3	2	1	3	1	2	3	2	1	3	1	2	3	15.2	15.2	15.2	64.071	591	591;591;591;131;395;149;240;347;438	4.29	3	6	2	6	0.00029231	8.8619	By MS/MS	By MS/MS	By MS/MS	By MS/MS	By MS/MS	By MS/MS	5.6
A0A024R0J9;A0A0A0MRA5;B7Z4B8;A8K5K0;Q9BUJ2;A8K3W4;A8K6U7;M0R3F1;M0QYZ0;M0QYI8;M0R0K8;B3KM60;M0R203;M0QYM5;M0QZV6	A0A024R0J9;A0A0A0MRA5;B7Z4B8;A8K5K0;Q9BUJ2;A8K3W4;A8K6U7;M0R3F1;M0QYZ0;M0QYI8	18;18;18;18;18;17;17;14;12;9;6;5;4;4;4	18;18;18;18;18;17;17;14;12;9;6;5;4;4;4	18;18;18;18;18;17;17;14;12;9;6;5;4;4;4	Heterogeneous nuclear ribonucleoprotein U-like protein 1	HNRPUL1;HNRNPUL1	;;;;;;;;;	15	18	18	18	12	13	12	12	11	10	12	13	12	12	11	10	12	13	12	12	11	10	35.8	35.8	35.8	84.793	756	756;766;767;856;856;756;856;641;371;172;158;339;81;90;118	4.64	2	52	1	39	0	138.78	By MS/MS	By MS/MS	By MS/MS	By MS/MS	By MS/MS	By MS/MS	28.3
Q59EI3;B2R8A9;A0A024R0K3;Q6ZSA3;F5H5P2;P12694;F5GXU9;Q9UMB3;Q658P7	Q59EI3;B2R8A9;A0A024R0K3;Q6ZSA3;F5H5P2;P12694;F5GXU9	4;4;4;4;4;4;3;1;1	4;4;4;4;4;4;3;1;1	4;4;4;4;4;4;3;1;1	2-oxoisovalerate dehydrogenase subunit alpha, mitochondrial	BCKDHA	;;;;;;	9	4	4	4	2	2	1	1	2	3	2	2	1	1	2	3	2	2	1	1	2	3	19.4	19.4	19.4	50.399	444	444;445;445;479;479;445;328;56;403	5.18		5		6	0.00046019	34.226	By MS/MS	By MS/MS	By MS/MS	By MS/MS	By MS/MS	By MS/MS	12.6
A0A024R0K8;P61018;A0A024R0J7;M0R0X1	A0A024R0K8;P61018;A0A024R0J7	3;3;2;1	2;2;1;1	1;1;1;1	Ras-related protein Rab-4B	RAB4B	;;	4	3	2	1	1	1	2	2	2	0	1	1	2	1	1	0	1	1	1	1	1	0	23	16.4	12.2	23.586	213	213;213;248;192	4.14		5		2	0.00028409	7.89	By MS/MS	By MS/MS	By MS/MS	By MS/MS	By MS/MS		12.2
A0A024R0L5;P49840;Q68D16;A8MT37	A0A024R0L5;P49840;Q68D16;A8MT37	7;7;6;5	7;7;6;5	6;6;5;4	Glycogen synthase kinase-3 alpha	GSK3A;DKFZp686D0638	;;;	4	7	7	6	3	4	4	3	4	5	3	4	4	3	4	5	2	3	3	3	4	5	32.1	32.1	29	50.98	483	483;483;388;401	3.5	10	1	17		0	126.94	By MS/MS	By MS/MS	By MS/MS	By MS/MS	By MS/MS	By MS/MS	13.9
A0A024R0L6;Q15102;M0R389;M0QZT2;M0R1K3;M0QXS6;M0R323	A0A024R0L6;Q15102;M0R389;M0QZT2;M0R1K3	13;13;10;7;7;6;6	13;13;10;7;7;6;6	13;13;10;7;7;6;6	Platelet-activating factor acetylhydrolase IB subunit gamma	PAFAH1B3	;;;;	7	13	13	13	8	11	8	10	11	9	8	11	8	10	11	9	8	11	8	10	11	9	84.4	84.4	84.4	25.734	231	231;231;164;139;202;95;96	3.13	45	3	41	5	0	274.82	By MS/MS	By MS/MS	By MS/MS	By MS/MS	By MS/MS	By MS/MS	60.2
Q0VAB1;A0A024R0M6;Q3ZCQ8;M0R0C3;M0R2F8;M0QXC3;M0R2Z3;M0R303;M0R2D2;M0R1Y4;M0R003	Q0VAB1;A0A024R0M6;Q3ZCQ8;M0R0C3;M0R2F8	7;7;7;6;6;1;1;1;1;1;1	7;7;7;6;6;1;1;1;1;1;1	7;7;7;6;6;1;1;1;1;1;1	Mitochondrial import inner membrane translocase subunit TIM50	TIMM50	;;;;	11	7	7	7	2	4	1	5	6	5	2	4	1	5	6	5	2	4	1	5	6	5	12.3	12.3	12.3	50.478	456	456;456;353;104;157;111;116;117;141;256;257	5.78		7		16	0.00032113	12.143	By MS/MS	By MS/MS	By matching	By MS/MS	By MS/MS	By MS/MS	9.6
M0QZ22;A0A024R0N7;Q5PRF9;A0A087WZT0;Q66K25;Q9NW90;M0R0X3;Q8IXP7;M0QX45	M0QZ22;A0A024R0N7;Q5PRF9;A0A087WZT0;Q66K25;Q9NW90;M0R0X3;Q8IXP7	4;4;4;3;3;2;2;2;1	4;4;4;3;3;2;2;2;1	4;4;4;3;3;2;2;2;1	Protein Smaug homolog 2	SAMD4B	;;;;;;;	9	4	4	4	2	1	2	2	3	2	2	1	2	2	3	2	2	1	2	2	3	2	13.9	13.9	13.9	75.292	692	692;694;694;663;664;325;325;365;94	5.38	1	4	2	9	0.00048852	40.265	By MS/MS	By MS/MS	By MS/MS	By MS/MS	By MS/MS	By MS/MS	6.2
A0A024R0Q0;Q9H0W8;M0R0U0;M0QZC7;M0QZH1;M0QX70;M0QYR7;M0R2N0	A0A024R0Q0;Q9H0W8;M0R0U0;M0QZC7	4;4;2;2;1;1;1;1	4;4;2;2;1;1;1;1	4;4;2;2;1;1;1;1	Protein SMG9	FLJ12886;SMG9	;;;	8	4	4	4	4	3	2	2	2	2	4	3	2	2	2	2	4	3	2	2	2	2	14	14	14	57.65	520	520;520;157;183;115;120;148;156	3.12	9		6	2	0.00029789	9.5111	By MS/MS	By MS/MS	By MS/MS	By MS/MS	By MS/MS	By MS/MS	14
A0A024R0Q4;Q8IV08;B4DEL6;M0R3G9;M0R2W7;M0R1F7;E2QRG1	A0A024R0Q4;Q8IV08;B4DEL6	16;16;9;4;3;3;2	16;16;9;4;3;3;2	16;16;9;4;3;3;2	Phospholipase D3	PLD3	;;	7	16	16	16	10	11	12	11	12	11	10	11	12	11	12	11	10	11	12	11	12	11	42	42	42	54.705	490	490;490;402;71;111;213;177	4.59	13	51	12	51	0	133.72	By MS/MS	By MS/MS	By MS/MS	By MS/MS	By MS/MS	By MS/MS	28
A0A024R0Q6;P07992;K7EK97;K7ER60;K7ER89;K7EP14	A0A024R0Q6;P07992;K7EK97;K7ER60;K7ER89;K7EP14	2;2;1;1;1;1	2;2;1;1;1;1	2;2;1;1;1;1	DNA excision repair protein ERCC-1	ERCC1	;;;;;	6	2	2	2	2	1	2	1	1	1	2	1	2	1	1	1	2	1	2	1	1	1	11.4	11.4	11.4	32.562	297	297;297;141;213;234;258	3.2	5	2		3	0.0051668	2.7707	By matching	By MS/MS	By MS/MS	By matching	By MS/MS	By MS/MS	11.4
A0A024R0Q7;P53041;Q9BPW0;H0YDU8;Q53FR0;B4DLP6;B2R6R6;B4DDZ8;A8MU39;M0R196;A0A087WY80;Q59F46;B7Z1I1;E7EU14	A0A024R0Q7;P53041;Q9BPW0;H0YDU8;Q53FR0;B4DLP6;B2R6R6;B4DDZ8;A8MU39	18;18;17;17;17;16;16;13;11;1;1;1;1;1	18;18;17;17;17;16;16;13;11;1;1;1;1;1	18;18;17;17;17;16;16;13;11;1;1;1;1;1	Serine/threonine-protein phosphatase;Serine/threonine-protein phosphatase 5	PPP5C	;;;;;;;;	14	18	18	18	11	13	9	14	11	11	11	13	9	14	11	11	11	13	9	14	11	11	45.7	45.7	45.7	56.878	499	499;499;484;485;499;482;499;486;371;125;131;260;295;171	3.18	37		42	1	0	323.31	By MS/MS	By MS/MS	By MS/MS	By MS/MS	By MS/MS	By MS/MS	31.3
A0A024R0R1;M0QZR4;Q92888;M0QYC1;Q49AN3;M0QYS3;Q8NF33;M0R3H5;M0QZH8;M0R2C7	A0A024R0R1;M0QZR4;Q92888	19;19;19;9;7;6;6;3;3;3	19;19;19;9;7;6;6;3;3;3	19;19;19;9;7;6;6;3;3;3	Rho guanine nucleotide exchange factor 1	ARHGEF1	;;	10	19	19	19	11	12	12	13	15	15	11	12	12	13	15	15	11	12	12	13	15	15	30.8	30.8	30.8	102.43	912	912;968;912;702;277;307;700;88;275;291	3.41	37	6	44	6	0.00053821	50.935	By MS/MS	By MS/MS	By MS/MS	By MS/MS	By MS/MS	By MS/MS	18.8
A0A024R0R4;Q9UBE0;M0QZS6;B4DY66;B3KNJ4;M0QX65;M0R375;M0QYM8;M0R054	A0A024R0R4;Q9UBE0;M0QZS6;B4DY66;B3KNJ4;M0QX65	9;9;8;6;6;5;1;1;1	9;9;8;6;6;5;1;1;1	9;9;8;6;6;5;1;1;1	SUMO-activating enzyme subunit 1;SUMO-activating enzyme subunit 1, N-terminally processed	SAE1	;;;;;	9	9	9	9	6	7	3	3	3	3	6	7	3	3	3	3	6	7	3	3	3	3	43.1	43.1	43.1	38.449	346	346;346;265;172;299;205;50;133;157	3.87	13	9	15	9	0	124.9	By MS/MS	By MS/MS	By MS/MS	By MS/MS	By MS/MS	By MS/MS	32.1
B7Z6F7;A0A024R0R6;Q92797;A0A087WUE9;Q4LE61;M0R3C7;M0R039;M0R1C2;O75402;M0R180;M0QXP5	B7Z6F7;A0A024R0R6;Q92797;A0A087WUE9;Q4LE61;M0R3C7	5;5;5;4;4;3;1;1;1;1;1	5;5;5;4;4;3;1;1;1;1;1	5;5;5;4;4;3;1;1;1;1;1	Symplekin	SYMPK;SYMPK variant protein	;;;;;	11	5	5	5	4	4	3	2	3	2	4	4	3	2	3	2	4	4	3	2	3	2	9.2	9.2	9.2	141.13	1274	1274;1274;1274;1058;1073;673;50;115;131;137;142	4.82		12		10	0.00033201	13.474	By MS/MS	By MS/MS	By MS/MS	By MS/MS	By MS/MS	By MS/MS	7.8
A0A024R0R9;P54920;M0R0Y2;M0R2M1;M0R213;M0QZM9;M0QZN5;M0R031;M0R027;A0A024R0V6;M0R058;M0R0I4;B4DGP9;B4DIV0;A0A087WZQ7;Q9H115	A0A024R0R9;P54920;M0R0Y2;M0R2M1	10;10;9;6;4;2;2;2;2;2;2;2;1;1;1;1	10;10;9;6;4;2;2;2;2;2;2;2;1;1;1;1	10;10;9;6;4;2;2;2;2;2;2;2;1;1;1;1	Alpha-soluble NSF attachment protein	NAPA	;;;	16	10	10	10	8	7	7	7	6	7	8	7	7	7	6	7	8	7	7	7	6	7	43.4	43.4	43.4	33.232	295	295;295;256;268;83;35;60;74;102;118;137;139;255;302;302;298	4.26	16	22	15	25	0	150.19	By MS/MS	By MS/MS	By MS/MS	By MS/MS	By MS/MS	By MS/MS	31.5
A0A024R0S6;Q9NZN4;B4DLA1;Q8NCJ3;B3KUH4;B7ZAY3;B4DU62;B4DE23	A0A024R0S6;Q9NZN4;B4DLA1;Q8NCJ3;B3KUH4	38;38;32;28;24;14;11;6	37;37;31;27;24;14;11;6	36;36;30;27;23;14;11;6	EH domain-containing protein 2	EHD2	;;;;	8	38	37	36	28	31	31	36	36	36	27	30	30	35	35	35	27	30	30	34	34	34	72.7	72.7	71.3	61.161	543	543;543;533;413;342;226;185;171	4.37	110	107	126	166	0	323.31	By MS/MS	By MS/MS	By MS/MS	By MS/MS	By MS/MS	By MS/MS	65.7
F5H8D7;B2RCY5;A0A024R0S8;Q59HH7;P18887;B4DTD3;M0R1U8;M0QYS5;B4DEB2	F5H8D7;B2RCY5;A0A024R0S8;Q59HH7;P18887;B4DTD3	5;5;5;5;5;3;2;2;2	5;5;5;5;5;3;2;2;2	5;5;5;5;5;3;2;2;2	DNA repair protein XRCC1	XRCC1	;;;;;	9	5	5	5	2	2	3	3	3	4	2	2	3	3	3	4	2	2	3	3	3	4	15.3	15.3	15.3	66.013	602	602;633;633;647;633;602;210;292;400	5.35		7		10	0.00048077	38.271	By MS/MS	By MS/MS	By MS/MS	By MS/MS	By MS/MS	By MS/MS	8.1
A0A0S2Z4N8;A0A024R0V4;P50552;A0A0S2Z4I9;A0A0S2Z4I7;A0A0S2Z4H6;K7ENL7;K7EM16;K7ENR7;K7EIG8;K7EQD0	A0A0S2Z4N8;A0A024R0V4;P50552;A0A0S2Z4I9;A0A0S2Z4I7	21;21;21;18;15;9;8;8;6;2;1	21;21;21;18;15;9;8;8;6;2;1	21;21;21;18;15;9;8;8;6;2;1	Vasodilator-stimulated phosphoprotein	VASP	;;;;	11	21	21	21	20	18	17	16	15	16	20	18	17	16	15	16	20	18	17	16	15	16	58.8	58.8	58.8	35.427	328	328;380;380;327;288;116;103;183;59;46;35	4.09	48	53	44	57	0	323.31	By MS/MS	By MS/MS	By MS/MS	By MS/MS	By MS/MS	By MS/MS	58.8
H0YIM7;A0A024R0V9;A0A1B0GV47;Q7Z4S6	H0YIM7;A0A024R0V9;A0A1B0GV47;Q7Z4S6	2;2;2;2	2;2;2;2	2;2;2;2	Kinesin-like protein;Kinesin-like protein KIF21A	KIF21A	;;;	4	2	2	2	1	2	1	1	1	1	1	2	1	1	1	1	1	2	1	1	1	1	11.4	11.4	11.4	32.46	290	290;1307;1653;1674	4.71		4		3	0.0089045	2.3912	By matching	By MS/MS	By MS/MS	By matching	By MS/MS	By matching	4.1
A0A024R0W3;Q96QD8;F8VUY8;A8K6H9	A0A024R0W3;Q96QD8;F8VUY8;A8K6H9	8;8;6;6	8;8;6;6	8;8;6;6	Sodium-coupled neutral amino acid transporter 2	SLC38A2	;;;	4	8	8	8	7	5	7	5	4	5	7	5	7	5	4	5	7	5	7	5	4	5	16.6	16.6	16.6	56.025	506	506;506;88;506	4.36	9	29	10	24	0	158.92	By MS/MS	By MS/MS	By MS/MS	By MS/MS	By MS/MS	By MS/MS	13.4
A0A024R0X0;Q9UMZ2	A0A024R0X0;Q9UMZ2	3;3	3;3	3;3	Synergin gamma	AP1GBP1;SYNRG	;	2	3	3	3	2	2	1	2	1	2	2	2	1	2	1	2	2	2	1	2	1	2	6	6	6	140.64	1314	1314;1314	3.83	4	2	3	3	0.00034686	15.585	By MS/MS	By MS/MS	By MS/MS	By MS/MS	By MS/MS	By MS/MS	3.2
Q96I60;A0A0S2Z4I1;A0A024R0Y5;P08237;A0A0S2Z4A1;B4E162;Q7KYX9;A0A0S2Z4A8;Q7Z683;F8VX13;F8VNX2;F8VZQ1;F8VP00;P78457;F8VSL1;F8W1J8;H0YIS9;F8VSF7;F8VW30;F8VUB8;F8VYK8;F8VTQ3;F8VZI0;F8VVE3	Q96I60;A0A0S2Z4I1;A0A024R0Y5;P08237;A0A0S2Z4A1;B4E162;Q7KYX9;A0A0S2Z4A8	20;20;20;20;19;16;14;13;4;4;4;4;3;2;2;1;1;1;1;1;1;1;1;1	19;19;19;19;18;15;14;13;4;4;4;4;3;2;2;1;1;1;1;1;1;1;1;1	19;19;19;19;18;15;14;13;4;4;4;4;3;2;2;1;1;1;1;1;1;1;1;1	ATP-dependent 6-phosphofructokinase;ATP-dependent 6-phosphofructokinase, muscle type	PFKM	;;;;;;;	24	20	19	19	12	14	13	15	17	15	12	14	13	14	16	14	12	14	13	14	16	14	35.1	33.9	33.9	81.542	747	747;749;780;780;725;607;465;395;110;156;157;161;176;48;139;84;97;102;116;141;149;149;152;165	3.08	57		60	1	0	323.31	By MS/MS	By MS/MS	By MS/MS	By MS/MS	By MS/MS	By MS/MS	27.7
A0A024R0Y6;P61204;B4E190;F5H423;F5H0C7;H0YGG7	A0A024R0Y6;P61204;B4E190;F5H423	13;13;8;8;6;3	1;1;1;0;0;1	1;1;1;0;0;1	ADP-ribosylation factor 3	ARF3	;;;	6	13	1	1	12	10	12	12	13	13	0	0	0	0	1	1	0	0	0	0	1	1	77.9	14.9	14.9	20.601	181	181;181;144;210;102;62	5			2		0.0051702	2.7742	By matching	By matching	By matching	By matching	By MS/MS	By MS/MS	63
B3KY11;A8KA56;A0A024R0Z3;Q9BUQ8;F8VVA2	B3KY11;A8KA56;A0A024R0Z3;Q9BUQ8	6;6;6;6;1	6;6;6;6;1	6;6;6;6;1	Probable ATP-dependent RNA helicase DDX23	DDX23	;;;	5	6	6	6	1	2	3	2	1	3	1	2	3	2	1	3	1	2	3	2	1	3	7.8	7.8	7.8	93.233	800	800;820;820;820;182	5		6		6	0.00028752	8.1891	By MS/MS	By matching	By MS/MS	By MS/MS	By matching	By MS/MS	1.4
A0A024R101;Q86XZ4;F8VS10	A0A024R101;Q86XZ4;F8VS10	6;6;3	6;6;3	6;6;3	Spermatogenesis-associated serine-rich protein 2	SPATS2	;;	3	6	6	6	4	2	5	4	4	3	4	2	5	4	4	3	4	2	5	4	4	3	18.5	18.5	18.5	59.544	545	545;545;295	4.12	6	7	4	8	0.00037821	20.257	By MS/MS	By MS/MS	By MS/MS	By MS/MS	By MS/MS	By MS/MS	12.8
B4DDW1;H0YI09;A0A024R118;Q9H8H3;F8VQX6	B4DDW1;H0YI09;A0A024R118;Q9H8H3;F8VQX6	2;2;2;2;1	2;2;2;2;1	2;2;2;2;1	Methyltransferase-like protein 7A	METTL7A	;;;;	5	2	2	2	1	0	1	2	1	2	1	0	1	2	1	2	1	0	1	2	1	2	21.7	21.7	21.7	20.507	175	175;244;244;244;180	5.86		2		5	0.00074664	4.892	By matching		By MS/MS	By MS/MS	By MS/MS	By MS/MS	8.6
F8VX55;A0A024R120;Q12800;C9JWL3;F8VWL0	F8VX55;A0A024R120;Q12800	3;3;3;1;1	2;2;2;0;1	2;2;2;0;1	Alpha-globin transcription factor CP2	TFCP2	;;	5	3	2	2	3	3	3	3	3	3	2	2	2	2	2	2	2	2	2	2	2	2	12	7.8	7.8	48.533	424	424;502;502;148;381	3.74	6	2	9	2	0.0037453	3.0238	By MS/MS	By MS/MS	By MS/MS	By MS/MS	By MS/MS	By MS/MS	12
A0A024R125;P54619;F8VYY9;H0YHF8;H0YIC9;F8VZX1;F8W046;B4E094	A0A024R125;P54619;F8VYY9;H0YHF8;H0YIC9	5;5;4;3;3;2;1;1	5;5;4;3;3;2;1;1	5;5;4;3;3;2;1;1	5-AMP-activated protein kinase subunit gamma-1	PRKAG1	;;;;	8	5	5	5	2	3	2	3	3	2	2	3	2	3	3	2	2	3	2	3	3	2	25.7	25.7	25.7	37.579	331	331;331;280;93;251;202;82;137	3.12	7	1	8		0.00041545	26.065	By MS/MS	By MS/MS	By MS/MS	By MS/MS	By MS/MS	By MS/MS	16.6
B2RE34;A0A024R136;Q9H0H5;F8VRD2;H0YIK5;F8VVY0;F8VXH1;F8VUW9;F8VV39;F8VS54;F8VWX0;F8W0L1;F8VZ66;F8VV47;F8VWY4;F8VVE5;Q9H9L9	B2RE34;A0A024R136;Q9H0H5;F8VRD2;H0YIK5	4;4;4;3;2;1;1;1;1;1;1;1;1;1;1;1;1	4;4;4;3;2;1;1;1;1;1;1;1;1;1;1;1;1	4;4;4;3;2;1;1;1;1;1;1;1;1;1;1;1;1	Rac GTPase-activating protein 1	RACGAP1	;;;;	17	4	4	4	3	3	2	2	1	1	3	3	2	2	1	1	3	3	2	2	1	1	9.8	9.8	9.8	70.968	632	632;632;632;293;280;49;56;107;111;129;130;139;150;155;174;177;255	4.23		9		4	0.00028498	7.9694	By MS/MS	By MS/MS	By MS/MS	By MS/MS	By MS/MS	By MS/MS	8.4
A0A024R152;A0A024R167;C9JVY5;B1ALY0;C9JA33;Q8IXS6;C9JZH4	A0A024R152;A0A024R167;C9JVY5	37;32;26;5;3;3;2	37;32;26;5;3;3;2	5;0;0;5;3;3;2		hCG_28765;AKAP2	;;	7	37	37	5	25	25	27	29	31	29	25	25	27	29	31	29	2	2	4	1	2	1	39.6	39.6	6.6	147.23	1337	1337;923;778;433;377;379;180	4.65	48	107	42	144	0	323.31	By MS/MS	By MS/MS	By MS/MS	By MS/MS	By MS/MS	By MS/MS	29.1
B3KMB1;A0A024R158;O95347;B7ZLZ7;A8K984;Q2KQ72;Q05BV1;B3KM27;Q6IPS5;Q6P712;A0JLM9;Q32Q15;Q7Z2X1;Q5T821;A0A0C4DGE5	B3KMB1;A0A024R158;O95347;B7ZLZ7;A8K984;Q2KQ72;Q05BV1;B3KM27	12;12;12;11;11;8;8;6;5;4;4;4;3;2;2	12;12;12;11;11;8;8;6;5;4;4;4;3;2;2	8;8;8;8;7;4;4;6;1;0;0;0;1;0;2	Structural maintenance of chromosomes protein;Structural maintenance of chromosomes protein 2	SMC2L1;SMC2	;;;;;;;	15	12	12	8	6	6	8	6	5	8	6	6	8	6	5	8	4	3	5	5	4	6	18.6	18.6	12.2	135.6	1197	1197;1197;1197;1197;1197;760;781;489;356;212;289;291;209;145;166	3.23	21	9	19	4	0.00038168	20.654	By MS/MS	By MS/MS	By MS/MS	By MS/MS	By MS/MS	By MS/MS	7.7
A0A024R163;O95758;X6R242;B1ALY4	A0A024R163;O95758	5;5;2;1	3;3;1;1	3;3;1;1	Polypyrimidine tract-binding protein 3	ROD1;PTBP3	;	4	5	3	3	2	3	1	2	3	2	2	3	1	0	1	0	2	3	1	0	1	0	12	8.3	8.3	59.689	552	552;552;182;77	3.57		6		1	0.00075301	5.0629	By MS/MS	By MS/MS	By MS/MS	By matching	By MS/MS	By matching	5.6
A0A024R172;F2Z3J9	A0A024R172	22;7	1;0	1;0		LTB4DH		2	22	1	1	16	16	14	20	19	19	0	0	0	1	1	1	0	0	0	1	1	1	69.9	7.9	7.9	35.885	329	329;118	6			3	3	0.00098449	4.6936	By matching	By matching	By matching	By MS/MS	By MS/MS	By MS/MS	59.3
A0A024R179;Q09161;X6R941	A0A024R179;Q09161	3;3;1	3;3;1	3;3;1	Nuclear cap-binding protein subunit 1	NCBP1	;	3	3	3	3	2	1	1	1	2	2	2	1	1	1	2	2	2	1	1	1	2	2	6.1	6.1	6.1	91.838	790	790;790;155	4.71	3	3	1	7	0.00034002	14.528	By MS/MS	By MS/MS	By MS/MS	By MS/MS	By MS/MS	By MS/MS	4.1
B3KNL8;A0A024R184;Q9H553	B3KNL8;A0A024R184;Q9H553	3;3;3	3;3;3	3;3;3	Alpha-1,3/1,6-mannosyltransferase ALG2	ALG2	;;	3	3	3	3	1	1	2	3	3	3	1	1	2	3	3	3	1	1	2	3	3	3	24.2	24.2	24.2	28.12	248	248;416;416	6		4		12	0.00030703	10.626	By MS/MS	By matching	By MS/MS	By MS/MS	By MS/MS	By MS/MS	4.8
A0A024R1A3;P22314;B4DL67;Q5JRR6;B3KUJ2;Q5JRR9;Q5JRS0;Q5JRS2;Q5JRS1;Q5JRS3	A0A024R1A3;P22314	72;72;35;26;26;16;16;14;13;13	72;72;35;26;26;16;16;14;13;13	33;33;1;0;0;16;16;14;13;13	Ubiquitin-like modifier-activating enzyme 1	UBE1;UBA1	;	10	72	72	33	58	57	56	68	66	66	58	57	56	68	66	66	29	28	29	32	33	33	77.5	77.5	35.4	117.85	1058	1058;1058;603;506;506;270;284;234;173;195	3.82	306	104	367	163	0	323.31	By MS/MS	By MS/MS	By MS/MS	By MS/MS	By MS/MS	By MS/MS	63.7
A8K4W8;A0A024R1A4;P68036;A0A1B0GUS4	A8K4W8;A0A024R1A4;P68036;A0A1B0GUS4	10;10;10;5	3;3;3;1	3;3;3;1	Ubiquitin-conjugating enzyme E2 L3	UBE2L3	;;;	4	10	3	3	8	8	7	10	10	9	3	3	3	3	3	3	3	3	3	3	3	3	68.8	21.4	21.4	17.789	154	154;154;154;154	3.05	21		22		0	74.017	By MS/MS	By MS/MS	By MS/MS	By MS/MS	By MS/MS	By MS/MS	67.5
A8K0I0;A0A024R1C1;Q13356	A8K0I0;A0A024R1C1;Q13356	2;2;2	2;2;2	2;2;2	Peptidyl-prolyl cis-trans isomerase-like 2	PPIL2	;;	3	2	2	2	1	1	1	0	0	0	1	1	1	0	0	0	1	1	1	0	0	0	6	6	6	58.76	520	520;520;520	3		3			0.0033437	3.1498	By MS/MS	By MS/MS	By MS/MS				3.1
F8WBN8;B0QYH1;A0A024R1C5;Q8IWD4	F8WBN8;B0QYH1;A0A024R1C5;Q8IWD4	1;1;1;1	1;1;1;1	1;1;1;1	Coiled-coil domain-containing protein 117	CCDC117;FLJ33814	;;;	4	1	1	1	1	1	1	1	1	0	1	1	1	1	1	0	1	1	1	1	1	0	46.8	46.8	46.8	6.0928	62	62;113;279;279	3.86	1	4		2	0.00031447	11.483	By MS/MS	By MS/MS	By MS/MS	By MS/MS	By MS/MS		46.8
A0A024R1F9;Q9H1I8;Q53H58;Q53G98;A0A024R1E1;H7C3Y4;B1AH59;Q659F6	A0A024R1F9;Q9H1I8;Q53H58;Q53G98;A0A024R1E1	3;3;2;2;2;1;1;1	3;3;2;2;2;1;1;1	3;3;2;2;2;1;1;1	Activating signal cointegrator 1 complex subunit 2	ASCC2	;;;;	8	3	3	3	0	0	0	2	3	2	0	0	0	2	3	2	0	0	0	2	3	2	7.9	7.9	7.9	86.359	757	757;757;481;481;643;87;240;369	6.33			3	6	0.00028902	8.3801				By matching	By MS/MS	By MS/MS	0
A0A024R1G4;A0A075B6F5;F5GXR6;Q8IUG5;F5H6I8;A0A024R1E2	A0A024R1G4;A0A075B6F5;F5GXR6;Q8IUG5	3;2;2;2;1;1	3;2;2;2;1;1	3;2;2;2;1;1	Unconventional myosin-XVIIIb	MYO18B	;;;	6	3	3	3	3	2	2	0	0	0	3	2	2	0	0	0	3	2	2	0	0	0	2.3	2.3	2.3	272.28	2448	2448;2567;2568;2567;798;2080	1	8				0.0022925	3.5207	By MS/MS	By matching	By MS/MS				2.3
A0A024R1G9;O60704;B1AHJ7;B1AHJ6;B1AHJ5;B7Z976	A0A024R1G9;O60704;B1AHJ7;B1AHJ6;B1AHJ5;B7Z976	2;2;1;1;1;1	2;2;1;1;1;1	2;2;1;1;1;1	Protein-tyrosine sulfotransferase 2	TPST2	;;;;;	6	2	2	2	0	0	1	1	1	1	0	0	1	1	1	1	0	0	1	1	1	1	7.4	7.4	7.4	41.911	377	377;377;120;141;168;310	6		1		3	0.0049676	2.7993			By MS/MS	By MS/MS	By MS/MS	By MS/MS	0
B2RAW8;A0A024R1I5;O76054;C9JZI9;B3KRD8;B7Z3Z8;H7C417;H7C4C6;F8WEE7;C9JTM4;H7C1K3;Q6XCI7;Q6ISB2;Q9UDX4	B2RAW8;A0A024R1I5;O76054;C9JZI9;B3KRD8;B7Z3Z8;H7C417	4;4;4;3;3;3;2;1;1;1;1;1;1;1	4;4;4;3;3;3;2;1;1;1;1;1;1;1	4;4;4;3;3;3;2;1;1;1;1;1;1;1	SEC14-like protein 2	SEC14L2	;;;;;;	14	4	4	4	1	2	1	3	2	2	1	2	1	3	2	2	1	2	1	3	2	2	19.4	19.4	19.4	46.103	403	403;403;403;203;329;349;338;74;84;125;144;400;400;400	3.5	4	1	7		0.00027964	7.4873	By MS/MS	By MS/MS	By MS/MS	By MS/MS	By MS/MS	By MS/MS	5.5
A0A024R1J3;Q00587;B0QYC6;B0QYC7;B0QYC8	A0A024R1J3;Q00587	8;8;2;2;2	8;8;2;2;2	8;8;2;2;2	Cdc42 effector protein 1	CDC42EP1	;	5	8	8	8	5	6	5	4	2	2	5	6	5	4	2	2	5	6	5	4	2	2	31.5	31.5	31.5	39.686	384	384;391;48;60;70	3.76	10	16	6	10	0.00038462	20.952	By MS/MS	By MS/MS	By MS/MS	By MS/MS	By MS/MS	By MS/MS	22.9
B4DR76;B1AKL4;A0A024R1K0;Q9NRA8	B4DR76;B1AKL4;A0A024R1K0;Q9NRA8	3;3;3;3	3;3;3;3	2;2;2;2	Eukaryotic translation initiation factor 4E transporter	EIF4ENIF1	;;;	4	3	3	2	2	2	0	1	1	2	2	2	0	1	1	2	2	2	0	1	0	1	10.6	10.6	4.4	68.93	640	640;961;985;985	4.5		4	2	2	0.0039491	2.9573	By MS/MS	By MS/MS		By MS/MS	By MS/MS	By MS/MS	4.4
A0A024R1K7;Q04917;B2R6N6;Q9H4N8;A2IDB2;F8WEB6;A2IDB1	A0A024R1K7;Q04917;B2R6N6;Q9H4N8;A2IDB2	22;22;15;14;13;3;3	19;19;12;13;11;3;3	19;19;12;13;11;3;3	14-3-3 protein eta	YWHAH	;;;;	7	22	19	19	18	16	16	19	18	18	15	13	13	16	15	15	15	13	13	16	15	15	59.3	59.3	59.3	28.218	246	246;246;246;176;162;39;72	3.49	57	15	55	19	0	323.31	By MS/MS	By MS/MS	By MS/MS	By MS/MS	By MS/MS	By MS/MS	56.5
A0A024R1K8;Q15459;B4E091;H7C1L2	A0A024R1K8;Q15459;B4E091	21;21;19;3	21;21;19;3	21;21;19;3	Splicing factor 3A subunit 1	SF3A1	;;	4	21	21	21	15	16	19	12	13	13	15	16	19	12	13	13	15	16	19	12	13	13	25.9	25.9	25.9	88.885	793	793;793;690;259	4.61		70		47	0	323.31	By MS/MS	By MS/MS	By MS/MS	By MS/MS	By MS/MS	By MS/MS	20.3
A0A024R1M8;J3KQL8;B4E1T5;Q9BQE5;B0QYK8;E9PM95	A0A024R1M8;J3KQL8;B4E1T5;Q9BQE5	9;8;8;7;1;1	9;8;8;7;1;1	9;8;8;7;1;1	Apolipoprotein L2	APOL2	;;;	6	9	9	9	5	6	5	6	6	7	5	6	5	6	6	7	5	6	5	6	6	7	32.3	32.3	32.3	37.078	337	337;449;449;337;74;128	5.16	2	19	1	27	0	91.592	By MS/MS	By MS/MS	By MS/MS	By MS/MS	By MS/MS	By MS/MS	20.8
A0A024R1N1;P35579;A0A0U4BW16;Q86XU5;B4E3S1;Q6ZNL4;Q5BKV1;Q99529;B1AH99;Q2PS10;A0A0C4DFM8;Q9UMJ0;Q68D89;B4E177;A1L2Z2;A8CLL2;B4DFX9;B4DRV3;REV__Q5T655;B4E0I9;REV__B4DQZ7;REV__S4R3H4;REV__E7EQT4;REV__Q9UKV3;V9HWC1;Q9UKX3;P13533;P12882;P11055	A0A024R1N1;P35579;A0A0U4BW16;Q86XU5	276;276;245;186;110;68;29;28;15;5;3;2;2;2;2;1;1;1;1;1;1;1;1;1;1;1;1;1;1	276;276;245;186;110;68;29;28;15;5;3;2;2;2;2;1;1;1;1;1;1;1;1;1;1;1;1;1;1	236;236;206;153;81;65;24;24;13;4;0;2;0;0;0;0;0;0;0;0;1;1;1;1;0;0;0;0;0	Myosin-9	MYH9	;;;	29	276	276	236	211	224	218	258	251	254	211	224	218	258	251	254	184	195	192	222	215	218	85.2	85.2	78	226.53	1960	1960;1960;1963;1374;964;563;218;208;103;71;508;37;128;638;638;38;666;839;872;884;1096;1283;1301;1341;1939;1938;1939;1939;1940	4.16	1387	833	1977	1296	0	323.31	By MS/MS	By MS/MS	By MS/MS	By MS/MS	By MS/MS	By MS/MS	77.3
;334015;334016;334017;334018;334019;334020;334021;334022;334023;334024;334025;334026;334027;334028;334029;334030;334031;334032;334033;334034;334035;334036;334037;334038;334039;334040;334041;334042;334043;334044;334045;334046;334047;334048;334049;334050;334051;334052;334053;334054;334055;334056;334057;334058;334059;334060;334061;334062;334063;334064;334065;334066;334067;334068;334069;334070;334071…	9970;9971;9972;9973;9974;9975;9976;9977;9978;9979;9980;9981;9982;9983;9984;9985;9986;21440;21441;21442;21443;21444;21445;21446;21447;21448;21449;21450;21451;21452;21453;21454;21455;21456;21457;21458;21459;21460;21461;21462;21463;21464;21465;21466;21467;21468;21469;21470;21471;21472;21473;21474;21475;21476;21477;21478;21479;21480;21481;21482;21483;21484;21485;21486;21487;21488;21489;21490;21491;21…
;316327;316328;316329;316330;316331;316332;316333;316334;316335;316336;316337;316338;316339;316340;316341;316342;316343;316344;316345;316346;316347;316348;316349;316350;316351;316352;316353;316354;316355;316356;316357;316358;316359;316360;316361;316362;316363;316364;316365;316366;316367;316368;316369;316370;316371;316372;316373;316374;316375;316376;316377;316378;316379;316380;316381;316382;316383…	9977;9985;21476;21500;23569;23585;30970;33339;33355;33399;33792;33805;33910;33954;34045;44267;44316;47595;47609;47709;52944;52960;54291;56188;56207;68780;68784;69421;76061;76719;76816;76934;81436;82793;82934;83262;84678;87606;89937;93487;93497;93842;93844;95324;100226;100228;100230;102101;109858;110825;111115;111167;111234;111546;111558;114929;114932;114944;117179;117184;117535;118461;118469;1265…	34;35;36;37;38;39;40;41;42;43;44;45;46;47;48;49;50;51;52;53	86;161;162;318;323;326;365;589;627;871;879;941;1190;1373;1489;1510;1537;1678;1797;1910
A0A024R1N4;P12956;B4DE32;B1AHC9;B2RDN9;B4E356;Q6IC76	A0A024R1N4;P12956;B4DE32;B1AHC9;B2RDN9;B4E356	42;42;39;39;37;29;18	42;42;39;39;37;29;18	42;42;39;39;37;29;18	X-ray repair cross-complementing protein 6	XRCC6	;;;;;	7	42	42	42	34	33	32	34	31	33	34	33	32	34	31	33	34	33	32	34	31	33	57.6	57.6	57.6	69.842	609	609;609;559;559;609;476;227	4.28	83	197	46	180	0	323.31	By MS/MS	By MS/MS	By MS/MS	By MS/MS	By MS/MS	By MS/MS	50.6
A0A024R1P7;B4E2A6;Q9UH99;B4DIU6;A8K129;Q6NT72;A0A024R1S6;B0QY64;B0QY66;B0QY67;B0QY68;B0QY69;B0QY65;B0QY60;B0QY63	A0A024R1P7;B4E2A6;Q9UH99;B4DIU6;A8K129;Q6NT72;A0A024R1S6	21;21;21;18;16;15;11;6;5;5;4;3;3;3;3	21;21;21;18;16;15;11;6;5;5;4;3;3;3;3	21;21;21;18;16;15;11;6;5;5;4;3;3;3;3	SUN domain-containing protein 2	UNC84B;SUN2	;;;;;;	15	21	21	21	10	11	12	10	11	12	10	11	12	10	11	12	10	11	12	10	11	12	45.5	45.5	45.5	80.31	717	717;752;717;706;717;442;420;228;110;144;100;124;127;198;224	4.9		43		39	0	99.311	By MS/MS	By MS/MS	By MS/MS	By MS/MS	By MS/MS	By MS/MS	23
A0A024R1Q5;P17050	A0A024R1Q5;P17050	2;2	2;2	2;2	Alpha-N-acetylgalactosaminidase	NAGA	;	2	2	2	2	1	1	1	1	1	2	1	1	1	1	1	2	1	1	1	1	1	2	8.8	8.8	8.8	46.564	411	411;411	5.29		3		4	0.0027051	3.2989	By matching	By MS/MS	By MS/MS	By MS/MS	By MS/MS	By MS/MS	4.1
Q9BTQ7;A0A024R1Q8;P62829;C9JD32;J3KT29;J3KTJ3;J3QQT9;A4D142	Q9BTQ7;A0A024R1Q8;P62829;C9JD32;J3KT29	11;11;11;7;7;5;1;1	11;11;11;7;7;5;1;1	5;5;5;1;1;5;1;0	60S ribosomal protein L23	RPL23	;;;;	8	11	11	5	11	11	10	9	9	9	11	11	10	9	9	9	5	5	4	3	3	3	64.2	64.2	27.6	14.149	134	134;140;140;91;122;81;34;107	3.69	56	43	36	40	0	161.33	By MS/MS	By MS/MS	By MS/MS	By MS/MS	By MS/MS	By MS/MS	64.2
A0A024R1S7;Q969G3;J3QKS7;B4DGM3;K7EMQ8;J3KS99;J3QL66;J3KT85;J3QKX6;J3QR61;C0IMW8;H7C048	A0A024R1S7;Q969G3;J3QKS7;B4DGM3	7;7;6;6;3;1;1;1;1;1;1;1	7;7;6;6;3;1;1;1;1;1;1;1	7;7;6;6;3;1;1;1;1;1;1;1	SWI/SNF-related matrix-associated actin-dependent regulator of chromatin subfamily E member 1	SMARCE1	;;;	12	7	7	7	5	4	4	5	5	5	5	4	4	5	5	5	5	4	4	5	5	5	29.7	29.7	29.7	46.649	411	411;411;288;393;177;55;77;101;129;153;153;157	4.71		20		15	0.0004985	42.345	By MS/MS	By MS/MS	By MS/MS	By MS/MS	By MS/MS	By MS/MS	26
A0A024R1S8;Q14847;A8K1D2;C9J9W2;B4DIC4;B4DJI4;F6S2S5;K7ESD6;Q9NPR7;J3KSN1;B7ZB56;Q59FZ8	A0A024R1S8;Q14847;A8K1D2;C9J9W2;B4DIC4;B4DJI4	29;29;26;21;16;16;9;6;4;1;1;1	29;29;26;21;16;16;9;6;4;1;1;1	29;29;26;21;16;16;9;6;4;1;1;1	LIM and SH3 domain protein 1	LASP1	;;;;;	12	29	29	29	24	23	24	21	19	18	24	23	24	21	19	18	24	23	24	21	19	18	83.9	83.9	83.9	29.717	261	261;261;261;166;125;220;91;71;144;105;230;345	3.36	138	50	102	48	0	323.31	By MS/MS	By MS/MS	By MS/MS	By MS/MS	By MS/MS	By MS/MS	56.3
A0A024R1T1;Q86WX3;F8WFE7	A0A024R1T1;Q86WX3;F8WFE7	3;3;2	3;3;2	3;3;2	Active regulator of SIRT1	RPS19BP1	;;	3	3	3	3	2	2	3	2	1	2	2	2	3	2	1	2	2	2	3	2	1	2	30.1	30.1	30.1	15.434	136	136;136;69	4.88		9		8	0.0012104	4.3833	By MS/MS	By MS/MS	By MS/MS	By MS/MS	By MS/MS	By MS/MS	25
A0A024R1T5;P09543;B4DI06;C9K0L8;K7ERZ0;B4DFN6;K7EN66;K7ERC4	A0A024R1T5;P09543;B4DI06	9;8;5;4;4;4;3;3	9;8;5;4;4;4;3;3	9;8;5;4;4;4;3;3	2,3-cyclic-nucleotide 3-phosphodiesterase	CNP	;;	8	9	9	9	4	5	4	7	6	6	4	5	4	7	6	6	4	5	4	7	6	6	37.4	37.4	37.4	45.098	401	401;421;298;144;153;186;120;164	5.04	6	12	9	25	0	76.522	By MS/MS	By MS/MS	By MS/MS	By MS/MS	By MS/MS	By MS/MS	17
A0A024R1T8;Q9NVR0	A0A024R1T8;Q9NVR0	2;2	2;2	2;2	Kelch-like protein 11	KLHL11	;	2	2	2	2	1	1	1	1	1	1	1	1	1	1	1	1	1	1	1	1	1	1	8.9	8.9	8.9	80.147	708	708;708	3	3		3		0.0007655	5.3653	By MS/MS	By MS/MS	By MS/MS	By MS/MS	By MS/MS	By MS/MS	3.1
A0A024R1T9;Q4LE36;P53396;A0A024R1Y2;Q8N9C4;K7ESG8;K7EIE7	A0A024R1T9;Q4LE36;P53396;A0A024R1Y2;Q8N9C4	66;66;66;65;38;9;4	66;66;66;65;38;9;4	66;66;66;65;38;9;4	ATP-citrate synthase	ACLY;ACLY variant protein	;;;;	7	66	66	66	56	58	56	58	55	54	56	58	56	58	55	54	56	58	56	58	55	54	57	57	57	120.84	1101	1101;1137;1101;1091;701;109;133	3.3	293	29	292	51	0	323.31	By MS/MS	By MS/MS	By MS/MS	By MS/MS	By MS/MS	By MS/MS	54.2
A0A024R1U0;P46060;B4DY16;B4E0U0;Q9BSK3;H0Y4Q3;B0QYT5;B0QYT4;B0QYT6;Q8WUS7	A0A024R1U0;P46060;B4DY16;B4E0U0	30;30;21;19;11;10;6;6;5;3	30;30;21;19;11;10;6;6;5;3	30;30;21;19;11;10;6;6;5;3	Ran GTPase-activating protein 1	RANGAP1	;;;	10	30	30	30	23	26	20	21	23	22	23	26	20	21	23	22	23	26	20	21	23	22	60.8	60.8	60.8	63.541	587	587;587;532;373;213;253;100;133;37;60	3.7	83	48	85	45	0	323.31	By MS/MS	By MS/MS	By MS/MS	By MS/MS	By MS/MS	By MS/MS	48.7
A0A024R1U4;P51148;K7ENY4;K7ERI8;K7ERQ8;F8VVZ0;F8VVK3;K7EIP6;F8VWU4	A0A024R1U4;P51148;K7ENY4;K7ERI8;K7ERQ8	10;10;6;5;5;2;2;1;1	10;10;6;5;5;2;2;1;1	8;8;4;3;3;0;0;1;0	Ras-related protein Rab-5C	RAB5C	;;;;	9	10	10	8	10	9	9	9	9	8	10	9	9	9	9	8	8	7	7	7	7	6	50	50	40.3	23.482	216	216;216;150;161;282;100;124;27;91	4.22	21	32	19	33	0	90.162	By MS/MS	By MS/MS	By MS/MS	By MS/MS	By MS/MS	By MS/MS	50
A0A024R1U5;Q92871;F8WFD5	A0A024R1U5;Q92871	4;4;1	4;4;1	4;4;1	Phosphomannomutase;Phosphomannomutase 1	PMM1	;	3	4	4	4	3	2	3	3	3	3	3	2	3	3	3	3	3	2	3	3	3	3	29.8	29.8	29.8	29.746	262	262;262;68	3.12	8		9		0.00042265	27.262	By MS/MS	By MS/MS	By MS/MS	By MS/MS	By MS/MS	By MS/MS	16.4
A0A024R1U8;P22692	A0A024R1U8;P22692	2;2	2;2	2;2	Insulin-like growth factor-binding protein 4	IGFBP4	;	2	2	2	2	1	1	2	0	0	0	1	1	2	0	0	0	1	1	2	0	0	0	11.2	11.2	11.2	27.934	258	258;258	3		5			0.00076864	5.4636	By MS/MS	By MS/MS	By MS/MS				6.6
B2R4D8;A0A024R1V4;P61353;K7ELC7;K7EQQ9;E4W6B6;Q6LCU2;K7ERY7	B2R4D8;A0A024R1V4;P61353;K7ELC7;K7EQQ9;E4W6B6	15;15;15;14;12;12;3;1	15;15;15;14;12;12;3;1	15;15;15;14;12;12;3;1	60S ribosomal protein L27	RPL27	;;;;;	8	15	15	15	10	12	12	10	10	10	10	12	12	10	10	10	10	12	12	10	10	10	61.8	61.8	61.8	15.769	136	136;136;136;144;80;126;40;40	4.32	34	41	24	56	0	89.475	By MS/MS	By MS/MS	By MS/MS	By MS/MS	By MS/MS	By MS/MS	44.9
A0A024R1W3;Q96AY3;B4DJJ5;Q658U4;Q8NAG5;Q6ZME7;H0Y827;K7ESG6;K7ELI6;C9JPC3;K7EM43	A0A024R1W3;Q96AY3;B4DJJ5;Q658U4;Q8NAG5;Q6ZME7;H0Y827	27;27;24;21;18;18;15;6;5;3;2	27;27;24;21;18;18;15;6;5;3;2	27;27;24;21;18;18;15;6;5;3;2	Peptidyl-prolyl cis-trans isomerase FKBP10	FKBP10;DKFZp666D193	;;;;;;	11	27	27	27	18	17	18	20	24	22	18	17	18	20	24	22	18	17	18	20	24	22	49.1	49.1	49.1	64.244	582	582;582;510;582;470;543;386;172;171;81;147	4.87	22	87	18	115	0	113.76	By MS/MS	By MS/MS	By MS/MS	By MS/MS	By MS/MS	By MS/MS	34.7
J3QRM9;A0A024R1W6;Q8N138	J3QRM9;A0A024R1W6;Q8N138	1;1;1	1;1;1	1;1;1	ORM1-like protein 3	ORMDL3	;;	3	1	1	1	1	1	1	1	0	1	1	1	1	1	0	1	1	1	1	1	0	1	11.6	11.6	11.6	14.788	129	129;153;153	4.6		3		2	0.0081352	2.4507	By MS/MS	By MS/MS	By matching	By MS/MS		By MS/MS	11.6
A0A024R1X3;Q9BRG1;K7EKV4;K7EP45;K7ENE3	A0A024R1X3;Q9BRG1;K7EKV4;K7EP45	6;6;4;3;2	6;6;4;3;2	6;6;4;3;2	Vacuolar protein-sorting-associated protein 25	VPS25	;;;	5	6	6	6	4	6	3	6	6	3	4	6	3	6	6	3	4	6	3	6	6	3	64.8	64.8	64.8	20.747	176	176;176;111;99;108	3.45	13		16	2	0	133.33	By MS/MS	By MS/MS	By MS/MS	By MS/MS	By MS/MS	By MS/MS	42.6
K7EPV0;A0A024R1X4;Q9Y2R0	K7EPV0;A0A024R1X4;Q9Y2R0	4;4;4	4;4;4	4;4;4	Cytochrome c oxidase assembly factor 3 homolog, mitochondrial	COA3;hCG_16955	;;	3	4	4	4	3	3	1	1	1	1	3	3	1	1	1	1	3	3	1	1	1	1	66.2	66.2	66.2	7.8059	71	71;106;106	4.2		7		3	0.0014351	4.1821	By MS/MS	By MS/MS	By matching	By MS/MS	By matching	By MS/MS	42.3
A0A0S2Z487;A0A024R1X8;P14923;C9JTX4;C9J826;C9JK18;C9JKY1;A0A0S2Z495;B4DE59;C9JPI2;K7ERP3	A0A0S2Z487;A0A024R1X8;P14923;C9JTX4;C9J826;C9JK18;C9JKY1;A0A0S2Z495;B4DE59	10;10;10;5;5;5;5;5;5;1;1	9;9;9;5;5;5;5;4;5;1;1	9;9;9;5;5;5;5;4;5;1;1	Junction plakoglobin	JUP	;;;;;;;;	11	10	9	9	4	6	4	2	4	6	4	6	4	2	4	5	4	6	4	2	4	5	25.8	23.5	23.5	81.744	745	745;745;745;235;276;295;297;334;563;86;104	4.93		15	1	14	0.00034662	15.563	By MS/MS	By MS/MS	By MS/MS	By MS/MS	By MS/MS	By MS/MS	8.7
B7Z649;A0A024R207;B2RCL4;A0A024R1Y6;O75781	B7Z649;A0A024R207;B2RCL4;A0A024R1Y6;O75781	3;3;3;3;3	3;3;3;3;3	3;3;3;3;3	Paralemmin-1	PALM	;;;;	5	3	3	3	3	3	3	1	1	1	3	3	3	1	1	1	3	3	3	1	1	1	12.8	12.8	12.8	19.463	172	172;343;387;387;387	3.31	4	6		3	0.000978	4.5618	By MS/MS	By MS/MS	By MS/MS	By MS/MS	By MS/MS	By MS/MS	12.8
A0A024R1Z6;Q99536;B3KUF8;K7ERT7;K7ESA3;K7ENX2;K7EM19;K7EJM4;K7ER81	A0A024R1Z6;Q99536;B3KUF8;K7ERT7	22;22;15;11;7;5;5;2;1	22;22;15;11;7;5;5;2;1	22;22;15;11;7;5;5;2;1	Synaptic vesicle membrane protein VAT-1 homolog	VAT1	;;;	9	22	22	22	16	15	13	18	19	20	16	15	13	18	19	20	16	15	13	18	19	20	67.4	67.4	67.4	41.92	393	393;393;300;146;125;151;154;30;92	4.71	34	49	50	85	0	129.82	By MS/MS	By MS/MS	By MS/MS	By MS/MS	By MS/MS	By MS/MS	44.8
A0A024R201;Q9Y6E3;B4DJ66;H0YD73;Q9UNM7;Q5HYL3	A0A024R201;Q9Y6E3;B4DJ66;H0YD73	21;20;19;12;7;1	1;0;0;0;0;1	1;0;0;0;0;1		PSMD13	;;;	6	21	1	1	13	13	10	18	16	18	0	0	0	1	0	1	0	0	0	1	0	1	67	6.4	6.4	42.918	376	376;377;311;221;160;72	5			2		0.0035422	3.0642	By matching	By matching	By matching	By MS/MS	By matching	By MS/MS	44.4
O60372;Q9NPN4;K7EIY6;A8K0Q1;A0A024R206;Q9BV68	O60372;Q9NPN4;K7EIY6;A8K0Q1;A0A024R206;Q9BV68	1;1;1;1;1;1	1;1;1;1;1;1	1;1;1;1;1;1	E3 ubiquitin-protein ligase RNF126	RNF126	;;;;;	6	1	1	1	0	0	0	1	0	1	0	0	0	1	0	1	0	0	0	1	0	1	31.1	31.1	31.1	10.872	103	103;163;283;311;311;326	5			2		0.00030148	9.8719				By MS/MS		By MS/MS	0
A0A024R210;H7BYV1;E9PS44;E9PQN9;Q6IBB0;H9NL19;H9NL12;H9NKY4;P13164;Q01629;Q01628	A0A024R210;H7BYV1;E9PS44;E9PQN9;Q6IBB0;H9NL19;H9NL12;H9NKY4;P13164;Q01629;Q01628	2;1;1;1;1;1;1;1;1;1;1	2;1;1;1;1;1;1;1;1;1;1	2;1;1;1;1;1;1;1;1;1;1	Interferon-induced transmembrane protein 1;Interferon-induced transmembrane protein 2;Interferon-induced transmembrane protein 3	IFITM1;IFITM2;IFITM3	;;;;;;;;;;	11	2	2	2	1	1	1	2	2	2	1	1	1	2	2	2	1	1	1	2	2	2	29.6	29.6	29.6	13.938	125	125;74;112;112;132;133;133;133;125;132;133	5.26		10		13	0.00034095	14.72	By MS/MS	By MS/MS	By MS/MS	By MS/MS	By MS/MS	By MS/MS	16.8
Q5QPB1;A0A024R219;O76080	Q5QPB1;A0A024R219;O76080	4;4;4	4;4;4	4;4;4	AN1-type zinc finger protein 5	ZFAND5;ZA20D2	;;	3	4	4	4	2	3	2	2	2	2	2	3	2	2	2	2	2	3	2	2	2	2	44.5	44.5	44.5	22.54	211	211;213;213	2.87	8		7		0	125.67	By MS/MS	By MS/MS	By MS/MS	By MS/MS	By MS/MS	By MS/MS	26.5
A0A024R222;B4DHQ3;Q9Y617;A0A024R280;B4DHX7;A9LS35	A0A024R222;B4DHQ3;Q9Y617;A0A024R280	23;23;23;17;7;1	23;23;23;17;7;1	23;23;23;17;7;1	Phosphoserine aminotransferase	PSAT1	;;;	6	23	23	23	18	19	18	21	19	18	18	19	18	21	19	18	18	19	18	21	19	18	72.7	72.7	72.7	40.422	370	370;415;370;324;194;20	3.36	81		97	9	0	171.67	By MS/MS	By MS/MS	By MS/MS	By MS/MS	By MS/MS	By MS/MS	54.3
A0A024R223;A0A024R238;Q96RL7;H0Y7P8	A0A024R223;A0A024R238;Q96RL7;H0Y7P8	2;2;2;1	2;2;2;1	2;2;2;1	Vacuolar protein sorting-associated protein 13A	VPS13A	;;;	4	2	2	2	0	1	0	1	1	1	0	1	0	1	1	1	0	1	0	1	1	1	1.5	1.5	1.5	339.18	2986	2986;2995;3174;383	6		1		3	0.00032468	12.559		By MS/MS		By MS/MS	By MS/MS	By MS/MS	0
A0A024R228;P61978;B3KU16;S4R457;S4R359	A0A024R228;P61978	39;39;16;8;6	2;2;0;0;0	0;0;0;0;0	Heterogeneous nuclear ribonucleoprotein K	HNRPK;HNRNPK	;	5	39	2	0	32	31	34	32	30	31	2	1	2	2	2	2	0	0	0	0	0	0	72.4	8	0	51.218	463	463;463;223;77;100	4.07	7	9	5	9	0.00041356	25.828	By MS/MS	By MS/MS	By MS/MS	By MS/MS	By MS/MS	By MS/MS	64.1
A0A024R229;Q9UHN6	A0A024R229;Q9UHN6	2;2	2;2	2;2	Transmembrane protein 2	TMEM2	;	2	2	2	2	0	2	1	0	0	0	0	2	1	0	0	0	0	2	1	0	0	0	2.9	2.9	2.9	154.37	1383	1383;1383	3		3			0.0037503	3.0297		By MS/MS	By MS/MS				0
A0A024R233;A0A1B0GTW1;Q9UDY2;A0A024R225	A0A024R233;A0A1B0GTW1;Q9UDY2;A0A024R225	19;19;19;15	19;19;19;15	0;0;0;0	Tight junction protein ZO-2	TJP2	;;;	4	19	19	0	8	12	12	14	16	15	8	12	12	14	16	15	0	0	0	0	0	0	28.4	28.4	0	133.97	1190	1190;1249;1190;1043	4.28	31	20	48	34	0	237.13	By MS/MS	By MS/MS	By MS/MS	By MS/MS	By MS/MS	By MS/MS	14.1
X6R3Q3;A0A024R235;Q5VYS8	X6R3Q3;A0A024R235;Q5VYS8	1;1;1	1;1;1	1;1;1	Terminal uridylyltransferase 7	ZCCHC6	;;	3	1	1	1	0	0	0	1	1	1	0	0	0	1	1	1	0	0	0	1	1	1	2.4	2.4	2.4	90.105	784	784;1457;1495	5			3		0.0022826	3.4502				By MS/MS	By MS/MS	By MS/MS	0
G9FP35;A0A024R240;P50148;B1AM21	G9FP35;A0A024R240;P50148;B1AM21	7;7;7;5	5;5;5;4	5;5;5;4	Guanine nucleotide-binding protein G(q) subunit alpha	GNAQ	;;;	4	7	5	5	2	3	5	5	6	5	2	3	5	4	4	4	2	3	5	4	4	4	32.6	24	24	42.111	359	359;359;359;170	5.08		11	2	12	0.00038373	20.861	By MS/MS	By MS/MS	By MS/MS	By MS/MS	By MS/MS	By MS/MS	14.8
A0A024R258;Q59FJ2;H0YDS0	A0A024R258;Q59FJ2	12;8;4	1;0;0	1;0;0		UBQLN1	;	3	12	1	1	11	10	11	9	9	8	1	1	1	0	0	0	1	1	1	0	0	0	37.6	5.2	5.2	59.219	561	561;325;157	1	3				1	-2	By MS/MS	By MS/MS	By MS/MS	By matching	By matching	By matching	32.4
A0A024R259;O43310	A0A024R259;O43310	4;4	4;4	4;4	CBP80/20-dependent translation initiation factor	KIAA0427;CTIF	;	2	4	4	4	1	3	2	2	2	3	1	3	2	2	2	3	1	3	2	2	2	3	14.9	14.9	14.9	67.586	598	598;598	4.38	6	3	10	7	0.00038745	21.495	By MS/MS	By MS/MS	By MS/MS	By MS/MS	By MS/MS	By MS/MS	3
A0A087WXM6;J3QQT2;J3KRX5;A0A024R261;A0A0A6YYL6;P18621;J3KRB3;A0A087WWH0;J3QS96;J3QLC8;A0A0A0MRF8;A0A087WY81;J3KSJ0;A4D1R6;A4D1R5	A0A087WXM6;J3QQT2;J3KRX5;A0A024R261;A0A0A6YYL6;P18621;J3KRB3;A0A087WWH0;J3QS96;J3QLC8;A0A0A0MRF8;A0A087WY81	19;19;19;19;19;19;16;16;16;15;13;11;7;2;2	19;19;19;19;19;19;16;16;16;15;13;11;7;2;2	19;19;19;19;19;19;16;16;16;15;13;11;7;2;2	60S ribosomal protein L17	RPL17;hCG_24487;RPL17-C18orf32	;;;;;;;;;;;	15	19	19	19	19	17	17	16	17	17	19	17	17	16	17	17	19	17	17	16	17	17	70.4	70.4	70.4	19.586	169	169;171;174;184;228;184;129;131;138;174;190;97;56;102;282	4.1	81	75	58	97	0	258.02	By MS/MS	By MS/MS	By MS/MS	By MS/MS	By MS/MS	By MS/MS	70.4
K7EIU8;A0A024R274;Q13485	K7EIU8;A0A024R274;Q13485	1;1;1	1;1;1	1;1;1	Mothers against decapentaplegic homolog;Mothers against decapentaplegic homolog 4	SMAD4	;;	3	1	1	1	1	1	1	1	1	1	1	1	1	1	1	1	1	1	1	1	1	1	4.6	4.6	4.6	50.052	456	456;552;552	4	5		6	3	0.00057703	59.883	By MS/MS	By MS/MS	By MS/MS	By MS/MS	By MS/MS	By MS/MS	4.6
B2RDZ2;A0A024R275;Q969G6;H7C4G0	B2RDZ2;A0A024R275;Q969G6;H7C4G0	2;2;2;1	2;2;2;1	2;2;2;1	Riboflavin kinase	RFK	;;;	4	2	2	2	1	0	0	2	2	2	1	0	0	2	2	2	1	0	0	2	2	2	37	37	37	18.376	162	162;162;155;120	4.56	1		8		0.00053706	6.6177	By MS/MS			By MS/MS	By MS/MS	By MS/MS	24.1
B3KQK4;A5PLM9;A0A024R276;P07711;Q9HBQ7;Q6LAF7;Q5T8F0	B3KQK4;A5PLM9;A0A024R276;P07711;Q9HBQ7	4;4;4;4;3;1;1	4;4;4;4;3;1;1	4;4;4;4;3;1;1	Cathepsin L1;Cathepsin L1 heavy chain;Cathepsin L1 light chain	CTSL1;CTSL	;;;;	7	4	4	4	1	2	2	3	4	3	1	2	2	3	4	3	1	2	2	3	4	3	18.9	18.9	18.9	37.53	333	333;333;333;333;151;175;225	5.75		5		11	0.00078411	5.9016	By MS/MS	By MS/MS	By MS/MS	By MS/MS	By MS/MS	By MS/MS	4.2
A0A024R277;O15269;Q6NUL7;B4DR90;Q59EQ4	A0A024R277;O15269;Q6NUL7	5;5;3;2;2	5;5;3;2;2	5;5;3;2;2	Serine palmitoyltransferase 1	SPTLC1	;;	5	5	5	5	2	3	2	4	4	4	2	3	2	4	4	4	2	3	2	4	4	4	16.3	16.3	16.3	52.743	473	473;473;513;181;262	5.67		7		14	0.00037936	20.381	By MS/MS	By MS/MS	By MS/MS	By MS/MS	By MS/MS	By MS/MS	5.5
K7ERC8;A0A024R292;Q06136	K7ERC8;A0A024R292;Q06136	1;1;1	1;1;1	1;1;1	3-ketodihydrosphingosine reductase	KDSR;FVT1	;;	3	1	1	1	1	1	1	1	1	0	1	1	1	1	1	0	1	1	1	1	1	0	7.9	7.9	7.9	22.62	203	203;332;332	4.33		4		2	0.0089175	2.4002	By MS/MS	By MS/MS	By MS/MS	By MS/MS	By matching		7.9
A0A024R297;Q9Y657;Q5JUX0	A0A024R297;Q9Y657;Q5JUX0	2;2;1	2;2;1	2;2;1	Spindlin-1;Spindlin-3	SPIN;SPIN1;SPIN3	;;	3	2	2	2	2	2	2	1	1	1	2	2	2	1	1	1	2	2	2	1	1	1	11.5	11.5	11.5	29.6	262	262;262;258	4.45		6	2	3	0.00028137	7.6439	By MS/MS	By MS/MS	By MS/MS	By MS/MS	By MS/MS	By MS/MS	11.5
A0A024R2A7;P49257;Q53FS4;B2R774;B4DVV0;A0PJ85	A0A024R2A7;P49257;Q53FS4;B2R774	21;21;20;19;5;5	21;21;20;19;5;5	21;21;20;19;5;5	Protein ERGIC-53	LMAN1	;;;	6	21	21	21	13	14	13	16	18	19	13	14	13	16	18	19	13	14	13	16	18	19	42.4	42.4	42.4	57.548	510	510;510;510;510;223;311	5.55		59		104	0	160.72	By MS/MS	By MS/MS	By MS/MS	By MS/MS	By MS/MS	By MS/MS	36.1
A0A024R2A8;Q96JG8;A0A024R286;D6RBW3	A0A024R2A8;Q96JG8;A0A024R286	3;3;2;1	3;3;2;1	3;3;2;1	Melanoma-associated antigen D4	MAGED4	;;	4	3	3	3	1	2	1	1	1	3	1	2	1	1	1	3	1	2	1	1	1	3	11.6	11.6	11.6	81.377	741	741;741;414;271	3.4	4	1	4	1	0.00027285	6.9729	By MS/MS	By MS/MS	By MS/MS	By MS/MS	By MS/MS	By MS/MS	3.4
A0A024R2B1;P50452;B2R9H3;C9JVA8;A0A1B0GU38;C9JTJ8;H7BXK7	A0A024R2B1;P50452;B2R9H3;C9JVA8;A0A1B0GU38	6;6;5;3;3;2;1	5;5;4;3;3;2;1	5;5;4;3;3;2;1	Serpin B8	SERPINB8	;;;;	7	6	5	5	2	3	3	6	5	5	1	2	2	5	4	4	1	2	2	5	4	4	21.9	18.7	18.7	42.766	374	374;374;374;164;259;124;189	3.89	5		13		0.00041511	26.033	By MS/MS	By MS/MS	By MS/MS	By MS/MS	By MS/MS	By MS/MS	7.2
A8K5D8;A8K4G7;A0A024R2C5;O75351;Q6PJZ4;K7EL71;K7EKZ3	A8K5D8;A8K4G7;A0A024R2C5;O75351	12;12;12;12;2;2;2	12;12;12;12;2;2;2	10;10;10;10;2;2;2	Vacuolar protein sorting-associated protein 4B	VPS4B	;;;	7	12	12	10	7	8	7	11	10	10	7	8	7	11	10	10	7	7	6	9	9	9	43.7	43.7	37.4	49.23	444	444;444;444;444;81;111;128	3.44	25		39		0	75.286	By MS/MS	By MS/MS	By MS/MS	By MS/MS	By MS/MS	By MS/MS	26.4
B4DQT8;A0A024R2D4;B4E1J8;Q9NVJ2	B4DQT8;A0A024R2D4;B4E1J8;Q9NVJ2	3;3;3;3	3;3;3;3	2;2;2;2	ADP-ribosylation factor-like protein 8B	ARL8B	;;;	4	3	3	2	1	1	1	2	3	3	1	1	1	2	3	3	1	1	1	2	2	2	29.9	29.9	16.9	20.598	177	177;186;238;186	6.14		3		11	0.0018837	3.9265	By MS/MS	By MS/MS	By MS/MS	By MS/MS	By MS/MS	By MS/MS	7.9
A0A024R2E9;B3KQM6;B2RB57;O95352;B4DQK1;C9JE55;C9J415;C9JFF4;C9JGL2;F8WDY9;C9JNU2;C9JKA3;H7C059	A0A024R2E9;B3KQM6;B2RB57;O95352;B4DQK1;C9JE55;C9J415;C9JFF4	12;12;12;12;10;6;6;6;5;5;5;5;1	12;12;12;12;10;6;6;6;5;5;5;5;1	12;12;12;12;10;6;6;6;5;5;5;5;1	Ubiquitin-like modifier-activating enzyme ATG7	ATG7	;;;;;;;	13	12	12	12	5	8	4	10	8	7	5	8	4	10	8	7	5	8	4	10	8	7	26.8	26.8	26.8	77.003	695	695;703;703;703;681;126;152;176;66;76;89;93;105	3.53	16	1	28		0.00049383	41.11	By MS/MS	By MS/MS	By MS/MS	By MS/MS	By MS/MS	By MS/MS	12.2
J9Z661;A0A0S2Z4K1;A0A024R2F2;P40337	J9Z661;A0A0S2Z4K1;A0A024R2F2;P40337	1;1;1;1	1;1;1;1	1;1;1;1	Von Hippel-Lindau disease tumor suppressor	VHL	;;;	4	1	1	1	1	1	0	0	1	1	1	1	0	0	1	1	1	1	0	0	1	1	22.5	22.5	22.5	12.186	111	111;172;213;213	3	2		2		0.0077244	2.461	By matching	By MS/MS			By MS/MS	By MS/MS	22.5
A0A024R2F4;Q9BV44;C9J9V2;H7C0R6;H7C3J3;C9JP31	A0A024R2F4;Q9BV44	6;6;2;2;2;1	6;6;2;2;2;1	6;6;2;2;2;1	THUMP domain-containing protein 3	THUMPD3	;	6	6	6	6	5	4	3	3	2	4	5	4	3	3	2	4	5	4	3	3	2	4	19.5	19.5	19.5	57.002	507	507;507;123;232;269;40	2.83	13		11		0.00030239	10.103	By MS/MS	By MS/MS	By MS/MS	By MS/MS	By MS/MS	By MS/MS	17.4
A0A024R2F9;Q9BTV4;A0A0S2Z5N2;Q8TEP9;V9GY05	A0A024R2F9;Q9BTV4;A0A0S2Z5N2;Q8TEP9	12;12;9;7;2	12;12;9;7;2	12;12;9;7;2	Transmembrane protein 43	TMEM43;FLJ00144	;;;	5	12	12	12	10	11	9	10	9	9	10	11	9	10	9	9	10	11	9	10	9	9	56.2	56.2	56.2	44.875	400	400;400;269;255;133	5.24		41		52	0	116.09	By MS/MS	By MS/MS	By MS/MS	By MS/MS	By MS/MS	By MS/MS	44.8
D3YTB1;A0A024R2G7;F8W727;P62910;D3YTI8;D3DNC2	D3YTB1;A0A024R2G7;F8W727;P62910	10;10;10;10;2;1	10;10;10;10;2;1	10;10;10;10;2;1	60S ribosomal protein L32	RPL32	;;;	6	10	10	10	9	9	8	7	8	8	9	9	8	7	8	8	9	9	8	7	8	8	59.4	59.4	59.4	15.616	133	133;135;153;135;62;82	3.83	30	32	28	25	0	189.42	By MS/MS	By MS/MS	By MS/MS	By MS/MS	By MS/MS	By MS/MS	57.9
A0A024R2G8;O15084;B4DS25;B4DIW9	A0A024R2G8;O15084	6;6;2;2	6;6;2;2	6;6;2;2	Serine/threonine-protein phosphatase 6 regulatory ankyrin repeat subunit A	ANKRD28	;	4	6	6	6	4	3	2	3	3	4	4	3	2	3	3	4	4	3	2	3	3	4	12.7	12.7	12.7	112.96	1053	1053;1053;133;722	3.11	9		10		0.000356	16.863	By MS/MS	By MS/MS	By MS/MS	By MS/MS	By MS/MS	By MS/MS	5.1
B9A6K1;A0A024R2J9;A0A024R2H0;Q92609;C9J3F6;C9JMP7;C9JIU4;F2Z3I5;C9JNM0;C9JED7;F2Z3C3;C9K0P2;C9J397;C9JWX0;C9JW04;C9JDR8	B9A6K1;A0A024R2J9;A0A024R2H0;Q92609;C9J3F6	4;4;4;4;3;1;1;1;1;1;1;1;1;1;1;1	4;4;4;4;3;1;1;1;1;1;1;1;1;1;1;1	4;4;4;4;3;1;1;1;1;1;1;1;1;1;1;1	TBC1 domain family member 5	TBC1D5	;;;;	16	4	4	4	2	4	2	3	2	3	2	4	2	3	2	3	2	4	2	3	2	3	11.9	11.9	11.9	89.003	795	795;795;795;795;593;30;32;40;74;79;88;110;129;140;142;183	2.9	11		8	1	0	267.96	By MS/MS	By MS/MS	By MS/MS	By MS/MS	By MS/MS	By MS/MS	7.8
A0A024R2H7;Q96Q11;C9JRS7;F8W8C3	A0A024R2H7;Q96Q11	4;4;1;1	4;4;1;1	4;4;1;1	CCA tRNA nucleotidyltransferase 1, mitochondrial	TRNT1	;	4	4	4	4	3	3	3	3	2	3	3	3	3	3	2	3	3	3	3	3	2	3	19.8	19.8	19.8	50.143	434	434;434;62;65	3.32	10	4	8	3	0.00078782	6.0127	By MS/MS	By MS/MS	By MS/MS	By MS/MS	By MS/MS	By MS/MS	15
A0A024R2J0;A8KAN5;A0A024R2L0;Q9NZI7;F8WEP8	A0A024R2J0;A8KAN5;A0A024R2L0;Q9NZI7;F8WEP8	4;4;4;4;2	4;4;4;4;2	3;3;3;3;2	Upstream-binding protein 1	UBP1	;;;;	5	4	4	3	2	2	2	3	2	4	2	2	2	3	2	4	1	1	1	2	1	3	12.5	12.5	8.9	56.452	504	504;540;540;540;164	3.93	9	2	12	5	0.00044228	30.817	By MS/MS	By MS/MS	By MS/MS	By MS/MS	By MS/MS	By MS/MS	6.7
A0A024R2K1;P20339;A0A0A1HAN9	A0A024R2K1;P20339;A0A0A1HAN9	6;6;4	4;4;4	4;4;4	Ras-related protein Rab-5A	RAB5A	;;	3	6	4	4	5	5	5	6	6	6	3	3	3	4	4	4	3	3	3	4	4	4	34.9	25.1	25.1	23.658	215	215;215;215	3.95	6	17	9	8	0.00034518	15.333	By MS/MS	By MS/MS	By MS/MS	By MS/MS	By MS/MS	By MS/MS	34.9
A0A024R2M6;P09110;B4DEN6;Q8NCW8;C9JDE9;H7C131;A0A140VJX0;H0Y4D4;B4E072;O43203;B4DVF4;F2Z2Q6;F2Z3P7	A0A024R2M6;P09110;B4DEN6;Q8NCW8;C9JDE9;H7C131	15;15;14;13;12;10;7;6;5;3;3;1;1	15;15;14;13;12;10;7;6;5;3;3;1;1	15;15;14;13;12;10;7;6;5;3;3;1;1	3-ketoacyl-CoA thiolase, peroxisomal	ACAA1	;;;;;	13	15	15	15	9	9	11	14	13	14	9	9	11	14	13	14	9	9	11	14	13	14	59.7	59.7	59.7	44.292	424	424;424;356;326;383;290;331;237;126;132;153;113;121	5.52		36		61	0	196.82	By MS/MS	By MS/MS	By MS/MS	By MS/MS	By MS/MS	By MS/MS	30.7
A0A024R2M7;O95747;C9JIG9;F8WBK9	A0A024R2M7;O95747;C9JIG9	10;10;9;1	10;10;9;1	8;8;7;1	Serine/threonine-protein kinase OSR1	OXSR1	;;	4	10	10	8	5	5	4	10	9	10	5	5	4	10	9	10	3	3	2	8	7	8	35.9	35.9	32.3	58.022	527	527;527;468;113	4	15		45		0.00051733	46.352	By MS/MS	By MS/MS	By MS/MS	By MS/MS	By MS/MS	By MS/MS	14.8
C9JAW5;B2R4G1;A0A024R2M9;C9JNU6;Q9Y241	C9JAW5;B2R4G1;A0A024R2M9;C9JNU6;Q9Y241	3;3;3;3;3	3;3;3;3;3	3;3;3;3;3	HIG1 domain family member 1A, mitochondrial	HIGD1A	;;;;	5	3	3	3	3	3	2	3	3	3	3	3	2	3	3	3	3	3	2	3	3	3	26.5	26.5	26.5	8.8131	83	83;93;93;96;93	4.85		14		12	0	113.75	By MS/MS	By MS/MS	By MS/MS	By MS/MS	By MS/MS	By MS/MS	26.5
Q6M1B8;A0A087WYW3;A0A024R2N6;P30414	Q6M1B8;A0A087WYW3;A0A024R2N6;P30414	2;2;2;2	2;2;2;2	2;2;2;2	NK-tumor recognition protein;Putative peptidyl-prolyl cis-trans isomerase	DKFZp686J06106;NKTR	;;;	4	2	2	2	1	1	1	0	0	0	1	1	1	0	0	0	1	1	1	0	0	0	3.3	3.3	3.3	131.82	1162	1162;1162;1462;1462	2.33	1	2			0.0022852	3.4679	By matching	By MS/MS	By MS/MS				2.1
C9J9K3;A0A024R2P0;A0A0C4DG17;P08865;Q96RS2;A0A024R7P5;F8WD59;A0A024RCF2	C9J9K3;A0A024R2P0;A0A0C4DG17;P08865;Q96RS2;A0A024R7P5;F8WD59	20;20;20;20;16;13;11;1	20;20;20;20;16;13;11;1	20;20;20;20;16;13;11;1	40S ribosomal protein SA	RPSA;LOC388524	;;;;;;	8	20	20	20	20	19	20	20	20	19	20	19	20	20	20	19	20	19	20	20	20	19	68.1	68.1	68.1	29.404	263	263;295;300;295;295;199;116;161	3.75	142	58	132	83	0	323.31	By MS/MS	By MS/MS	By MS/MS	By MS/MS	By MS/MS	By MS/MS	68.1
A0A024R2Q3;P35222;B5BU28;B4DL06;B4DGU4;B4DSW9;E7EMJ5;G9GAG7;E9PDF9;E7EV28;C9IZ65	A0A024R2Q3;P35222;B5BU28;B4DL06;B4DGU4;B4DSW9	19;19;18;17;17;16;5;3;3;3;1	19;19;18;17;17;16;5;3;3;3;1	18;18;17;16;16;15;5;3;3;3;1	Catenin beta-1	CTNNB1	;;;;;	11	19	19	18	12	12	15	16	15	16	12	12	15	16	15	16	12	12	15	16	15	15	40.1	40.1	37.9	85.496	781	781;781;781;739;774;709;149;71;100;108;59	4.63	12	69	23	62	0	172.52	By MS/MS	By MS/MS	By MS/MS	By MS/MS	By MS/MS	By MS/MS	23.8
A0A024R2Q4;P61313;E7EQV9;B4DLP4;E7ENU7;E7EX53;B4DEN1;E7ERA2;A4D1Q5;Q96S84	A0A024R2Q4;P61313;E7EQV9;B4DLP4;E7ENU7;E7EX53	13;13;11;9;9;8;5;2;2;1	13;13;11;9;9;8;5;2;2;1	13;13;11;9;9;8;5;2;2;1	Ribosomal protein L15;60S ribosomal protein L15	RPL15	;;;;;	10	13	13	13	11	12	10	7	7	7	11	12	10	7	7	7	11	12	10	7	7	7	54.9	54.9	54.9	24.146	204	204;204;174;164;175;133;108;59;204;204	3.79	45	42	38	35	0	188.95	By MS/MS	By MS/MS	By MS/MS	By MS/MS	By MS/MS	By MS/MS	51.5
Q53R15;A0A024R2Q5;P05976;P08590	Q53R15;A0A024R2Q5;P05976;P08590	2;2;2;2	2;2;2;2	2;2;2;2	Myosin light chain 1/3, skeletal muscle isoform;Myosin light chain 3	MYL1;MYL3	;;;	4	2	2	2	2	2	2	2	2	2	2	2	2	2	2	2	2	2	2	2	2	2	11.4	11.4	11.4	15.603	140	140;195;194;195	3.53	19	7	21	6	0	125.04	By MS/MS	By MS/MS	By MS/MS	By MS/MS	By MS/MS	By MS/MS	11.4
A0A024R2S0;Q9NW15;C9IZD0;C9JA49;C9IYD3;C9JQC9;C9JPY2;C9J670;C9JJS5;C9JH90;H7C3N6	A0A024R2S0;Q9NW15;C9IZD0;C9JA49;C9IYD3;C9JQC9;C9JPY2;C9J670	4;4;3;3;3;3;3;3;1;1;1	4;4;3;3;3;3;3;3;1;1;1	4;4;3;3;3;3;3;3;1;1;1	Anoctamin;Anoctamin-10	TMEM16K;ANO10	;;;;;;;	11	4	4	4	1	2	2	3	3	3	1	2	2	3	3	3	1	2	2	3	3	3	15.3	15.3	15.3	76.328	660	660;660;112;134;140;141;146;192;38;162;188	5.8		6		14	0.00053022	49.427	By matching	By MS/MS	By MS/MS	By MS/MS	By MS/MS	By MS/MS	3
Q08AK7;A0A024R2T0;Q13107;A0A024R2X6;Q53FJ3;Q53H56;H7C189;C9JNU9	Q08AK7;A0A024R2T0;Q13107;A0A024R2X6;Q53FJ3;Q53H56;H7C189	12;12;12;11;11;10;9;2	12;12;12;11;11;10;9;2	12;12;12;11;11;10;9;2	Ubiquitin carboxyl-terminal hydrolase;Ubiquitin carboxyl-terminal hydrolase 4	USP4	;;;;;;	8	12	12	12	6	9	4	4	5	5	6	9	4	4	5	5	6	9	4	4	5	5	23.9	23.9	23.9	108.52	963	963;963;963;916;963;916;621;363	2.83	19		16		0.00041632	26.204	By MS/MS	By MS/MS	By MS/MS	By MS/MS	By MS/MS	By MS/MS	10
H7BXY3;A0A024R2T6;Q7L2E3;Q6W6M7	H7BXY3;A0A024R2T6;Q7L2E3	5;5;5;1	5;5;5;1	5;5;5;1	Putative ATP-dependent RNA helicase DHX30	DHX30	;;	4	5	5	5	2	2	4	4	2	3	2	2	4	4	2	3	2	2	4	4	2	3	7.5	7.5	7.5	130.55	1166	1166;1194;1194;210	4.78	2	7		9	0.00077022	5.5031	By matching	By MS/MS	By MS/MS	By MS/MS	By matching	By MS/MS	1.9
H7C0J2;B4DTM0;C9J0V5;G3V0G1;A0A024R2U5;Q9BQQ3;C9J5S6;C9J9V9	H7C0J2;B4DTM0;C9J0V5;G3V0G1;A0A024R2U5;Q9BQQ3;C9J5S6	3;3;3;3;3;3;2;1	3;3;3;3;3;3;2;1	3;3;3;3;3;3;2;1	Golgi reassembly-stacking protein 1	GORASP1	;;;;;;	8	3	3	3	0	1	2	0	2	1	0	1	2	0	2	1	0	1	2	0	2	1	27	27	27	15.735	141	141;177;193;316;440;440;69;88	5		3		3	0.00097728	4.5443		By MS/MS	By MS/MS		By MS/MS	By MS/MS	0
A0A024R2U9;C9JIF9;P13798;H7C393;H7C1U0;C9JLK2;F8WEH5	A0A024R2U9;C9JIF9;P13798;H7C393	19;19;19;12;9;7;3	19;19;19;12;9;7;3	19;19;19;12;9;7;3	Acylamino-acid-releasing enzyme	APEH	;;;	7	19	19	19	10	12	11	16	14	16	10	12	11	16	14	16	10	12	11	16	14	16	43	43	43	81.224	732	732;737;732;284;308;232;50	3.56	39	3	61	4	0	192.91	By MS/MS	By MS/MS	By MS/MS	By MS/MS	By MS/MS	By MS/MS	30.6
A0A024R2V2	A0A024R2V2	45	1	1		MAP4		1	45	1	1	36	38	38	40	38	39	1	0	0	1	0	1	1	0	0	1	0	1	83.2	7.5	7.5	59.262	548	548	4	1		3		0.00033445	13.824	By MS/MS	By matching	By matching	By MS/MS	By matching	By MS/MS	83.2
A8KAH7;A0A024R2W3;P13861;A0A0S2Z472;H7C1L0;H7C330;H7C4A9;C9J830;A0A0K0K1I3;O60380	A8KAH7;A0A024R2W3;P13861;A0A0S2Z472	21;21;21;20;9;6;2;2;2;1	21;21;21;20;9;6;2;2;2;1	19;19;19;18;8;5;2;2;2;0	cAMP-dependent protein kinase type II-alpha regulatory subunit	PRKAR2A	;;;	10	21	21	19	16	15	16	19	15	18	16	15	16	19	15	18	14	14	14	17	13	16	61.4	61.4	57.7	45.504	404	404;404;404;382;200;92;99;114;161;112	4.23	51	35	43	63	0	323.31	By MS/MS	By MS/MS	By MS/MS	By MS/MS	By MS/MS	By MS/MS	55.2
C9J8E1;B5BUJ8;B2R8Z2;A8K4K4;A0A024R2W7;Q16644;C9JPW3	C9J8E1;B5BUJ8;B2R8Z2;A8K4K4;A0A024R2W7;Q16644	4;4;4;4;4;4;1	2;2;2;2;2;2;1	2;2;2;2;2;2;1	MAP kinase-activated protein kinase 3	MAPKAPK3	;;;;;	7	4	2	2	3	1	2	1	1	1	2	0	1	0	0	0	2	0	1	0	0	0	22.3	16.3	16.3	37.389	332	332;382;382;382;382;382;119	1	3				0.00037679	19.933	By MS/MS	By matching	By MS/MS	By matching	By matching	By matching	18.7
A0A024R2X1;A0A024R329;Q9Y5P6	A0A024R2X1;A0A024R329;Q9Y5P6	7;7;7	7;7;7	7;7;7	Mannose-1-phosphate guanyltransferase beta	GMPPB	;;	3	7	7	7	6	6	4	6	7	7	6	6	4	6	7	7	6	6	4	6	7	7	32.5	32.5	32.5	39.834	360	360;387;360	3.21	22		23	2	0	112.56	By MS/MS	By MS/MS	By MS/MS	By MS/MS	By MS/MS	By MS/MS	24.7
B2RAF3;A0A024R2Y2;Q12893	B2RAF3;A0A024R2Y2;Q12893	2;2;2	2;2;2	2;2;2	Transmembrane protein 115	TMEM115	;;	3	2	2	2	1	0	1	1	1	2	1	0	1	1	1	2	1	0	1	1	1	2	15.4	15.4	15.4	38.225	351	351;351;351	5.67		2		4	0.00053462	6.5233	By MS/MS		By matching	By MS/MS	By MS/MS	By MS/MS	5.1
A0A024R2Z6	A0A024R2Z6	7	7	1		GNL3		1	7	7	1	4	4	5	6	5	5	4	4	5	6	5	5	1	1	0	1	0	0	22	22	2.2	60.572	537	537	5.32		16		22	0	70.466	By MS/MS	By MS/MS	By MS/MS	By MS/MS	By MS/MS	By MS/MS	13.8
A0A024R306;Q9Y2S6	A0A024R306;Q9Y2S6	3;3	3;3	3;3	Translation machinery-associated protein 7	CCDC72;TMA7	;	2	3	3	3	2	2	2	3	2	2	2	2	2	3	2	2	2	2	2	3	2	2	40.6	40.6	40.6	7.0662	64	64;64	3.73	5	9	3	5	0.0005277	48.71	By MS/MS	By MS/MS	By MS/MS	By MS/MS	By MS/MS	By MS/MS	40.6
A0A024R313;Q68CQ7;C9J880;C9JA13;Q7Z4D0	A0A024R313;Q68CQ7;C9J880	7;7;4;1;1	7;7;4;1;1	7;7;4;1;1	Glycosyltransferase 8 domain-containing protein 1	GLT8D1	;;	5	7	7	7	0	0	0	5	4	6	0	0	0	5	4	6	0	0	0	5	4	6	29.9	29.9	29.9	41.935	371	371;371;174;116;230	6.47			4	11	0.00076375	5.3333				By MS/MS	By MS/MS	By MS/MS	0
A0A024R319;P55268;Q15483;Q8N9Q8;F5H520	A0A024R319;P55268;Q15483	15;15;10;3;2	15;15;10;3;2	15;15;10;3;2	Laminin subunit beta-2	LAMB2	;;	5	15	15	15	7	7	6	12	9	9	7	7	6	12	9	9	7	7	6	12	9	9	15.1	15.1	15.1	195.98	1798	1798;1798;616;381;151	5.43		22		34	0	83.894	By MS/MS	By MS/MS	By MS/MS	By MS/MS	By MS/MS	By MS/MS	8.2
A0A024R324;P61586;B4DKN9;Q9BVT0;C9JNR4;C9JX21;Q5JR07;Q5JR05;A0A0B6XK12;U3KQA9;U3KQV3;C9JRM1;Q5JR06;E9PN11;E9PLA2	A0A024R324;P61586;B4DKN9;Q9BVT0;C9JNR4;C9JX21;Q5JR07;Q5JR05	13;13;11;8;8;8;7;7;5;4;4;2;2;2;1	13;13;11;8;8;8;7;7;5;4;4;2;2;2;1	5;5;4;4;1;1;0;0;4;0;0;1;0;0;0	Transforming protein RhoA	RHOA;ARHA;RHOC	;;;;;;;	15	13	13	5	9	11	10	10	10	11	9	11	10	10	10	11	4	5	5	4	5	4	75.6	75.6	32.1	21.768	193	193;193;173;101;129;187;127;199;101;248;271;90;91;129;66	3.92	44	16	55	27	0	140.69	By MS/MS	By MS/MS	By MS/MS	By MS/MS	By MS/MS	By MS/MS	47.7
A0A024R325;Q96I99;E9PDQ8;Q3ZCW5;B7Z2D5;H0Y852;Q9Y436	A0A024R325;Q96I99;E9PDQ8;Q3ZCW5;B7Z2D5	9;9;8;7;6;3;3	9;9;8;7;6;3;3	9;9;8;7;6;3;3	Succinyl-CoA ligase subunit beta;Succinyl-CoA ligase [GDP-forming] subunit beta, mitochondrial	SUCLG2	;;;;	7	9	9	9	8	7	8	8	8	7	8	7	8	8	8	7	8	7	8	8	8	7	29.9	29.9	29.9	46.51	432	432;432;379;362;379;190;192	5.11		27		30	0.00059844	64.314	By MS/MS	By MS/MS	By MS/MS	By MS/MS	By MS/MS	By MS/MS	27.5
A0A024R326;Q6IPI1;P47914	A0A024R326;Q6IPI1;P47914	10;10;10	10;10;10	10;10;10	60S ribosomal protein L29	RPL29	;;	3	10	10	10	6	8	6	8	7	7	6	8	6	8	7	7	6	8	6	8	7	7	40.8	40.8	40.8	17.553	157	157;161;159	3.98	22	30	16	26	0	122.32	By MS/MS	By MS/MS	By MS/MS	By MS/MS	By MS/MS	By MS/MS	29.9
A0A024R333;Q6UXN9	A0A024R333;Q6UXN9	3;3	3;3	3;3	WD repeat-containing protein 82	TMEM113;WDR82	;	2	3	3	3	2	2	1	2	2	2	2	2	1	2	2	2	2	2	1	2	2	2	13.7	13.7	13.7	35.079	313	313;313	4.08	5	2		6	0.00028843	8.3328	By MS/MS	By MS/MS	By MS/MS	By MS/MS	By MS/MS	By MS/MS	13.7
A0A024R370;P82094;B4DQY7;F8WF45;Q6PII6	A0A024R370;P82094;B4DQY7;F8WF45;Q6PII6	13;13;12;9;8	13;13;12;9;8	13;13;12;9;8	TATA element modulatory factor	TMF1	;;;;	5	13	13	13	7	6	8	7	8	7	7	6	8	7	8	7	7	6	8	7	8	7	23.2	23.2	23.2	122.84	1093	1093;1093;992;775;533	4.96		27		26	0.00053967	51.153	By MS/MS	By MS/MS	By MS/MS	By MS/MS	By MS/MS	By MS/MS	11.3
B4DZZ0;B3KQB4;A0A024R371;O75915;F8WF90;C9JQU6;F8WF33;B4DWQ6	B4DZZ0;B3KQB4;A0A024R371;O75915	7;7;7;7;3;3;3;3	7;7;7;7;3;3;3;3	7;7;7;7;3;3;3;3	PRA1 family protein 3	ARL6IP5	;;;	8	7	7	7	5	5	5	7	7	7	5	5	5	7	7	7	5	5	5	7	7	7	28.5	28.5	28.5	19.206	165	165;188;188;188;59;88;93;136	5.26		29	3	38	0	306.44	By MS/MS	By MS/MS	By MS/MS	By MS/MS	By MS/MS	By MS/MS	28.5
B4DL49;A0A024R374;P07858;B4DMY4;B3KUJ8;A8K2H4;Q6LAF9;R4GMQ5;E9PJ67;Q5HYG5;E9PCB3;E9PKQ7;E9PNL5;E9PHZ5;E9PLY3;E9PSG5;E9PQM1;E9PR54;E9PS78	B4DL49;A0A024R374;P07858;B4DMY4;B3KUJ8;A8K2H4	14;14;14;11;11;11;5;4;3;3;3;3;3;3;3;3;3;2;1	14;14;14;11;11;11;5;4;3;3;3;3;3;3;3;3;3;2;1	14;14;14;11;11;11;5;4;3;3;3;3;3;3;3;3;3;2;1	Cathepsin B;Cathepsin B light chain;Cathepsin B heavy chain	CTSB	;;;;;	19	14	14	14	10	9	12	11	10	11	10	9	12	11	10	11	10	9	12	11	10	11	55.3	55.3	55.3	30.767	273	273;339;339;245;276;339;195;76;101;110;110;136;143;148;165;170;175;98;92	4.44	35	47	26	68	0	323.31	By MS/MS	By MS/MS	By MS/MS	By MS/MS	By MS/MS	By MS/MS	54.2
O60362;A0A024R388;Q6MZT3;Q9NXG2;H3BNW0	O60362;A0A024R388;Q6MZT3;Q9NXG2;H3BNW0	3;3;3;3;2	3;3;3;3;2	3;3;3;3;2	THUMP domain-containing protein 1	44M2.1;THUMPD1;DKFZp686C1054	;;;;	5	3	3	3	2	2	2	2	2	2	2	2	2	2	2	2	2	2	2	2	2	2	14.5	14.5	14.5	27.31	242	242;353;439;353;145	4.25	3	6	1	6	0.00028868	8.36	By MS/MS	By MS/MS	By MS/MS	By MS/MS	By MS/MS	By MS/MS	6.6
A0A024R394;Q9UHD1;A0A024R3C3;E9PIZ4;E9PSD5;E9PPQ5;E9PHZ2;E9PL00;Q9NZ93;E9PIF7	A0A024R394;Q9UHD1;A0A024R3C3;E9PIZ4;E9PSD5;E9PPQ5	10;10;8;5;5;5;4;2;2;1	10;10;8;5;5;5;4;2;2;1	10;10;8;5;5;5;4;2;2;1	Cysteine and histidine-rich domain-containing protein 1	CHORDC1	;;;;;	10	10	10	10	7	7	7	10	8	8	7	7	7	10	8	8	7	7	7	10	8	8	37	37	37	37.533	332	332;332;313;116;120;184;144;39;116;117	3.14	26		30		0.00039573	22.917	By MS/MS	By MS/MS	By MS/MS	By MS/MS	By MS/MS	By MS/MS	31.9
A0A024R395;P49959;F8W7U8;Q05D78;Q9BS79;F5GXT0	A0A024R395;P49959;F8W7U8;Q05D78	4;4;3;2;1;1	4;4;3;2;1;1	4;4;3;2;1;1	Double-strand break repair protein MRE11A	MRE11A	;;;	6	4	4	4	2	3	3	0	1	0	2	3	3	0	1	0	2	3	3	0	1	0	7.5	7.5	7.5	80.592	708	708;708;707;517;206;221	3.4		9		1	0.00076181	5.2997	By MS/MS	By MS/MS	By MS/MS		By MS/MS		3.4
A0A024R3B0;A0A024R396;Q9H0W9;E9PIP1;A0A087WT99;A8K718;E9PR95;E9PSC3;E9PLC5;E9PLB3;E9PPB5;E9PQS1;A0A1W2PRB8;E9PJU8	A0A024R3B0;A0A024R396;Q9H0W9;E9PIP1;A0A087WT99;A8K718;E9PR95;E9PSC3;E9PLC5;E9PLB3;E9PPB5;E9PQS1;A0A1W2PRB8	5;5;5;4;4;4;3;3;3;3;3;3;3;1	5;5;5;4;4;4;3;3;3;3;3;3;3;1	5;5;5;4;4;4;3;3;3;3;3;3;3;1	Ester hydrolase C11orf54	C11orf54	;;;;;;;;;;;;	14	5	5	5	2	4	3	4	4	4	2	4	3	4	4	4	2	4	3	4	4	4	34	34	34	29.491	265	265;315;315;171;256;315;76;95;100;149;185;239;838;187	3.52	8	1	14		0.00036724	18.546	By MS/MS	By MS/MS	By MS/MS	By MS/MS	By MS/MS	By MS/MS	6.8
B6ETL5;A0A024R397;Q96RD7	B6ETL5;A0A024R397;Q96RD7	5;5;5	5;5;5	5;5;5	Pannexin;Pannexin-1	PANX1	;;	3	5	5	5	1	1	2	5	2	5	1	1	2	5	2	5	1	1	2	5	2	5	18.8	18.8	18.8	47.936	425	425;426;426	6		4		12	0.00035486	16.707	By MS/MS	By MS/MS	By MS/MS	By MS/MS	By MS/MS	By MS/MS	5.9
A0A024R3C4;Q7Z4H8;B2R8W4;H0YEM3	A0A024R3C4;Q7Z4H8;B2R8W4	6;6;5;1	6;6;5;1	6;6;5;1	KDEL motif-containing protein 2	KDELC2	;;	4	6	6	6	3	3	5	6	4	6	3	3	5	6	4	6	3	3	5	6	4	6	17.2	17.2	17.2	58.572	507	507;507;402;160	4.64	6	14	6	18	0.00035088	16.132	By MS/MS	By MS/MS	By MS/MS	By MS/MS	By MS/MS	By MS/MS	9.9
A0A024R3D4;Q8ND24;E9PN76;E9PRE9	A0A024R3D4;Q8ND24;E9PN76	4;4;2;1	4;4;2;1	4;4;2;1	RING finger protein 214	DKFZp547C195;RNF214	;;	4	4	4	4	3	4	2	2	2	2	3	4	2	2	2	2	3	4	2	2	2	2	12.7	12.7	12.7	77.667	703	703;703;513;146	3.81	8	9	1	9	0.0004363	29.975	By MS/MS	By MS/MS	By MS/MS	By MS/MS	By MS/MS	By MS/MS	10.1
B4DS43;H0YDD4;B4DJX1;Q86YI5;A0A024R3D8;P10515;E9PEJ4;Q01991;B4DLQ2;Q16791	B4DS43;H0YDD4;B4DJX1;Q86YI5;A0A024R3D8;P10515;E9PEJ4;Q01991;B4DLQ2	6;6;6;6;6;6;5;4;3;1	6;6;6;6;6;6;5;4;3;1	6;6;6;6;6;6;5;4;3;1	Acetyltransferase component of pyruvate dehydrogenase complex;Dihydrolipoyllysine-residue acetyltransferase component of pyruvate dehydrogenase complex, mitochondrial	DLAT	;;;;;;;;	10	6	6	6	3	3	3	6	6	6	3	3	3	6	6	6	3	3	3	6	6	6	27.5	27.5	27.5	44.599	418	418;479;591;647;647;647;542;220;428;273	5.89		10		26	0.00041034	25.191	By MS/MS	By MS/MS	By MS/MS	By MS/MS	By MS/MS	By MS/MS	16.7
A0A024R3E4;P46937;Q86T74;H0YCI3;B4E2Y3;K0KVU2	A0A024R3E4;P46937;Q86T74;H0YCI3	17;17;13;9;7;3	17;17;13;9;7;3	17;17;13;9;7;3	Transcriptional coactivator YAP1	YAP1;DKFZp451O0517	;;;	6	17	17	17	14	14	15	16	15	15	14	14	15	16	15	15	14	14	15	16	15	15	61.7	61.7	61.7	48.755	454	454;504;397;258;240;168	3.74	74	37	71	43	0	323.31	By MS/MS	By MS/MS	By MS/MS	By MS/MS	By MS/MS	By MS/MS	55.3
A0A024R3F4;A0A024R3H6;Q86UU1;Q5W9G0;Q96D60;B0YJ65;Q6ZUD6;A0A087WZL0;Q8NC75;B7Z2B9;B4DK17;Q96SW0;B4DIX4;A0A087WTZ7;A0A087WXY7;Q68CT9	A0A024R3F4;A0A024R3H6;Q86UU1;Q5W9G0;Q96D60	20;20;20;18;10;9;9;8;7;6;6;5;3;2;2;2	20;20;20;18;10;9;9;8;7;6;6;5;3;2;2;2	20;20;20;18;10;9;9;8;7;6;6;5;3;2;2;2	Pleckstrin homology-like domain family B member 1	PHLDB1;KIAA0638	;;;;	16	20	20	20	15	13	14	13	13	9	15	13	14	13	13	9	15	13	14	13	13	9	22.6	22.6	22.6	144.74	1319	1319;1377;1377;1125;691;730;731;641;613;180;299;402;373;209;247;248	3.71	44	25	27	31	0	238.78	By MS/MS	By MS/MS	By MS/MS	By MS/MS	By MS/MS	By MS/MS	20.5
A0A024R3G7;Q9H0K1	A0A024R3G7;Q9H0K1	2;2	2;2	2;2	Serine/threonine-protein kinase SIK2	SNF1LK2;SIK2	;	2	2	2	2	2	1	2	1	1	1	2	1	2	1	1	1	2	1	2	1	1	1	5.6	5.6	5.6	103.91	926	926;926	2.5	5		3		0.0007766	5.7306	By MS/MS	By MS/MS	By MS/MS	By MS/MS	By MS/MS	By MS/MS	5.6
A0A024R3H3;O00534;A8K6N3;B4DHS6;B2RC43	A0A024R3H3;O00534;A8K6N3;B4DHS6	21;21;20;13;10	21;21;20;13;10	21;21;20;13;10	von Willebrand factor A domain-containing protein 5A	LOH11CR2A;VWA5A	;;;	5	21	21	21	13	14	8	16	16	18	13	14	8	16	16	18	13	14	8	16	16	18	39.7	39.7	39.7	86.488	786	786;786;786;431;437	3.65	39	1	60	7	0	106.67	By MS/MS	By MS/MS	By MS/MS	By MS/MS	By MS/MS	By MS/MS	27.6
B3KXZ9;A0A024R3I5;P43121;B2R642;A8K6A6	B3KXZ9;A0A024R3I5;P43121;B2R642;A8K6A6	17;17;17;16;15	17;17;17;16;15	17;17;17;16;15	Cell surface glycoprotein MUC18	MCAM	;;;;	5	17	17	17	8	7	8	13	12	15	8	7	8	13	12	15	8	7	8	13	12	15	43.9	43.9	43.9	59.019	531	531;646;646;646;646	4.68	18	22	19	42	0	177.54	By MS/MS	By MS/MS	By MS/MS	By MS/MS	By MS/MS	By MS/MS	21.5
E9PQN7;A0A087WV44;E9PLB8;E9PL33;E9PM05;E9PS58;E9PK61;A0A024R3I8;O14681	E9PQN7;A0A087WV44;E9PLB8;E9PL33;E9PM05;E9PS58;E9PK61;A0A024R3I8;O14681	2;2;2;2;2;2;2;2;2	2;2;2;2;2;2;2;2;2	2;2;2;2;2;2;2;2;2	Etoposide-induced protein 2.4 homolog	EI24	;;;;;;;;	9	2	2	2	2	1	1	1	1	2	2	1	1	1	1	2	2	1	1	1	1	2	100	100	100	1.5948	14	14;41;91;125;187;217;262;340;340	4.33	1	4	1	3	0.00079787	6.3958	By MS/MS	By MS/MS	By MS/MS	By MS/MS	By matching	By MS/MS	100
A0A024R3J7;P46977;A0A0C4DH80;E9PN73;E9PI32	A0A024R3J7;P46977	10;10;2;2;2	10;10;2;2;2	10;10;2;2;2	Dolichyl-diphosphooligosaccharide--protein glycosyltransferase subunit STT3A	hCG_2032701;STT3A	;	5	10	10	10	5	6	4	4	5	6	5	6	4	4	5	6	5	6	4	4	5	6	17.6	17.6	17.6	80.428	703	703;705;102;117;119	4.82		30		25	0	192.7	By MS/MS	By MS/MS	By MS/MS	By MS/MS	By MS/MS	By MS/MS	10.2
G3V179;E9PMJ2;J3KP39;A0A024R3L8;Q9BPY3;E9PMW3;E9PIM5	G3V179;E9PMJ2;J3KP39;A0A024R3L8;Q9BPY3;E9PMW3;E9PIM5	2;2;2;2;2;1;1	2;2;2;2;2;1;1	2;2;2;2;2;1;1	Protein FAM118B	FAM118B;FLJ21103	;;;;;;	7	2	2	2	2	2	2	2	2	2	2	2	2	2	2	2	2	2	2	2	2	2	16.4	16.4	16.4	30.813	275	275;346;350;351;351;153;235	3.57	7	6	3	5	0	115.68	By MS/MS	By MS/MS	By MS/MS	By MS/MS	By MS/MS	By MS/MS	16.4
A0A024R3L9;Q4G0F5;H0YCI7	A0A024R3L9;Q4G0F5	4;4;1	4;4;1	4;4;1	Vacuolar protein sorting-associated protein 26B	VPS26B	;	3	4	4	4	0	2	2	3	2	3	0	2	2	3	2	3	0	2	2	3	2	3	10.7	10.7	10.7	39.154	336	336;336;72	5.17		4	3	5	0.0085346	2.4298		By MS/MS	By matching	By MS/MS	By MS/MS	By MS/MS	0
B4DTV1;B4E3I5;A0A024R3N3;A0A140VJE9;Q06481;B4DKY3	B4DTV1;B4E3I5;A0A024R3N3;A0A140VJE9;Q06481;B4DKY3	6;6;6;6;6;3	6;6;6;6;6;3	5;5;5;5;5;3	Amyloid-like protein 2	APLP2	;;;;;	6	6	6	5	1	0	3	3	3	2	1	0	3	3	3	2	0	0	2	3	3	2	14	14	12.5	63.547	551	551;689;710;751;763;396	5.5	1	3		8	0.00030637	10.539	By matching		By MS/MS	By MS/MS	By MS/MS	By MS/MS	1.5
A0A024R3P1;O15121	A0A024R3P1;O15121	4;4	4;4	4;4	Sphingolipid delta(4)-desaturase DES1	DEGS1	;	2	4	4	4	1	1	3	3	2	3	1	1	3	3	2	3	1	1	3	3	2	3	20.4	20.4	20.4	37.866	323	323;323	5.35		7		10	0.00028281	7.6986	By MS/MS	By MS/MS	By MS/MS	By MS/MS	By MS/MS	By MS/MS	5
A0A024R3P9;Q9H3P7	A0A024R3P9;Q9H3P7	13;13	13;13	13;13	Golgi resident protein GCP60	ACBD3	;	2	13	13	13	6	6	9	11	10	13	6	6	9	11	10	13	6	6	9	11	10	13	40	40	40	60.593	528	528;528	4.66	16	9	31	27	0	323.31	By MS/MS	By MS/MS	By MS/MS	By MS/MS	By MS/MS	By MS/MS	22
A0A024R3Q3;P84077;B4DEB9;B4DJC8;B4DN70	A0A024R3Q3;P84077;B4DEB9;B4DJC8;B4DN70	16;16;11;10;10	12;12;7;6;8	4;4;4;4;4	ADP-ribosylation factor 1	ARF1	;;;;	5	16	12	4	13	11	13	15	15	14	9	9	9	11	11	10	1	1	1	3	3	2	84.5	54.7	21.5	20.697	181	181;181;173;156;170	3.94	43	2	58	22	0	217.28	By MS/MS	By MS/MS	By MS/MS	By MS/MS	By MS/MS	By MS/MS	68
A0A024R3R0;Q7Z7F7;X6R631	A0A024R3R0;Q7Z7F7;X6R631	5;5;4	5;5;4	5;5;4	39S ribosomal protein L55, mitochondrial	MRPL55	;;	3	5	5	5	2	3	3	2	3	1	2	3	3	2	3	1	2	3	3	2	3	1	31.2	31.2	31.2	15.128	128	128;128;55	4.71		8		6	0.00037106	19.053	By matching	By MS/MS	By MS/MS	By MS/MS	By MS/MS	By MS/MS	17.2
A0A024R3R5;Q14739;C9JXK0;B4E0Z3;C9JES9	A0A024R3R5;Q14739;C9JXK0	6;6;5;2;1	6;6;5;2;1	6;6;5;2;1	Lamin-B receptor	LBR	;;	5	6	6	6	3	4	4	2	2	2	3	4	4	2	2	2	3	4	4	2	2	2	16.4	16.4	16.4	70.729	615	615;615;213;150;51	4.5		15		9	0.00034423	15.258	By MS/MS	By MS/MS	By MS/MS	By MS/MS	By MS/MS	By MS/MS	7.8
A0A024R3S1;Q9H425;E5RFY9;E5RI90	A0A024R3S1;Q9H425	9;9;3;3	9;9;3;3	9;9;3;3	Uncharacterized protein C1orf198	C1orf198	;	4	9	9	9	7	8	7	8	8	8	7	8	7	8	8	8	7	8	7	8	8	8	45.3	45.3	45.3	36.346	327	327;327;110;160	3.9	23	16	29	16	0	116.43	By MS/MS	By MS/MS	By MS/MS	By MS/MS	By MS/MS	By MS/MS	31.8
A0A024R3T8;P09874;B2R5W3;B4E0E1;Q05D33;Q6PJL0;Q5VX84;Q5VX85;Q96P95	A0A024R3T8;P09874;B2R5W3;B4E0E1	24;24;23;22;7;7;2;2;1	24;24;23;22;7;7;2;2;1	24;24;23;22;7;7;2;2;1	Poly [ADP-ribose] polymerase 1	PARP1	;;;	9	24	24	24	13	13	20	10	11	15	13	13	20	10	11	15	13	13	20	10	11	15	37.8	37.8	37.8	113.08	1014	1014;1014;1014;993;232;250;108;155;49	4.59	7	56	3	47	0	130.12	By MS/MS	By MS/MS	By MS/MS	By MS/MS	By MS/MS	By MS/MS	20.7
Q53GC2;A0A024R3U9;P20338;A0A0A1HAV9;A0A087WYT5	Q53GC2;A0A024R3U9;P20338;A0A0A1HAV9	5;5;5;3;2	5;5;5;3;2	3;3;3;2;2	Ras-related protein Rab-4A	RAB4A	;;;	5	5	5	3	2	2	2	4	3	4	2	2	2	4	3	4	1	1	2	2	1	3	38.5	38.5	25.7	24.331	218	218;218;218;213;113	4.17	6	3	10	5	0.00045704	33.482	By MS/MS	By MS/MS	By MS/MS	By MS/MS	By MS/MS	By MS/MS	19.7
A0A024R3V0;Q9NUQ6;B8ZZZ7;F8W6C2;C9JKE4;F8VZ02;F8VT91;C9JGM8;F2Z2S1;C9IZC3;C9J8M7;C9JW67;Q4ZFW0;F8WAV0	A0A024R3V0;Q9NUQ6;B8ZZZ7	18;18;15;8;5;5;5;5;4;3;3;3;2;2	18;18;15;8;5;5;5;5;4;3;3;3;2;2	18;18;15;8;5;5;5;5;4;3;3;3;2;2	SPATS2-like protein	DNAPTP6;SPATS2L	;;	14	18	18	18	11	10	9	10	9	12	11	10	9	10	9	12	11	10	9	10	9	12	38	38	38	61.728	558	558;558;498;265;154;173;188;193;139;94;115;238;13;23	3.88	33	13	34	22	0	133.63	By MS/MS	By MS/MS	By MS/MS	By MS/MS	By MS/MS	By MS/MS	25.3
A0A024R3V4;H7BZ14;Q9H2H8;B8ZZ77;A0A0S2Z5A8;B4DN80;C9K058	A0A024R3V4;H7BZ14;Q9H2H8;B8ZZ77;A0A0S2Z5A8;B4DN80	7;7;7;6;6;5;2	7;7;7;6;6;5;2	7;7;7;6;6;5;2	Peptidyl-prolyl cis-trans isomerase;Peptidyl-prolyl cis-trans isomerase-like 3	PPIL3	;;;;;	7	7	7	7	3	5	4	5	5	6	3	5	4	5	5	6	3	5	4	5	5	6	57.8	57.8	57.8	18.154	161	161;180;161;157;165;282;80	3.65	16	5	19	6	0.00046533	35.206	By MS/MS	By MS/MS	By MS/MS	By MS/MS	By MS/MS	By MS/MS	34.2
Q658J0;A0A024R3V5;A0A024R3V7;Q9GZT8;E7EXA3;Q6X734;C9JN42;B8ZZI0	Q658J0;A0A024R3V5;A0A024R3V7;Q9GZT8;E7EXA3;Q6X734	5;5;5;5;4;4;1;1	5;5;5;5;4;4;1;1	5;5;5;5;4;4;1;1	NIF3-like protein 1	DKFZp762L015;NIF3L1	;;;;;	8	5	5	5	4	4	4	4	4	4	4	4	4	4	4	4	4	4	4	4	4	4	24.4	24.4	24.4	37.029	332	332;350;377;377;209;252;162;162	3.21	13		16		0.00078309	5.8591	By MS/MS	By MS/MS	By MS/MS	By MS/MS	By MS/MS	By MS/MS	19.6
A0A024R3V8;Q99598;C4P0D6;C4P0D8;C4P0D4;Q5VVQ1;Q7Z3N9;Q9NRI2	A0A024R3V8;Q99598;C4P0D6;C4P0D8	10;10;5;5;4;4;2;1	10;10;5;5;4;4;2;1	10;10;5;5;4;4;2;1	Translin-associated protein X	TSNAX;DISC1	;;;	8	10	10	10	9	9	8	8	9	9	9	9	8	8	9	9	9	9	8	8	9	9	51	51	51	33.112	290	290;290;186;188;138;163;93;40	3.45	28	4	34	5	0.00053305	50.202	By MS/MS	By MS/MS	By MS/MS	By MS/MS	By MS/MS	By MS/MS	47.9
A0A024R3W2;Q15388	A0A024R3W2;Q15388	1;1	1;1	1;1	Mitochondrial import receptor subunit TOM20 homolog	TOMM20	;	2	1	1	1	1	1	1	1	1	1	1	1	1	1	1	1	1	1	1	1	1	1	9	9	9	16.298	145	145;145	5		6		6	0.0007622	5.3053	By MS/MS	By MS/MS	By MS/MS	By matching	By MS/MS	By MS/MS	9
A0A024R3W7;P24534;A4D1M6;C9JZW3;F2Z2G2;F8WF65	A0A024R3W7;P24534;A4D1M6	10;10;6;4;3;2	10;10;6;4;3;2	10;10;6;4;3;2	Elongation factor 1-beta	EEF1B2;LOC392793	;;	6	10	10	10	8	8	7	9	7	8	8	8	7	9	7	8	8	8	7	9	7	8	67.6	67.6	67.6	24.763	225	225;225;225;123;68;29	4.12	43	33	47	45	0	301.97	By MS/MS	By MS/MS	By MS/MS	By MS/MS	By MS/MS	By MS/MS	49.8
A0A024R3X4;P10809;B7Z597;B3GQS7;B7Z5E7;B7Z4F6;Q53SE2;E7ESH4;E7EXB4;A0A0S2Z415;C9JL25;B9VPB4;C9JCQ4;B9VP19;C9JL19;Q53QD5;C9J0S9;B9VP24	A0A024R3X4;P10809;B7Z597;B3GQS7;B7Z5E7;B7Z4F6	63;63;60;59;54;47;25;23;22;14;13;11;9;9;8;4;1;1	63;63;60;59;54;47;25;23;22;14;13;11;9;9;8;4;1;1	45;45;43;41;37;33;17;17;17;14;13;7;9;5;8;2;1;1	60 kDa heat shock protein, mitochondrial	HSPD1	;;;;;	18	63	63	45	55	53	58	57	54	49	55	53	58	57	54	49	42	39	41	40	38	35	89.2	89.2	59.2	61.054	573	573;573;564;569;517;550;233;234;221;169;175;184;94;184;83;55;58;185	4.54	8	590	18	379	0	323.31	By MS/MS	By MS/MS	By MS/MS	By MS/MS	By MS/MS	By MS/MS	85.2
A0A024R3X9;Q9Y3A3	A0A024R3X9;Q9Y3A3	1;1	1;1	1;1	MOB-like protein phocein	PREI3;MOB4	;	2	1	1	1	1	1	1	1	1	1	1	1	1	1	1	1	1	1	1	1	1	1	13.3	13.3	13.3	26.032	225	225;225	3.91	3	3	2	3	0.00034495	15.303	By MS/MS	By MS/MS	By MS/MS	By MS/MS	By MS/MS	By MS/MS	13.3
E9PHS0;Q6FHH6;Q53TN2;B2R602;A0A024R3Z5;O43813;F8WDS9;B4DGM7	E9PHS0;Q6FHH6;Q53TN2;B2R602;A0A024R3Z5;O43813;F8WDS9;B4DGM7	4;4;4;4;4;4;3;3	4;4;4;4;4;4;3;3	4;4;4;4;4;4;3;3	LanC-like protein 1	LANCL1	;;;;;;;	8	4	4	4	1	3	3	3	3	3	1	3	3	3	3	3	1	3	3	3	3	3	23	23	23	22.042	196	196;399;399;399;411;399;82;117	3.25	7		9		0.00076046	5.2678	By MS/MS	By MS/MS	By matching	By MS/MS	By MS/MS	By MS/MS	11.2
A0A024R3Z6;Q7L1Q6;C9IZ80;Q53FN7;C9JFN4;D3DN77;C9J188;C9JWF5;B3KU41;C9JV57;H0Y503	A0A024R3Z6;Q7L1Q6;C9IZ80;Q53FN7;C9JFN4;D3DN77	15;15;14;13;9;8;7;7;7;6;3	15;15;14;13;9;8;7;7;7;6;3	15;15;14;13;9;8;7;7;7;6;3	Basic leucine zipper and W2 domain-containing protein 1	BZW1;hCG_2022736	;;;;;	11	15	15	15	11	14	11	11	8	9	11	14	11	11	8	9	11	14	11	11	8	9	45.6	45.6	45.6	48.043	419	419;419;294;424;216;268;154;161;211;116;135	3.7	41	17	44	20	0	201.2	By MS/MS	By MS/MS	By MS/MS	By MS/MS	By MS/MS	By MS/MS	33.2
A0A024R433;P24593;C9JXX4	A0A024R433;P24593;C9JXX4	10;10;7	10;10;7	10;10;7	Insulin-like growth factor-binding protein 5	IGFBP5	;;	3	10	10	10	6	7	9	7	7	6	6	7	9	7	7	6	6	7	9	7	7	6	29.4	29.4	29.4	30.57	272	272;272;233	4.41	4	34	3	23	0	323.31	By MS/MS	By MS/MS	By MS/MS	By MS/MS	By MS/MS	By MS/MS	29.4
A0A024R436;H7BXK9;Q9NP58	A0A024R436;H7BXK9;Q9NP58	3;3;3	3;3;3	3;3;3	ATP-binding cassette sub-family B member 6, mitochondrial	ABCB6	;;	3	3	3	3	1	3	2	2	2	2	1	3	2	2	2	2	1	3	2	2	2	2	18.6	18.6	18.6	48.833	436	436;690;842	4.71		8		6	0.00038551	21.045	By MS/MS	By MS/MS	By MS/MS	By MS/MS	By MS/MS	By MS/MS	6.4
E7EMB6;A0A024R443;A0A024R442;Q53SB6;E7ETB3;B7Z7F0;Q9ULA0;Q9BSS9;Q9HAC6;F8WAN0;B7Z822;C9JBE1;C9J1E2;B9ZVU2;C9JRG3;E7EPX3	E7EMB6;A0A024R443;A0A024R442;Q53SB6;E7ETB3;B7Z7F0;Q9ULA0;Q9BSS9	12;12;12;12;12;12;12;11;4;4;4;4;2;2;1;1	12;12;12;12;12;12;12;11;4;4;4;4;2;2;1;1	12;12;12;12;12;12;12;11;4;4;4;4;2;2;1;1	Aspartyl aminopeptidase	DNPEP	;;;;;;;	16	12	12	12	7	6	9	8	8	9	7	6	9	8	8	9	7	6	9	8	8	9	45.9	45.9	45.9	44.992	410	410;432;471;485;493;493;475;378;267;273;277;331;137;270;117;224	3.29	22		25	2	0.00056211	55.498	By MS/MS	By MS/MS	By MS/MS	By MS/MS	By MS/MS	By MS/MS	28.5
B4DMR3;A0A024R498;A0A024R451;P07093;C9JN98	B4DMR3;A0A024R498;A0A024R451;P07093;C9JN98	3;3;3;3;2	3;3;3;3;2	3;3;3;3;2	Glia-derived nexin	SERPINE2	;;;;	5	3	3	3	0	2	1	2	2	2	0	2	1	2	2	2	0	2	1	2	2	2	14.4	14.4	14.4	37.157	334	334;397;398;398;275	6		3		9	0.00075949	5.2281		By MS/MS	By matching	By MS/MS	By MS/MS	By MS/MS	0
Q58F15;E9PG71;A0A024R452;P54764;Q53TA0;C9JIX8;F5GZZ5;Q584H6;F8W9W0;C9JXA2;A8K5U6;A0A140VJJ0;F8VP57;B7ZKW7;Q59FT4;B7ZKJ3;P29320;P54756	Q58F15;E9PG71;A0A024R452;P54764;Q53TA0	5;5;5;5;3;2;2;2;1;1;1;1;1;1;1;1;1;1	4;4;4;4;2;2;2;2;1;1;1;1;1;1;1;1;1;1	3;3;3;3;1;2;2;2;0;0;0;0;0;0;0;0;0;0	Receptor protein-tyrosine kinase;Ephrin type-A receptor 4	EPHA4	;;;;	18	5	4	3	2	2	2	2	3	4	1	1	1	1	2	3	0	0	1	1	2	3	8.9	7.7	6.3	105.74	949	949;949;986;986;711;91;149;274;874;918;983;983;1004;1016;1017;1038;983;1037	5		3	3	3	0.0031278	3.1854	By matching	By MS/MS	By MS/MS	By matching	By MS/MS	By MS/MS	2.5
Q5R209;Q5R210;Q5R208;Q5R206;A8K134;A0A024R454;P31327;Q5R207;B7ZAW0	Q5R209;Q5R210;Q5R208;Q5R206;A8K134;A0A024R454;P31327;Q5R207	3;3;3;3;3;3;3;2;1	3;3;3;3;3;3;3;2;1	3;3;3;3;3;3;3;2;1	Carbamoyl-phosphate synthase [ammonia], mitochondrial	CPS1	;;;;;;;	9	3	3	3	0	2	0	1	2	1	0	2	0	1	2	1	0	2	0	1	2	1	4.4	4.4	4.4	138.4	1261	1261;1500;1500;1500;1500;1500;1500;932;186	5		2	2	2	0.0033422	3.1464		By MS/MS		By MS/MS	By MS/MS	By MS/MS	0
B4DHC5;A0A024R458;A0A0S2Z444;A0A0S2Z3Y3;A0A0S2Z3Z1;A0A0S2Z462;P52594;C9J2I0;B8ZZY2	B4DHC5;A0A024R458;A0A0S2Z444;A0A0S2Z3Y3;A0A0S2Z3Z1;A0A0S2Z462;P52594;C9J2I0;B8ZZY2	4;4;3;3;3;3;3;2;2	4;4;3;3;3;3;3;2;2	4;4;3;3;3;3;3;2;2	Arf-GAP domain and FG repeat-containing protein 1	HRB;AGFG1	;;;;;;;;	9	4	4	4	3	2	3	4	3	4	3	2	3	4	3	4	3	2	3	4	3	4	19.2	19.2	19.2	46.506	453	453;493;562;578;586;602;562;237;541	4.24	11	8	9	14	0	185.52	By MS/MS	By MS/MS	By MS/MS	By MS/MS	By MS/MS	By MS/MS	16.1
A0A024R461;Q9GZU7;H7C270;A0A024R414;H7C1Z7;F8W184;H0YI29;B4DH48;H0YI12;H7C3E0;A0A024RBA6;A0A024RB65;O14595	A0A024R461;Q9GZU7;H7C270;A0A024R414;H7C1Z7	3;3;2;2;2;1;1;1;1;1;1;1;1	3;3;2;2;2;1;1;1;1;1;1;1;1	3;3;2;2;2;1;1;1;1;1;1;1;1	Carboxy-terminal domain RNA polymerase II polypeptide A small phosphatase 1	CTDSP1	;;;;	13	3	3	3	2	2	2	1	1	0	2	2	2	1	1	0	2	2	2	1	1	0	21.5	21.5	21.5	29.203	261	261;261;254;255;262;119;125;145;182;195;271;277;271	3.75	1	5		2	0.00036324	17.994	By MS/MS	By MS/MS	By MS/MS	By MS/MS	By MS/MS		15.3
Q6MZM7;A0A024R462;P02751;B7ZLE5;Q68CX6;Q5CZ99;Q59G22;Q6N084;H0Y7Z1;B4DU16;B4DTK1;A6YID2;A6YID6;A6YID3;A6YID5;A6YID4;O95617;Q9UQS6;A6YID7;H0Y4K8;Q6MZF4;Q6PJE5;B4DN21;B4DTH2	Q6MZM7;A0A024R462;P02751;B7ZLE5;Q68CX6;Q5CZ99;Q59G22;Q6N084;H0Y7Z1;B4DU16;B4DTK1	34;34;33;30;22;20;20;20;19;17;17;16;16;15;14;13;10;9;7;4;4;1;1;1	34;34;33;30;22;20;20;20;19;17;17;16;16;15;14;13;10;9;7;4;4;1;1;1	34;34;33;30;22;20;20;20;19;17;17;16;16;15;14;13;10;9;7;4;4;1;1;1	Fibronectin;Anastellin;Ugl-Y1;Ugl-Y2;Ugl-Y3	DKFZp686O12165;FN1;DKFZp686O13149;DKFZp686I1370;DKFZp686L11144	;;;;;;;;;;	24	34	34	34	21	22	19	24	26	25	21	22	19	24	26	25	21	22	19	24	26	25	22.5	22.5	22.5	240.64	2193	2193;2355;2386;2240;2146;787;1011;1034;1103;894;1014;613;644;588;524;523;379;354;342;241;1103;268;306;337	5.04	7	79	2	97	0	311.17	By MS/MS	By MS/MS	By MS/MS	By MS/MS	By MS/MS	By MS/MS	14.9
C9JG41;A0A024R466;Q9NQX7;B4E028;B4DIB1;F5H4I5;E7EUS6;B8ZZM6	C9JG41;A0A024R466;Q9NQX7;B4E028;B4DIB1	3;3;3;2;2;1;1;1	3;3;3;2;2;1;1;1	3;3;3;2;2;1;1;1	Integral membrane protein 2C;CT-BRI3	ITM2C	;;;;	8	3	3	3	2	1	1	2	3	3	2	1	1	2	3	3	2	1	1	2	3	3	33.9	33.9	33.9	20.056	180	180;267;267;135;218;122;125;205	5.67		4		8	0.00076963	5.4877	By MS/MS	By MS/MS	By matching	By MS/MS	By MS/MS	By MS/MS	18.3
Q53EX1;A8JZZ8;A0A024R467;Q9Y276;H7C492;H7BZF6;C9J1S9;Q53RT4;C9J8G3	Q53EX1;A8JZZ8;A0A024R467;Q9Y276;H7C492	5;5;5;5;3;2;2;2;1	5;5;5;5;3;2;2;2;1	5;5;5;5;3;2;2;2;1	Mitochondrial chaperone BCS1	BCS1L	;;;;	9	5	5	5	0	3	2	3	2	3	0	3	2	3	2	3	0	3	2	3	2	3	18.6	18.6	18.6	47.535	419	419;419;419;419;201;121;150;218;206	5.43	1	4		9	0.00053576	6.575		By MS/MS	By MS/MS	By MS/MS	By MS/MS	By MS/MS	0
A0A087X1P5;A0A024R471;Q9H9Q2;B3KW51;B3KV02;A0A024R478;J3QT73;J3KQ34;J3KQV6;J3QT67;J3QT66;J3QT69;J3QT50;J3QT43;J3QT95;Q53GQ2;J3KQ41	A0A087X1P5;A0A024R471;Q9H9Q2;B3KW51;B3KV02;A0A024R478;J3QT73;J3KQ34	3;3;3;2;2;2;2;2;1;1;1;1;1;1;1;1;1	3;3;3;2;2;2;2;2;1;1;1;1;1;1;1;1;1	3;3;3;2;2;2;2;2;1;1;1;1;1;1;1;1;1	COP9 signalosome complex subunit 7b	COPS7B	;;;;;;;	17	3	3	3	1	2	2	2	2	2	1	2	2	2	2	2	1	2	2	2	2	2	21.5	21.5	21.5	23.556	209	209;264;264;157;157;157;172;230;54;62;62;68;78;103;150;264;278	3.46	5		8		0.00027762	7.3271	By MS/MS	By MS/MS	By MS/MS	By MS/MS	By MS/MS	By MS/MS	9.1
A0A024R473;Q9H9J2	A0A024R473;Q9H9J2	4;4	4;4	4;4	39S ribosomal protein L44, mitochondrial	MRPL44	;	2	4	4	4	1	1	2	4	3	3	1	1	2	4	3	3	1	1	2	4	3	3	19	19	19	37.535	332	332;332	5.71	1	3		10	0.00074738	4.9176	By matching	By MS/MS	By MS/MS	By MS/MS	By MS/MS	By MS/MS	5.7
A0A024R475;Q13618;Q53S54;B7Z600;A0A087WTG3;A0A087X1R9;H7C399;H7C1L6	A0A024R475;Q13618;Q53S54;B7Z600	13;13;12;10;5;1;1;1	13;13;12;10;5;1;1;1	13;13;12;10;5;1;1;1	Cullin-3	CUL3	;;;	8	13	13	13	5	7	5	11	6	10	5	7	5	11	6	10	5	7	5	11	6	10	25.9	25.9	25.9	88.929	768	768;768;746;550;342;55;111;192	3.96	18		25	9	0.00060569	65.987	By MS/MS	By MS/MS	By MS/MS	By MS/MS	By MS/MS	By MS/MS	9.9
A0A024R482;Q96IJ6;A0A087WUI8;F8WD54;A0A0U1RRC2;C9J255;C9JAH0;B4DJR0	A0A024R482;Q96IJ6;A0A087WUI8	10;10;6;3;2;2;2;1	10;10;6;3;2;2;2;1	10;10;6;3;2;2;2;1	Mannose-1-phosphate guanyltransferase alpha	GMPPA	;;	8	10	10	10	5	4	6	6	6	7	5	4	6	6	6	7	5	4	6	6	6	7	31.2	31.2	31.2	46.291	420	420;420;399;290;114;179;249;124	3.19	19		23		0	78.37	By MS/MS	By MS/MS	By MS/MS	By MS/MS	By MS/MS	By MS/MS	16.9
A0A024R486;A0A087X1I8;Q7Z3E5;C9JW07;C9J535;H7BZA2;H7C3U7;H7BZY2;H7C2P6	A0A024R486;A0A087X1I8;Q7Z3E5	11;11;11;3;2;2;2;2;1	11;11;11;3;2;2;2;2;1	11;11;11;3;2;2;2;2;1	LisH domain-containing protein ARMC9	ARMC9	;;	9	11	11	11	3	2	4	8	9	8	3	2	4	8	9	8	3	2	4	8	9	8	26.2	26.2	26.2	75.594	665	665;818;817;166;158;172;194;208;73	3.89	10		26		0.00054437	51.718	By MS/MS	By MS/MS	By MS/MS	By MS/MS	By MS/MS	By MS/MS	8.7
A0A024R488;Q8IWB7;C9JJ54;Q9H8N9	A0A024R488;Q8IWB7;C9JJ54;Q9H8N9	4;4;3;2	4;4;3;2	4;4;3;2	WD repeat and FYVE domain-containing protein 1	WDFY1	;;;	4	4	4	4	2	3	3	4	4	3	2	3	3	4	4	3	2	3	3	4	4	3	16.3	16.3	16.3	46.323	410	410;410;215;367	4.84	3	7	4	11	0.00031656	11.688	By MS/MS	By MS/MS	By MS/MS	By MS/MS	By MS/MS	By MS/MS	7.3
A0A024R491;Q9GZY8;A0A0A0MS29;C9JHF5;H7C433;C9JU19;E9PQX8;C9JI76;E9PPR7;E9PK16;C9JAF1	A0A024R491;Q9GZY8;A0A0A0MS29;C9JHF5	8;8;5;4;3;2;2;1;1;1;1	8;8;5;4;3;2;2;1;1;1;1	8;8;5;4;3;2;2;1;1;1;1	Mitochondrial fission factor	C2orf33;MFF	;;;	11	8	8	8	5	4	5	5	5	6	5	4	5	5	5	6	5	4	5	5	5	6	51.8	51.8	51.8	38.464	342	342;342;221;138;154;60;69;32;52;59;71	5.29		18		24	0.00043725	30.175	By MS/MS	By MS/MS	By MS/MS	By MS/MS	By MS/MS	By MS/MS	34.8
B7ZLM5;Q17RG0;L7UQD0;A5YM60;A0A024R494;E7EVC7;Q676U5;A0A024R4B6;Q53SV2;Q9H7M5;Q9NWG8;C9JAY7;C9JK97;C9J1B2;Q8TCI4	B7ZLM5;Q17RG0;L7UQD0;A5YM60;A0A024R494;E7EVC7;Q676U5;A0A024R4B6;Q53SV2;Q9H7M5;Q9NWG8	4;4;4;4;4;4;4;3;3;2;2;1;1;1;1	4;4;4;4;4;4;4;3;3;2;2;1;1;1;1	4;4;4;4;4;4;4;3;3;2;2;1;1;1;1	Autophagy-related protein 16-1	ATG16L1;FLJ10035;FLJ00045	;;;;;;;;;;	15	4	4	4	4	2	4	2	2	2	4	2	4	2	2	2	4	2	4	2	2	2	14.8	14.8	14.8	62.974	561	561;580;588;588;588;624;607;463;523;272;309;164;177;187;293	2.75	8	2	6		0.00028257	7.6947	By MS/MS	By MS/MS	By MS/MS	By MS/MS	By MS/MS	By MS/MS	14.8
A0A087X0K1;Q7Z4X0;A0A024R496;Q9Y376;Q53RN7	A0A087X0K1;Q7Z4X0;A0A024R496;Q9Y376	4;4;4;4;1	4;4;4;4;1	4;4;4;4;1	Calcium-binding protein 39	CAB39	;;;	5	4	4	4	2	2	3	1	2	2	2	2	3	1	2	2	2	2	3	1	2	2	14.7	14.7	14.7	39.452	339	339;341;341;341;38	2.67	7		5		0.00078023	5.8158	By MS/MS	By MS/MS	By MS/MS	By MS/MS	By MS/MS	By MS/MS	6.2
B3KN05;B2RBE0;A0A024R497;O95573;B3KMA6;Q6PIM8;F5GWH2;C9JC11;F5H062	B3KN05;B2RBE0;A0A024R497;O95573;B3KMA6	17;17;17;17;9;7;2;1;1	17;17;17;17;9;7;2;1;1	14;14;14;14;6;4;2;1;1	Long-chain-fatty-acid--CoA ligase 3	ACSL3	;;;;	9	17	17	14	9	7	9	11	12	12	9	7	9	11	12	12	7	6	7	9	10	10	36.4	36.4	31.2	79.222	709	709;720;720;720;465;164;141;88;95	5.43		31	4	49	0.00060314	65.355	By MS/MS	By MS/MS	By MS/MS	By MS/MS	By MS/MS	By MS/MS	17.9
A0A024R499;P35568;M1RSU5;W0KRH6;W0KR29	A0A024R499;P35568	8;8;1;1;1	8;8;1;1;1	8;8;1;1;1	Insulin receptor substrate 1	IRS1	;	5	8	8	8	7	4	7	3	3	3	7	4	7	3	3	3	7	4	7	3	3	3	12	12	12	131.59	1242	1242;1242;120;133;133	2.33	19	2	9		0.00042337	27.426	By MS/MS	By MS/MS	By MS/MS	By MS/MS	By MS/MS	By MS/MS	9.5
A0A024R4A0;P19338;B3KTP9;B3KM80;Q6ZS99;Q9BQ02;H7BY16;C9JYW2;C9JLB1;C9J1H7;C9JWL1	A0A024R4A0;P19338;B3KTP9;B3KM80;Q6ZS99;Q9BQ02;H7BY16	51;51;47;43;43;34;26;8;8;8;8	51;51;47;43;43;34;26;8;8;8;8	51;51;47;43;43;34;26;8;8;8;8	Nucleolin	NCL	;;;;;;	11	51	51	51	45	42	41	35	35	37	45	42	41	35	35	37	45	42	41	35	35	37	50	50	50	76.613	710	710;710;633;536;603;482;296;141;151;166;170	4.24	114	239	68	223	0	323.31	By MS/MS	By MS/MS	By MS/MS	By MS/MS	By MS/MS	By MS/MS	50
A0A024R4A5;Q6Y7W6;I1E4Y6;E7ESB6;C9JHW1;B4DRT8;B4DZM1;F8WCD5;C9JPV7;C9JXQ0;C9J0V6;C9JHT0;C9JRZ2;B4DLU7;C9JW88;C9JH18;C9JH78;C9IYH5	A0A024R4A5;Q6Y7W6;I1E4Y6;E7ESB6;C9JHW1;B4DRT8	14;14;13;9;8;7;6;3;3;3;3;3;3;3;2;2;1;1	14;14;13;9;8;7;6;3;3;3;3;3;3;3;2;2;1;1	14;14;13;9;8;7;6;3;3;3;3;3;3;3;2;2;1;1	PERQ amino acid-rich with GYF domain-containing protein 2	TNRC15;GIGYF2	;;;;;	18	14	14	14	8	9	11	8	8	7	8	9	11	8	8	7	8	9	11	8	8	7	20	20	20	149.94	1298	1298;1299;1321;836;720;786;872;92;93;99;106;112;115;140;68;149;90;119	3.55	30	20	20	17	0	172.31	By MS/MS	By MS/MS	By MS/MS	By MS/MS	By MS/MS	By MS/MS	10.4
Q7Z518;A8K413;A0A087WXC5;A0A024R4B3;E7ESZ7;O95299;Q53SW4;Q53QE8;H7C2W5;H7C1Y7;Q8N1B9;Q59FM0;C9J6X0	Q7Z518;A8K413;A0A087WXC5;A0A024R4B3;E7ESZ7;O95299;Q53SW4	5;5;5;5;5;5;3;2;1;1;1;1;1	5;5;5;5;5;5;3;2;1;1;1;1;1	4;4;4;4;4;4;2;2;0;0;1;1;1	NADH dehydrogenase [ubiquinone] 1 alpha subcomplex subunit 10, mitochondrial	NDUFA10	;;;;;;	13	5	5	4	4	4	5	3	3	3	4	4	5	3	3	3	3	3	4	2	2	2	20.6	20.6	15.5	40.676	354	354;355;355;355;390;355;333;22;129;133;201;241;244	4.68		18		13	0.00032765	12.908	By MS/MS	By MS/MS	By MS/MS	By MS/MS	By MS/MS	By MS/MS	16.4
B4DVM7;A0A024R4B7;Q9H3M7;B1ALI9;B4DVR8	B4DVM7;A0A024R4B7;Q9H3M7;B1ALI9	3;3;3;2;1	3;3;3;2;1	3;3;3;2;1	Thioredoxin-interacting protein	TXNIP	;;;	5	3	3	3	2	0	1	2	2	2	2	0	1	2	2	2	2	0	1	2	2	2	14	14	14	37.421	335	335;391;391;304;115	5.31	1	2	4	6	0.0035453	3.0701	By MS/MS		By matching	By MS/MS	By MS/MS	By MS/MS	10.4
B2R8N1;A0A024R4D1;Q99627;E9PGT6;H7C3S9;B4DFF9	B2R8N1;A0A024R4D1;Q99627;E9PGT6	9;9;9;8;4;4	9;9;9;8;4;4	9;9;9;8;4;4	COP9 signalosome complex subunit 8	COPS8	;;;	6	9	9	9	7	7	9	8	8	8	7	7	9	8	8	8	7	7	9	8	8	8	68.4	68.4	68.4	23.197	209	209;209;209;173;83;115	3.78	26	9	33	12	0	94.357	By MS/MS	By MS/MS	By MS/MS	By MS/MS	By MS/MS	By MS/MS	60.3
Q53GL1;A0A024R4E1;Q9HAN9	Q53GL1;A0A024R4E1;Q9HAN9	1;1;1	1;1;1	1;1;1	Nicotinamide-nucleotide adenylyltransferase;Nicotinamide/nicotinic acid mononucleotide adenylyltransferase 1	NMNAT1	;;	3	1	1	1	1	1	1	0	0	0	1	1	1	0	0	0	1	1	1	0	0	0	12.5	12.5	12.5	31.92	279	279;279;279	3		4			0.00054363	6.9086	By MS/MS	By MS/MS	By MS/MS				12.5
A0A0A0N0L3;A0A024R4E2;Q13148;A0A087WX29;B1AKP7;G3V162;A0A087X260;A0A087WYY0;A0A0A0N0M3;A0A0A0N0N3;K7EJM5;K7EN94;B4DRW3;A0A087WXQ5;A0A087WV68;A0A1W2PNU8;A0A087WW61;A0A087WX67;A0A087WXV3;K7EJ99;A0A0A0MSV7;A0A087WZC9;A0A087WZM1;A0A087WYE7;A0A087WTZ4;K7EL26	A0A0A0N0L3;A0A024R4E2;Q13148;A0A087WX29;B1AKP7;G3V162;A0A087X260;A0A087WYY0;A0A0A0N0M3;A0A0A0N0N3;K7EJM5;K7EN94;B4DRW3	15;15;15;13;13;13;13;13;12;11;10;9;9;7;7;7;4;4;4;3;3;3;2;2;1;1	15;15;15;13;13;13;13;13;12;11;10;9;9;7;7;7;4;4;4;3;3;3;2;2;1;1	15;15;15;13;13;13;13;13;12;11;10;9;9;7;7;7;4;4;4;3;3;3;2;2;1;1	TAR DNA-binding protein 43	TDP43;TARDBP	;;;;;;;;;;;;	26	15	15	15	8	9	10	14	12	11	8	9	10	14	12	11	8	9	10	14	12	11	57	57	57	41.632	372	372;414;414;243;295;298;301;304;269;243;201;275;330;200;212;258;138;149;175;80;84;127;78;89;61;65	5.36	5	34	5	63	0	319.6	By MS/MS	By MS/MS	By MS/MS	By MS/MS	By MS/MS	By MS/MS	29.3
A0A024R4E5;B2R5V9;Q00341;H0Y394;Q6ZS03;Q96CF6;B4DKR8;Q6ZN49;Q2HJC8;H7C0A4;H7BZC3;C9JIZ1;H7C2D1;C9J5E5;C9JZI8;C9JT62;C9JHS7;C9JK79;C9JHZ8;C9JES8;C9JBS3;C9JEJ8;C9JHN6;C9JQ82;C9JMQ6;C9JHS9;C9J739	A0A024R4E5;B2R5V9;Q00341;H0Y394;Q6ZS03;Q96CF6;B4DKR8	61;59;59;43;37;36;32;23;22;16;14;13;13;12;11;10;10;10;10;10;7;7;7;5;4;1;1	61;59;59;43;37;36;32;23;22;16;14;13;13;12;11;10;10;10;10;10;7;7;7;5;4;1;1	48;48;46;35;33;36;19;23;22;3;14;12;13;11;11;10;10;10;10;10;7;7;7;5;4;1;1	Vigilin	HDLBP	;;;;;;	27	61	61	48	46	48	50	50	49	50	46	48	50	50	49	50	34	38	39	39	37	39	53.1	53.1	42.5	141.44	1268	1268;1268;1268;973;847;898;757;577;589;332;267;224;308;221;164;96;126;128;141;147;69;79;81;53;46;17;19	4.2	163	164	160	211	0	323.31	By MS/MS	By MS/MS	By MS/MS	By MS/MS	By MS/MS	By MS/MS	46.4
H7BYW9;B1AKN3;A0A024R4E9;Q9P2R6	H7BYW9;B1AKN3;A0A024R4E9;Q9P2R6	1;1;1;1	1;1;1;1	1;1;1;1	Arginine-glutamic acid dipeptide repeats protein	RERE	;;;	4	1	1	1	1	0	1	1	1	1	1	0	1	1	1	1	1	0	1	1	1	1	4.8	4.8	4.8	66.654	584	584;1298;1566;1566	5		3		3	0.0012195	4.5224	By MS/MS		By matching	By MS/MS	By MS/MS	By matching	4.8
A0A024R4F1;P06733;E2DRY6;K7EM90;A4UCS8;A4QMW8;P13929;D3DTL4;E5RI09;Q9NPL4;E5RG95;K7EPM1;K7EKN2;E5RGZ4;K7ERS8;B4DUJ6	A0A024R4F1;P06733;E2DRY6	68;68;47;30;24;17;4;3;2;2;2;2;2;2;1;1	68;68;47;30;24;17;4;3;2;2;2;2;2;2;1;1	53;53;42;19;15;15;0;0;0;0;0;0;0;0;0;0	Alpha-enolase;Enolase	ENO1	;;	16	68	68	53	64	65	66	58	59	59	64	65	66	58	59	59	50	51	51	46	47	47	97.2	97.2	82.7	47.168	434	434;434;338;195;166;135;434;341;148;154;154;196;212;283;17;273	3.48	636	109	739	146	0	323.31	By MS/MS	By MS/MS	By MS/MS	By MS/MS	By MS/MS	By MS/MS	97.2
M0R2I8;M0QZR8;Q59FA0;A0A024R4F4;M0R2B7;P28340	M0R2I8;M0QZR8;Q59FA0;A0A024R4F4;M0R2B7;P28340	1;1;1;1;1;1	1;1;1;1;1;1	1;1;1;1;1;1	DNA polymerase;DNA polymerase delta catalytic subunit	POLD1	;;;;;	6	1	1	1	0	0	1	0	0	0	0	0	1	0	0	0	0	0	1	0	0	0	20.3	20.3	20.3	22.043	202	202;1009;1011;1107;1133;1107	3		1			0.00047574	37.228			By MS/MS				0
B7Z1X4;A0A0A0MSI6;A0A024R4J6;B7ZAN2;A0A024R4F9;B7Z1P2;Q9H4M3	B7Z1X4;A0A0A0MSI6;A0A024R4J6;B7ZAN2;A0A024R4F9;B7Z1P2;Q9H4M3	1;1;1;1;1;1;1	1;1;1;1;1;1;1	1;1;1;1;1;1;1	F-box only protein 44	FBXO44	;;;;;;	7	1	1	1	0	1	1	1	1	1	0	1	1	1	1	1	0	1	1	1	1	1	17.7	17.7	17.7	15.56	130	130;165;224;255;255;256;255	3.4	2		3		0.0012157	4.4795		By MS/MS	By matching	By MS/MS	By MS/MS	By MS/MS	0
A0A024R4G1;Q8N1G4	A0A024R4G1;Q8N1G4	22;22	22;22	22;22	Leucine-rich repeat-containing protein 47	LRRC47	;	2	22	22	22	14	16	13	15	14	17	14	16	13	15	14	17	14	16	13	15	14	17	52.7	52.7	52.7	63.472	583	583;583	3.8	58	23	54	36	0	293.17	By MS/MS	By MS/MS	By MS/MS	By MS/MS	By MS/MS	By MS/MS	36
M0QZL8;A0A024R4G2;Q8TAC2	M0QZL8;A0A024R4G2;Q8TAC2	1;1;1	1;1;1	1;1;1	Josephin-2	JOSD2	;;	3	1	1	1	1	1	1	1	1	1	1	1	1	1	1	1	1	1	1	1	1	1	10.6	10.6	10.6	17.786	161	161;188;188	2.71	4		3		0.0061558	2.6215	By MS/MS	By matching	By MS/MS	By MS/MS	By MS/MS	By MS/MS	10.6
A0A024R4H0;Q02809;B4DGN8;B2R5M9;B4DHT1;Q5JXB7;Q5JXB8	A0A024R4H0;Q02809;B4DGN8;B2R5M9	29;29;27;27;12;9;7	29;29;27;27;12;9;7	29;29;27;27;12;9;7	Procollagen-lysine,2-oxoglutarate 5-dioxygenase 1	PLOD1	;;;	7	29	29	29	20	18	20	24	22	23	20	18	20	24	22	23	20	18	20	24	22	23	43.7	43.7	43.7	83.549	727	727;727;690;727;391;283;225	5.39		76		113	0	323.31	By MS/MS	By MS/MS	By MS/MS	By MS/MS	By MS/MS	By MS/MS	39.2
A0A024R4H4;Q4R9M7;Q4R9M8;A0A087WWA3;Q4R9M9;O60333;B4DMF3;A0A0U1RQL3	A0A024R4H4;Q4R9M7;Q4R9M8;A0A087WWA3;Q4R9M9;O60333	7;7;7;7;7;7;3;1	7;7;7;7;7;7;3;1	6;6;6;6;6;6;3;1	Kinesin-like protein;Kinesin-like protein KIF1B	KIF1B;KIF1Bbeta	;;;;;	8	7	7	6	2	1	1	4	1	4	2	1	1	4	1	4	1	0	0	3	0	3	7.5	7.5	6.1	183.9	1633	1633;1783;1797;1797;1809;1816;886;498	3.82	4	2	11		0.00030769	10.7	By MS/MS	By MS/MS	By MS/MS	By MS/MS	By MS/MS	By MS/MS	2.1
A0A024R4H5;K7ERT1	A0A024R4H5	12;4	12;4	2;0		DFFA		2	12	12	2	7	7	10	7	7	4	7	7	10	7	7	4	1	1	2	1	1	1	61.2	61.2	8.2	29.41	268	268;159	2.88	27	2	22	1	0	90.214	By MS/MS	By MS/MS	By MS/MS	By MS/MS	By MS/MS	By MS/MS	34
A0A024R4I7;Q8WZA0;K7ES95	A0A024R4I7;Q8WZA0;K7ES95	2;2;1	2;2;1	2;2;1	Protein LZIC	LZIC	;;	3	2	2	2	2	2	2	1	2	2	2	2	2	1	2	2	2	2	2	1	2	2	22.6	22.6	22.6	21.494	190	190;190;169	3	6		6		0.00053405	6.5014	By MS/MS	By MS/MS	By MS/MS	By MS/MS	By MS/MS	By MS/MS	22.6
Q75MT9;Q6FHZ0;A0A024R4K3;P40926;Q0QF37;G3XAL0;B3KTM1	Q75MT9;Q6FHZ0;A0A024R4K3;P40926;Q0QF37;G3XAL0;B3KTM1	37;37;37;37;33;29;23	37;37;37;37;33;29;23	37;37;37;37;33;29;23	Malate dehydrogenase;Malate dehydrogenase, mitochondrial	MDH2	;;;;;;	7	37	37	37	33	33	30	30	30	31	33	33	30	30	30	31	33	33	30	30	30	31	82	82	82	33.228	316	316;338;338;338;305;231;231	4.81	10	167	23	154	0	323.31	By MS/MS	By MS/MS	By MS/MS	By MS/MS	By MS/MS	By MS/MS	81.6
A0A024R4M0;P46781;A5D904;B5MCT8;C9JM19;B7Z732;F2Z3C0;A8MXK4	A0A024R4M0;P46781;A5D904;B5MCT8;C9JM19;B7Z732	17;17;13;12;12;12;4;4	17;17;13;12;12;12;4;4	17;17;13;12;12;12;4;4	40S ribosomal protein S9	RPS9	;;;;;	8	17	17	17	14	13	12	12	12	12	14	13	12	12	12	12	14	13	12	12	12	12	47.9	47.9	47.9	22.591	194	194;194;113;139;156;157;77;79	3.6	59	22	56	26	0.00046104	34.351	By MS/MS	By MS/MS	By MS/MS	By MS/MS	By MS/MS	By MS/MS	43.3
C9JZL8;C9J5M0;C9JC07;B4DG42;A0A024R4N0;Q96S97;C9JJV6	C9JZL8;C9J5M0;C9JC07;B4DG42;A0A024R4N0;Q96S97;C9JJV6	4;4;4;4;4;4;3	4;4;4;4;4;4;3	4;4;4;4;4;4;3	Myeloid-associated differentiation marker	MYADM;hCG_1640809	;;;;;;	7	4	4	4	2	2	2	2	3	4	2	2	2	2	3	4	2	2	2	2	3	4	30.3	30.3	30.3	20.379	188	188;242;259;285;322;322;146	4.86		21	3	18	0	128.39	By MS/MS	By MS/MS	By MS/MS	By MS/MS	By MS/MS	By MS/MS	15.4
B0V3J0;A9C4B9;A0A0G2JNK5;A0A024R4N9;B4DT51;E7EQB3;Q9BSV6	B0V3J0;A9C4B9;A0A0G2JNK5;A0A024R4N9;B4DT51;E7EQB3;Q9BSV6	2;2;2;2;2;2;2	2;2;2;2;2;2;2	2;2;2;2;2;2;2	tRNA-splicing endonuclease subunit Sen34	TSEN34	;;;;;;	7	2	2	2	2	1	1	0	0	0	2	1	1	0	0	0	2	1	1	0	0	0	12.4	12.4	12.4	26.101	242	242;251;252;310;312;315;310	1.8	3	2			0.006734	2.5534	By MS/MS	By MS/MS	By MS/MS				12.4
K7EK55;K7EMV5;K7ELZ3;K7ESL2;K7EJH4;K7EJ91;A0A024R4P4;Q53F81;A0A024R4S5;Q8N0Y2	K7EK55;K7EMV5;K7ELZ3;K7ESL2;K7EJH4;K7EJ91;A0A024R4P4;Q53F81;A0A024R4S5;Q8N0Y2	1;1;1;1;1;1;1;1;1;1	1;1;1;1;1;1;1;1;1;1	1;1;1;1;1;1;1;1;1;1	Zinc finger protein 444	ZNF444	;;;;;;;;;	10	1	1	1	1	1	1	1	1	1	1	1	1	1	1	1	1	1	1	1	1	1	50	50	50	4.9076	44	44;70;72;77;90;99;326;327;327;327	5		3		3	0.00098039	4.6002	By MS/MS	By MS/MS	By MS/MS	By MS/MS	By matching	By MS/MS	50
M0R0F0;A0A024R4Q8;P46782;Q53G25;M0R0R2;M0QZN2;Q59EK8	M0R0F0;A0A024R4Q8;P46782;Q53G25;M0R0R2;M0QZN2	16;16;16;14;13;12;1	16;16;16;14;13;12;1	16;16;16;14;13;12;1	40S ribosomal protein S5;40S ribosomal protein S5, N-terminally processed	RPS5	;;;;;	7	16	16	16	15	16	14	13	13	13	15	16	14	13	13	13	15	16	14	13	13	13	54	54	54	22.391	200	200;204;204;204;225;134;107	3.7	87	62	64	59	0	323.31	By MS/MS	By MS/MS	By MS/MS	By MS/MS	By MS/MS	By MS/MS	54
B7Z6J7;A0A024R4R3;O75175;H7C3F5;Q6ZMJ6;H0Y5X7;H7C148	B7Z6J7;A0A024R4R3;O75175;H7C3F5;Q6ZMJ6;H0Y5X7	5;5;5;4;4;3;1	5;5;5;4;4;3;1	5;5;5;4;4;3;1	CCR4-NOT transcription complex subunit 3	CNOT3;FLJ00420	;;;;;	7	5	5	5	5	5	4	4	3	4	5	5	4	4	3	4	5	5	4	4	3	4	10.3	10.3	10.3	76.568	718	718;753;753;571;613;288;375	3.32	14	5	5	7	0.000344	15.246	By MS/MS	By MS/MS	By MS/MS	By MS/MS	By MS/MS	By MS/MS	10.3
A0A024R4S0;M0R1T5;O43633;M0R1L7	A0A024R4S0;M0R1T5;O43633	4;4;4;1	4;4;4;1	4;4;4;1	Charged multivesicular body protein 2a	CHMP2A	;;	4	4	4	4	4	3	3	2	3	3	4	3	3	2	3	3	4	3	3	2	3	3	13.5	13.5	13.5	25.104	222	222;227;222;159	3.09	11	3	6	3	0.00028694	8.125	By MS/MS	By MS/MS	By MS/MS	By MS/MS	By MS/MS	By MS/MS	13.5
A0A024R4S1;Q9Y6I3;B4DU91;D6RBI9;D6RBR6;D6RFG3;D6REL6;I6L9I8;Q9H201	A0A024R4S1;Q9Y6I3;B4DU91	8;8;7;1;1;1;1;1;1	8;8;7;1;1;1;1;1;1	8;8;7;1;1;1;1;1;1	Epsin-1	EPN1	;;	9	8	8	8	8	8	8	7	7	7	8	8	8	7	7	7	8	8	8	7	7	7	23.8	23.8	23.8	60.293	576	576;576;536;51;108;136;168;318;632	3.94	27	27	24	26	0	180.55	By MS/MS	By MS/MS	By MS/MS	By MS/MS	By MS/MS	By MS/MS	23.8
Q69Z04;A0A0C4DG78;A0A024R4T0;Q8TBC5	Q69Z04;A0A0C4DG78;A0A024R4T0;Q8TBC5	1;1;1;1	1;1;1;1	1;1;1;1	Zinc finger and SCAN domain-containing protein 18	DKFZp586B1122;ZSCAN18;ZNF447	;;;	4	1	1	1	1	1	1	0	0	0	1	1	1	0	0	0	1	1	1	0	0	0	72.4	72.4	72.4	2.8831	29	29;407;510;510	3		3			0.0088843	2.3794	By matching	By matching	By MS/MS				72.4
A0A024R4T4;P61081;M0QX69	A0A024R4T4;P61081	6;6;1	6;6;1	6;6;1	NEDD8-conjugating enzyme Ubc12	UBE2M	;	3	6	6	6	6	6	6	5	5	5	6	6	6	5	5	5	6	6	6	5	5	5	27.3	27.3	27.3	20.9	183	183;183;69	2.96	25	4	22	1	0.00029455	9.1393	By MS/MS	By MS/MS	By MS/MS	By MS/MS	By MS/MS	By MS/MS	27.3
A0A024R4U3;Q14166;Q9BR23;V9GY16	A0A024R4U3;Q14166	13;13;3;1	13;13;3;1	13;13;3;1	Tubulin--tyrosine ligase-like protein 12	TTLL12	;	4	13	13	13	6	5	7	11	11	11	6	5	7	11	11	11	6	5	7	11	11	11	39.1	39.1	39.1	74.403	644	644;644;210;65	3.73	21	3	39	3	0.00051073	44.646	By MS/MS	By MS/MS	By MS/MS	By MS/MS	By MS/MS	By MS/MS	20
A0A024R4V7;Q5R3I4;B4DUE0;A9UJP8;H7C089;H7C2L7	A0A024R4V7;Q5R3I4;B4DUE0	9;9;6;4;3;3	9;9;6;4;3;3	9;9;6;4;3;3	Tetratricopeptide repeat protein 38	FLJ20699;TTC38	;;	6	9	9	9	3	4	3	6	7	9	3	4	3	6	7	9	3	4	3	6	7	9	34.7	34.7	34.7	50.74	453	453;469;411;263;119;209	3.75	10		22		0.00037495	19.686	By MS/MS	By MS/MS	By MS/MS	By MS/MS	By MS/MS	By MS/MS	11.9
A0A024R4X0;P00387;Q6ZVI6;B1AHF3	A0A024R4X0;P00387;Q6ZVI6;B1AHF3	10;10;7;5	10;10;7;5	10;10;7;5	NADH-cytochrome b5 reductase;NADH-cytochrome b5 reductase 3;NADH-cytochrome b5 reductase 3 membrane-bound form;NADH-cytochrome b5 reductase 3 soluble form	CYB5R3	;;;	4	10	10	10	5	5	5	9	10	10	5	5	5	9	10	10	5	5	5	9	10	10	45.7	45.7	45.7	33.238	291	291;301;257;147	5.31	3	42	9	67	0	323.31	By MS/MS	By MS/MS	By MS/MS	By MS/MS	By MS/MS	By MS/MS	27.1
A0A024R4X4;Q9Y259;B7Z756	A0A024R4X4;Q9Y259;B7Z756	2;2;1	2;2;1	2;2;1	Choline/ethanolamine kinase	hCG_16873;CHKB	;;	3	2	2	2	1	1	0	2	2	2	1	1	0	2	2	2	1	1	0	2	2	2	7.6	7.6	7.6	45.271	395	395;395;274	4.11	2		7		0.00033003	13.197	By MS/MS	By MS/MS		By matching	By MS/MS	By MS/MS	4.8
A0A024R4X7;Q9UKX7;B4E2D3;B0QY21	A0A024R4X7;Q9UKX7	10;10;4;3	10;10;4;3	10;10;4;3	Nuclear pore complex protein Nup50	hCG_1989366;NUP50	;	4	10	10	10	5	6	8	7	6	7	5	6	8	7	6	7	5	6	8	7	6	7	38.2	38.2	38.2	50.144	468	468;468;218;178	4.67		28		20	0	313.81	By MS/MS	By MS/MS	By MS/MS	By MS/MS	By MS/MS	By MS/MS	22.9
A0A024R4Z6;Q08945;E9PMD4;Q59GH7	A0A024R4Z6;Q08945	8;8;1;1	8;8;1;1	8;8;1;1	FACT complex subunit SSRP1	SSRP1	;	4	8	8	8	5	6	5	6	7	8	5	6	5	6	7	8	5	6	5	6	7	8	15.5	15.5	15.5	81.074	709	709;709;173;547	4.52	8	27	4	27	0.00057045	57.744	By MS/MS	By MS/MS	By MS/MS	By MS/MS	By MS/MS	By MS/MS	10.2
G5E933;A0A024R4Z9;O95248;Q68CX1;Q59EX9;Q86TK5;Q6PGN5;H0Y5W8	G5E933;A0A024R4Z9;O95248	8;8;8;2;2;1;1;1	8;8;8;2;2;1;1;1	8;8;8;2;2;1;1;1	Myotubularin-related protein 5	SBF1	;;	8	8	8	8	3	1	4	4	4	4	3	1	4	4	4	4	3	1	4	4	4	4	9.3	9.3	9.3	208.44	1868	1868;1893;1867;836;858;400;414;415	4.63	6	2	10	9	0.00033146	13.426	By MS/MS	By MS/MS	By MS/MS	By MS/MS	By MS/MS	By MS/MS	2.9
A0A0S2Z373;Q63HL5;A0A0C4DFZ2;A0A024R509;P15289;B4DVI5;A0A0S2Z309	A0A0S2Z373;Q63HL5;A0A0C4DFZ2;A0A024R509;P15289	4;4;4;4;4;1;1	4;4;4;4;4;1;1	4;4;4;4;4;1;1	Arylsulfatase A;Arylsulfatase A component B;Arylsulfatase A component C	DKFZp686G12235;ARSA	;;;;	7	4	4	4	3	3	2	3	4	4	3	3	2	3	4	4	3	3	2	3	4	4	10.5	10.5	10.5	53.588	507	507;509;509;509;507;196;385	4.85	3	10		14	0.00036819	18.634	By MS/MS	By MS/MS	By MS/MS	By MS/MS	By MS/MS	By MS/MS	7.3
G3V1D1;G3V192;A0A024R525;Q6NS36;P02794;Q6NZ44;B3KXC3;E9PPQ4;Q8TD27	G3V1D1;G3V192;A0A024R525;Q6NS36;P02794;Q6NZ44;B3KXC3	3;3;3;3;3;2;2;1;1	3;3;3;3;3;2;2;1;1	3;3;3;3;3;2;2;1;1	Ferritin;Ferritin heavy chain;Ferritin heavy chain, N-terminally processed	FTH1	;;;;;;	9	3	3	3	1	2	2	2	3	2	1	2	2	2	3	2	1	2	2	2	3	2	58.4	58.4	58.4	12.876	113	113;153;183;232;183;183;183;58;165	5.35		7		10	0.00030684	10.59	By MS/MS	By MS/MS	By MS/MS	By MS/MS	By MS/MS	By MS/MS	11.5
A0A140VJH7;A0A024R529;Q3LXA3;H0YCY6;Q9UFX5;I3L252;E9PJG8;A0AUP5	A0A140VJH7;A0A024R529;Q3LXA3;H0YCY6;Q9UFX5;I3L252	10;10;10;8;6;5;2;1	10;10;10;8;6;5;2;1	10;10;10;8;6;5;2;1	Bifunctional ATP-dependent dihydroxyacetone kinase/FAD-AMP lyase (cyclizing);ATP-dependent dihydroxyacetone kinase;FAD-AMP lyase (cyclizing)	DAK;TKFC;DKFZp586B1621	;;;;;	8	10	10	10	7	7	6	7	6	6	7	7	6	7	6	6	7	7	6	7	6	6	27.5	27.5	27.5	58.946	575	575;575;575;533;165;219;162;238	3.13	22		21	2	0.00056883	57.191	By MS/MS	By MS/MS	By MS/MS	By MS/MS	By MS/MS	By MS/MS	16.7
A0A024R534;O94776	A0A024R534;O94776	10;10	10;10	10;10	Metastasis-associated protein MTA2	MTA2	;	2	10	10	10	9	10	8	5	6	5	9	10	8	5	6	5	9	10	8	5	6	5	25.1	25.1	25.1	75.022	668	668;668	4.58		29		19	0.00059453	63.444	By MS/MS	By MS/MS	By MS/MS	By MS/MS	By MS/MS	By MS/MS	20.5
A0A024R542;Q9C0C2;Q86TK2;E9PKK0;E9PKE7	A0A024R542;Q9C0C2	52;52;8;4;2	52;52;8;4;2	20;20;8;3;2	182 kDa tankyrase-1-binding protein	TNKS1BP1	;	5	52	52	20	41	43	40	29	28	30	41	43	40	29	28	30	14	16	18	10	11	13	48.1	48.1	17.3	181.79	1729	1729;1729;311;243;143	3.52	120	84	82	65	0	323.31	By MS/MS	By MS/MS	By MS/MS	By MS/MS	By MS/MS	By MS/MS	38.1
A0A024R546;Q9C0B5	A0A024R546;Q9C0B5	3;3	3;3	3;3	Palmitoyltransferase;Palmitoyltransferase ZDHHC5	ZDHHC5	;	2	3	3	3	3	3	3	3	3	3	3	3	3	3	3	3	3	3	3	3	3	3	8.5	8.5	8.5	77.544	715	715;715	4.5	3	9	3	9	0.00043802	30.228	By MS/MS	By MS/MS	By MS/MS	By MS/MS	By MS/MS	By MS/MS	8.5
B4DZQ9;A0A024R562;Q92934;F5GYS3;A8MXU7	B4DZQ9;A0A024R562;Q92934;F5GYS3;A8MXU7	2;2;2;1;1	2;2;2;1;1	2;2;2;1;1	Bcl2-associated agonist of cell death	BAD	;;;;	5	2	2	2	0	1	1	1	1	1	0	1	1	1	1	1	0	1	1	1	1	1	34.2	34.2	34.2	16.293	149	149;168;168;157;163	4.33	2	1		3	0.0045712	2.8769		By MS/MS	By MS/MS	By matching	By matching	By MS/MS	0
A0A024R563;F5GXC4;F5H2U0;B5MC51	A0A024R563	10;3;3;3	10;3;3;3	2;0;0;0		PPP1R14B		4	10	10	2	9	9	10	10	9	9	9	9	10	10	9	9	1	2	2	2	1	1	50.3	50.3	18.1	20.964	199	199;45;72;629	3.3	44	3	47	6	0	175.19	By MS/MS	By MS/MS	By MS/MS	By MS/MS	By MS/MS	By MS/MS	50.3
B7Z345;E9PS00;A0A024R564;Q9Y5Q0;Q59FV3	B7Z345;E9PS00;A0A024R564;Q9Y5Q0;Q59FV3	3;3;3;3;2	3;3;3;3;2	3;3;3;3;2	Fatty acid desaturase 3	FADS3	;;;;	5	3	3	3	0	0	0	3	3	1	0	0	0	3	3	1	0	0	0	3	3	1	13	13	13	43.639	385	385;417;445;445;315	7				7	0.00037693	19.966				By MS/MS	By MS/MS	By matching	0
F5GX77;A0A024R565;Q9UI30;F5GYQ2	F5GX77;A0A024R565;Q9UI30;F5GYQ2	6;6;6;4	6;6;6;4	6;6;6;4	Multifunctional methyltransferase subunit TRM112-like protein	TRMT112;HSPC152	;;;	4	6	6	6	6	4	6	3	4	4	6	4	6	3	4	4	6	4	6	3	4	4	59.4	59.4	59.4	11.972	106	106;125;125;81	3.07	13	6	8	3	0.0003012	9.8441	By MS/MS	By MS/MS	By MS/MS	By MS/MS	By MS/MS	By MS/MS	59.4
A0A024R588;A0A024R566;B4DJU4;A0A024R5D9;A0A024R572;Q15637;B4DSE4;B4DX42;Q14820;F8WEV5;C9J792	A0A024R588;A0A024R566;B4DJU4;A0A024R5D9;A0A024R572;Q15637;B4DSE4;B4DX42	18;18;18;18;18;18;17;12;6;6;1	18;18;18;18;18;18;17;12;6;6;1	18;18;18;18;18;18;17;12;6;6;1	Splicing factor 1	SF1	;;;;;;;	11	18	18	18	12	16	13	9	7	8	12	16	13	9	7	8	12	16	13	9	7	8	29.2	29.2	29.2	59.711	548	548;571;630;638;639;639;452;433;80;110;62	4.35	10	54	8	38	0	187.45	By MS/MS	By MS/MS	By MS/MS	By MS/MS	By MS/MS	By MS/MS	26.6
A0A024R578;Q13405;H0YDP7;Q59GE9;E9PI78;E9PNF1	A0A024R578;Q13405;H0YDP7;Q59GE9	3;3;2;2;1;1	3;3;2;2;1;1	3;3;2;2;1;1	39S ribosomal protein L49, mitochondrial	MRPL49	;;;	6	3	3	3	1	1	1	2	3	2	1	1	1	2	3	2	1	1	1	2	3	2	23.5	23.5	23.5	19.198	166	166;166;127;143;99;140	5.8		3		7	0.00029308	8.9491	By MS/MS	By MS/MS	By MS/MS	By MS/MS	By MS/MS	By MS/MS	7.8
A0A024R582;J3KMZ8;Q92785;E9PN04	A0A024R582;J3KMZ8;Q92785	4;4;4;1	4;4;4;1	4;4;4;1	Zinc finger protein ubi-d4	DPF2	;;	4	4	4	4	3	4	4	4	3	2	3	4	4	4	3	2	3	4	4	4	3	2	17.9	17.9	17.9	44.155	391	391;405;391;106	4.8		11		9	0.00038625	21.225	By MS/MS	By MS/MS	By MS/MS	By MS/MS	By MS/MS	By MS/MS	13.8
A0A024R598;Q04323;E9PRQ7;E9PJ81;A0A024R539;A0A087WTZ5;B4E0P8;B4DNC6;B4DU88;E9PS08;Q05BV2	A0A024R598;Q04323;E9PRQ7;E9PJ81;A0A024R539;A0A087WTZ5;B4E0P8	13;13;12;11;11;10;9;6;4;3;3	13;13;12;11;11;10;9;6;4;3;3	13;13;12;11;11;10;9;6;4;3;3	UBX domain-containing protein 1	LOC51035;UBXN1	;;;;;;	11	13	13	13	9	11	10	10	10	8	9	11	10	10	10	8	9	11	10	10	10	8	67.7	67.7	67.7	33.325	297	297;297;293;290;312;238;200;181;136;100;146	3.63	35	9	42	12	0	270.57	By MS/MS	By MS/MS	By MS/MS	By MS/MS	By MS/MS	By MS/MS	41.4
H0YEF3;A0A024R5B3;E9PN81;Q8TDP1;E9PKP0;H0YE52;H0YCP5;B4DMW4	H0YEF3;A0A024R5B3;E9PN81;Q8TDP1;E9PKP0;H0YE52;H0YCP5;B4DMW4	2;2;2;2;1;1;1;1	2;2;2;2;1;1;1;1	2;2;2;2;1;1;1;1	Ribonuclease H2 subunit C	RNASEH2C;AYP1	;;;;;;;	8	2	2	2	2	2	2	0	0	0	2	2	2	0	0	0	2	2	2	0	0	0	24.7	24.7	24.7	17.12	158	158;164;247;164;81;124;129;134	1.5	6	2			0.0007726	5.6094	By MS/MS	By MS/MS	By MS/MS				24.7
A0A024R5B9;Q8N9N8;E9PLI6;E9PS76;E9PS30;E9PQD0;E9PNH5	A0A024R5B9;Q8N9N8;E9PLI6;E9PS76;E9PS30	5;5;4;4;3;2;2	5;5;4;4;3;2;2	5;5;4;4;3;2;2	Probable RNA-binding protein EIF1AD	MGC11102;EIF1AD	;;;;	7	5	5	5	3	5	5	1	1	1	3	5	5	1	1	1	3	5	5	1	1	1	28.5	28.5	28.5	19.053	165	165;165;113;114;78;64;113	1.75	13		3		0.00029674	9.368	By MS/MS	By MS/MS	By MS/MS	By matching	By MS/MS	By MS/MS	15.8
Q7RTN4;B7Z4M1;F5H891;F5GWG7;F5H617;A0A024R5C4;B7Z3E3;B7Z8W8;O95197	Q7RTN4;B7Z4M1;F5H891;F5GWG7;F5H617;A0A024R5C4;B7Z3E3;B7Z8W8;O95197	1;1;1;1;1;1;1;1;1	1;1;1;1;1;1;1;1;1	1;1;1;1;1;1;1;1;1	Reticulon;Reticulon-3	RTN3	;;;;;;;;	9	1	1	1	1	1	1	1	1	1	1	1	1	1	1	1	1	1	1	1	1	1	45.9	45.9	45.9	8.2981	85	85;123;130;136;185;236;920;1032;1032	5		5		5	0	148.34	By MS/MS	By MS/MS	By MS/MS	By MS/MS	By MS/MS	By MS/MS	45.9
A0A024R5C5;P11498;E9PRE7;E9PS68	A0A024R5C5;P11498	15;15;7;4	15;15;7;4	15;15;7;4	Pyruvate carboxylase;Pyruvate carboxylase, mitochondrial	PC	;	4	15	15	15	9	10	7	9	9	10	9	10	7	9	9	10	9	10	7	9	9	10	22.7	22.7	22.7	129.63	1178	1178;1178;489;298	5.22		29		36	0.00044524	31.23	By MS/MS	By MS/MS	By MS/MS	By MS/MS	By MS/MS	By MS/MS	13.8
F2YHM7;A0A024R5C6;Q86UY6;F5H2C9;B4E0W9	F2YHM7;A0A024R5C6;Q86UY6;F5H2C9;B4E0W9	2;2;2;1;1	2;2;2;1;1	2;2;2;1;1	N-alpha-acetyltransferase 40	NAA40;NAT11	;;;;	5	2	2	2	2	2	2	2	2	2	2	2	2	2	2	2	2	2	2	2	2	2	12.2	12.2	12.2	27.224	237	237;237;237;124;167	3	6		6		0.0037519	3.0355	By MS/MS	By MS/MS	By MS/MS	By MS/MS	By MS/MS	By MS/MS	12.2
A0A024R5E5;Q13488;E9PM12;Q64F87;E9PNA6;E9PMC5;Q6QBN8;H0YCE3	A0A024R5E5;Q13488;E9PM12;Q64F87;E9PNA6;E9PMC5	5;5;4;4;4;3;1;1	5;5;4;4;4;3;1;1	5;5;4;4;4;3;1;1	V-type proton ATPase subunit a;V-type proton ATPase 116 kDa subunit a isoform 3	TCIRG1	;;;;;	8	5	5	5	0	0	2	2	2	3	0	0	2	2	2	3	0	0	2	2	2	3	13.3	13.3	13.3	92.967	830	830;830;217;218;299;174;125;290	6.27		2		9	0.00028952	8.458			By MS/MS	By MS/MS	By MS/MS	By MS/MS	0
Q8N2G2;B4DE51;A0A024R5F0;Q96AM1;W8W3L4;Q8IXE2;Q8N7J6	Q8N2G2;B4DE51;A0A024R5F0;Q96AM1;W8W3L4;Q8IXE2	3;3;3;3;2;2;1	3;3;3;3;2;2;1	3;3;3;3;2;2;1	Mas-related G-protein coupled receptor member F	MRGPRF;MGRC	;;;;;	7	3	3	3	2	2	2	2	3	2	2	2	2	2	3	2	2	2	2	2	3	2	27.6	27.6	27.6	18.945	170	170;315;343;343;327;328;304	4.68	1	8	3	7	0.00031017	11.028	By MS/MS	By MS/MS	By MS/MS	By MS/MS	By MS/MS	By MS/MS	26.5
A0A024R5F3;H7BXH2;E9PKF6;Q5H9R7;B4DTT7;B4DYU6;H0YEN2;E9PQP7;B4E0C2;Q7L294;E9PK08;B4DP39;H0YDW1;Q9NPQ7;H0YDK9;E9PNN8;Q9H880	A0A024R5F3;H7BXH2;E9PKF6;Q5H9R7;B4DTT7;B4DYU6;H0YEN2;E9PQP7;B4E0C2	10;10;10;10;6;6;6;6;5;4;3;3;2;1;1;1;1	10;10;10;10;6;6;6;6;5;4;3;3;2;1;1;1;1	10;10;10;10;6;6;6;6;5;4;3;3;2;1;1;1;1	Serine/threonine-protein phosphatase 6 regulatory subunit 3	SAPS3;PPP6R3	;;;;;;;;	17	10	10	10	3	2	2	7	9	9	3	2	2	7	9	9	3	2	2	7	9	9	19.4	19.4	19.4	88.951	793	793;827;838;873;551;556;580;641;641;336;140;248;112;16;51;186;201	4.03	8		25		0.00036377	18.078	By matching	By MS/MS	By MS/MS	By MS/MS	By MS/MS	By MS/MS	7.2
B2RAQ8;A0A024R5F4;P50416;H3BMD2	B2RAQ8;A0A024R5F4;P50416	3;3;3;1	3;3;3;1	3;3;3;1	Carnitine O-palmitoyltransferase 1, liver isoform	CPT1A	;;	4	3	3	3	3	3	2	3	3	3	3	3	2	3	3	3	3	3	2	3	3	3	5.3	5.3	5.3	88.339	773	773;773;773;78	5.32		8		11	0.00048123	38.396	By MS/MS	By MS/MS	By MS/MS	By MS/MS	By MS/MS	By MS/MS	5.3
B4DGI0;B3KQQ7;A0A024R5F9;O43505;B4DEN5	B4DGI0;B3KQQ7;A0A024R5F9;O43505;B4DEN5	2;2;2;2;1	2;2;2;2;1	2;2;2;2;1	Beta-1,4-glucuronyltransferase 1	B3GNT6;B4GAT1	;;;;	5	2	2	2	0	0	0	2	0	2	0	0	0	2	0	2	0	0	0	2	0	2	34.4	34.4	34.4	21.887	186	186;415;415;415;408	7				4	0.0027082	3.3217				By MS/MS		By MS/MS	0
A0A024R5H0;O75531;B2R4V4	A0A024R5H0;O75531	4;4;1	4;4;1	4;4;1	Barrier-to-autointegration factor;Barrier-to-autointegration factor, N-terminally processed	BANF1	;	3	4	4	4	3	3	4	3	3	3	3	3	4	3	3	3	3	3	4	3	3	3	48.3	48.3	48.3	10.058	89	89;89;89	3.77	13	6	12	8	0	75.742	By MS/MS	By MS/MS	By MS/MS	By MS/MS	By MS/MS	By MS/MS	47.2
E7ENZ2;B4DK38;A0A024R5H2;E9PG19;O94868	E7ENZ2;B4DK38;A0A024R5H2;E9PG19;O94868	1;1;1;1;1	1;1;1;1;1	1;1;1;1;1	F-BAR and double SH3 domains protein 2	FCHSD2	;;;;	5	1	1	1	1	0	0	1	1	0	1	0	0	1	1	0	1	0	0	1	1	0	4	4	4	67.921	604	604;604;684;764;740	5	1			2	0.0037569	3.0397	By MS/MS			By MS/MS	By matching		4
A0A024R5H6;Q6VY07;B4DF77;H0YF56;E9PPK2	A0A024R5H6;Q6VY07;B4DF77	5;5;3;1;1	5;5;3;1;1	5;5;3;1;1	Phosphofurin acidic cluster sorting protein 1	PACS1	;;	5	5	5	5	4	3	3	2	1	1	4	3	3	2	1	1	4	3	3	2	1	1	11.2	11.2	11.2	104.9	963	963;963;499;118;166	2.14	10		4		0.00038256	20.671	By MS/MS	By MS/MS	By MS/MS	By MS/MS	By matching	By MS/MS	9.7
Q6FGX3;A0A024R5H8;B7Z5Z9;Q53ET8;A0A024R5J5;P20340;C9JU14;J3KR73;Q9NRW1;C9JB90;Q6AZ91;Q14964;F5H3K7;Q53S08	Q6FGX3;A0A024R5H8;B7Z5Z9;Q53ET8;A0A024R5J5;P20340	7;7;6;6;6;6;3;3;3;2;2;2;1;1	7;7;6;6;6;6;3;3;3;2;2;2;1;1	7;7;6;6;6;6;3;3;3;2;2;2;1;1	Ras-related protein Rab-6A	RAB6A	;;;;;	14	7	7	7	6	5	5	5	5	4	6	5	5	5	5	4	6	5	5	5	5	4	44.7	44.7	44.7	23.549	208	208;208;144;208;208;208;83;124;208;49;208;217;71;254	4.19	12	18	11	18	0.00055772	54.003	By MS/MS	By MS/MS	By MS/MS	By MS/MS	By MS/MS	By MS/MS	38.9
A0A024R5J4;Q8TE77;E9PIT5;A0A087WWG1;C9JUG3;A0A024R5C3	A0A024R5J4;Q8TE77;E9PIT5	5;5;3;2;2;2	5;5;3;2;2;2	5;5;3;2;2;2	Protein phosphatase Slingshot homolog 3	SSH3	;;	6	5	5	5	0	2	1	3	4	3	0	2	1	3	4	3	0	2	1	3	4	3	11.2	11.2	11.2	72.995	659	659;659;219;316;394;399	4.14	3		11		0.00048497	39.463		By MS/MS	By MS/MS	By MS/MS	By MS/MS	By MS/MS	0
A0A024R5J6;Q9NYJ1	A0A024R5J6;Q9NYJ1	1;1	1;1	1;1	Cytochrome c oxidase assembly factor 4 homolog, mitochondrial	CHCHD8;COA4	;	2	1	1	1	1	1	0	0	0	0	1	1	0	0	0	0	1	1	0	0	0	0	14.9	14.9	14.9	10.134	87	87;87	3		2			0.0089064	2.3913	By MS/MS	By MS/MS					14.9
A0A024R5K1;Q9BR76;Q9NSK3;A0A087WW53;F5H390;Q59F81;B4DIU2;F5H0D2	A0A024R5K1;Q9BR76;Q9NSK3	14;14;13;3;3;3;3;1	14;14;13;3;3;3;3;1	14;14;13;3;3;3;3;1	Coronin;Coronin-1B	CORO1B;DKFZp762I166	;;	8	14	14	14	10	12	9	14	13	13	10	12	9	14	13	13	10	12	9	14	13	13	34.2	34.2	34.2	54.234	489	489;489;283;260;282;287;289;139	4.08	43	46	39	50	0	164.79	By MS/MS	By MS/MS	By MS/MS	By MS/MS	By MS/MS	By MS/MS	32.9
E9PN51;F8W9K7;B4DYI3;A0A024R5K3;E9PPW7;O00217;E9PKH6;Q53G17	E9PN51;F8W9K7;B4DYI3;A0A024R5K3;E9PPW7;O00217;E9PKH6;Q53G17	3;3;3;3;3;3;2;2	3;3;3;3;3;3;2;2	3;3;3;3;3;3;2;2	NADH dehydrogenase [ubiquinone] iron-sulfur protein 8, mitochondrial	NDUFS8	;;;;;;;	8	3	3	3	1	2	1	1	1	1	1	2	1	1	1	1	1	2	1	1	1	1	44.5	44.5	44.5	12.405	110	110;124;171;172;184;210;138;210	4.5		5		3	0.00028393	7.8889	By MS/MS	By MS/MS	By matching	By matching	By matching	By MS/MS	8.2
A0A024R5K8;P50454;B4DN87;A8K259;E9PPV6;E9PR70;E9PK86;E9PMI5;E9PKH2;Q9NPA9;E9PNX1;E9PIG2;E9PRS3;E9PQ34;E9PJH8;E9PLA6;H0YEP8	A0A024R5K8;P50454;B4DN87;A8K259;E9PPV6;E9PR70;E9PK86;E9PMI5	43;43;40;40;32;29;24;24;20;19;19;15;15;11;10;3;2	43;43;40;40;32;29;24;24;20;19;19;15;15;11;10;3;2	43;43;40;40;32;29;24;24;20;19;19;15;15;11;10;3;2	Serpin H1	SERPINH1	;;;;;;;	17	43	43	43	38	40	36	35	35	34	38	40	36	35	35	34	38	40	36	35	35	34	79.4	79.4	79.4	46.44	418	418;418;397;418;324;295;247;249;201;172;203;165;166;142;150;85;56	4.62	50	444	88	364	0	323.31	By MS/MS	By MS/MS	By MS/MS	By MS/MS	By MS/MS	By MS/MS	78.5
B7Z7Q6;A0A024R5L0;P42785;B3KR26;E9PLY4;E9PNF7;E9PQB5;E9PL85;E9PNJ1;E9PQN3;E9PKN6;E9PIG4;E9PL49	B7Z7Q6;A0A024R5L0;P42785;B3KR26	5;5;5;3;2;2;2;2;2;2;2;2;1	5;5;5;3;2;2;2;2;2;2;2;2;1	5;5;5;3;2;2;2;2;2;2;2;2;1	Lysosomal Pro-X carboxypeptidase	PRCP	;;;	13	5	5	5	2	3	3	5	3	4	2	3	3	5	3	4	2	3	3	5	3	4	18.2	18.2	18.2	43.933	391	391;496;496;128;99;116;145;147;163;183;192;233;43	4.89	3	13	3	17	0.00050201	43.168	By MS/MS	By MS/MS	By MS/MS	By MS/MS	By MS/MS	By MS/MS	3.6
B5BU72;A0A024R5L7;A8K5U9;A0A024R5P1;Q13492;Q8N6B4;H0YCY1;E9PJT1;E9PK13;A0MWC9;E9PI56;E9PKP6;E9PLJ8	B5BU72;A0A024R5L7;A8K5U9;A0A024R5P1;Q13492;Q8N6B4	14;14;14;14;14;7;6;3;3;1;1;1;1	14;14;14;14;14;7;6;3;3;1;1;1;1	9;9;9;9;9;3;1;3;3;0;1;1;1	Phosphatidylinositol-binding clathrin assembly protein	PICALM;MLL/CALM fusion	;;;;;	13	14	14	9	6	5	5	13	13	12	6	5	5	13	13	12	5	3	4	9	9	8	33.4	33.4	24.9	66.393	610	610;610;652;652;652;599;244;48;105;101;147;148;185	4.98	15	15	24	44	0	239.65	By MS/MS	By MS/MS	By MS/MS	By MS/MS	By MS/MS	By MS/MS	15.9
A0A024R5M3;B4E358;H0YCD9;H0YEV2;A0A0B6XJY7	A0A024R5M3	42;11;7;5;3	1;0;0;0;0	1;0;0;0;0		CTTN		5	42	1	1	29	32	32	30	28	28	0	0	0	1	0	0	0	0	0	1	0	0	68.6	2.3	2.3	57.466	513	513;314;265;128;52	5			1		1	-2	By matching	By matching	By matching	By MS/MS	By matching	By matching	58.1
A0A024R5M9;Q4LE64;Q14980;A0A087WY61;Q59HB8;A0A024R5G4;Q96HN5;H0YFY6;F5H4J1;A8K394;Q3SYK8;F5H6Y5;Q9UPG3;F5H763;Q86XH4	A0A024R5M9;Q4LE64;Q14980;A0A087WY61;Q59HB8;A0A024R5G4;Q96HN5;H0YFY6	62;62;62;61;51;41;34;34;20;19;17;17;3;3;3	62;62;62;61;51;41;34;34;20;19;17;17;3;3;3	26;26;26;26;15;26;1;1;20;19;17;17;1;3;3	Nuclear mitotic apparatus protein 1	NUMA1;NUMA1 variant protein	;;;;;;;	15	62	62	26	29	34	44	32	26	33	29	34	44	32	26	33	13	13	20	13	10	13	37.8	37.8	16.6	236.51	2101	2101;2121;2115;2099;1585;1536;963;964;851;852;691;691;173;220;235	4.81		146	3	120	0	323.31	By MS/MS	By MS/MS	By MS/MS	By MS/MS	By MS/MS	By MS/MS	22.3
A0A024R5P0;Q13153;E9PM17;B7Z3K0;B3KNX7;A8KAN3;B7Z302;H0YCM0	A0A024R5P0;Q13153;E9PM17;B7Z3K0;B3KNX7;A8KAN3;B7Z302	9;9;8;8;8;8;7;2	3;3;2;2;2;2;1;2	3;3;2;2;2;2;1;2	Non-specific serine/threonine protein kinase;Serine/threonine-protein kinase PAK 1	PAK1	;;;;;;	8	9	3	3	5	5	6	6	6	7	1	1	2	0	1	2	1	1	2	0	1	2	20.6	9.2	9.2	60.646	545	545;545;455;455;522;553;258;167	2.71	4		3		0.00038521	21.038	By MS/MS	By matching	By MS/MS	By matching	By MS/MS	By MS/MS	16
A0A024R5Q1;Q9NX55	A0A024R5Q1;Q9NX55	5;5	5;5	5;5	Huntingtin-interacting protein K	hCG_2003792;HYPK	;	2	5	5	5	3	4	4	3	3	3	3	4	4	3	3	3	3	4	4	3	3	3	48.8	48.8	48.8	14.665	129	129;129	3.56	14	4	12	6	0.00034447	15.275	By MS/MS	By MS/MS	By MS/MS	By MS/MS	By MS/MS	By MS/MS	31.8
A0A024R5Q7;P30520;B4E1L0;G3V5D8;G3V232;B3KTV4;Q8N142	A0A024R5Q7;P30520;B4E1L0	20;20;18;1;1;1;1	20;20;18;1;1;1;1	20;20;18;1;1;1;1	Adenylosuccinate synthetase isozyme 2	ADSS	;;	7	20	20	20	16	14	15	16	16	18	16	14	15	16	16	18	16	14	15	16	16	18	46.7	46.7	46.7	50.097	456	456;456;435;63;74;252;457	3.8	59	9	72	27	0	166.79	By MS/MS	By MS/MS	By MS/MS	By MS/MS	By MS/MS	By MS/MS	41.7
A0A024R5R0;Q93073;J3KPI1	A0A024R5R0;Q93073;J3KPI1	5;5;3	5;5;3	5;5;3	Selenocysteine insertion sequence-binding protein 2-like	KIAA0256;SECISBP2L	;;	3	5	5	5	1	1	4	2	2	2	1	1	4	2	2	2	1	1	4	2	2	2	8	8	8	121.77	1101	1101;1101;630	4.69	2	4	1	6	0.0007947	6.297	By MS/MS	By MS/MS	By MS/MS	By MS/MS	By matching	By MS/MS	2.4
A0A024R5R2;Q14C85;A8K2V7;Q9NRD9	A0A024R5R2;Q14C85;A8K2V7;Q9NRD9	1;1;1;1	1;1;1;1	1;1;1;1	Dual oxidase 1	DUOX1	;;;	4	1	1	1	0	0	0	1	1	1	0	0	0	1	1	1	0	0	0	1	1	1	0.5	0.5	0.5	150.77	1318	1318;1551;1551;1551	5			3		0.00075529	5.1062				By matching	By MS/MS	By MS/MS	0
A8K8N5;A0A024R5S4;P40818;A0A075B720;Q05CD9;Q05DF5;B4DUC6;B3KRK3	A8K8N5;A0A024R5S4;P40818	7;7;7;3;3;3;3;1	7;7;7;3;3;3;3;1	7;7;7;3;3;3;3;1	Ubiquitin carboxyl-terminal hydrolase;Ubiquitin carboxyl-terminal hydrolase 8	USP8	;;	8	7	7	7	4	5	5	6	5	5	4	5	5	6	5	5	4	5	5	6	5	5	8.3	8.3	8.3	127.49	1118	1118;1118;1118;480;481;483;565;285	3.54	16		16	5	0.00045872	33.913	By MS/MS	By MS/MS	By MS/MS	By MS/MS	By MS/MS	By MS/MS	6.3
A0A024R5S5;O75822;H0YGJ7;H0YLP3	A0A024R5S5;O75822	11;11;3;2	11;11;3;2	11;11;3;2	Eukaryotic translation initiation factor 3 subunit J	EIF3S1;EIF3J	;	4	11	11	11	11	8	10	11	10	11	11	8	10	11	10	11	11	8	10	11	10	11	47.7	47.7	47.7	29.062	258	258;258;106;117	3.85	39	13	41	24	0	139.55	By MS/MS	By MS/MS	By MS/MS	By MS/MS	By MS/MS	By MS/MS	47.7
A0A024R5S9;H0Y8X6;K7ERN1;A0A024R281;B7Z2P9;B7Z6K0;A0A024R2A4;A0A1B0GVY1;Q96PU5;K7EKL1	A0A024R5S9;H0Y8X6	12;8;2;2;2;2;2;2;2;1	12;8;2;2;2;2;2;2;2;1	4;0;0;0;0;0;0;0;0;0		NEDD4	;	10	12	12	4	3	5	5	9	8	10	3	5	5	9	8	10	1	2	1	3	3	3	20.6	20.6	5.4	104.16	900	900;910;639;834;835;854;854;1254;975;106	3.79	13		30		0.00043234	29.027	By MS/MS	By MS/MS	By MS/MS	By MS/MS	By MS/MS	By MS/MS	5.9
B4DGI9;B4DZH5;A0A024R5T1;A0A024R5Z0;Q99081;H0YML2;H0YNQ5;F5GY10;B4DH96	B4DGI9;B4DZH5;A0A024R5T1;A0A024R5Z0;Q99081	4;4;4;4;4;1;1;1;1	4;4;4;4;4;1;1;1;1	4;4;4;4;4;1;1;1;1	Transcription factor 12	TCF12	;;;;	9	4	4	4	2	3	3	0	0	0	2	3	3	0	0	0	2	3	3	0	0	0	14.7	14.7	14.7	71.855	666	666;681;682;706;682;58;157;536;536	3		8			0.0003124	11.292	By MS/MS	By MS/MS	By MS/MS				10.7
A0A024R5U3;H3BMD8;P56211;H3BQ52;H3BTD3	A0A024R5U3;H3BMD8;P56211;H3BQ52;H3BTD3	3;3;3;2;2	1;1;1;1;0	1;1;1;1;0	cAMP-regulated phosphoprotein 19	ARPP-19;ARPP19	;;;;	5	3	1	1	3	3	2	2	2	2	1	1	1	1	1	1	1	1	1	1	1	1	35.7	23.2	23.2	12.323	112	112;131;112;71;72	3	3		3		0.00028019	7.5404	By MS/MS	By MS/MS	By matching	By MS/MS	By MS/MS	By MS/MS	35.7
A0A024R5U5;O14672;A0AV88;H0YK87;C9J9B4;H0YNC5	A0A024R5U5;O14672;A0AV88	7;7;5;1;1;1	7;7;5;1;1;1	7;7;5;1;1;1	Disintegrin and metalloproteinase domain-containing protein 10	ADAM10	;;	6	7	7	7	3	2	5	5	3	3	3	2	5	5	3	3	3	2	5	5	3	3	11.8	11.8	11.8	84.141	748	748;748;512;115;125;148	5.08	3	7	2	14	0.00035575	16.855	By MS/MS	By MS/MS	By MS/MS	By MS/MS	By MS/MS	By MS/MS	6.7
A0A024R5W6;H0YL80;O15513;H0YLS7;Q07414	A0A024R5W6	37;11;6;3;1	1;0;0;0;0	1;0;0;0;0		TPM1		5	37	1	1	32	33	33	30	31	31	0	0	1	0	0	0	0	0	1	0	0	0	78.9	10.9	10.9	32.677	284	284;68;48;40;42	1	1				0.0071429	2.5311	By matching	By matching	By MS/MS	By matching	By matching	By matching	75.4
A0A024R5X7;O76031;Q9H072	A0A024R5X7;O76031;Q9H072	8;8;7	8;8;7	8;8;7	ATP-dependent Clp protease ATP-binding subunit clpX-like, mitochondrial	CLPX;DKFZp586J151	;;	3	8	8	8	4	1	7	5	7	7	4	1	7	5	7	7	4	1	7	5	7	7	24.2	24.2	24.2	69.223	633	633;633;533	5.74		12		26	0.00045998	34.22	By MS/MS	By MS/MS	By MS/MS	By MS/MS	By MS/MS	By MS/MS	14.1
A0A024R5Y1;Q9NZD8;H0YML6;H0YLD7;H0YLW1;H0YLT5;H0YKM6;H0YMB7;H0YKB0;H3BRR0	A0A024R5Y1;Q9NZD8;H0YML6;H0YLD7;H0YLW1;H0YLT5;H0YKM6;H0YMB7;H0YKB0;H3BRR0	4;4;2;2;2;2;2;2;2;2	4;4;2;2;2;2;2;2;2;2	4;4;2;2;2;2;2;2;2;2	Maspardin	SPG21	;;;;;;;;;	10	4	4	4	3	3	4	3	4	3	3	3	4	3	4	3	3	3	4	3	4	3	20.5	20.5	20.5	34.96	308	308;308;40;53;71;102;129;141;150;154	4.33	7	8	3	12	0.00035689	17.098	By MS/MS	By MS/MS	By MS/MS	By MS/MS	By MS/MS	By MS/MS	18.5
A0A024R5Z3;P84022;H3BVD1;Q59F45;H0YNV1;H0YKE2;B7Z725;A0A024RDR3;O15198;H0YMP2;H0YL71;H3BP09;H0YAK7	A0A024R5Z3;P84022;H3BVD1;Q59F45	5;5;3;3;2;2;2;2;2;1;1;1;1	5;5;3;3;2;2;2;2;2;1;1;1;1	3;3;1;1;1;1;1;0;0;0;0;0;0	Mothers against decapentaplegic homolog;Mothers against decapentaplegic homolog 3	SMAD3	;;;	13	5	5	3	5	4	4	5	5	5	5	4	4	5	5	5	3	3	3	3	3	3	14.6	14.6	8.9	48.08	425	425;425;213;386;84;112;194;430;467;63;92;114;174	3.53	13	2	16	3	0.00041374	25.856	By MS/MS	By MS/MS	By MS/MS	By MS/MS	By MS/MS	By MS/MS	14.6
A0A024R5Z7;P07355;V9HW65;H0YN42;H0YMD0;H0YMU9;H0YM50;A6NMY6;H0YKS4;B3KRQ1;B4DNH8;H0YNP5;H0YN28;H0YL33;H0YMM1;H0YKZ7;H0YLV6;H0YMT9;H0YKL9;H0YMW4;H0YKV8;H0YNA0;H0YN52;H0YMD9;H0YKN4;H0YLE2;H0YNB8	A0A024R5Z7;P07355;V9HW65;H0YN42;H0YMD0;H0YMU9;H0YM50;A6NMY6;H0YKS4;B3KRQ1;B4DNH8	62;62;60;52;46;46;42;42;34;31;31;30;28;28;28;23;23;23;19;19;16;13;10;10;8;6;6	62;62;60;52;46;46;42;42;34;31;31;30;28;28;28;23;23;23;19;19;16;13;10;10;8;6;6	39;39;37;29;23;23;31;27;11;31;11;24;28;28;5;0;0;0;0;0;0;13;10;0;0;6;0	Annexin;Annexin A2;Putative annexin A2-like protein	ANXA2;HEL-S-270;ANXA2P2	;;;;;;;;;;	27	62	62	39	56	57	56	58	57	56	56	57	56	58	57	56	35	34	34	37	36	36	93.2	93.2	59.6	38.604	339	339;339;339;256;227;230;248;339;176;181;194;175;139;142;149;119;132;133;110;146;81;79;59;65;69;45;47	4.1	403	280	557	362	0	323.31	By MS/MS	By MS/MS	By MS/MS	By MS/MS	By MS/MS	By MS/MS	90
A0A024R5Z8;P62491;H3BMH2;H3BSC1;B4DMN1;B4DQU5;H3BN38	A0A024R5Z8;P62491;H3BMH2;H3BSC1;B4DMN1	11;11;10;10;9;4;1	1;1;0;0;1;1;1	1;1;0;0;1;1;1	Ras-related protein Rab-11A	RAB11A	;;;;	7	11	1	1	9	9	8	8	9	8	0	0	0	1	1	1	0	0	0	1	1	1	49.1	13.4	13.4	24.393	216	216;216;155;198;261;146;81	7				3	0.00031586	11.641	By matching	By matching	By matching	By MS/MS	By matching	By MS/MS	35.6
A0A024R5Z9;H3BTN5;B4DRT3;A0A024R609;H3BQ34;Q504U3;H3BR70;H3BTJ2;H3BUW1;H3BT25;H3BU13;H3BN34;H3BQZ3	A0A024R5Z9;H3BTN5;B4DRT3;A0A024R609;H3BQ34;Q504U3;H3BR70	67;61;61;44;41;38;38;23;21;19;7;2;2	5;5;5;0;0;5;5;0;0;0;0;0;0	5;5;5;0;0;5;5;0;0;0;0;0;0	Pyruvate kinase	PKM2;PKM	;;;;;;	13	67	5	5	59	61	57	60	59	59	3	4	3	3	4	4	3	4	3	3	4	4	93.8	10	10	58.061	531	531;485;511;345;281;366;366;168;162;151;82;51;69	3.18	10		12		0.00053996	6.7404	By MS/MS	By MS/MS	By MS/MS	By MS/MS	By MS/MS	By MS/MS	87.2
Q7Z612;A0A024R608;P05386;Q6ICQ4	Q7Z612;A0A024R608;P05386;Q6ICQ4	6;6;6;4	6;6;6;4	5;5;5;3	60S acidic ribosomal protein P1	RPLP1	;;;	4	6	6	5	6	4	5	6	6	5	6	4	5	6	6	5	5	3	4	5	5	4	85	85	70.8	11.399	113	113;114;114;114	3.7	49	43	39	34	0	317.75	By MS/MS	By MS/MS	By MS/MS	By MS/MS	By MS/MS	By MS/MS	85
A0A024R611;Q59G88;P31146	A0A024R611;Q59G88;P31146	1;1;1	1;1;1	1;1;1	Coronin;Coronin-1A	CORO1A	;;	3	1	1	1	0	1	1	1	1	1	0	1	1	1	1	1	0	1	1	1	1	1	6.3	6.3	6.3	51.026	461	461;558;461	3.5	3	2	1	2	0.0022847	3.4652		By MS/MS	By MS/MS	By MS/MS	By MS/MS	By MS/MS	0
Q5U086;A0A024R625;P60510;H3BV22;H3BTA2;I3L4X0;H3BPN5;H3BVE3	Q5U086;A0A024R625;P60510;H3BV22;H3BTA2	7;7;7;6;6;3;1;1	5;5;5;4;4;3;1;1	5;5;5;4;4;3;1;1	Serine/threonine-protein phosphatase;Serine/threonine-protein phosphatase 4 catalytic subunit	PPP4C	;;;;	8	7	5	5	4	3	4	4	4	5	2	1	2	2	2	3	2	1	2	2	2	3	29	24.1	24.1	35.079	307	307;307;307;203;267;120;50;56	3.46	5		8		0.00078616	5.9579	By MS/MS	By MS/MS	By matching	By MS/MS	By MS/MS	By MS/MS	13.4
A0A024R637;O60343	A0A024R637;O60343	1;1	1;1	1;1	TBC1 domain family member 4	TBC1D4	;	2	1	1	1	1	1	1	1	0	1	1	1	1	1	0	1	1	1	1	1	0	1	1.1	1.1	1.1	146.55	1298	1298;1298	2.6	3		2		0.0047609	2.8291	By MS/MS	By MS/MS	By matching	By MS/MS		By MS/MS	1.1
A0A024R641;Q8WUJ0	A0A024R641;Q8WUJ0	2;2	2;2	2;2	Serine/threonine/tyrosine-interacting protein	hCG_2028303;STYX	;	2	2	2	2	2	1	0	2	0	1	2	1	0	2	0	1	2	1	0	2	0	1	17	17	17	25.492	223	223;223	3	3		3		0.00053291	6.4709	By MS/MS	By matching		By MS/MS		By MS/MS	17
A0A024R648;Q9Y5J7;G3V2F3;A0A1W2PRH9;A0A1W2PQS5;G3V502	A0A024R648;Q9Y5J7;G3V2F3;A0A1W2PRH9;A0A1W2PQS5;G3V502	3;3;2;2;2;2	3;3;2;2;2;2	3;3;2;2;2;2	Mitochondrial import inner membrane translocase subunit Tim9	TIMM9	;;;;;	6	3	3	3	2	3	1	1	1	1	2	3	1	1	1	1	2	3	1	1	1	1	42.7	42.7	42.7	10.378	89	89;89;44;60;61;66	4.11	1	5		3	0.00078989	6.0898	By MS/MS	By MS/MS	By MS/MS	By matching	By MS/MS	By MS/MS	41.6
A0A024R649;Q96EK6;G3V4W4;G3V5E4	A0A024R649;Q96EK6;G3V4W4;G3V5E4	4;4;3;2	4;4;3;2	4;4;3;2	Glucosamine 6-phosphate N-acetyltransferase	GNPNAT1	;;;	4	4	4	4	3	3	2	3	2	2	3	3	2	3	2	2	3	3	2	3	2	2	42.4	42.4	42.4	20.749	184	184;184;163;113	3.22	8		10		0.00043879	30.308	By MS/MS	By MS/MS	By MS/MS	By MS/MS	By MS/MS	By MS/MS	36.4
A0A024R652;V9GYY3	A0A024R652	36;5	36;5	1;0		MTHFD1		2	36	36	1	27	28	26	29	28	27	27	28	26	29	28	27	0	1	1	1	1	0	52.8	52.8	4.4	101.53	935	935;107	3.73	111	50	87	70	0	323.31	By MS/MS	By MS/MS	By MS/MS	By MS/MS	By MS/MS	By MS/MS	35.6
B4DG15;B4E1N3;B3KNA8;A0A024R658;Q07352;G3V2D5;G3V515;G3V2P5	B4DG15;B4E1N3;B3KNA8;A0A024R658;Q07352;G3V2D5;G3V515;G3V2P5	6;6;6;6;6;4;4;4	6;6;6;6;6;4;4;4	6;6;6;6;6;4;4;4	Zinc finger protein 36, C3H1 type-like 1	ZFP36L1	;;;;;;;	8	6	6	6	5	6	2	1	2	1	5	6	2	1	2	1	5	6	2	1	2	1	22.5	22.5	22.5	34.026	316	316;321;338;338;338;176;189;207	2.3	14	4	4	1	0	77.386	By MS/MS	By MS/MS	By MS/MS	By MS/MS	By MS/MS	By MS/MS	22.5
A0A024R663;Q86UP2;H0YJZ8;G3V5P0;G3V5G2;H0YJV5;Q6PDF7;Q3SWV9	A0A024R663;Q86UP2	65;65;10;9;8;4;2;1	65;65;10;9;8;4;2;1	28;28;0;0;0;0;2;1	Kinectin	KTN1	;	8	65	65	28	30	28	43	47	47	47	30	28	43	47	47	47	13	10	19	18	19	18	53.5	53.5	25.4	156.27	1357	1357;1357;153;160;162;91;120;121	5.37		131		190	0	323.31	By MS/MS	By MS/MS	By MS/MS	By MS/MS	By MS/MS	By MS/MS	27
A0A024R670;A0A087X1F5;A0A087WYV9;A0A087WUM0;P57105	A0A024R670;A0A087X1F5;A0A087WYV9;A0A087WUM0;P57105	2;2;2;2;2	2;2;2;2;2	2;2;2;2;2	Synaptojanin-2-binding protein	SYNJ2BP;SYNJ2BP-COX16	;;;;	5	2	2	2	0	0	1	1	1	1	0	0	1	1	1	1	0	0	1	1	1	1	19.3	19.3	19.3	15.928	145	145;152;182;186;145	6		1		3	0.0083385	2.4407			By MS/MS	By matching	By MS/MS	By MS/MS	0
G3V3Z8;A0A024R684;A0A024R681;B2RCI6;A0A024R6C4;A0A024R6F4;P49757;Q5D0E5;B4DUD7	G3V3Z8;A0A024R684;A0A024R681;B2RCI6;A0A024R6C4;A0A024R6F4;P49757;Q5D0E5	6;6;6;6;6;6;6;3;2	6;6;6;6;6;6;6;3;2	5;5;5;5;5;5;5;3;2	Protein numb homolog	NUMB	;;;;;;;	9	6	6	5	2	3	3	2	2	2	2	3	3	2	2	2	2	3	3	1	1	1	15.6	15.6	14	54.027	507	507;592;603;640;640;651;651;135;317	3.88	5	5		6	0.00028011	7.5312	By MS/MS	By MS/MS	By MS/MS	By MS/MS	By MS/MS	By matching	8.9
G3V2S6;Q9H3H0;A0A024R683;Q9Y5K8;H0YJH8;Q8N5Z9;Q6PJ05;G3V2V6;H0YJS0;G3V559;H0YJ55;Q9NW63	G3V2S6;Q9H3H0;A0A024R683;Q9Y5K8;H0YJH8;Q8N5Z9;Q6PJ05;G3V2V6	8;8;8;8;7;7;7;5;3;3;1;1	8;8;8;8;7;7;7;5;3;3;1;1	8;8;8;8;7;7;7;5;3;3;1;1	V-type proton ATPase subunit D	ATP6V1D;VATD	;;;;;;;	12	8	8	8	7	7	8	6	7	7	7	7	8	6	7	7	7	7	8	6	7	7	43.2	43.2	43.2	21.921	192	192;247;247;247;153;247;247;148;119;179;44;135	3.6	26	13	27	11	0.00057571	59.702	By MS/MS	By MS/MS	By MS/MS	By MS/MS	By MS/MS	By MS/MS	41.7
A0A024R687;Q96AC1;H0YJ34;A0A0U1RRM8;G3V281;G3V3J0;H0YJB6;Q49AC8;G3V1L6;Q54A15;B2RAX1;Q9BQL6;G3V379	A0A024R687;Q96AC1;H0YJ34;A0A0U1RRM8	34;34;28;24;7;6;5;2;2;2;2;2;1	1;1;1;1;0;0;0;0;0;0;0;0;0	1;1;1;1;0;0;0;0;0;0;0;0;0	Fermitin family homolog 2	PLEKHC1;FERMT2	;;;	13	34	1	1	30	27	29	28	27	29	1	1	1	1	1	1	1	1	1	1	1	1	62.5	1.3	1.3	77.86	680	680;680;640;545;153;155;133;420;420;677;677;677;65	2.5	5		3		1	-2	By MS/MS	By MS/MS	By MS/MS	By MS/MS	By MS/MS	By matching	58.8
H0YJ92;A0A024R688;P51948;H0YJF2;A0A024R669	H0YJ92;A0A024R688;P51948;H0YJF2;A0A024R669	3;3;3;2;2	3;3;3;2;2	3;3;3;2;2	CDK-activating kinase assembly factor MAT1	MNAT1	;;;;	5	3	3	3	2	1	2	2	2	2	2	1	2	2	2	2	2	1	2	2	2	2	29	29	29	19.431	169	169;309;309;173;267	4.64		5	3	3	0.00077479	5.6722	By MS/MS	By MS/MS	By MS/MS	By matching	By MS/MS	By MS/MS	23.7
A0A0A0MSU2;A0PJD3;A0A024R689;A0A1C7CYX1;Q6PJG2;H7C1L3	A0A0A0MSU2;A0PJD3;A0A024R689;A0A1C7CYX1;Q6PJG2;H7C1L3	4;4;4;4;4;3	4;4;4;4;4;3	4;4;4;4;4;3	ELM2 and SANT domain-containing protein 1	ELMSAN1;C14orf43	;;;;;	6	4	4	4	3	3	2	2	2	1	3	3	2	2	2	1	3	3	2	2	2	1	5.9	5.9	5.9	111.83	1018	1018;1025;1045;1099;1045;445	4.54		8		5	0.00028289	7.7077	By MS/MS	By MS/MS	By MS/MS	By MS/MS	By MS/MS	By MS/MS	4
Q86TY5;Q6FGL0;A0A024R693;Q59FR8;P17931	Q86TY5;Q6FGL0;A0A024R693;Q59FR8;P17931	8;8;8;8;8	1;1;1;1;1	1;1;1;1;1	Galectin;Galectin-3	LGALS3;hCG_22119	;;;;	5	8	1	1	7	7	8	7	7	8	1	1	1	1	1	1	1	1	1	1	1	1	72.7	9.1	9.1	13.897	121	121;250;250;258;250	4.16	6	2	5	6	0.007336	2.5054	By MS/MS	By MS/MS	By MS/MS	By MS/MS	By MS/MS	By MS/MS	72.7
A0A024R694;P12814;Q86TX4;B7Z2W3;G3V2N5;G3V2W4;B4DRP5;H7C5W8;H0YJW3;H0YJ11;P35609;G3V2X9;B7Z2N5;B2R8Y4;Q08043;G3V5M4;B7Z4V1;G3V2E8;Q5ZEZ4;B4DZQ2;A0A087WSZ2;B7Z4P6;B7Z4K1;Q59FD9;F6THM6;G3V380;Q4VAM3;B7Z4P8	A0A024R694;P12814;Q86TX4	103;103;66;39;32;31;31;30;22;18;16;14;12;12;12;11;10;8;8;8;8;7;7;6;6;2;2;1	103;103;66;39;32;31;31;30;22;18;16;14;12;12;12;11;10;8;8;8;8;7;7;6;6;2;2;1	6;6;2;0;2;0;2;0;0;0;0;0;0;0;0;2;0;0;0;0;0;0;0;0;0;2;0;0	Alpha-actinin-1	ACTN1	;;	28	103	103	6	77	83	85	94	93	92	77	83	85	94	93	92	4	4	5	5	6	5	92	92	8.3	103.06	892	892;892;533;597;260;238;255;297;251;207;894;144;803;901;901;126;284;85;86;944;944;649;679;664;686;72;620;388	4.32	377	410	493	547	0	323.31	By MS/MS	By MS/MS	By MS/MS	By MS/MS	By MS/MS	By MS/MS	78.1
A0A024R6A3;P49768;A0A0S2Z484;G3V490;G3V4M0;G3V4P4;G3V2G7;E7ES96	A0A024R6A3;P49768;A0A0S2Z484;G3V490;G3V4M0;G3V4P4;G3V2G7;E7ES96	2;2;1;1;1;1;1;1	2;2;1;1;1;1;1;1	1;1;1;1;1;1;1;0	Presenilin;Presenilin-1;Presenilin-1 NTF subunit;Presenilin-1 CTF subunit;Presenilin-1 CTF12	PSEN1	;;;;;;;	8	2	2	1	0	1	0	0	0	1	0	1	0	0	0	1	0	1	0	0	0	0	12.8	12.8	5.8	52.667	467	467;467;35;42;99;109;155;375	4		1	1		0.00027609	7.2137		By MS/MS				By MS/MS	0
B5BUD5;B2R8E4;A0A024R6A5;P35813;E9PKB5;Q5JB49;E9PL75;E9PJN3	B5BUD5;B2R8E4;A0A024R6A5;P35813	7;7;7;7;2;1;1;1	7;7;7;7;2;1;1;1	5;5;5;5;0;0;0;0	Protein phosphatase 1A	PPM1A	;;;	8	7	7	5	4	4	4	4	5	4	4	4	4	4	5	4	3	3	3	3	4	3	25.9	25.9	20.2	42.477	382	382;382;382;382;187;78;128;148	2.93	14		13		0.00079449	6.2901	By MS/MS	By MS/MS	By MS/MS	By MS/MS	By MS/MS	By MS/MS	16.5
A0A024R6B5;P54652;B3KUS2	A0A024R6B5;P54652;B3KUS2	38;38;25	23;23;15	23;23;15	Heat shock-related 70 kDa protein 2	HSPA2	;;	3	38	23	23	31	32	33	30	30	29	17	18	20	16	16	15	17	18	20	16	16	15	53.8	41.5	41.5	70.02	639	639;639;413	3.61	76	36	61	40	0	323.31	By MS/MS	By MS/MS	By MS/MS	By MS/MS	By MS/MS	By MS/MS	46.3
J3KMY5;Q53HV6;B2R4S5;A0A024R6C0;H0YIZ1;G3V3E8;E7EMS2;B4DV10;G3V3D1;P61916;G3V2V8	J3KMY5;Q53HV6;B2R4S5;A0A024R6C0;H0YIZ1;G3V3E8;E7EMS2;B4DV10;G3V3D1;P61916;G3V2V8	2;2;2;2;2;2;2;2;2;2;1	2;2;2;2;2;2;2;2;2;2;1	2;2;2;2;2;2;2;2;2;2;1	Epididymal secretory protein E1	NPC2	;;;;;;;;;;	11	2	2	2	0	0	0	2	2	2	0	0	0	2	2	2	0	0	0	2	2	2	13.5	13.5	13.5	16.23	148	148;151;151;151;173;174;201;201;221;151;122	7				9	0.0053683	2.7574				By MS/MS	By MS/MS	By MS/MS	0
A0A024R6C9;P36957;Q6IBS5;Q86TQ8;Q86TW7;Q86SW4;H0YJF9;G3V3F0;B7Z6J1;Q16187;Q6LEQ7	A0A024R6C9;P36957;Q6IBS5;Q86TQ8	15;15;12;10;4;4;2;2;2;2;1	15;15;12;10;4;4;2;2;2;2;1	15;15;12;10;4;4;2;2;2;2;1	Dihydrolipoyllysine-residue succinyltransferase component of 2-oxoglutarate dehydrogenase complex, mitochondrial	DLST	;;;	11	15	15	15	9	11	11	12	12	12	9	11	11	12	12	12	9	11	11	12	12	12	33.1	33.1	33.1	48.755	453	453;453;453;307;251;279;74;104;166;451;108	5.02		40		41	0.00055679	53.91	By MS/MS	By MS/MS	By MS/MS	By MS/MS	By MS/MS	By MS/MS	21
A0A024R6D1;Q8TD19;B3KY50;G3V459;Q6PKF2	A0A024R6D1;Q8TD19	10;10;4;3;2	10;10;4;3;2	10;10;4;3;2	Serine/threonine-protein kinase Nek9	NEK9	;	5	10	10	10	7	7	6	6	8	8	7	7	6	6	8	8	7	7	6	6	8	8	20	20	20	107.15	979	979;979;514;104;322	3.22	24		30		0	145.17	By MS/MS	By MS/MS	By MS/MS	By MS/MS	By MS/MS	By MS/MS	14.1
A0A024R6D4;P84090;G3V279	A0A024R6D4;P84090;G3V279	6;6;4	6;6;4	6;6;4	Enhancer of rudimentary homolog	ERH	;;	3	6	6	6	5	5	4	5	5	4	5	5	4	5	5	4	5	5	4	5	5	4	55.8	55.8	55.8	12.259	104	104;104;71	4.52	10	23	6	27	0	233.63	By MS/MS	By MS/MS	By MS/MS	By MS/MS	By MS/MS	By MS/MS	55.8
A0A024R6D8;Q13243;Q59EK7;Q86U32;B4DJK0;B4DUA4;G3V5K8	A0A024R6D8;Q13243;Q59EK7;Q86U32	6;6;5;3;2;2;1	5;5;4;3;1;1;1	5;5;4;3;1;1;1	Serine/arginine-rich splicing factor 5	SFRS5;SRSF5	;;;	7	6	5	5	5	4	6	5	5	5	4	3	5	4	4	4	4	3	5	4	4	4	26.8	23.5	23.5	31.263	272	272;272;326;145;124;138;99	4.71	3	19		19	0.00034819	15.82	By MS/MS	By MS/MS	By MS/MS	By MS/MS	By MS/MS	By MS/MS	25.4
A0A024R6G4;Q02252;Q53H94;Q53FN8;G3V4Z4;O43573	A0A024R6G4;Q02252;Q53H94;Q53FN8;G3V4Z4	10;10;9;8;7;1	10;10;9;8;7;1	10;10;9;8;7;1	Methylmalonate-semialdehyde dehydrogenase [acylating], mitochondrial	ALDH6A1	;;;;	6	10	10	10	5	7	6	6	5	5	5	7	6	6	5	5	5	7	6	6	5	5	38.7	38.7	38.7	57.839	535	535;535;535;535;252;134	5		19		19	0.00053248	50.13	By MS/MS	By MS/MS	By MS/MS	By MS/MS	By MS/MS	By MS/MS	19.4
A0A024R6G6;Q3MHU6;O75438	A0A024R6G6;Q3MHU6;O75438	1;1;1	1;1;1	1;1;1	NADH dehydrogenase [ubiquinone] 1 beta subcomplex subunit 1	NDUFB1	;;	3	1	1	1	1	1	1	1	1	1	1	1	1	1	1	1	1	1	1	1	1	1	19	19	19	6.9611	58	58;89;58	5.29		3		4	0.0003075	10.664	By MS/MS	By MS/MS	By MS/MS	By MS/MS	By matching	By MS/MS	19
B3KN45;A0A024R6H0;Q9P2I0;B3KMI0;H0YJF4	B3KN45;A0A024R6H0;Q9P2I0;B3KMI0;H0YJF4	4;4;4;3;2	4;4;4;3;2	4;4;4;3;2	Cleavage and polyadenylation specificity factor subunit 2	CPSF2	;;;;	5	4	4	4	2	2	2	3	3	3	2	2	2	3	3	3	2	2	2	3	3	3	14.1	14.1	14.1	78.191	690	690;782;782;644;269	4.89		10		9	0.00035236	16.332	By MS/MS	By MS/MS	By MS/MS	By MS/MS	By MS/MS	By MS/MS	8.1
A0A024R6H1;O15270;H0YJV2	A0A024R6H1;O15270	4;4;1	4;4;1	4;4;1	Serine palmitoyltransferase 2	SPTLC2	;	3	4	4	4	2	2	3	4	4	2	2	2	3	4	4	2	2	2	3	4	4	2	14.1	14.1	14.1	62.924	562	562;562;407	5.32		8		11	0.00055991	54.9	By MS/MS	By MS/MS	By MS/MS	By MS/MS	By MS/MS	By MS/MS	7.1
A0A024R6I3;Q53GF9;P49755;G3V2K7;B4DZH3;B4DL12	A0A024R6I3;Q53GF9;P49755;G3V2K7	11;11;11;6;5;5	11;11;11;6;5;5	11;11;11;6;5;5	Transmembrane emp24 domain-containing protein 10	TMED10	;;;	6	11	11	11	6	6	9	8	10	7	6	6	9	8	10	7	6	6	9	8	10	7	48.4	48.4	48.4	24.976	219	219;225;219;153;94;177	5.32		32		44	0	303.19	By MS/MS	By MS/MS	By MS/MS	By MS/MS	By MS/MS	By MS/MS	23.7
A0A024R6K3;Q86TU7;Q6NXR6;C9K0W5	A0A024R6K3;Q86TU7;Q6NXR6	7;7;4;1	7;7;4;1	7;7;4;1	Histone-lysine N-methyltransferase setd3	SETD3	;;	4	7	7	7	2	2	2	5	6	5	2	2	2	5	6	5	2	2	2	5	6	5	20.2	20.2	20.2	67.256	594	594;594;292;81	4.28	6		16	3	0.00039432	22.639	By MS/MS	By MS/MS	By MS/MS	By MS/MS	By MS/MS	By MS/MS	7.9
A0A024R6K8;P23381;G3V3H8;G3V3Y5;H0YJP3;G3V277;B4DTK8;G3V3P2;G3V227;G3V3X0;G3V5W1;G3V3S7;G3V423;G3V5U1;G3V456;G3V4C7;G3V4N8;G3V2Y7;G3V2F2;G3V3R3;G3V4S4;G3V313;G3V339;G3V2C0;G3V5H5;P78534;G3V4A3;G3V4Q0;G3V4N0	A0A024R6K8;P23381	38;38;15;15;14;12;10;8;8;7;6;6;6;6;6;5;5;5;4;4;4;4;4;4;1;1;1;1;1	38;38;15;15;14;12;10;8;8;7;6;6;6;6;6;5;5;5;4;4;4;4;4;4;1;1;1;1;1	38;38;15;15;14;12;10;8;8;7;6;6;6;6;6;5;5;5;4;4;4;4;4;4;1;1;1;1;1	Tryptophan--tRNA ligase, cytoplasmic;T1-TrpRS;T2-TrpRS	WARS	;	29	38	38	38	27	31	31	30	31	32	27	31	31	30	31	32	27	31	31	30	31	32	85.4	85.4	85.4	53.165	471	471;471;223;226;185;212;181;150;152;124;107;114;140;153;154;97;104;177;55;58;63;68;70;86;25;33;36;40;105	3.54	150	31	176	41	0	323.31	By MS/MS	By MS/MS	By MS/MS	By MS/MS	By MS/MS	By MS/MS	67.1
A0A024R6M2;Q6IN85;Q8N6W1;G3V5A2;H0YJN6;H0YIY8;G3V5Z3	A0A024R6M2;Q6IN85;Q8N6W1;G3V5A2;H0YJN6;H0YIY8;G3V5Z3	2;2;1;1;1;1;1	2;2;1;1;1;1;1	2;2;1;1;1;1;1	Serine/threonine-protein phosphatase 4 regulatory subunit 3A	KIAA2010;SMEK1	;;;;;;	7	2	2	2	0	0	1	1	1	1	0	0	1	1	1	1	0	0	1	1	1	1	6.1	6.1	6.1	93.895	820	820;833;52;190;199;543;706	6		1		3	0.00098888	4.7765			By MS/MS	By MS/MS	By MS/MS	By MS/MS	0
G3XAH6;A0A024R6M3;B4DYF4;P51003;B7ZA53;B4DZL2;A0A024R6J7;B4DHB8;H7C3W0;G3V3I9;H0YJL4;F8WAT4;A0A0C4DGK1;G3V2A0	G3XAH6;A0A024R6M3;B4DYF4;P51003;B7ZA53;B4DZL2;A0A024R6J7;B4DHB8	3;3;3;3;2;2;2;2;1;1;1;1;1;1	3;3;3;3;2;2;2;2;1;1;1;1;1;1	2;2;2;2;2;2;2;1;0;0;1;0;0;1	Poly(A) polymerase alpha	PAPOLA	;;;;;;;	14	3	3	2	2	3	3	1	1	1	2	3	3	1	1	1	2	2	2	1	1	1	7.9	7.9	6.2	80.625	724	724;745;761;745;270;310;495;740;168;177;181;234;238;475	3.22	5	8	3	2	0.00027701	7.2724	By MS/MS	By MS/MS	By MS/MS	By MS/MS	By MS/MS	By MS/MS	6.2
A8K5J7;A0A024R6M6;Q9UL15;G3V274;A8CGI4	A8K5J7;A0A024R6M6;Q9UL15;G3V274	5;5;5;4;1	5;5;5;4;1	5;5;5;4;1	BAG family molecular chaperone regulator 5	BAG5	;;;	5	5	5	5	1	0	2	3	3	3	1	0	2	3	3	3	1	0	2	3	3	3	19.9	19.9	19.9	51.24	447	447;447;447;211;16	4	3		9		0.0007724	5.5796	By MS/MS		By MS/MS	By MS/MS	By MS/MS	By MS/MS	2.7
A0A024R6N2;Q9Y5S2;H0YLY0;Q86XZ8;Q86TR8	A0A024R6N2;Q9Y5S2	13;13;6;4;4	13;13;6;4;4	13;13;6;4;4	Non-specific serine/threonine protein kinase;Serine/threonine-protein kinase MRCK beta	CDC42BPB	;	5	13	13	13	2	3	3	10	7	9	2	3	3	10	7	9	2	3	3	10	7	9	14.3	14.3	14.3	194.31	1711	1711;1711;666;492;530	5.12	6	6	15	21	0.00040032	23.872	By MS/MS	By MS/MS	By MS/MS	By MS/MS	By MS/MS	By MS/MS	2.4
A0A024R6P6;Q9P0R6;G3V4I5;G3V368	A0A024R6P6;Q9P0R6;G3V4I5	3;3;2;1	3;3;2;1	3;3;2;1	GSK3-beta interaction protein	C14orf129;GSKIP	;;	4	3	3	3	1	1	1	2	3	2	1	1	1	2	3	2	1	1	1	2	3	2	46.8	46.8	46.8	15.648	139	139;139;109;78	3.67	5		10		0.0003367	14.061	By MS/MS	By MS/MS	By MS/MS	By MS/MS	By MS/MS	By MS/MS	23.7
Q6IBU0;A0A024R6Q1;P55010;H0YLZ1;Q32Q19;Q05DF3;H0YN40;H0YMJ8;H0YM54;H0YK11;H0YK29	Q6IBU0;A0A024R6Q1;P55010	14;14;14;5;5;5;5;4;4;3;2	14;14;14;5;5;5;5;4;4;3;2	10;10;10;5;5;5;5;4;4;3;2	Eukaryotic translation initiation factor 5	EIF5	;;	11	14	14	10	13	12	11	9	10	9	13	12	11	9	10	9	9	9	8	6	7	6	37.4	37.4	25.8	49.151	431	431;431;431;146;163;166;200;101;109;68;51	3.4	40	11	36	12	0.0005571	53.937	By MS/MS	By MS/MS	By MS/MS	By MS/MS	By MS/MS	By MS/MS	32.3
A0A024R6Q2;Q96FX7;Q96B39;H0Y2Q1	A0A024R6Q2;Q96FX7;Q96B39;H0Y2Q1	3;3;2;2	3;3;2;2	3;3;2;2	tRNA (adenine(58)-N(1))-methyltransferase catalytic subunit TRMT61A	C14orf172;TRMT61A	;;;	4	3	3	3	2	3	3	2	2	2	2	3	3	2	2	2	2	3	3	2	2	2	24.6	24.6	24.6	31.381	289	289;289;190;191	4.38	1	9		6	0	157.76	By MS/MS	By MS/MS	By MS/MS	By MS/MS	By MS/MS	By MS/MS	15.9
A0A024R6R2;Q8TD30;H3BU54	A0A024R6R2;Q8TD30;H3BU54	4;4;3	4;4;3	4;4;3	Alanine aminotransferase 2	GPT2	;;	3	4	4	4	1	2	2	2	2	2	1	2	2	2	2	2	1	2	2	2	2	2	17.8	17.8	17.8	57.903	523	523;523;177	4.64		5	3	3	0.00029656	9.358	By MS/MS	By MS/MS	By MS/MS	By MS/MS	By MS/MS	By MS/MS	5
H3BV48;H3BR66;A0A024R6R4;P08253	H3BV48;H3BR66;A0A024R6R4;P08253	2;2;2;2	2;2;2;2	2;2;2;2	72 kDa type IV collagenase;PEX	MMP2	;;;	4	2	2	2	1	1	1	2	2	2	1	1	1	2	2	2	1	1	1	2	2	2	26.3	26.3	26.3	13.625	118	118;201;660;660	6		3		9	0.0033326	3.1059	By MS/MS	By MS/MS	By MS/MS	By MS/MS	By MS/MS	By MS/MS	16.1
Q6PGR1;Q1RN03;R4GNG2;A0A024R6R5;Q9UKV5;H3BRK9	Q6PGR1;Q1RN03;R4GNG2;A0A024R6R5;Q9UKV5	3;3;3;3;3;1	3;3;3;3;3;1	3;3;3;3;3;1	E3 ubiquitin-protein ligase AMFR	AMFR;hCG_1811773	;;;;	6	3	3	3	2	2	2	2	0	0	2	2	2	2	0	0	2	2	2	2	0	0	20.8	20.8	20.8	22.817	202	202;292;299;548;643;288	4		6		2	0.00075719	5.194	By matching	By MS/MS	By MS/MS	By MS/MS			20.8
A0A024R6S1;O60884;A0A087WT48;T2DN57;T2DPK5	A0A024R6S1;O60884	8;8;3;1;1	8;8;3;1;1	8;8;3;1;1	DnaJ homolog subfamily A member 2	DNAJA2	;	5	8	8	8	3	7	6	6	6	8	3	7	6	6	6	8	3	7	6	6	6	8	39.3	39.3	39.3	45.745	412	412;412;134;128;131	3.69	20	2	27	6	0	104.86	By MS/MS	By MS/MS	By MS/MS	By MS/MS	By MS/MS	By MS/MS	11.4
A0A024R6T8;Q9GZU8;H3BTI2;H3BTP8;H3BSY6;H3BP64;H3BUL4;H3BMX9;H3BU93;H3BQQ6;Q2VIL1;H3BPH9;H3BPF9;H3BN22;Q6P4H7;H3BSF0;H3BNK9	A0A024R6T8;Q9GZU8;H3BTI2;H3BTP8;H3BSY6;H3BP64;H3BUL4;H3BMX9;H3BU93;H3BQQ6;Q2VIL1	4;4;3;3;3;3;3;3;3;2;2;1;1;1;1;1;1	4;4;3;3;3;3;3;3;3;2;2;1;1;1;1;1;1	4;4;3;3;3;3;3;3;3;2;2;1;1;1;1;1;1	Protein FAM192A	NIP30;FAM192A	;;;;;;;;;;	17	4	4	4	3	4	4	1	2	1	3	4	4	1	2	1	3	4	4	1	2	1	15.7	15.7	15.7	28.912	254	254;254;106;130;140;148;160;165;177;96;254;24;27;64;81;88;154	3.21	8	5	2	4	0.00034352	15.202	By MS/MS	By MS/MS	By MS/MS	By matching	By MS/MS	By MS/MS	11.8
B3KUZ8;A0A024R6W0;P00505;A8K482;B4DY39	B3KUZ8;A0A024R6W0;P00505;A8K482	14;14;14;9;2	14;14;14;9;2	14;14;14;9;2	Aspartate aminotransferase;Aspartate aminotransferase, mitochondrial	GOT2	;;;	5	14	14	14	8	7	8	11	11	10	8	7	8	11	11	10	8	7	8	11	11	10	59.6	59.6	59.6	41.326	371	371;430;430;430;189	5.31		30		41	0	109.98	By MS/MS	By MS/MS	By MS/MS	By MS/MS	By MS/MS	By MS/MS	36.9
A0A024R6W2;O43809;B2R6U8;Q5HYH5;H3BND3;H3BV41	A0A024R6W2;O43809;B2R6U8;Q5HYH5	12;12;11;7;3;1	12;12;11;7;3;1	12;12;11;7;3;1	Cleavage and polyadenylation specificity factor subunit 5	NUDT21;DKFZp313O211	;;;	6	12	12	12	5	8	9	10	9	8	5	8	9	10	9	8	5	8	9	10	9	8	65.6	65.6	65.6	26.227	227	227;227;227;105;149;71	5.18		31		37	0	94.508	By MS/MS	By MS/MS	By MS/MS	By MS/MS	By MS/MS	By MS/MS	40.1
A0A024R6Y2;P61970;H3BRV9;B4DEQ2	A0A024R6Y2;P61970;H3BRV9	6;6;5;1	6;6;5;1	6;6;5;1	Nuclear transport factor 2	NUTF2	;;	4	6	6	6	5	5	5	6	6	6	5	5	5	6	6	6	5	5	5	6	6	6	75.6	75.6	75.6	14.478	127	127;127;107;120	3.45	24	5	28	5	0.00047801	37.642	By MS/MS	By MS/MS	By MS/MS	By MS/MS	By MS/MS	By MS/MS	55.9
A0A024R6Z0;O43237;J3KRI4;J3KRZ2;H3BUM4;B4E2E0;Q63HJ8;B4DHD8;J3KSD2	A0A024R6Z0;O43237;J3KRI4	22;22;12;8;7;6;5;5;1	22;22;12;8;7;6;5;5;1	22;22;12;8;7;6;5;5;1	Cytoplasmic dynein 1 light intermediate chain 2	DYNC1LI2	;;	9	22	22	22	13	17	13	14	13	14	13	17	13	14	13	14	13	17	13	14	13	14	49.2	49.2	49.2	54.099	492	492;492;167;92;186;271;209;310;49	3.73	45	23	43	26	0	284.42	By MS/MS	By MS/MS	By MS/MS	By MS/MS	By MS/MS	By MS/MS	29.3
A0A024R6Z6;Q96MW5;H3BQV3;B4DYU2;A0A087X1T3;H3BMQ9;H3BSH5	A0A024R6Z6;Q96MW5;H3BQV3;B4DYU2	4;4;3;3;1;1;1	4;4;3;3;1;1;1	4;4;3;3;1;1;1	Conserved oligomeric Golgi complex subunit 8	hCG_2027080;COG8	;;;	7	4	4	4	3	2	2	3	3	2	3	2	2	3	3	2	3	2	2	3	3	2	13.2	13.2	13.2	68.423	612	612;612;534;639;121;156;223	3.11	9	1	6	2	0.00034698	15.617	By MS/MS	By MS/MS	By MS/MS	By MS/MS	By MS/MS	By MS/MS	10.5
E7EUN9;B4DKP8;A0A024R6Z7;Q9NX74;J3QLD5	E7EUN9;B4DKP8;A0A024R6Z7;Q9NX74;J3QLD5	2;2;2;2;1	2;2;2;2;1	2;2;2;2;1	tRNA-dihydrouridine(20) synthase [NAD(P)+]-like	DUS2;DUS2L	;;;;	5	2	2	2	2	2	1	1	1	1	2	2	1	1	1	1	2	2	1	1	1	1	6.1	6.1	6.1	51.388	458	458;458;493;493;208	3	5		5		0.0057803	2.7208	By MS/MS	By matching	By MS/MS	By MS/MS	By matching	By MS/MS	6.1
A0A024R702;Q9BW30	A0A024R702;Q9BW30	1;1	1;1	1;1	Tubulin polymerization-promoting protein family member 3	CGI-38;TPPP3	;	2	1	1	1	1	1	1	0	1	0	1	1	1	0	1	0	1	1	1	0	1	0	8.5	8.5	8.5	18.985	176	176;176	2	3		1		0.010006	2.2867	By MS/MS	By MS/MS	By MS/MS		By MS/MS		8.5
A0A024R704;P78362;F8WBW4;H7C521;H7C5L6	A0A024R704;P78362;F8WBW4;H7C521;H7C5L6	3;3;2;2;2	3;3;2;2;2	3;3;2;2;2	SRSF protein kinase 2;SRSF protein kinase 2 N-terminal;SRSF protein kinase 2 C-terminal	SRPK2	;;;;	5	3	3	3	3	1	2	3	3	2	3	1	2	3	3	2	3	1	2	3	3	2	9.3	9.3	9.3	77.526	688	688;688;147;204;295	4.33	5	1	7	5	0.00030675	10.588	By MS/MS	By MS/MS	By MS/MS	By MS/MS	By MS/MS	By MS/MS	9.3
A0A024R705;Q9UN37;I3L4J1;Q9NXK5;Q9UF30;Q49AN7	A0A024R705;Q9UN37;I3L4J1;Q9NXK5;Q9UF30	6;6;4;3;3;2	4;4;2;3;3;2	4;4;2;3;3;2	Vacuolar protein sorting-associated protein 4A	VPS4A;DKFZp434E0418	;;;;	6	6	4	4	2	4	3	5	3	4	2	3	2	3	2	3	2	3	2	3	2	3	19.9	13.5	13.5	48.897	437	437;437;428;240;266;70	3.55	6	4	12		0.00028637	8.0794	By MS/MS	By MS/MS	By MS/MS	By MS/MS	By MS/MS	By MS/MS	8.2
B3KY43;Q6DHZ2;A0A024R712;P31323;Q75MP1	B3KY43;Q6DHZ2;A0A024R712;P31323;Q75MP1	10;10;10;10;9	8;8;8;8;8	8;8;8;8;8	cAMP-dependent protein kinase type II-beta regulatory subunit	PRKAR2B	;;;;	5	10	8	8	6	5	8	7	5	8	4	4	6	5	3	6	4	4	6	5	3	6	32.8	25.7	25.7	44.866	405	405;418;418;418;306	4.21	14	3	12	14	0.00039857	23.54	By MS/MS	By MS/MS	By MS/MS	By MS/MS	By MS/MS	By MS/MS	22.7
B4DFL1;E9PEX6;B4DMK9;A0A024R713;P09622;F8WDM5;A0A1W2PR83;F2Z2E3	B4DFL1;E9PEX6;B4DMK9;A0A024R713;P09622	15;15;15;15;15;1;1;1	15;15;15;15;15;1;1;1	15;15;15;15;15;1;1;1	Dihydrolipoyl dehydrogenase;Dihydrolipoyl dehydrogenase, mitochondrial	DLD	;;;;	8	15	15	15	12	13	10	9	9	9	12	13	10	9	9	9	12	13	10	9	9	9	37.7	37.7	37.7	48.899	459	459;486;486;509;509;114;114;115	4.92		52		48	0	323.31	By MS/MS	By MS/MS	By MS/MS	By MS/MS	By MS/MS	By MS/MS	36.8
A0A024R718;P43490;A0A0C4DFS8;B7Z8W6;C9JF35;Q658Z1;C9JG65	A0A024R718;P43490;A0A0C4DFS8	17;17;12;8;2;2;2	17;17;12;8;2;2;2	17;17;12;8;2;2;2	Nicotinamide phosphoribosyltransferase	PBEF1;NAMPT	;;	7	17	17	17	11	11	11	13	13	12	11	11	11	13	13	12	11	11	11	13	13	12	55.4	55.4	55.4	55.52	491	491;491;368;241;60;81;88	3.54	44		55	9	0	310.26	By MS/MS	By MS/MS	By MS/MS	By MS/MS	By MS/MS	By MS/MS	35.6
H3BSB6;H3BPV6;H3BUR2;H3BUA4;A0AUM0;H3BNF5;Q68DB5;E7EPZ8;A0A024R719;Q92536	H3BSB6;H3BPV6;H3BUR2;H3BUA4;A0AUM0;H3BNF5;Q68DB5;E7EPZ8;A0A024R719;Q92536	1;1;1;1;1;1;1;1;1;1	1;1;1;1;1;1;1;1;1;1	1;1;1;1;1;1;1;1;1;1	Y+L amino acid transporter 2	SLC7A6;DKFZp686K14185	;;;;;;;;;	10	1	1	1	1	1	0	0	0	0	1	1	0	0	0	0	1	1	0	0	0	0	45.9	45.9	45.9	7.974	74	74;91;98;123;172;214;229;229;515;515	3		2			0.00098111	4.6102	By matching	By MS/MS					45.9
A0A024R732;Q13425;H0YCS0;A0A140TA73;A0A0G2JM75;J3KT21;H7BY41	A0A024R732;Q13425;H0YCS0;A0A140TA73;A0A0G2JM75;J3KT21	6;6;4;4;3;3;1	6;6;4;4;3;3;1	6;6;4;4;3;3;1	Beta-2-syntrophin	SNTB2	;;;;;	7	6	6	6	2	3	3	5	5	5	2	3	3	5	5	5	2	3	3	5	5	5	13.5	13.5	13.5	57.949	540	540;540;162;193;62;64;139	5.48	1	8		16	0.00027525	7.1513	By MS/MS	By MS/MS	By MS/MS	By MS/MS	By MS/MS	By MS/MS	4.6
A0A024R745;Q16718;A0A087X1G1;H7BYD0;A0A024R772;A0A087WXR5;A0A024R736;F8WAS3;C9IZN5	A0A024R745;Q16718;A0A087X1G1;H7BYD0;A0A024R772;A0A087WXR5	9;9;7;7;6;5;3;3;1	9;9;7;7;6;5;3;3;1	9;9;7;7;6;5;3;3;1	NADH dehydrogenase [ubiquinone] 1 alpha subcomplex subunit 5	NDUFA5	;;;;;	9	9	9	9	6	8	7	8	7	7	6	8	7	8	7	7	6	8	7	8	7	7	75	75	75	13.459	116	116;116;101;112;59;77;55;70;93	5.07		29		31	0	69.782	By MS/MS	By MS/MS	By MS/MS	By MS/MS	By MS/MS	By MS/MS	74.1
A0A024R753;Q9NW13;H7C5G8;B4DJ90;A0A0S2Z5E5;C9JE21;C9JAA9	A0A024R753;Q9NW13	5;5;2;2;1;1;1	5;5;2;2;1;1;1	5;5;2;2;1;1;1	RNA-binding protein 28	RBM28	;	7	5	5	5	1	1	2	4	4	4	1	1	2	4	4	4	1	1	2	4	4	4	9.2	9.2	9.2	85.737	759	759;759;186;387;89;204;283	5.82		5		12	0	85.11	By MS/MS	By MS/MS	By MS/MS	By MS/MS	By MS/MS	By MS/MS	3.3
B3KNG6;A0A024R755;H0Y875;B3KQK3	B3KNG6;A0A024R755;H0Y875	28;28;15;9	4;4;0;0	4;4;0;0		CALU	;;	4	28	4	4	17	15	23	25	24	24	2	1	2	4	4	3	2	1	2	4	4	3	81.3	15.9	15.9	37.106	315	315;315;147;119	5.22	2	15	4	24	0	88.539	By MS/MS	By MS/MS	By MS/MS	By MS/MS	By MS/MS	By MS/MS	63.2
C9JKI3;Q7Z4F3;A0A024R757	C9JKI3;Q7Z4F3;A0A024R757	6;6;6	2;2;2	2;2;2	Caveolin	CAV1	;;	3	6	2	2	5	5	6	6	6	5	2	2	2	2	2	1	2	2	2	2	2	1	39.1	10.9	10.9	15.928	138	138;147;147	4.89		9	2	8	0	271.56	By MS/MS	By MS/MS	By MS/MS	By MS/MS	By MS/MS	By MS/MS	39.1
B4DQW6;A4D1L9;A0A024R768;Q5EB52;C9JRA9;C9JCM6;R4GN52;C9JWU9;C9JSW2;C9JW74	B4DQW6;A4D1L9;A0A024R768;Q5EB52;C9JRA9;C9JCM6;R4GN52;C9JWU9;C9JSW2;C9JW74	2;2;2;2;1;1;1;1;1;1	2;2;2;2;1;1;1;1;1;1	2;2;2;2;1;1;1;1;1;1	Mesoderm-specific transcript homolog protein	MEST	;;;;;;;;;	10	2	2	2	0	1	0	2	1	1	0	1	0	2	1	1	0	1	0	2	1	1	16.2	16.2	16.2	37.021	321	321;326;335;335;160;169;173;213;232;296	6.2		1		4	0.00098498	4.698		By MS/MS		By MS/MS	By matching	By MS/MS	0
B3KUR3;A0A024R782;P07738;Q59GR5	B3KUR3;A0A024R782;P07738	5;5;5;1	5;5;5;1	5;5;5;1	Bisphosphoglycerate mutase	BPGM	;;	4	5	5	5	2	3	2	4	3	2	2	3	2	4	3	2	2	3	2	4	3	2	33.5	33.5	33.5	27.991	242	242;259;259;147	3.29	9		12		0.00054142	6.8079	By MS/MS	By MS/MS	By MS/MS	By MS/MS	By MS/MS	By MS/MS	17.8
B2R6H7;A0A024R794;Q9Y5L0;C9J7E5;E9PFH4;B3KMX1;B3KM69	B2R6H7;A0A024R794;Q9Y5L0;C9J7E5;E9PFH4;B3KMX1;B3KM69	8;8;8;7;6;5;5	8;8;8;7;6;5;5	8;8;8;7;6;5;5	Transportin-3	TNPO3	;;;;;;	7	8	8	8	4	5	5	7	6	6	4	5	5	7	6	6	4	5	5	7	6	6	16.9	16.9	16.9	104.23	923	923;923;923;957;857;480;523	3.63	15	1	22	3	0.00037439	19.622	By MS/MS	By MS/MS	By MS/MS	By MS/MS	By MS/MS	By MS/MS	8.7
A0A024R796;P55273	A0A024R796;P55273	1;1	1;1	1;1	Cyclin-dependent kinase 4 inhibitor D	CDKN2D	;	2	1	1	1	1	1	1	1	1	0	1	1	1	1	1	0	1	1	1	1	1	0	8.4	8.4	8.4	17.7	166	166;166	3.14	7		6	1	0.00076903	5.4703	By MS/MS	By MS/MS	By MS/MS	By MS/MS	By MS/MS		8.4
A0A024R7A8;P15121;E9PCX2;Q59EL5;E9PEF9;O15289	A0A024R7A8;P15121;E9PCX2;Q59EL5	24;24;18;16;10;4	24;24;18;16;10;4	23;23;18;16;10;4	Aldose reductase	AKR1B1	;;;	6	24	24	23	12	13	14	20	21	22	12	13	14	20	21	22	12	13	14	19	20	21	86.4	86.4	86.4	35.853	316	316;316;263;260;102;22	3.64	61		103	6	0	185.9	By MS/MS	By MS/MS	By MS/MS	By MS/MS	By MS/MS	By MS/MS	57
A0A024R7B7;Q16543;Q6FG59;K7EQA9;K7EKQ2;A1L0W4;K7EL68;K7EIU0	A0A024R7B7;Q16543;Q6FG59;K7EQA9;K7EKQ2;A1L0W4	22;22;18;16;12;11;9;7	22;22;18;16;12;11;9;7	22;22;18;16;12;11;9;7	Hsp90 co-chaperone Cdc37;Hsp90 co-chaperone Cdc37, N-terminally processed	CDC37;MBD5	;;;;;	8	22	22	22	14	15	16	15	16	17	14	15	16	15	16	17	14	15	16	15	16	17	51.3	51.3	51.3	44.468	378	378;378;378;230;353;110;184;104	3.44	72	20	70	21	0	323.31	By MS/MS	By MS/MS	By MS/MS	By MS/MS	By MS/MS	By MS/MS	33.1
K7ES61;A0A024R7C5;X6RAY8;Q9BYD3;K7EKI4;K7ELF1;K7ELQ0	K7ES61;A0A024R7C5;X6RAY8;Q9BYD3;K7EKI4;K7ELF1;K7ELQ0	4;4;4;4;3;3;3	4;4;4;4;3;3;3	4;4;4;4;3;3;3	39S ribosomal protein L4, mitochondrial	MRPL4	;;;;;;	7	4	4	4	1	2	1	2	2	2	1	2	1	2	2	2	1	2	1	2	2	2	24	24	24	33.792	300	300;311;357;311;127;163;220	5.4		4		6	0.00029586	9.3162	By MS/MS	By MS/MS	By MS/MS	By matching	By MS/MS	By MS/MS	6.3
A0A024R7C7;F4ZW66;Q12906;F4ZW64;A8K590;F4ZW65;B4DFG4;Q59GP7;K7EKJ9;K7ER69;K7EQR9;B4DDF3;K7ERM6;K7ENK6;K7EM82;K7EJ09;K7ELV3;K7EKY0;K7EPG3	A0A024R7C7;F4ZW66;Q12906;F4ZW64;A8K590;F4ZW65;B4DFG4;Q59GP7	31;31;31;23;22;22;17;16;9;5;5;5;4;4;4;4;3;2;1	31;31;31;23;22;22;17;16;9;5;5;5;4;4;4;4;3;2;1	31;31;31;23;22;22;17;16;9;5;5;5;4;4;4;4;3;2;1	Interleukin enhancer-binding factor 3	ILF3	;;;;;;;	19	31	31	31	17	19	20	17	17	20	17	19	20	17	17	20	17	19	20	17	17	20	52.9	52.9	52.9	95.337	894	894;898;894;702;702;706;506;450;254;161;180;288;77;79;99;122;116;158;73	4.55	12	80		68	0	323.31	By MS/MS	By MS/MS	By MS/MS	By MS/MS	By MS/MS	By MS/MS	28.6
B4DU50;A0A024R7G5;A0A024R7E9;A0A024R7D0;P49366;M0R253;M0QX43;B4E3M2;Q5J8M5;A0A087WZK0;M0R1T4	B4DU50;A0A024R7G5;A0A024R7E9;A0A024R7D0;P49366;M0R253;M0QX43;B4E3M2;Q5J8M5;A0A087WZK0	3;3;3;3;3;2;2;2;2;2;1	3;3;3;3;3;2;2;2;2;2;1	3;3;3;3;3;2;2;2;2;2;1	Deoxyhypusine synthase	DHPS	;;;;;;;;;	11	3	3	3	0	1	2	0	1	1	0	1	2	0	1	1	0	1	2	0	1	1	41.3	41.3	41.3	15.09	138	138;313;322;369;369;132;132;139;277;370;115	2.6	3		2		0.00027503	7.1476		By MS/MS	By MS/MS		By matching	By MS/MS	0
K7EM09;K7EPR0;K7ELQ9;A0A024R7D3;Q6UW68	K7EM09;K7EPR0;K7ELQ9;A0A024R7D3;Q6UW68	4;4;4;4;4	4;4;4;4;4	4;4;4;4;4	Transmembrane protein 205	TMEM205;UNQ501	;;;;	5	4	4	4	3	3	3	3	3	2	3	3	3	3	3	2	3	3	3	3	3	2	29.2	29.2	29.2	13.389	120	120;128;170;189;189	5.09		11		12	0.00035868	17.354	By MS/MS	By MS/MS	By MS/MS	By MS/MS	By MS/MS	By MS/MS	29.2
Q9UH51;A0A024R7D5;J3KMZ9;P01130;H0YMD1;A0A0E3KII0;H0YMQ3;H0YM92	Q9UH51;A0A024R7D5;J3KMZ9;P01130;H0YMD1	3;3;3;3;2;1;1;1	3;3;3;3;2;1;1;1	3;3;3;3;2;1;1;1	Low-density lipoprotein receptor	LDLR	;;;;	8	3	3	3	2	1	1	1	1	2	2	1	1	1	1	2	2	1	1	1	1	2	5.3	5.3	5.3	92.914	837	837;860;945;860;948;112;170;309	5		4		4	0.00075605	5.1418	By MS/MS	By MS/MS	By MS/MS	By MS/MS	By MS/MS	By MS/MS	3.7
K7EIP7;K7ERW0;K7ENM8;A0A024R7E1;Q9BWQ6	K7EIP7;K7ERW0;K7ENM8;A0A024R7E1;Q9BWQ6	1;1;1;1;1	1;1;1;1;1	1;1;1;1;1	Protein YIPF;Protein YIPF2	YIPF2	;;;;	5	1	1	1	1	1	1	1	1	1	1	1	1	1	1	1	1	1	1	1	1	1	15.6	15.6	15.6	20.715	186	186;217;277;316;316	4.2	2	3	2	3	0	148.81	By MS/MS	By MS/MS	By MS/MS	By MS/MS	By MS/MS	By MS/MS	15.6
A0A024R7E3;P26358;Q59FP7;I6L9H2;K7EJL0;K7EMU8;K7EIZ6;K7ERQ1;K7ELB1;K7ENQ6;K7ENW7;B3KVA0	A0A024R7E3;P26358;Q59FP7;I6L9H2	11;11;9;7;5;3;2;1;1;1;1;1	11;11;9;7;5;3;2;1;1;1;1;1	11;11;9;7;5;3;2;1;1;1;1;1	DNA (cytosine-5)-methyltransferase;DNA (cytosine-5)-methyltransferase 1	DNMT1	;;;	12	11	11	11	2	5	7	3	3	2	2	5	7	3	3	2	2	5	7	3	3	2	11	11	11	189.56	1678	1678;1616;1606;1511;255;89;40;71;94;119;389;540	4.22		15	2	6	0.00031918	11.904	By MS/MS	By MS/MS	By MS/MS	By MS/MS	By MS/MS	By MS/MS	2.1
B4DRY5;A0A024R7F7;Q4LE60;O14787;A0A075B780;Q05D48;B3KPC8;K7ESC1;K7ENW1;K7EMA3;K7ESG1	B4DRY5;A0A024R7F7;Q4LE60;O14787;A0A075B780;Q05D48;B3KPC8	15;15;14;14;11;11;8;4;3;2;1	10;10;9;10;9;9;7;3;2;2;1	10;10;9;10;9;9;7;3;2;2;1	Transportin-2	TNPO2;TNPO2 variant protein	;;;;;;	11	15	10	10	5	8	7	12	9	12	2	4	3	7	5	8	2	4	3	7	5	8	33.1	25.1	25.1	99.665	880	880;887;1051;897;766;771;699;109;85;56;117	4	9		24	1	0.00043346	29.227	By MS/MS	By MS/MS	By MS/MS	By MS/MS	By MS/MS	By MS/MS	9.5
A0A024R7F9;Q92947;A0A1L3A5U7;A0A1L3A5T2;A0A1D6XXQ4;B4DK85;K7ES74;K7EKH1;K7ERX1;B4DUY0;B4DQF2;K7EQ99;K7ESA6;K7EKT3	A0A024R7F9;Q92947;A0A1L3A5U7;A0A1L3A5T2;A0A1D6XXQ4;B4DK85	7;7;6;5;4;4;3;2;2;2;2;1;1;1	7;7;6;5;4;4;3;2;2;2;2;1;1;1	7;7;6;5;4;4;3;2;2;2;2;1;1;1	Glutaryl-CoA dehydrogenase, mitochondrial	GCDH	;;;;;	14	7	7	7	2	2	3	4	4	4	2	2	3	4	4	4	2	2	3	4	4	4	26.5	26.5	26.5	48.127	438	438;438;438;355;229;394;131;148;204;274;328;102;115;164	5.33		10		14	0.00048638	39.729	By MS/MS	By MS/MS	By MS/MS	By MS/MS	By MS/MS	By MS/MS	10.5
A0A024R7G7;Q96K37;H7C1I0	A0A024R7G7;Q96K37;H7C1I0	3;3;2	3;3;2	3;3;2	Solute carrier family 35 member E1	SLC35E1	;;	3	3	3	3	2	2	1	2	2	1	2	2	1	2	2	1	2	2	1	2	2	1	12.2	12.2	12.2	44.772	410	410;410;344	5		8		8	0	79.268	By MS/MS	By MS/MS	By MS/MS	By MS/MS	By MS/MS	By MS/MS	6.3
A0A024R7G8;P54725;K7ENJ0;K7ELW1;B4DDJ7;K7EQ16	A0A024R7G8;P54725;K7ENJ0;K7ELW1	6;6;3;3;2;1	1;1;0;0;1;0	1;1;0;0;1;0	UV excision repair protein RAD23 homolog A	RAD23A	;;;	6	6	1	1	5	4	3	4	3	4	1	0	1	1	0	1	1	0	1	1	0	1	43.3	11.8	11.8	39.609	363	363;363;139;142;198;150	3	2		2		0.0003858	21.163	By MS/MS	By matching	By MS/MS	By MS/MS	By matching	By MS/MS	35
A8K2I7;A0A024R7I0;O14908;K7EM11;A0A024R7I1;K7ESN1	A8K2I7;A0A024R7I0;O14908;K7EM11;A0A024R7I1	5;5;5;4;4;1	5;5;5;4;4;1	5;5;5;4;4;1	PDZ domain-containing protein GIPC1	GIPC1	;;;;	6	5	5	5	4	3	2	4	4	4	4	3	2	4	4	4	4	3	2	4	4	4	32.4	32.4	32.4	36.039	333	333;333;333;128;236;159	4.31	7	3	12	7	0.0002907	8.5798	By MS/MS	By MS/MS	By MS/MS	By MS/MS	By MS/MS	By MS/MS	27.6
A0A024R7I3;P61006;Q59EP4	A0A024R7I3;P61006;Q59EP4	4;4;2	3;3;1	3;3;1	Ras-related protein Rab-8A	RAB8A	;;	3	4	3	3	1	1	3	3	2	2	1	1	3	2	1	1	1	1	3	2	1	1	30	24.6	24.6	23.668	207	207;207;152	3.86	3	5	3	3	0.00033367	13.662	By MS/MS	By MS/MS	By MS/MS	By MS/MS	By MS/MS	By MS/MS	6.8
S4R3Q3;A0A024R7I7;B4DE50;P20336	S4R3Q3;A0A024R7I7;B4DE50;P20336	2;2;2;2	2;2;2;2	2;2;2;2	Ras-related protein Rab-3A	RAB3A	;;;	4	2	2	2	0	0	1	2	2	2	0	0	1	2	2	2	0	0	1	2	2	2	24.8	24.8	24.8	14.066	125	125;220;292;220	5.67		1	4	4	0.00097776	4.548			By MS/MS	By MS/MS	By MS/MS	By MS/MS	0
A0A024R7J0;P17612;Q15136;K7ERP6;B7Z708;K7ENJ5	A0A024R7J0;P17612;Q15136;K7ERP6	11;11;8;6;5;1	4;4;3;1;1;1	1;1;0;0;0;1	cAMP-dependent protein kinase catalytic subunit alpha	PRKACA;KIN27	;;;	6	11	4	1	3	4	2	11	11	9	2	2	2	4	4	3	1	1	1	1	1	1	30.5	12	3.7	40.589	351	351;351;207;251;230;124	3.64	12		11	5	0.00054466	51.827	By MS/MS	By MS/MS	By MS/MS	By MS/MS	By MS/MS	By MS/MS	12
A0A024R7J7;Q9BW61	A0A024R7J7;Q9BW61	2;2	2;2	2;2	DET1- and DDB1-associated protein 1	DDA1	;	2	2	2	2	1	2	2	1	1	1	1	2	2	1	1	1	1	2	2	1	1	1	16.7	16.7	16.7	11.835	102	102;102	4.33		6		3	0.00077141	5.5525	By MS/MS	By MS/MS	By MS/MS	By MS/MS	By MS/MS	By MS/MS	11.8
A8K5G0;A0A024R7K0;M0R2Z9;Q8IX01;M0R3F6;M0R065;M0R216	A8K5G0;A0A024R7K0;M0R2Z9;Q8IX01;M0R3F6	13;13;13;13;10;3;1	13;13;13;13;10;3;1	10;10;10;10;9;3;1	SURP and G-patch domain-containing protein 2	SFRS14;SUGP2	;;;;	7	13	13	10	6	8	7	7	7	4	6	8	7	7	7	4	4	6	4	6	6	3	22.5	22.5	16	120.23	1082	1082;1082;1096;1082;841;111;170	4.91		23		21	0	126.59	By MS/MS	By MS/MS	By MS/MS	By MS/MS	By MS/MS	By MS/MS	12
A0A024R7K7;A0A024R7M6;Q86YP4;B4DKZ7;C9JVY3;V9GY85;H7C3H1;C9JMI3;C9JGN4;C9JHD7;C9JJK9;B4E0Q6;V9GYX5	A0A024R7K7;A0A024R7M6;Q86YP4	7;7;7;3;2;2;2;2;2;2;2;2;1	6;6;6;2;2;2;2;2;2;2;2;1;1	6;6;6;2;2;2;2;2;2;2;2;1;1	Transcriptional repressor p66-alpha	GATAD2A	;;	13	7	6	6	5	6	5	1	1	1	4	5	4	1	1	1	4	5	4	1	1	1	18.8	17.1	17.1	68.062	633	633;634;633;436;93;95;99;126;139;165;177;262;77	3.75		13		3	0.00031576	11.632	By MS/MS	By MS/MS	By MS/MS	By MS/MS	By MS/MS	By MS/MS	13.7
B3KNH5;A0A024R7K8;Q9BXS5;K7EJL1;B4DDG7;Q59EK3;E7ENJ6;B4DN99;K7EQX3;A0A087WZX7;K7ENA7;K7EPR4;K7EJJ1;Q53GI5;B3KN68;Q9Y6Q5	B3KNH5;A0A024R7K8;Q9BXS5;K7EJL1;B4DDG7;Q59EK3;E7ENJ6;B4DN99	13;13;13;12;12;12;11;11;4;2;2;1;1;1;1;1	13;13;13;12;12;12;11;11;4;2;2;1;1;1;1;1	13;13;13;12;12;12;11;11;4;2;2;1;1;1;1;1	AP-1 complex subunit mu-1	AP1M1	;;;;;;;	16	13	13	13	7	9	8	10	10	10	7	9	8	10	10	10	7	9	8	10	10	10	48	48	48	48.56	423	423;423;423;351;351;466;370;370;176;128;136;239;245;423;423;423	3.92	21	7	34	10	0.00039746	23.345	By MS/MS	By MS/MS	By MS/MS	By MS/MS	By MS/MS	By MS/MS	23.6
J3KQS6;A0A024R7L2;Q9NWV8;M0R0I0;M0QXG9;M0R3F4;M0R2A4;M0R2K3;M0R193;M0R2I2;M0R3H9;M0QYV1	J3KQS6;A0A024R7L2;Q9NWV8;M0R0I0;M0QXG9;M0R3F4;M0R2A4;M0R2K3;M0R193	5;5;5;4;3;3;3;3;3;2;1;1	5;5;5;4;3;3;3;3;3;2;1;1	5;5;5;4;3;3;3;3;3;2;1;1	BRISC and BRCA1-A complex member 1	BABAM1;HSPC142	;;;;;;;;	12	5	5	5	4	4	4	4	5	4	4	4	4	4	5	4	4	4	4	4	5	4	40.9	40.9	40.9	28.164	254	254;329;329;225;108;181;193;200;218;237;60;97	3.82	12	6	14	7	0	131.6	By MS/MS	By MS/MS	By MS/MS	By MS/MS	By MS/MS	By MS/MS	32.3
A0A024R7L5;A0A024R7L8;Q92900;A0A059XBJ1;A0A059XAJ5;B3KY55;A0A059XAL2;A0A059XG67;A0A059X4U2;Q6ZUC8;A0A059XG73;A0A059XBJ6;A0A059XAM1	A0A024R7L5;A0A024R7L8;Q92900	21;21;21;5;5;5;4;4;4;2;1;1;1	21;21;21;5;5;5;4;4;4;2;1;1;1	21;21;21;5;5;5;4;4;4;2;1;1;1	Regulator of nonsense transcripts 1	UPF1	;;	13	21	21	21	13	17	17	13	16	17	13	17	17	13	16	17	13	17	17	13	16	17	30.6	30.6	30.6	123.03	1118	1118;1129;1129;93;93;373;93;93;93;180;165;165;165	3.88	47	21	42	34	0	195.52	By MS/MS	By MS/MS	By MS/MS	By MS/MS	By MS/MS	By MS/MS	18.5
E9PQA6;A8K0C2;A0A024R7L6;Q96EY5;E9PLL0;M0QZK6;E9PLZ8;E9PJW8	E9PQA6;A8K0C2;A0A024R7L6;Q96EY5;E9PLL0;M0QZK6;E9PLZ8	4;4;4;4;3;2;2;1	4;4;4;4;3;2;2;1	4;4;4;4;3;2;2;1	Multivesicular body subunit 12A	MVB12A;LOC93343	;;;;;;	8	4	4	4	3	3	3	3	3	4	3	3	3	3	3	4	3	3	3	3	3	4	22.7	22.7	22.7	28.703	273	273;273;273;273;121;122;133;199	3.86	10	2	10	6	0.00029326	8.9779	By MS/MS	By MS/MS	By MS/MS	By MS/MS	By MS/MS	By MS/MS	22.7
B2R8A2;A0A024R7M0;Q9BVK6;B4DPP4	B2R8A2;A0A024R7M0;Q9BVK6	9;9;9;3	9;9;9;3	8;8;8;2	Transmembrane emp24 domain-containing protein 9	TMED9	;;	4	9	9	8	6	6	6	8	8	8	6	6	6	8	8	8	5	5	5	7	7	7	48.1	48.1	48.1	25.077	214	214;235;235;121	5.13		35		40	0	323.31	By MS/MS	By MS/MS	By MS/MS	By MS/MS	By MS/MS	By MS/MS	22
A0A024R7M8;Q96CT7;M0R2F5	A0A024R7M8;Q96CT7	9;9;4	9;9;4	9;9;4	Coiled-coil domain-containing protein 124	LOC115098;CCDC124	;	3	9	9	9	8	8	6	4	3	4	8	8	6	4	3	4	8	8	6	4	3	4	39	39	39	25.835	223	223;223;136	3.29	22	15	8	11	0.00031496	11.513	By MS/MS	By MS/MS	By MS/MS	By MS/MS	By MS/MS	By MS/MS	39
K7EJC2;B4DLZ1;A0A024R7N1;Q9P107	K7EJC2;B4DLZ1;A0A024R7N1;Q9P107	1;1;1;1	1;1;1;1	1;1;1;1	GEM-interacting protein	GMIP	;;;	4	1	1	1	0	1	0	0	1	1	0	1	0	0	1	1	0	1	0	0	1	1	10.2	10.2	10.2	33.139	303	303;941;970;970	3.67	1		2		0.00030779	10.701		By MS/MS			By matching	By MS/MS	0
A0A024R7N2;Q9HD20;A0A024R7P3;Q8NC73;H7C3H2;Q8TEG5;Q6ZUA1	A0A024R7N2;Q9HD20;A0A024R7P3	14;14;12;4;3;2;2	14;14;12;4;3;2;2	14;14;12;4;3;2;2	Manganese-transporting ATPase 13A1	ATP13A1	;;	7	14	14	14	8	9	7	11	11	12	8	9	7	11	11	12	8	9	7	11	11	12	18.1	18.1	18.1	132.95	1204	1204;1204;1086;572;185;318;367	5.28		31		41	0.00057372	59.054	By MS/MS	By MS/MS	By MS/MS	By MS/MS	By MS/MS	By MS/MS	12
A0A024R7N6;O00459;Q05BV6;E9PFP1;Q96CK7;Q96EV4;V9GYJ4	A0A024R7N6;O00459;Q05BV6;E9PFP1;Q96CK7;Q96EV4	6;6;4;4;3;3;1	6;6;4;4;3;3;1	6;6;4;4;3;3;1	Phosphatidylinositol 3-kinase regulatory subunit beta	PIK3R2	;;;;;	7	6	6	6	2	2	2	4	2	2	2	2	2	4	2	2	2	2	2	4	2	2	16.2	16.2	16.2	81.554	728	728;728;481;481;324;388;124	3.29	6		8		0.00031847	11.832	By MS/MS	By MS/MS	By MS/MS	By MS/MS	By MS/MS	By MS/MS	5.6
B2R8G6;A0A024R7P2;B7Z6M0;Q14318;A0A0A0MTJ1;U3KQ64;M0R2K9;M0R1Q0;M0R2Q6	B2R8G6;A0A024R7P2;B7Z6M0;Q14318;A0A0A0MTJ1	8;8;8;8;4;3;3;2;2	8;8;8;8;4;3;3;2;2	3;3;3;3;1;2;1;0;0	Peptidyl-prolyl cis-trans isomerase FKBP8	FKBP8	;;;;	9	8	8	3	7	6	6	5	5	4	7	6	6	5	5	4	2	2	2	1	1	1	28.7	28.7	11.2	38.495	356	356;412;441;412;249;182;257;163;204	4.79		21		17	0	126.48	By MS/MS	By MS/MS	By MS/MS	By MS/MS	By MS/MS	By MS/MS	24.4
A0A024R7Q3;Q9BW72	A0A024R7Q3;Q9BW72	2;2	2;2	2;2	HIG1 domain family member 2A, mitochondrial	HIGD2A	;	2	2	2	2	2	1	1	1	1	1	2	1	1	1	1	1	2	1	1	1	1	1	50.9	50.9	50.9	11.528	106	106;106	4.71		4		3	0.00028653	8.1117	By MS/MS	By MS/MS	By MS/MS	By MS/MS	By MS/MS	By MS/MS	50.9
A0A024R7Q7;Q96A73	A0A024R7Q7;Q96A73	1;1	1;1	1;1	Putative monooxygenase p33MONOX	KIAA1191	;	2	1	1	1	1	1	0	0	1	1	1	1	0	0	1	1	1	1	0	0	1	1	5.9	5.9	5.9	33.246	305	305;305	5		2		2	0.009434	2.3266	By MS/MS	By MS/MS			By MS/MS	By MS/MS	5.9
A0A024R7S3;P09497;H0Y9Q6;D6RJD1	A0A024R7S3;P09497	7;5;1;1	7;5;1;1	7;5;1;1	Clathrin light chain B	CLTB	;	4	7	7	7	5	3	5	6	5	5	5	3	5	6	5	5	5	3	5	6	5	5	27	27	27	23.181	211	211;229;81;125	4.19	23	12	21	25	0	323.31	By MS/MS	By MS/MS	By MS/MS	By MS/MS	By MS/MS	By MS/MS	27
A0A024R7T3;P52597;B4DKS8;A0A1B0GW42	A0A024R7T3;P52597;B4DKS8	23;23;17;7	21;21;15;7	21;21;15;7	Heterogeneous nuclear ribonucleoprotein F;Heterogeneous nuclear ribonucleoprotein F, N-terminally processed	HNRPF;HNRNPF	;;	4	23	21	21	19	21	16	20	19	19	17	19	14	18	17	17	17	19	14	18	17	17	69.2	66.7	66.7	45.671	415	415;415;338;98	4.55	13	71	8	62	0	318.93	By MS/MS	By MS/MS	By MS/MS	By MS/MS	By MS/MS	By MS/MS	52
B4E054;A0A024R7X3;A0A024R7U9;Q9UI12;G3V126;B3KUZ7;Q8TF11;H0YB41;E5RK31;E5RJG1;A0A0D9SG68;E5RG49;E5RHH0	B4E054;A0A024R7X3;A0A024R7U9;Q9UI12;G3V126;B3KUZ7;Q8TF11	13;13;13;13;12;12;11;2;1;1;1;1;1	13;13;13;13;12;12;11;2;1;1;1;1;1	13;13;13;13;12;12;11;2;1;1;1;1;1	V-type proton ATPase subunit H	ATP6V1H	;;;;;;	13	13	13	13	5	6	6	10	10	10	5	6	6	10	10	10	5	6	6	10	10	10	42.2	42.2	42.2	52.711	457	457;465;483;483;443;483;476;86;36;48;48;101;102	4.29	14	3	32	10	0	307	By MS/MS	By MS/MS	By MS/MS	By MS/MS	By MS/MS	By MS/MS	17.7
A0A024R7V6;P61019;A0A0A1HAW1;H7C125;O75546;E9PKL7;Q5HYI5;Q96K32	A0A024R7V6;P61019;A0A0A1HAW1;H7C125	10;10;7;6;4;4;3;2	10;10;7;6;4;4;3;2	7;7;6;5;3;2;0;0	Ras-related protein Rab-2A	RAB2;RAB2A	;;;	8	10	10	7	7	8	7	9	9	9	7	8	7	9	9	9	5	6	5	7	6	6	53.8	53.8	35.8	23.545	212	212;212;212;104;118;181;209;148	4.76	10	29	14	38	0	244.75	By MS/MS	By MS/MS	By MS/MS	By MS/MS	By MS/MS	By MS/MS	34
A0A024R7W0;Q9NX62;H0YBS3;H0YB38	A0A024R7W0;Q9NX62;H0YBS3;H0YB38	2;2;1;1	2;2;1;1	2;2;1;1	Inositol monophosphatase 3	IMPAD1	;;;	4	2	2	2	0	0	2	1	2	2	0	0	2	1	2	2	0	0	2	1	2	2	11.7	11.7	11.7	38.681	359	359;359;82;82	5.86		2		5	0.00079851	6.4163			By MS/MS	By MS/MS	By MS/MS	By MS/MS	0
H0YBZ4;A0A024R7W1;B4E3G8;Q15390	H0YBZ4;A0A024R7W1;B4E3G8;Q15390	2;2;2;2	2;2;2;2	2;2;2;2	Mitochondrial fission regulator 1	MTFR1	;;;	4	2	2	2	2	2	1	0	0	0	2	2	1	0	0	0	2	2	1	0	0	0	6.2	6.2	6.2	31.932	291	291;333;348;333	2.2	2	3			0.0031439	3.2455	By MS/MS	By MS/MS	By matching				6.2
A0A024R7W9;Q92905;Q59GH5;E5RHH5;E5RHF2;E5RFS1;E5RG35;E5RK55;H0UI27	A0A024R7W9;Q92905;Q59GH5	11;11;8;5;3;2;2;2;1	11;11;8;5;3;2;2;2;1	11;11;8;5;3;2;2;2;1	COP9 signalosome complex subunit 5	COPS5	;;	9	11	11	11	6	7	4	10	7	8	6	7	4	10	7	8	6	7	4	10	7	8	53.3	53.3	53.3	37.578	334	334;334;276;197;151;57;68;78;132	3.4	25		33	2	0	76.673	By MS/MS	By MS/MS	By MS/MS	By MS/MS	By MS/MS	By MS/MS	33.8
A0A024R7X0;Q9Y6D6;Q59FY5;E5RIF2;B3KMS9;E5RHZ1	A0A024R7X0;Q9Y6D6;Q59FY5;E5RIF2;B3KMS9	12;12;11;11;6;1	12;12;11;11;6;1	6;6;5;5;0;0	Brefeldin A-inhibited guanine nucleotide-exchange protein 1	ARFGEF1	;;;;	6	12	12	6	4	5	4	7	9	9	4	5	4	7	9	9	3	2	3	3	4	4	10	10	5.6	208.76	1849	1849;1849;1278;1279;673;192	3.64	16		26	2	0.00039494	22.789	By MS/MS	By MS/MS	By MS/MS	By MS/MS	By MS/MS	By MS/MS	3.3
G5EA18;E5RJN7;A0A0A0MTC4;A0A0A0MTD1;Q2TBD5;F8VPI7;Q4LE57;E7EPX0;A0A0A0MTC6;E7EVJ4;E9PH62;A0A0A0MTC5;A0A024R7X7;Q9NUL3;E5RJ67;A8K276;H0YBY0;E7EVI1;B7Z1P6	G5EA18;E5RJN7;A0A0A0MTC4;A0A0A0MTD1;Q2TBD5;F8VPI7;Q4LE57;E7EPX0;A0A0A0MTC6;E7EVJ4;E9PH62;A0A0A0MTC5;A0A024R7X7;Q9NUL3;E5RJ67;A8K276;H0YBY0	6;6;6;6;6;6;6;6;6;6;6;6;6;6;5;5;4;2;2	6;6;6;6;6;6;6;6;6;6;6;6;6;6;5;5;4;2;2	6;6;6;6;6;6;6;6;6;6;6;6;6;6;5;5;4;2;2	Double-stranded RNA-binding protein Staufen homolog 2	STAU2;STAU2 variant protein	;;;;;;;;;;;;;;;;	19	6	6	6	1	3	6	1	3	2	1	3	6	1	3	2	1	3	6	1	3	2	36.1	36.1	36.1	31.723	291	291;320;398;473;479;479;490;491;504;511;538;570;570;570;135;479;162;390;390	4	4	6		6	0.00029019	8.5612	By MS/MS	By MS/MS	By MS/MS	By MS/MS	By MS/MS	By MS/MS	4.8
E5RHG8;A0A024R7Y5;Q15369;R4GMY8	E5RHG8;A0A024R7Y5;Q15369;R4GMY8	8;8;8;5	8;8;8;5	8;8;8;5	Transcription elongation factor B polypeptide 1	TCEB1	;;;	4	8	8	8	6	6	6	8	6	8	6	6	6	8	6	8	6	6	6	8	6	8	80.9	80.9	80.9	9.9601	89	89;112;112;65	3.95	36	13	46	23	0	215.66	By MS/MS	By MS/MS	By MS/MS	By MS/MS	By MS/MS	By MS/MS	80.9
A0A024R7Z5;O00560;B4DQ93;B4DHN5;E9PBU7	A0A024R7Z5;O00560;B4DQ93;B4DHN5;E9PBU7	10;10;7;6;6	10;10;7;6;6	3;3;1;1;1	Syntenin-1	SDCBP	;;;;	5	10	10	3	5	6	6	10	10	10	5	6	6	10	10	10	1	1	2	3	3	3	50	50	16.8	32.444	298	298;298;266;239;244	4.96	10	21	26	39	0	167.37	By MS/MS	By MS/MS	By MS/MS	By MS/MS	By MS/MS	By MS/MS	27.5
A0A024R806;Q9BT73	A0A024R806;Q9BT73	3;3	3;3	3;3	Proteasome assembly chaperone 3	MGC10911;PSMG3	;	2	3	3	3	3	3	2	3	3	3	3	3	2	3	3	3	3	3	2	3	3	3	40.2	40.2	40.2	13.104	122	122;122	2.8	11		9		0.00078555	5.9448	By MS/MS	By MS/MS	By MS/MS	By MS/MS	By MS/MS	By MS/MS	40.2
A0A024R811;Q53H82	A0A024R811;Q53H82	5;5	5;5	5;5	Beta-lactamase-like protein 2	LACTB2	;	2	5	5	5	2	2	2	4	5	4	2	2	2	4	5	4	2	2	2	4	5	4	25	25	25	32.805	288	288;288	3.96	8		14	3	0.00031008	11.023	By MS/MS	By MS/MS	By MS/MS	By MS/MS	By MS/MS	By MS/MS	14.6
A0A024R816;Q9C0H2;Q69YH1	A0A024R816;Q9C0H2	5;5;1	5;5;1	5;5;1	Protein tweety homolog;Protein tweety homolog 3	TTYH3	;	3	5	5	5	2	2	5	4	3	4	2	2	5	4	3	4	2	2	5	4	3	4	15.7	15.7	15.7	57.544	523	523;523;17	5	3	12	2	18	0.00046468	35.132	By MS/MS	By MS/MS	By MS/MS	By MS/MS	By MS/MS	By MS/MS	5.5
A0A024R819;A0A024R858;P36639	A0A024R819;A0A024R858;P36639	5;5;5	5;5;5	5;5;5	7,8-dihydro-8-oxoguanine triphosphatase	NUDT1	;;	3	5	5	5	3	3	4	4	3	3	3	3	4	4	3	3	3	3	4	4	3	3	39.7	39.7	39.7	17.951	156	156;179;197	2.9	11		10		0.00038153	20.654	By MS/MS	By MS/MS	By MS/MS	By MS/MS	By MS/MS	By MS/MS	21.2
A0A024R821;P55884;B4DV79;A4D210;B4DXN6;Q96G38;Q86UM1;C9JZG1;Q59FS8;C9JQN7	A0A024R821;P55884;B4DV79;A4D210;B4DXN6;Q96G38	31;31;30;30;24;22;13;10;8;5	31;31;30;30;24;22;13;10;8;5	31;31;30;30;24;22;13;10;8;5	Eukaryotic translation initiation factor 3 subunit B	EIF3S9;EIF3B	;;;;;	10	31	31	31	20	22	19	23	23	25	20	22	19	23	23	25	20	22	19	23	23	25	57.2	57.2	57.2	92.48	814	814;814;738;775;661;622;385;302;170;153	3.75	76	21	101	30	0	323.31	By MS/MS	By MS/MS	By MS/MS	By MS/MS	By MS/MS	By MS/MS	37
B3KMZ0;A0A024R823;Q9Y4P8;Q6ZV51	B3KMZ0;A0A024R823;Q9Y4P8;Q6ZV51	3;3;3;2	3;3;3;2	3;3;3;2	WD repeat domain phosphoinositide-interacting protein 2	WIPI2	;;;	4	3	3	3	3	3	2	3	3	3	3	3	2	3	3	3	3	3	2	3	3	3	15.2	15.2	15.2	49.392	454	454;454;454;180	3.09	11		12		0.00039952	23.818	By MS/MS	By MS/MS	By MS/MS	By MS/MS	By MS/MS	By MS/MS	15.2
A0A024R829;Q9NRF9	A0A024R829;Q9NRF9	4;4	4;4	4;4	DNA polymerase epsilon subunit 3	POLE3	;	2	4	4	4	3	3	4	1	1	1	3	3	4	1	1	1	3	3	4	1	1	1	33.3	33.3	33.3	16.859	147	147;147	2.92	9	10	2	3	0.00053879	6.6738	By MS/MS	By MS/MS	By MS/MS	By MS/MS	By MS/MS	By MS/MS	22.4
A0A024R830;P29218;A0A140VJL8;H0YBL1;E5RG94;E5RHE9;E5RG13;E5RI82;E5RIP7;E5RIF4;E5RGY4	A0A024R830;P29218;A0A140VJL8;H0YBL1;E5RG94;E5RHE9;E5RG13;E5RI82;E5RIP7	9;9;8;6;5;5;5;5;5;4;4	9;9;8;6;5;5;5;5;5;4;4	9;9;8;6;5;5;5;5;5;4;4	Inositol monophosphatase 1	IMPA1	;;;;;;;;	11	9	9	9	6	7	5	7	8	9	6	7	5	7	8	9	6	7	5	7	8	9	49.5	49.5	49.5	30.188	277	277;277;336;265;101;126;153;174;180;109;211	3.14	27	2	27	2	0	130.38	By MS/MS	By MS/MS	By MS/MS	By MS/MS	By MS/MS	By MS/MS	30.3
A0A024R843;Q13049;Q5JVY0	A0A024R843;Q13049	7;7;3	7;7;3	7;7;3	E3 ubiquitin-protein ligase TRIM32	TRIM32	;	3	7	7	7	4	5	4	4	4	5	4	5	4	4	4	5	4	5	4	4	4	5	17.8	17.8	17.8	71.988	653	653;653;172	3.73	13	2	11	7	0.00051573	45.899	By MS/MS	By MS/MS	By MS/MS	By MS/MS	By MS/MS	By MS/MS	13.5
A0A024R845;P61106;X6RFL8	A0A024R845;P61106;X6RFL8	8;8;6	8;8;6	8;8;6	Ras-related protein Rab-14	RAB14	;;	3	8	8	8	6	6	5	8	8	8	6	6	5	8	8	8	6	6	5	8	8	8	47.4	47.4	47.4	23.897	215	215;215;181	4.51	15	23	20	31	0	73.573	By MS/MS	By MS/MS	By MS/MS	By MS/MS	By MS/MS	By MS/MS	33
A0A024R857;B3KTC9;H0Y6I6;Q96ME1	A0A024R857;B3KTC9;H0Y6I6;Q96ME1	5;3;3;3	5;3;3;3	3;1;1;1	F-box/LRR-repeat protein 18	FBXL18	;;;	4	5	5	3	2	1	3	4	4	4	2	1	3	4	4	4	1	1	2	3	3	3	14.1	14.1	8.5	78.919	718	718;663;685;805	4.3	3	3	12	2	0.00029886	9.6076	By MS/MS	By matching	By MS/MS	By MS/MS	By MS/MS	By MS/MS	4.9
A0A024R861;O00743;B7Z3E2;Q5T1S7;A0A0S2Z482	A0A024R861;O00743;B7Z3E2	6;6;3;2;1	6;6;3;2;1	6;6;3;2;1	Serine/threonine-protein phosphatase;Serine/threonine-protein phosphatase 6 catalytic subunit;Serine/threonine-protein phosphatase 6 catalytic subunit, N-terminally processed	PPP6C	;;	5	6	6	6	4	4	3	4	4	4	4	4	3	4	4	4	4	4	3	4	4	4	29.2	29.2	29.2	35.144	305	305;305;158;125;81	3.07	14		15		0	76.766	By MS/MS	By MS/MS	By MS/MS	By MS/MS	By MS/MS	By MS/MS	18.4
A0A024R875;A0A024R862;A0A024R8A2;Q14C86;F8W9S7;C9IZ08;B4DK42;H0Y7I9;B3KN67;H0Y4E7;B4DGD8;B0QZ65;A0A0A0MQV8;B3KTX2;C9IZX9;B3KMM3	A0A024R875;A0A024R862;A0A024R8A2;Q14C86;F8W9S7;C9IZ08;B4DK42;H0Y7I9;B3KN67;H0Y4E7;B4DGD8	12;12;12;12;11;9;9;8;7;7;6;4;4;3;1;1	12;12;12;12;11;9;9;8;7;7;6;4;4;3;1;1	12;12;12;12;11;9;9;8;7;7;6;4;4;3;1;1	GTPase-activating protein and VPS9 domain-containing protein 1	GAPVD1	;;;;;;;;;;	16	12	12	12	6	7	7	6	6	8	6	7	7	6	6	8	6	7	7	6	6	8	16.4	16.4	16.4	159.75	1433	1433;1460;1487;1478;1412;988;993;837;823;830;756;497;629;493;117;171	3.29	22		23	3	0	93.137	By MS/MS	By MS/MS	By MS/MS	By MS/MS	By MS/MS	By MS/MS	7
B1AMB1;B1AMB2;A0A024R863;Q9BPZ7	B1AMB1;B1AMB2;A0A024R863;Q9BPZ7	1;1;1;1	1;1;1;1	1;1;1;1	Target of rapamycin complex 2 subunit MAPKAP1	MAPKAP1	;;;	4	1	1	1	1	1	1	1	1	1	1	1	1	1	1	1	1	1	1	1	1	1	15.1	15.1	15.1	10.36	93	93;132;486;522	4	3	3	3	3	0.00030931	10.974	By MS/MS	By MS/MS	By MS/MS	By MS/MS	By MS/MS	By MS/MS	15.1
B2R780;A0A024R868;Q9UKU9;B4DTH4;Q53F22;A0A024R908;O95841	B2R780;A0A024R868;Q9UKU9;B4DTH4;Q53F22;A0A024R908;O95841	2;2;2;1;1;1;1	2;2;2;1;1;1;1	2;2;2;1;1;1;1	Angiopoietin-related protein 2;Angiopoietin-related protein 1	ANGPTL2;ANGPTL1	;;;;;;	7	2	2	2	1	1	1	1	2	2	1	1	1	1	2	2	1	1	1	1	2	2	6.3	6.3	6.3	57.05	493	493;493;493;280;491;491;491	5.5		3		5	0	86.756	By MS/MS	By MS/MS	By MS/MS	By MS/MS	By MS/MS	By MS/MS	3.4
B4DYI0;A0A024R869;Q92805;Q59HA1;H0YE54;R4GNH1	B4DYI0;A0A024R869;Q92805;Q59HA1	6;6;6;4;1;1	6;6;6;4;1;1	6;6;6;4;1;1	Golgin subfamily A member 1	GOLGA1	;;;	6	6	6	6	1	2	1	3	4	4	1	2	1	3	4	4	1	2	1	3	4	4	18.8	18.8	18.8	76.854	665	665;767;767;400;151;168	6		4		12	0.00042992	28.717	By matching	By MS/MS	By matching	By MS/MS	By MS/MS	By MS/MS	2
A0A024R870;Q6UWE0	A0A024R870;Q6UWE0	8;8	8;8	8;8	E3 ubiquitin-protein ligase LRSAM1	LRSAM1	;	2	8	8	8	2	3	2	6	6	7	2	3	2	6	6	7	2	3	2	6	6	7	23.9	23.9	23.9	83.593	723	723;723	4	7		21		0.00058072	60.435	By MS/MS	By MS/MS	By MS/MS	By MS/MS	By MS/MS	By MS/MS	7.2
A0A024R872;Q96TA1;Q9H8K1;Q2YD88;Q9H6L6	A0A024R872;Q96TA1	37;37;13;8;5	37;37;13;8;5	37;37;13;8;5	Niban-like protein 1	C9orf88;FAM129B	;	5	37	37	37	27	30	27	29	30	28	27	30	27	29	30	28	27	30	27	29	30	28	64.1	64.1	64.1	82.682	733	733;746;396;327;201	3.74	131	19	159	53	0	323.31	By MS/MS	By MS/MS	By MS/MS	By MS/MS	By MS/MS	By MS/MS	51.3
Q5T9B9;Q96CG0;A8K2X4;A0A024R878;P17813;B4DYI8;F5GX88;B7Z6Y5;B4DTC8	Q5T9B9;Q96CG0;A8K2X4;A0A024R878;P17813;B4DYI8;F5GX88;B7Z6Y5	3;3;3;3;3;2;2;2;1	3;3;3;3;3;2;2;2;1	3;3;3;3;3;2;2;2;1	Endoglin	ENG	;;;;;;;	9	3	3	3	2	2	2	2	2	3	2	2	2	2	2	3	2	2	2	2	2	3	12.2	12.2	12.2	67.541	625	625;658;658;658;658;390;476;476;303	4.23	6	9	7	9	0	105.04	By MS/MS	By MS/MS	By MS/MS	By MS/MS	By MS/MS	By MS/MS	7
B5BU53;B2R9L6;A0A024R880;P50750	B5BU53;B2R9L6;A0A024R880;P50750	2;2;2;2	1;1;1;1	1;1;1;1	Cyclin-dependent kinase 9	CDK9	;;;	4	2	1	1	2	2	1	0	0	0	1	1	0	0	0	0	1	1	0	0	0	0	9.4	7.3	7.3	42.778	372	372;372;372;372	3		2			0.00097847	4.5698	By MS/MS	By MS/MS	By matching				9.4
B4E2V5;B4DZK8;A0A024R882;P27105;F8VSL7;B4E310	B4E2V5;B4DZK8;A0A024R882;P27105	17;17;17;17;4;3	17;17;17;17;4;3	17;17;17;17;4;3	Erythrocyte band 7 integral membrane protein	STOM	;;;	6	17	17	17	14	15	14	16	16	16	14	15	14	16	16	16	14	15	14	16	16	16	72.6	72.6	72.6	25.964	237	237;280;288;288;168;187	4.71	31	75	42	101	0	323.31	By MS/MS	By MS/MS	By MS/MS	By MS/MS	By MS/MS	By MS/MS	72.6
A0A024R883;O75348;F2Z307;O95670	A0A024R883;O75348	8;8;2;2	8;8;2;2	8;8;2;2	V-type proton ATPase subunit G 1	ATP6V1G1	;	4	8	8	8	7	8	8	7	7	7	7	8	8	7	7	7	7	8	8	7	7	7	68.6	68.6	68.6	13.757	118	118;118;99;118	4.12	29	12	30	27	0	323.31	By MS/MS	By MS/MS	By MS/MS	By MS/MS	By MS/MS	By MS/MS	68.6
A0A024R884;F5H7V9;D3YHM4;J3QSU6;Q4LE33;P24821;A7MBN2;E9PC84;H0YGZ3;B4E1W8;F5H5D6	A0A024R884;F5H7V9;D3YHM4;J3QSU6;Q4LE33;P24821;A7MBN2;E9PC84	11;10;10;10;10;10;7;7;5;3;1	11;10;10;10;10;10;7;7;5;3;1	11;10;10;10;10;10;7;7;5;3;1	Tenascin	TNC;TNC variant protein	;;;;;;;	11	11	11	11	7	6	10	4	4	4	7	6	10	4	4	4	7	6	10	4	4	4	9	9	9	240.91	2201	2201;1838;1840;2019;2233;2201;1927;1928;615;1080;92	4.27	3	28	2	16	0	124.24	By MS/MS	By MS/MS	By MS/MS	By MS/MS	By MS/MS	By MS/MS	6.5
Q96KB7;H0Y5D5;Q9BTG3;B4E0A3;Q5SYW2;A0A024R885;F5H2X7;Q9ULV3;F6WSM2;F6VD24;B7Z3U7	Q96KB7;H0Y5D5;Q9BTG3;B4E0A3;Q5SYW2;A0A024R885;F5H2X7;Q9ULV3;F6WSM2;F6VD24;B7Z3U7	2;2;2;2;2;2;2;2;1;1;1	2;2;2;2;2;2;2;2;1;1;1	2;2;2;2;2;2;2;2;1;1;1	Cip1-interacting zinc finger protein	CIZ1	;;;;;;;;;;	11	2	2	2	1	2	1	0	0	0	1	2	1	0	0	0	1	2	1	0	0	0	12.6	12.6	12.6	45.93	414	414;820;837;837;870;898;954;898;168;252;924	3		4			0.00097656	4.5374	By MS/MS	By MS/MS	By MS/MS				4.6
A0A024R889;A0A0D9SF54;B4DTV8;Q14917;A0A0D9SFF6;A0A1B0GTB7;A0A0D9SFH4;A0A1B0GW19;A0A1B0GWE2;A0A1B0GTD1;A0A1B0GV13	A0A024R889;A0A0D9SF54;B4DTV8	114;112;59;15;7;4;2;1;1;1;1	1;1;1;0;0;0;0;0;0;0;0	0;0;0;0;0;0;0;0;0;0;0		SPTAN1	;;	11	114	1	0	38	48	67	98	94	95	0	0	0	1	1	1	0	0	0	0	0	0	59	1.2	0	282.25	2452	2452;2457;1176;475;153;22;68;11;12;28;103	7				5	0.00038052	20.55	By matching	By matching	By matching	By MS/MS	By MS/MS	By MS/MS	25.9
A8K1C7;A0A024R892;Q8IWT6;Q9NW37;Q96SW8	A8K1C7;A0A024R892;Q8IWT6;Q9NW37;Q96SW8	3;3;3;2;2	3;3;3;2;2	3;3;3;2;2	Volume-regulated anion channel subunit LRRC8A	LRRC8A	;;;;	5	3	3	3	2	2	2	3	3	2	2	2	2	3	3	2	2	2	2	3	3	2	6.3	6.3	6.3	94.172	810	810;810;810;221;474	5.44		7		11	0.0012074	4.3407	By MS/MS	By MS/MS	By MS/MS	By MS/MS	By MS/MS	By MS/MS	4.1
A0A0C4DFV9;B2RCX0;A0A024R895;Q5VXV3;Q01105;A0A087X027;P0DME0	A0A0C4DFV9;B2RCX0;A0A024R895;Q5VXV3;Q01105;A0A087X027;P0DME0	12;12;12;12;12;7;7	12;12;12;12;12;7;7	12;12;12;12;12;7;7	Protein SET;Protein SETSIP	SET;SETSIP	;;;;;;	7	12	12	12	11	10	11	9	11	10	11	10	11	9	11	10	11	10	11	9	11	10	47.4	47.4	47.4	31.124	266	266;277;277;290;290;292;302	4.28	28	36	21	45	0	279.99	By MS/MS	By MS/MS	By MS/MS	By MS/MS	By MS/MS	By MS/MS	47.4
A0A024R896;B7ZC38;Q9NR46;B7ZC39;F8WFB9;Q71RA6	A0A024R896;B7ZC38;Q9NR46;B7ZC39	4;4;4;3;1;1	4;4;4;3;1;1	4;4;4;3;1;1	Endophilin-B2	SH3GLB2	;;;	6	4	4	4	1	1	2	4	3	3	1	1	2	4	3	3	1	1	2	4	3	3	19.7	19.7	19.7	43.973	395	395;400;395;374;127;255	3.93	4		11		0.00078637	5.9652	By MS/MS	By MS/MS	By MS/MS	By MS/MS	By MS/MS	By MS/MS	6.6
B3KPC7;A0A024R897;Q9BPX5	B3KPC7;A0A024R897;Q9BPX5	7;7;7	7;7;7	7;7;7	Actin-related protein 2/3 complex subunit 5;Actin-related protein 2/3 complex subunit 5-like protein	ARPC5L	;;	3	7	7	7	3	5	5	5	6	5	3	5	5	5	6	5	3	5	5	5	6	5	62.7	62.7	62.7	16.971	153	153;153;153	3.94	13	10	19	9	0.00058207	60.903	By MS/MS	By MS/MS	By MS/MS	By MS/MS	By MS/MS	By MS/MS	32.7
Q5T1S5;A0A0S2Z4Z5;A0A024R8A0;Q7Z6M1	Q5T1S5;A0A0S2Z4Z5;A0A024R8A0;Q7Z6M1	2;2;2;2	2;2;2;2	2;2;2;2	Rab9 effector protein with kelch motifs	RABEPK	;;;	4	2	2	2	1	2	2	0	0	0	1	2	2	0	0	0	1	2	2	0	0	0	14.8	14.8	14.8	26.327	244	244;321;372;372	1	6				0.001889	3.9646	By MS/MS	By MS/MS	By MS/MS				6.1
A0A024R8A5;Q6PJQ8;Q5BJF6;B4DIL2;S4R3R9;B4DUU0	A0A024R8A5;Q6PJQ8;Q5BJF6	4;3;3;1;1;1	4;3;3;1;1;1	4;3;3;1;1;1	Outer dense fiber protein 2	ODF2	;;	6	4	4	4	2	1	0	1	2	1	2	1	0	1	2	1	2	1	0	1	2	1	9.8	9.8	9.8	93.253	805	805;174;829;147;241;576	5		3	1	3	0.0018639	3.743	By MS/MS	By matching		By matching	By MS/MS	By MS/MS	4.5
A0A024R8A6;Q9HC98;Q5TBH0;Q5TBG7;Q5TBH2;Q5TBH1	A0A024R8A6;Q9HC98;Q5TBH0;Q5TBG7;Q5TBH2;Q5TBH1	3;3;2;2;2;2	2;2;1;1;1;1	2;2;1;1;1;1	Serine/threonine-protein kinase Nek6	NEK6	;;;;;	6	3	2	2	1	1	1	2	2	2	0	0	0	1	1	1	0	0	0	1	1	1	18.8	13.7	13.7	35.714	313	313;313;200;219;220;222	5			3		0.0022878	3.4911	By matching	By matching	By matching	By MS/MS	By MS/MS	By MS/MS	5.1
A0A024R8A7;Q96I24	A0A024R8A7;Q96I24	21;21	19;19	19;19	Far upstream element-binding protein 3	hCG_31253;FUBP3	;	2	21	19	19	15	17	19	16	16	16	13	15	17	15	15	16	13	15	17	15	15	16	62.8	61.2	61.2	61.64	572	572;572	4.81	14	62	8	75	0	143.98	By MS/MS	By MS/MS	By MS/MS	By MS/MS	By MS/MS	By MS/MS	46.5
Q59F95;A0A024R8C8;Q9NVG8;A0A024R8B1;B4DHM6;B3KNG3	Q59F95;A0A024R8C8;Q9NVG8;A0A024R8B1;B4DHM6	7;7;7;5;5;2	7;7;7;5;5;2	7;7;7;5;5;2	TBC1 domain family member 13	TBC1D13	;;;;	6	7	7	7	4	2	5	6	5	4	4	2	5	6	5	4	4	2	5	6	5	4	27.6	27.6	27.6	41.506	355	355;400;400;275;324;113	3.32	13		18		0.00034483	15.299	By MS/MS	By MS/MS	By MS/MS	By MS/MS	By MS/MS	By MS/MS	19.7
Q9BTA1;B3KQE8;B3KNH1;A0A024R8D2;Q6P1M0	Q9BTA1;B3KQE8;B3KNH1;A0A024R8D2;Q6P1M0	3;3;3;3;3	3;3;3;3;3	3;3;3;3;3	Long-chain fatty acid transport protein 4	SLC27A4	;;;;	5	3	3	3	1	2	1	3	3	3	1	2	1	3	3	3	1	2	1	3	3	3	17.8	17.8	17.8	28.826	258	258;378;511;643;643	5.77		4		9	0.00079239	6.2161	By MS/MS	By MS/MS	By MS/MS	By MS/MS	By MS/MS	By MS/MS	7.8
A0A024R8E4;Q9BV86;S4R344;S4R3J7;S4R338	A0A024R8E4;Q9BV86	10;10;3;3;3	10;10;3;3;3	10;10;3;3;3	N-terminal Xaa-Pro-Lys N-methyltransferase 1;N-terminal Xaa-Pro-Lys N-methyltransferase 1, N-terminally processed	C9orf32;NTMT1	;	5	10	10	10	6	5	4	8	7	7	6	5	4	8	7	7	6	5	4	8	7	7	49.3	49.3	49.3	25.387	223	223;223;70;109;135	3.85	15	6	25	6	0	147.74	By MS/MS	By MS/MS	By MS/MS	By MS/MS	By MS/MS	By MS/MS	25.1
A0A024R8E5;P20908;Q59EE7;B2ZZ86;Q96HC0	A0A024R8E5;P20908;Q59EE7;B2ZZ86	12;12;11;11;5	12;12;11;11;5	2;2;2;2;2	Collagen alpha-1(V) chain	COL5A1	;;;	5	12	12	2	10	11	12	9	8	10	10	11	12	9	8	10	1	2	2	2	2	2	12.8	12.8	2.1	183.56	1838	1838;1838;1792;1838;591	4.79		47		38	0	304.42	By MS/MS	By MS/MS	By MS/MS	By MS/MS	By MS/MS	By MS/MS	10.8
A0A024R8G6;O43805;A0A087WV26	A0A024R8G6;O43805;A0A087WV26	3;3;2	3;3;2	3;3;2	Sjoegren syndrome nuclear autoantigen 1	SSNA1	;;	3	3	3	3	2	1	2	1	2	3	2	1	2	1	2	3	2	1	2	1	2	3	34.5	34.5	34.5	13.596	119	119;119;81	3.33	5		7		0	74.995	By MS/MS	By MS/MS	By MS/MS	By MS/MS	By MS/MS	By MS/MS	25.2
B1AMY1;B1AMX7;B1AMX8;B4DGI3;E5KBQ3;A0A024R8H5;Q12933	B1AMY1;B1AMX7;B1AMX8;B4DGI3;E5KBQ3;A0A024R8H5;Q12933	1;1;1;1;1;1;1	1;1;1;1;1;1;1	1;1;1;1;1;1;1	TNF receptor-associated factor 2	TRAF2	;;;;;;	7	1	1	1	1	1	1	1	1	1	1	1	1	1	1	1	1	1	1	1	1	1	16.5	16.5	16.5	12.963	121	121;171;193;455;501;501;501	3.38	6	4	3	3	0.0009816	4.6192	By MS/MS	By MS/MS	By MS/MS	By MS/MS	By MS/MS	By MS/MS	16.5
A9J571;A0A140F1N4;A0A024R8H6;Q15059	A9J571;A0A140F1N4;A0A024R8H6;Q15059	1;1;1;1	1;1;1;1	1;1;1;1	Bromodomain-containing protein 3	BRD3	;;;	4	1	1	1	1	0	1	0	0	0	1	0	1	0	0	0	1	0	1	0	0	0	45.9	45.9	45.9	8.1793	74	74;556;726;726	3		2			0.00039841	23.524	By MS/MS		By MS/MS				45.9
A0A024R8I2;A0A140VK64;Q9BSL1	A0A024R8I2;A0A140VK64;Q9BSL1	8;8;8	8;8;8	8;8;8	Ubiquitin-associated domain-containing protein 1	UBADC1;UBAC1	;;	3	8	8	8	3	1	1	4	5	6	3	1	1	4	5	6	3	1	1	4	5	6	28.2	28.2	28.2	45.209	404	404;405;405	3.95	5	1	15		0.00028106	7.6272	By MS/MS	By MS/MS	By MS/MS	By MS/MS	By MS/MS	By MS/MS	14.1
J3KSI8;J3QQS1;A0A024R8L0;J3QLS3;Q9Y2R9	J3KSI8;J3QQS1;A0A024R8L0;J3QLS3;Q9Y2R9	2;2;2;2;2	2;2;2;2;2	2;2;2;2;2	28S ribosomal protein S7, mitochondrial	MRPS7	;;;;	5	2	2	2	0	0	1	1	2	2	0	0	1	1	2	2	0	0	1	1	2	2	9	9	9	18.274	156	156;172;242;271;242	6.5		1		7	0.0031334	3.2011			By MS/MS	By matching	By MS/MS	By MS/MS	0
B4DFG2;A6NG10;K7EMC9;Q7Z511;A0A024R8L1;Q969T9;K7EIK1	B4DFG2;A6NG10;K7EMC9;Q7Z511;A0A024R8L1;Q969T9;K7EIK1	2;2;2;2;2;2;1	2;2;2;2;2;2;1	2;2;2;2;2;2;1	WW domain-binding protein 2	WBP2	;;;;;;	7	2	2	2	0	1	2	2	1	2	0	1	2	2	1	2	0	1	2	2	1	2	18.1	18.1	18.1	23.384	216	216;239;257;261;261;261;205	3.29	6		8		0.00050761	44.068		By MS/MS	By MS/MS	By MS/MS	By MS/MS	By MS/MS	0
K7ELY0;G5EA37;A0A024R8L5;Q5MNZ9;B4DX63	K7ELY0;G5EA37;A0A024R8L5;Q5MNZ9;B4DX63	4;4;4;4;3	4;4;4;4;3	4;4;4;4;3	WD repeat domain phosphoinositide-interacting protein 1	WIPI1	;;;;	5	4	4	4	2	2	2	4	2	3	2	2	2	4	2	3	2	2	2	4	2	3	40	40	40	22.343	205	205;364;446;446;364	3.4	6		9		0.00078145	5.8362	By MS/MS	By MS/MS	By MS/MS	By MS/MS	By MS/MS	By MS/MS	16.6
A0A024R8T3;A0A024R8L7;Q15067;K7ELT1;I3L0T4;I3L2U4;B4DU07;I3L4S5;K7ENF1;K7ESC7	A0A024R8T3;A0A024R8L7;Q15067;K7ELT1;I3L0T4	9;9;9;6;6;4;3;1;1;1	9;9;9;6;6;4;3;1;1;1	9;9;9;6;6;4;3;1;1;1	Acyl-coenzyme A oxidase;Peroxisomal acyl-coenzyme A oxidase 1	ACOX1	;;;;	10	9	9	9	3	2	4	6	7	7	3	2	4	6	7	7	3	2	4	6	7	7	17	17	17	74.441	660	660;660;660;156;223;71;592;108;132;153	5.79		10		23	0.00034638	15.52	By MS/MS	By MS/MS	By MS/MS	By MS/MS	By MS/MS	By MS/MS	7.6
B4DWV9;A0A024R8M0;Q14344	B4DWV9;A0A024R8M0;Q14344	4;4;4	4;4;4	4;4;4	Guanine nucleotide-binding protein subunit alpha-13	GNA13	;;	3	4	4	4	1	2	2	3	4	4	1	2	2	3	4	4	1	2	2	3	4	4	16.5	16.5	16.5	40.975	352	352;377;377	5.24	2	4	1	10	0.00029842	9.5379	By MS/MS	By MS/MS	By MS/MS	By MS/MS	By MS/MS	By MS/MS	4
A0A024R8M4;Q14558;C9J168;B4DP31;C9JUN4;C9JKT9;C9JNQ3	A0A024R8M4;Q14558;C9J168;B4DP31	6;6;4;4;2;1;1	5;5;3;3;2;1;1	5;5;3;3;2;1;1	Phosphoribosyl pyrophosphate synthase-associated protein 1	PRPSAP1	;;;	7	6	5	5	3	3	3	5	5	5	3	3	3	4	4	5	3	3	3	4	4	5	24.7	20.8	20.8	39.393	356	356;356;230;282;157;89;104	2.93	15		14		0.00032819	12.952	By MS/MS	By MS/MS	By MS/MS	By MS/MS	By MS/MS	By MS/MS	12.6
A0A024R8P8;P63173;J3KT73;J3QL01;J3KSP2	A0A024R8P8;P63173;J3KT73;J3QL01	6;6;4;4;2	6;6;4;4;2	6;6;4;4;2	60S ribosomal protein L38	RPL38	;;;	5	6	6	6	6	6	5	6	6	6	6	6	5	6	6	6	6	6	5	6	6	6	57.1	57.1	57.1	8.2178	70	70;70;64;67;21	3.88	37	14	36	25	0	135.3	By MS/MS	By MS/MS	By MS/MS	By MS/MS	By MS/MS	By MS/MS	57.1
A0A024R8Q1;P10253;B7Z5V6;I3L0S5;I3L3L3	A0A024R8Q1;P10253	12;12;4;2;2	12;12;4;2;2	12;12;4;2;2	Lysosomal alpha-glucosidase;76 kDa lysosomal alpha-glucosidase;70 kDa lysosomal alpha-glucosidase	GAA	;	5	12	12	12	2	4	5	8	10	11	2	4	5	8	10	11	2	4	5	8	10	11	22.6	22.6	22.6	105.34	952	952;952;644;208;284	5.44	4	14	2	34	0.00050994	44.369	By MS/MS	By MS/MS	By MS/MS	By MS/MS	By MS/MS	By MS/MS	4.7
A0A024R8R4;Q8TAT6;I3L4U9;A0A0D9SFI9;B4DG89	A0A024R8R4;Q8TAT6;I3L4U9	11;11;6;5;5	11;11;6;5;5	11;11;6;5;5	Nuclear protein localization protein 4 homolog	NPLOC4	;;	5	11	11	11	10	10	10	10	11	11	10	10	10	10	11	11	10	10	10	10	11	11	24.7	24.7	24.7	68.119	608	608;608;135;134;456	4.11	33	17	29	33	0.00051151	44.826	By MS/MS	By MS/MS	By MS/MS	By MS/MS	By MS/MS	By MS/MS	23
I3L2L5;A0A024R8R5;I3L4Q0;C9JLW8;I3L317;I3L3A7	I3L2L5;A0A024R8R5;I3L4Q0;C9JLW8;I3L317	4;4;4;4;3;1	4;4;4;4;3;1	4;4;4;4;3;1	Protein FAM195B	FAM195B;hCG_1818442	;;;;	6	4	4	4	4	3	4	3	3	2	4	3	4	3	3	2	4	3	4	3	3	2	60.9	60.9	60.9	10.463	92	92;97;118;97;117;63	4.24	5	7		9	0.00034795	15.782	By MS/MS	By MS/MS	By MS/MS	By matching	By MS/MS	By MS/MS	60.9
A0A024R8R6;Q86X02	A0A024R8R6;Q86X02	2;2	2;2	2;2	Cerebellar degeneration-related protein 2-like	CDR2L	;	2	2	2	2	0	0	1	1	1	1	0	0	1	1	1	1	0	0	1	1	1	1	10.5	10.5	10.5	53.01	465	465;465	6		1		3	0.0018939	4.005			By MS/MS	By MS/MS	By matching	By MS/MS	0
A0A024R8S3;P61956;A8MUA9;A8MU27;Q6EEV6;P55854	A0A024R8S3;P61956	4;4;1;1;1;1	4;4;1;1;1;1	4;4;1;1;1;1	Small ubiquitin-related modifier;Small ubiquitin-related modifier 2	SUMO2	;	6	4	4	4	3	3	3	4	3	3	3	3	3	4	3	3	3	3	3	4	3	3	33.7	33.7	33.7	10.871	95	95;95;135;147;95;103	3.18	15	4	12	3	0.00028794	8.2608	By MS/MS	By MS/MS	By MS/MS	By MS/MS	By MS/MS	By MS/MS	33.7
A0A024R8S5;P07237;B4DNL5;B4DUA5;H7BZ94;B4DLN6;H0Y3Z3;B4DJS0;I3L398;Q96C96;B3KTQ9;I3L312;I3L3U6;I3L0S0;I3NI03;I3L4M2;I3L3P5;B4DNP9;I3L514;I3L1Y5	A0A024R8S5;P07237;B4DNL5;B4DUA5;H7BZ94;B4DLN6	59;59;55;50;50;44;28;24;23;23;22;21;14;13;13;11;10;7;5;2	59;59;55;50;50;44;28;24;23;23;22;21;14;13;13;11;10;7;5;2	59;59;55;50;50;44;28;24;23;23;22;21;14;13;13;11;10;7;5;2	Protein disulfide-isomerase	P4HB	;;;;;	20	59	59	59	48	48	51	51	52	53	48	48	51	51	52	53	48	48	51	51	52	53	87.8	87.8	87.8	57.116	508	508;508;492;452;464;451;274;242;200;273;185;208;188;148;166;117;156;223;106;54	4.67	126	271	128	373	0	323.31	By MS/MS	By MS/MS	By MS/MS	By MS/MS	By MS/MS	By MS/MS	85
Q53G91;A0A024R8U1;O15427	Q53G91;A0A024R8U1;O15427	2;2;2	2;2;2	2;2;2	Monocarboxylate transporter 4	SLC16A3	;;	3	2	2	2	1	1	1	2	2	2	1	1	1	2	2	2	1	1	1	2	2	2	5.2	5.2	5.2	49.483	465	465;465;465	5.29		6	6	9	0.00027412	7.0621	By MS/MS	By MS/MS	By MS/MS	By MS/MS	By MS/MS	By MS/MS	5.2
J3QL05;J3KP15;Q8NAK9;Q53FN0;A0A024R8U5;Q01130;B3KUY1;B3KX15;Q6NXQ0;Q8N220;B3KVY2;B3KUF7;A0A024R3A8;Q9BRL6	J3QL05;J3KP15;Q8NAK9;Q53FN0;A0A024R8U5;Q01130;B3KUY1;B3KX15;Q6NXQ0;Q8N220;B3KVY2;B3KUF7	7;7;7;7;7;7;5;4;4;4;4;4;1;1	7;7;7;7;7;7;5;4;4;4;4;4;1;1	7;7;7;7;7;7;5;4;4;4;4;4;1;1	Serine/arginine-rich splicing factor 2	SRSF2;SFRS2	;;;;;;;;;;;	14	7	7	7	4	4	5	6	5	6	4	4	5	6	5	6	4	4	5	6	5	6	44.6	44.6	44.6	15.156	130	130;133;201;221;221;221;209;122;179;186;195;199;282;282	4.61	10	15	8	24	0	69.728	By MS/MS	By MS/MS	By MS/MS	By MS/MS	By MS/MS	By MS/MS	38.5
E7D7X9;A0A024R8U9;P32322;E2QRB3;E7D7Y0;A0A1B2JLU7;Q8TBX0;B7Z8T1;J3KQ22;J3QL24;J3QLK9;J3QL32;J3KTA8;J3QKT3;J3QRZ0;J3QR88;J3QL23;J3QKT4	E7D7X9;A0A024R8U9;P32322;E2QRB3;E7D7Y0;A0A1B2JLU7;Q8TBX0;B7Z8T1;J3KQ22	13;13;13;12;12;12;8;7;7;6;5;5;4;4;4;4;4;4	13;13;13;12;12;12;8;7;7;6;5;5;4;4;4;4;4;4	4;4;4;4;4;4;0;4;4;4;4;4;4;4;4;3;3;0	Pyrroline-5-carboxylate reductase;Pyrroline-5-carboxylate reductase 1, mitochondrial	PYCR1	;;;;;;;;	18	13	13	4	7	7	8	9	9	8	7	7	8	9	9	8	2	2	2	3	3	2	52.4	52.4	14.4	33.39	319	319;319;319;288;319;319;171;240;253;225;165;217;84;94;115;132;173;242	5.05		37		39	0	212.37	By MS/MS	By MS/MS	By MS/MS	By MS/MS	By MS/MS	By MS/MS	28.2
A0A024R8V0;A0A0S2Z5A5;Q9UHD8;A0A024R8Q0;A0A0S2Z5W9;Q1WWK5;K7EL40;K7EK18;K7ER52;K7EIE4;K7EQD7;K7EJZ2;K7ELJ9;K7ENL0;B4DTL7;K7EJV0;K7EPY1;K7EIR4;K7EKN4;K7EN52;K7ENQ5;K7ER14;K7EJL9;K7EJ51;A2VCQ5;K7EQ08;K7ERG1;K7ER34	A0A024R8V0;A0A0S2Z5A5;Q9UHD8;A0A024R8Q0;A0A0S2Z5W9	47;45;45;34;25;20;18;15;13;13;13;12;12;12;12;11;11;10;10;10;10;10;7;6;4;3;2;1	47;45;45;34;25;20;18;15;13;13;13;12;12;12;12;11;11;10;10;10;10;10;7;6;4;3;2;1	47;45;45;34;25;20;18;15;13;13;13;12;12;12;12;11;11;10;10;10;10;10;7;6;4;3;2;1	Septin-9	2023-09-09	;;;;	28	47	47	47	40	39	43	38	38	38	40	39	43	38	38	38	40	39	43	38	38	38	76.4	76.4	76.4	63.633	568	568;568;586;422;353;341;209;195;151;157;165;135;144;152;194;125;151;104;107;115;127;159;189;134;85;57;35;90	4.54	53	207	53	195	0	323.31	By MS/MS	By MS/MS	By MS/MS	By MS/MS	By MS/MS	By MS/MS	74.1
A0A024R8W0;P38919;I3L3H2	A0A024R8W0;P38919	17;17;4	15;15;3	15;15;3	Eukaryotic initiation factor 4A-III;Eukaryotic initiation factor 4A-III, N-terminally processed	DDX48;EIF4A3	;	3	17	15	15	11	12	14	16	13	15	10	11	13	14	11	13	10	11	13	14	11	13	47.2	41.6	41.6	46.871	411	411;411;125	4.79	6	51	9	51	0.0005005	42.838	By MS/MS	By MS/MS	By MS/MS	By MS/MS	By MS/MS	By MS/MS	28.5
E9PQC4;A0A024R8Y0;Q9BZD4;B1AQT4;E9PP32	E9PQC4;A0A024R8Y0;Q9BZD4;B1AQT4;E9PP32	2;2;2;1;1	2;2;2;1;1	2;2;2;1;1	Kinetochore protein Nuf2	NUF2;CDCA1	;;;;	5	2	2	2	1	1	1	0	0	0	1	1	1	0	0	0	1	1	1	0	0	0	10.8	10.8	10.8	48.832	417	417;464;464;202;221	1	3				0.0075314	2.4849	By MS/MS	By MS/MS	By MS/MS				2.9
A0A0C4DG88;B3KRE9;A0A0P0GE07;A0A024R8Y2;P14859	A0A0C4DG88;B3KRE9;A0A0P0GE07;A0A024R8Y2;P14859	1;1;1;1;1	1;1;1;1;1	1;1;1;1;1	POU domain protein;POU domain, class 2, transcription factor 1	POU2F1	;;;;	5	1	1	1	1	1	0	0	0	0	1	1	0	0	0	0	1	1	0	0	0	0	3.2	3.2	3.2	58.683	561	561;741;743;743;743	3		2			0.0087155	2.4062	By MS/MS	By MS/MS					3.2
Q5VV87;Q53GB9;A0A024R8Z1;Q5VV89;O14880	Q5VV87;Q53GB9;A0A024R8Z1;Q5VV89;O14880	2;2;2;2;2	2;2;2;2;2	2;2;2;2;2	Microsomal glutathione S-transferase 3	MGST3	;;;;	5	2	2	2	1	2	1	1	1	1	1	2	1	1	1	1	1	2	1	1	1	1	18.6	18.6	18.6	14.379	129	129;152;152;166;152	5		6		6	0.00030893	10.902	By MS/MS	By MS/MS	By MS/MS	By MS/MS	By MS/MS	By MS/MS	18.6
E9PNU1;Q59GR0;B4DXC8;A0A024R8Z7;Q9Y5B8	E9PNU1;Q59GR0;B4DXC8;A0A024R8Z7;Q9Y5B8	1;1;1;1;1	1;1;1;1;1	1;1;1;1;1	Nucleoside diphosphate kinase 7	NME7	;;;;	5	1	1	1	1	1	1	1	0	0	1	1	1	1	0	0	1	1	1	1	0	0	5.5	5.5	5.5	28.888	256	256;283;339;340;376	2	3		1		0.0047733	2.8561	By MS/MS	By MS/MS	By MS/MS	By MS/MS			5.5
A0A024R904;Q9HB71;Q6NVY0;B4DFD3;B2ZWH1	A0A024R904;Q9HB71;Q6NVY0	13;13;12;4;3	13;13;12;4;3	13;13;12;4;3	Calcyclin-binding protein	CACYBP	;;	5	13	13	13	11	10	9	10	11	10	11	10	9	10	11	10	11	10	9	10	11	10	67.1	67.1	67.1	26.21	228	228;228;228;131;50	3.34	49	10	58	6	0	323.31	By MS/MS	By MS/MS	By MS/MS	By MS/MS	By MS/MS	By MS/MS	62.7
Q6MZT2;A0A024R906;Q16832;Q5T241;H0Y570	Q6MZT2;A0A024R906;Q16832	4;4;4;1;1	4;4;4;1;1	4;4;4;1;1	Discoidin domain-containing receptor 2	DKFZp686D1354;DDR2	;;	5	4	4	4	2	1	2	4	2	4	2	1	2	4	2	4	2	1	2	4	2	4	8.7	8.7	8.7	96.745	855	855;855;855;166;171	5.67		5		10	0.00028563	8.0209	By MS/MS	By MS/MS	By MS/MS	By MS/MS	By MS/MS	By MS/MS	5.7
A0A024R911;Q9UBH6	A0A024R911;Q9UBH6	4;4	4;4	4;4	Xenotropic and polytropic retrovirus receptor 1	XPR1	;	2	4	4	4	1	2	2	4	2	3	1	2	2	4	2	3	1	2	2	4	2	3	11.1	11.1	11.1	81.534	696	696;696	5.57		5		9	0.00033887	14.368	By MS/MS	By MS/MS	By MS/MS	By MS/MS	By MS/MS	By MS/MS	3.6
A0A024R912;Q9BZX2;B4DGD3	A0A024R912;Q9BZX2;B4DGD3	7;7;5	7;7;5	7;7;5	Uridine kinase;Uridine-cytidine kinase 2	UCK2	;;	3	7	7	7	4	7	6	6	6	7	4	7	6	6	6	7	4	7	6	6	6	7	47.9	47.9	47.9	29.299	261	261;261;130	3.15	18		21		0.00048685	39.974	By MS/MS	By MS/MS	By MS/MS	By MS/MS	By MS/MS	By MS/MS	29.5
B2RAA8;A0A024R915;Q9BR61	B2RAA8;A0A024R915;Q9BR61	3;3;3	3;3;3	3;3;3	Acyl-CoA-binding domain-containing protein 6	ACBD6	;;	3	3	3	3	1	1	1	3	3	2	1	1	1	3	3	2	1	1	1	3	3	2	14.9	14.9	14.9	31.136	282	282;282;282	4	3		9		0.0005698	57.316	By MS/MS	By MS/MS	By MS/MS	By MS/MS	By MS/MS	By MS/MS	6.7
A0A087WV04;B4DZJ3;A0A024R929;Q9UBS9	A0A087WV04;B4DZJ3;A0A024R929;Q9UBS9	1;1;1;1	1;1;1;1	1;1;1;1	SUN domain-containing ossification factor	SUCO;C1orf9	;;;	4	1	1	1	0	0	0	1	1	0	0	0	0	1	1	0	0	0	0	1	1	0	4.1	4.1	4.1	77.421	691	691;1099;1405;1254	7				3	0.00054333	6.9056				By MS/MS	By MS/MS		0
A0A024R931;Q9BZQ6;Q9H941;H0Y498	A0A024R931;Q9BZQ6;Q9H941;H0Y498	2;2;1;1	2;2;1;1	2;2;1;1	alpha-1,2-Mannosidase;ER degradation-enhancing alpha-mannosidase-like protein 3	C1orf22;EDEM3	;;;	4	2	2	2	0	0	0	2	1	1	0	0	0	2	1	1	0	0	0	2	1	1	6	6	6	104.66	932	932;932;155;380	7				4	0.00032787	12.934				By MS/MS	By MS/MS	By MS/MS	0
A0A024R957;Q8NFQ8	A0A024R957;Q8NFQ8	6;6	6;6	6;6	Torsin-1A-interacting protein 2	TOR1AIP2	;	2	6	6	6	2	3	3	6	5	5	2	3	3	6	5	5	2	3	3	6	5	5	26.8	26.8	26.8	51.263	470	470;470	5.55		12		21	0	90.556	By MS/MS	By MS/MS	By MS/MS	By MS/MS	By MS/MS	By MS/MS	10.4
B2R8K8;A0A024R964;Q8TDX7;F8WAG2;F5H3U7;C9J1H8;Q5TBG1	B2R8K8;A0A024R964;Q8TDX7;F8WAG2	5;5;5;3;2;1;1	5;5;5;3;2;1;1	4;4;4;3;2;1;0	Serine/threonine-protein kinase Nek7	NEK7	;;;	7	5	5	4	4	4	4	5	5	4	4	4	4	5	5	4	3	3	3	4	4	3	26.2	26.2	20.9	34.537	302	302;302;302;82;62;32;207	3.69	14		16	5	0.00031646	11.687	By MS/MS	By MS/MS	By MS/MS	By MS/MS	By MS/MS	By MS/MS	20.2
A0A024R968;P23634;Q68DH9;A7E2D8;A8K8U3;A1L3B5;Q16720;A1X4P8;Q4J697;H0Y7S3;A0A024R2E4;Q4LE63;A0A024R2K6;Q01814;A1X4Q1;A1X4Q2	A0A024R968;P23634;Q68DH9;A7E2D8;A8K8U3	24;24;23;22;19;5;5;4;4;4;4;4;4;4;2;1	24;24;23;22;19;5;5;4;4;4;4;4;4;4;2;1	16;16;15;14;12;0;0;0;0;0;0;0;0;0;2;1	Calcium-transporting ATPase;Plasma membrane calcium-transporting ATPase 4	ATP2B4;DKFZp686M088	;;;;	16	24	24	16	11	10	16	20	20	22	11	10	16	20	20	22	9	7	10	12	12	14	32.4	32.4	25.3	133.93	1205	1205;1241;1205;1164;1164;874;1220;693;1099;1099;1198;1210;1243;1243;230;110	5.41	3	43	16	78	0	219.38	By MS/MS	By MS/MS	By MS/MS	By MS/MS	By MS/MS	By MS/MS	13.6
A0A024R972;P11047;Q6NVY8	A0A024R972;P11047	33;33;1	33;33;1	33;33;1	Laminin subunit gamma-1	LAMC1	;	3	33	33	33	18	19	18	24	24	23	18	19	18	24	24	23	18	19	18	24	24	23	25.9	25.9	25.9	174.01	1573	1573;1609;248	5.38		58	2	86	0	220.83	By MS/MS	By MS/MS	By MS/MS	By MS/MS	By MS/MS	By MS/MS	13.7
B2R7U5;A0A024R977;Q96BM9	B2R7U5;A0A024R977;Q96BM9	2;2;2	1;1;1	1;1;1	ADP-ribosylation factor-like protein 8A	ARL8A	;;	3	2	1	1	1	1	1	1	2	2	1	1	1	1	1	1	1	1	1	1	1	1	19.9	7.5	7.5	21.356	186	186;186;186	5.44		3	1	5	0.0053637	2.75	By MS/MS	By MS/MS	By MS/MS	By MS/MS	By MS/MS	By MS/MS	7.5
A0A024R978;Q9BZQ8	A0A024R978;Q9BZQ8	9;9	9;9	9;9	Protein Niban	C1orf24;FAM129A	;	2	9	9	9	8	8	7	6	5	5	8	8	7	6	5	5	8	8	7	6	5	5	17.9	17.9	17.9	103.13	928	928;928	2.86	30	3	24	1	0.00050942	44.309	By MS/MS	By MS/MS	By MS/MS	By MS/MS	By MS/MS	By MS/MS	16.2
A0A024R983;P10155;G5E9R9;D6RDN1;D6RE09;H0Y9N5	A0A024R983;P10155	14;14;4;2;2;2	14;14;4;2;2;2	7;7;0;2;2;2	60 kDa SS-A/Ro ribonucleoprotein	TROVE2	;	6	14	14	7	11	12	12	12	12	13	11	12	12	12	12	13	6	6	7	5	6	6	38.1	38.1	17.8	60.67	538	538;538;263;41;66;193	3.77	42	8	42	22	0	144.18	By MS/MS	By MS/MS	By MS/MS	By MS/MS	By MS/MS	By MS/MS	28.6
A0A024R994;O75131;Q05DL8;A0A087WYQ3;H0YB26;E5RHZ0;A0A087WXR6;A0A087WUS8;E5RFT7;Q4G168;B3KWK1;E7ENV7;B7Z370;Q8IYJ1;Q96A23;O95741;Q9HCH3;Q9UBL6	A0A024R994;O75131;Q05DL8;A0A087WYQ3;H0YB26	14;14;11;8;7;5;4;3;2;1;1;1;1;1;1;1;1;1	14;14;11;8;7;5;4;3;2;1;1;1;1;1;1;1;1;1	13;13;11;8;7;5;4;3;2;0;0;0;0;0;0;0;0;0	Copine-3	CPNE3	;;;;	18	14	14	13	7	9	6	12	13	11	7	9	6	12	13	11	6	8	5	11	12	10	38.2	38.2	36.5	60.13	537	537;537;262;234;262;153;139;135;79;108;382;552;575;553;557;557;593;633	3.72	30	1	49	6	0	133.75	By MS/MS	By MS/MS	By MS/MS	By MS/MS	By MS/MS	By MS/MS	22.5
A0A024R9B5;B4DMM7;Q15291;B4DLF8	A0A024R9B5;B4DMM7;Q15291	3;3;3;1	3;3;3;1	3;3;3;1	Retinoblastoma-binding protein 5	RBBP5	;;	4	3	3	3	2	3	2	1	1	1	2	3	2	1	1	1	2	3	2	1	1	1	15.8	15.8	15.8	59.152	538	538;573;538;410	4.2		7		3	0.00028703	8.1258	By MS/MS	By MS/MS	By MS/MS	By MS/MS	By MS/MS	By MS/MS	8.6
A0A024R9B7;P09669	A0A024R9B7;P09669	4;4	4;4	4;4	Cytochrome c oxidase subunit 6C	COX6C	;	2	4	4	4	3	3	3	2	2	2	3	3	3	2	2	2	3	3	3	2	2	2	41.3	41.3	41.3	8.7813	75	75;75	4.6		9		6	0.0035469	3.0737	By MS/MS	By MS/MS	By MS/MS	By MS/MS	By MS/MS	By MS/MS	41.3
B3KPZ7;A0A024R9C0;B4DYX8;Q6P1N1;Q9P0J1	B3KPZ7;A0A024R9C0;B4DYX8;Q6P1N1;Q9P0J1	4;4;4;4;4	4;4;4;4;4	4;4;4;4;4	[Pyruvate dehydrogenase [acetyl-transferring]]-phosphatase 1, mitochondrial	PPM2C;PDP1	;;;;	5	4	4	4	2	1	3	3	2	2	2	1	3	3	2	2	2	1	3	3	2	2	14	14	14	60.796	535	535;537;588;606;537	5.4		6		9	0.00076472	5.3491	By matching	By MS/MS	By MS/MS	By MS/MS	By MS/MS	By MS/MS	9
A0A024R9C1;P11940;E7EQV3;B3KT93;A0A087WTT1;B4DZW4;E7ERJ7;B4DQX0;A0A024R9E2;H0YAR2;Q5VX58;Q3ZCS4;Q9H361;E5RJB9;Q2VIP3;E5RGH3;E5RH24;H0YBN4;H0YB86;H0YAS6;H0YB75;H0YAP2;E5RHG7;H0YAS7;Q4VXU2;H0YC10;E5RGC4;E5RFD8;H0YAW6;E5RJM8;L0R533;B4DM75;Q96DU9	A0A024R9C1;P11940;E7EQV3;B3KT93;A0A087WTT1;B4DZW4;E7ERJ7;B4DQX0;A0A024R9E2	40;40;37;37;36;35;35;34;32;17;14;14;14;13;13;12;11;11;10;7;7;6;5;5;5;3;3;3;2;1;1;1;1	40;40;37;37;36;35;35;34;32;17;14;14;14;13;13;12;11;11;10;7;7;6;5;5;5;3;3;3;2;1;1;1;1	24;24;22;21;20;22;22;21;17;11;9;9;9;4;8;4;4;3;6;6;6;6;2;4;2;3;2;2;2;1;1;1;1	Polyadenylate-binding protein;Polyadenylate-binding protein 1	PABPC1	;;;;;;;;	33	40	40	24	32	34	36	33	33	32	32	34	36	33	33	32	19	20	22	19	19	18	67.5	67.5	51.6	70.67	636	636;636;591;636;522;591;604;604;419;284;631;631;631;129;630;108;118;174;165;169;183;131;75;136;614;42;43;61;187;38;146;350;382	4	134	91	122	123	0	323.31	By MS/MS	By MS/MS	By MS/MS	By MS/MS	By MS/MS	By MS/MS	55.2
A0A024R9D2;Q86UE4;H0YB56;H0YBJ8;H0YBE0	A0A024R9D2;Q86UE4	24;24;9;4;1	24;24;9;4;1	3;3;0;2;0	Protein LYRIC	MTDH	;	5	24	24	3	16	19	20	17	16	18	16	19	20	17	16	18	3	3	3	2	2	2	56.7	56.7	8.2	63.836	582	582;582;224;188;60	5	1	71		73	0	323.31	By MS/MS	By MS/MS	By MS/MS	By MS/MS	By MS/MS	By MS/MS	42.3
A0A024R9D3;P62888;E5RI99;A0A0B4J213;E5RJH3;A0A0C4DH44	A0A024R9D3;P62888;E5RI99	11;11;10;4;4;4	11;11;10;4;4;4	11;11;10;4;4;4	60S ribosomal protein L30	RPL30	;;	6	11	11	11	10	10	10	9	9	9	10	10	10	9	9	9	10	10	10	9	9	9	76.5	76.5	76.5	12.784	115	115;115;114;51;56;96	3.84	40	24	28	32	0	96.541	By MS/MS	By MS/MS	By MS/MS	By MS/MS	By MS/MS	By MS/MS	71.3
A0A024R9D7;Q16698;E5RJG7;Q7LDK6;E5RFV2;E5RJD2;E5RID6;H0YAW3	A0A024R9D7;Q16698	17;17;8;8;8;6;5;2	17;17;8;8;8;6;5;2	17;17;8;8;8;6;5;2	2,4-dienoyl-CoA reductase, mitochondrial	DECR1	;	8	17	17	17	4	9	11	15	13	14	4	9	11	15	13	14	4	9	11	15	13	14	57.3	57.3	57.3	36.067	335	335;335;181;188;205;151;95;43	5.72		26		55	0.00057438	59.218	By MS/MS	By MS/MS	By MS/MS	By MS/MS	By MS/MS	By MS/MS	19.1
A0A024R9D9;Q9NPA8;E5RHX8;J3KNT2;E5RI00;E5RHT9;E5RJ84	A0A024R9D9;Q9NPA8;E5RHX8	3;3;2;1;1;1;1	3;3;2;1;1;1;1	3;3;2;1;1;1;1	Transcription and mRNA export factor ENY2	ENY2	;;	7	3	3	3	2	2	1	1	1	2	2	2	1	1	1	2	2	2	1	1	1	2	34.7	34.7	34.7	11.528	101	101;101;100;48;51;53;56	3.96	6	8	7	6	0.00038226	20.667	By MS/MS	By MS/MS	By MS/MS	By MS/MS	By MS/MS	By MS/MS	25.7
B4DL33;B4E236;B7ZB79;B2R9H9;A0A024R9E9;O60353	B4DL33;B4E236;B7ZB79;B2R9H9;A0A024R9E9;O60353	3;3;3;3;3;3	3;3;3;3;3;3	3;3;3;3;3;3	Frizzled-6	FZD6	;;;;;	6	3	3	3	0	0	2	0	2	0	0	0	2	0	2	0	0	0	2	0	2	0	25.4	25.4	25.4	44.286	401	401;651;672;706;706;706	5		2		2	0.00038911	21.708			By MS/MS		By MS/MS		0
A0A024R9G4;Q9NUQ9;Q68D08;A0A1W2PRQ0;A0A087X178;Q3ZTR9;E5RGI7;E5RJE1;E5RIR8;E5RJL8;E5RI16	A0A024R9G4;Q9NUQ9;Q68D08;A0A1W2PRQ0	6;6;5;4;2;2;1;1;1;1;1	6;6;5;4;2;2;1;1;1;1;1	4;4;4;2;0;0;1;1;1;1;1	Protein FAM49B	FAM49B;DKFZp686B04128	;;;	11	6	6	4	6	5	4	4	5	4	6	5	4	4	5	4	4	3	3	2	3	2	23.1	23.1	16.4	36.748	324	324;324;324;218;217;220;78;93;98;100;155	3.05	21	2	18	2	0	95.044	By MS/MS	By MS/MS	By MS/MS	By MS/MS	By MS/MS	By MS/MS	23.1
H0YBX3;A0A024R9H2;H0YB34;P52758	H0YBX3;A0A024R9H2;H0YB34;P52758	2;2;2;2	2;2;2;2	2;2;2;2	Ribonuclease UK114	HRSP12	;;;	4	2	2	2	0	0	0	2	2	2	0	0	0	2	2	2	0	0	0	2	2	2	26.8	26.8	26.8	13.715	127	127;137;148;137	5.75			5	3	0.0033385	3.1348				By MS/MS	By MS/MS	By MS/MS	0
A0A024R9I0;P21283;E7EV59;B7Z593	A0A024R9I0;P21283;E7EV59;B7Z593	10;10;6;6	10;10;6;6	10;10;6;6	V-type proton ATPase subunit C 1	ATP6V1C1	;;;	4	10	10	10	4	6	4	8	7	8	4	6	4	8	7	8	4	6	4	8	7	8	39.8	39.8	39.8	43.941	382	382;382;307;307	3.86	16	6	31	5	0	150.86	By MS/MS	By MS/MS	By MS/MS	By MS/MS	By MS/MS	By MS/MS	15.7
A0A024R9J0;O60216;E5RFZ5;E5RG18;E5RI01;B3KUT8	A0A024R9J0;O60216	7;7;3;2;2;2	7;7;3;2;2;2	7;7;3;2;2;2	Double-strand-break repair protein rad21 homolog	RAD21	;	6	7	7	7	4	5	4	2	2	4	4	5	4	2	2	4	4	5	4	2	2	4	15.7	15.7	15.7	71.689	631	631;631;176;69;135;181	4.39		15		8	0.0006035	65.39	By MS/MS	By MS/MS	By MS/MS	By MS/MS	By MS/MS	By MS/MS	10
H0YM19;H0YN78;H0YLI5;A0A024R9J9;H0YMC0;Q9BV29	H0YM19;H0YN78;H0YLI5;A0A024R9J9;H0YMC0;Q9BV29	1;1;1;1;1;1	1;1;1;1;1;1	1;1;1;1;1;1	Uncharacterized protein C15orf57	C15orf57;CCDC32	;;;;;	6	1	1	1	0	0	0	1	1	1	0	0	0	1	1	1	0	0	0	1	1	1	19.5	19.5	19.5	16.551	149	149;170;173;185;203;185	5			3		0.00074627	4.8786				By MS/MS	By MS/MS	By MS/MS	0
A0A024R9K4;Q96QD9;H9KVC6;H9KVC1;H9KVD1;H9KVD5	A0A024R9K4;Q96QD9	7;7;3;2;2;1	7;7;3;2;2;1	7;7;3;2;2;1	UAP56-interacting factor	FYTTD1	;	6	7	7	7	5	4	4	2	2	3	5	4	4	2	2	3	5	4	4	2	2	3	31.4	31.4	31.4	35.818	318	318;318;176;71;121;126	4.4		13		7	0.00035549	16.827	By MS/MS	By MS/MS	By MS/MS	By MS/MS	By MS/MS	By MS/MS	20.4
A0A024R9K7;Q9NPA0;H0YDT8;H0YDX2	A0A024R9K7;Q9NPA0;H0YDT8;H0YDX2	4;4;3;2	4;4;3;2	4;4;3;2	ER membrane protein complex subunit 7	C15orf24;EMC7	;;;	4	4	4	4	3	3	4	3	4	4	3	3	4	3	4	4	3	3	4	3	4	4	24.4	24.4	24.4	35.416	320	320;242;192;160	5.19		14		17	0.00033841	14.323	By MS/MS	By MS/MS	By MS/MS	By MS/MS	By MS/MS	By MS/MS	16.6
A0A024R9M9;Q99653;H0YLY7;H0YKE7;F5GX29;B4DSB5;H0YNG9	A0A024R9M9;Q99653;H0YLY7;H0YKE7;F5GX29;B4DSB5;H0YNG9	3;3;2;2;2;2;2	3;3;2;2;2;2;2	3;3;2;2;2;2;2	Calcineurin B homologous protein 1	CHP;CHP1	;;;;;;	7	3	3	3	0	0	2	1	2	2	0	0	2	1	2	2	0	0	2	1	2	2	27.2	27.2	27.2	22.456	195	195;195;91;123;128;128;154	6.2		2		8	0.00054039	6.7665			By MS/MS	By MS/MS	By MS/MS	By MS/MS	0
S4R329;H0YK61;H0YNK0;H0YNK8;A0A0S2Z598;A0A024R9N3;Q5J8M3;H0YMH5;H0YLP8;H0YN63	S4R329;H0YK61;H0YNK0;H0YNK8;A0A0S2Z598;A0A024R9N3;Q5J8M3;H0YMH5;H0YLP8	4;4;4;4;4;4;4;3;2;1	4;4;4;4;4;4;4;3;2;1	4;4;4;4;4;4;4;3;2;1	ER membrane protein complex subunit 4	EMC4;TMEM85	;;;;;;;;	10	4	4	4	2	1	3	2	2	2	2	1	3	2	2	2	2	1	3	2	2	2	56.9	56.9	56.9	7.8036	72	72;78;84;102;149;183;183;72;125;43	5.4		6		9	0.0012039	4.2922	By MS/MS	By MS/MS	By MS/MS	By MS/MS	By MS/MS	By MS/MS	31.9
A8K9B9;A0A024R9N6;Q9H223	A8K9B9;A0A024R9N6;Q9H223	13;13;13	11;11;11	11;11;11	EH domain-containing protein 4	EHD4	;;	3	13	11	11	10	10	10	10	12	12	9	9	9	8	10	10	9	9	9	8	10	10	32.7	29.2	29.2	61.155	541	541;541;541	3.59	28	9	31	10	0.00053447	50.349	By MS/MS	By MS/MS	By MS/MS	By MS/MS	By MS/MS	By MS/MS	26.4
A0A024R9P6;Q96TC7;B3KUI4;H0YMB1;H0YLG5;H0YNE5	A0A024R9P6;Q96TC7;B3KUI4;H0YMB1	7;7;6;5;3;2	7;7;6;5;3;2	7;7;6;5;3;2	Regulator of microtubule dynamics protein 3	FAM82C;RMDN3	;;;	6	7	7	7	1	1	2	6	7	7	1	1	2	6	7	7	1	1	2	6	7	7	18.9	18.9	18.9	52.118	470	470;470;407;306;287;251	6.36		4		21	0.00049603	41.846	By MS/MS	By MS/MS	By MS/MS	By MS/MS	By MS/MS	By MS/MS	3.6
A0A024R9Q1;P07996;CON__Q28194;A0PJG0;A8MZG1;Q6MZL6;P35442	A0A024R9Q1;P07996;CON__Q28194;A0PJG0	25;25;17;16;4;1;1	25;25;17;16;4;1;1	25;25;17;16;4;1;1	Thrombospondin-1	THBS1	;;;	7	25	25	25	18	18	20	14	13	13	18	18	20	14	13	13	18	18	20	14	13	13	24.4	24.4	24.4	129.35	1170	1170;1170;1170;401;94;430;1172	4.19	16	64	4	44	0	145.78	By MS/MS	By MS/MS	By MS/MS	By MS/MS	By MS/MS	By MS/MS	18.5
A0A024R9R3;Q9P253;H0YMC9;H0YLM6	A0A024R9R3;Q9P253;H0YMC9;H0YLM6	4;4;2;2	4;4;2;2	4;4;2;2	Vacuolar protein sorting-associated protein 18 homolog	VPS18	;;;	4	4	4	4	1	2	1	2	3	3	1	2	1	2	3	3	1	2	1	2	3	3	8.5	8.5	8.5	110.18	973	973;973;121;130	4.22	3	9	5	6	0.00046512	35.158	By MS/MS	By MS/MS	By MS/MS	By MS/MS	By MS/MS	By MS/MS	1.3
A0A024R9T6;Q9P270;Q9H705	A0A024R9T6;Q9P270	13;13;2	13;13;2	6;6;0	SLAIN motif-containing protein 2	hCG_17415;SLAIN2	;	3	13	13	6	8	9	9	5	3	4	8	9	9	5	3	4	6	4	4	3	2	3	31	31	12.6	62.543	581	581;581;139	3.12	19	16	10	6	0.00048309	39.078	By MS/MS	By MS/MS	By MS/MS	By MS/MS	By MS/MS	By MS/MS	17
A0A024R9U3;Q9NX40;D6RDK6;D6RBN5;D6RG39;D6RIT9;D6R918;D6RBC5;D6RDI5;D6RA54;D6RC55;D6RF07;D6RI08;D6RDK1;B4DND1;D6RIV2;D6R9T5	A0A024R9U3;Q9NX40;D6RDK6;D6RBN5;D6RG39;D6RIT9	6;6;4;4;3;3;2;2;2;2;2;1;1;1;1;1;1	6;6;4;4;3;3;2;2;2;2;2;1;1;1;1;1;1	6;6;4;4;3;3;2;2;2;2;2;1;1;1;1;1;1	OCIA domain-containing protein 1	OCIAD1	;;;;;	17	6	6	6	0	2	2	6	6	6	0	2	2	6	6	6	0	2	2	6	6	6	24.9	24.9	24.9	27.626	245	245;245;179;218;171;172;73;80;97;110;112;46;103;119;133;140;168	6.23		5		21	0.00029994	9.7282		By MS/MS	By MS/MS	By MS/MS	By MS/MS	By MS/MS	0
A0A024R9Y3;A0A024R9U8;A0A024R9W5;Q7Z6Z7;Q5H924;Q5H962;B4DGF6;Q5H935;H0Y659;Q53FW4;Q3B7K0;A0A087X146	A0A024R9Y3;A0A024R9U8;A0A024R9W5;Q7Z6Z7;Q5H924	55;55;55;55;43;23;19;11;11;4;3;1	55;55;55;55;43;23;19;11;11;4;3;1	50;50;50;50;43;18;17;11;11;4;3;1	E3 ubiquitin-protein ligase HUWE1	HUWE1	;;;;	12	55	55	50	30	27	23	37	39	47	30	27	23	37	39	47	28	26	23	35	36	42	23.5	23.5	21.7	480.15	4359	4359;4365;4374;4374;3407;1672;1343;1196;1197;439;332;191	3.82	93	29	149	35	0	323.31	By MS/MS	By MS/MS	By MS/MS	By MS/MS	By MS/MS	By MS/MS	13.4
A0A024R9V7;Q8IWE2;B4DL61;B4E1Z8;B3KSS5	A0A024R9V7;Q8IWE2;B4DL61;B4E1Z8	23;23;19;18;8	23;23;19;18;8	23;23;19;18;8	Protein NOXP20	LOC92689;FAM114A1	;;;	5	23	23	23	20	18	19	21	19	19	20	18	19	21	19	19	20	18	19	21	19	19	52.4	52.4	52.4	60.741	563	563;563;355;356;196	3.38	112	20	100	31	0	323.31	By MS/MS	By MS/MS	By MS/MS	By MS/MS	By MS/MS	By MS/MS	49
A0A024R9X5;Q8TDQ7	A0A024R9X5;Q8TDQ7	9;9	5;5	5;5	Glucosamine-6-phosphate isomerase;Glucosamine-6-phosphate isomerase 2	GNPDA2	;	2	9	5	5	7	4	5	7	7	6	3	2	2	3	3	2	3	2	2	3	3	2	51.1	33	33	31.084	276	276;276	3.13	7		8		0.00036179	17.782	By MS/MS	By MS/MS	By matching	By MS/MS	By MS/MS	By MS/MS	46
A0A024R9Y7;Q9UNF1;Q5H909;B4DX55;Q5H907;B4DNG7;B4DWM5;Q9BX88;Q9BX89;A0A087X070;B4DS47;B4DK08	A0A024R9Y7;Q9UNF1;Q5H909;B4DX55;Q5H907;B4DNG7	23;23;22;21;19;13;5;1;1;1;1;1	23;23;22;21;19;13;5;1;1;1;1;1	21;21;20;19;17;13;4;0;0;0;0;0	Melanoma-associated antigen D2	MAGED2	;;;;;	12	23	23	21	14	14	12	18	16	16	14	14	12	18	16	16	13	13	11	16	14	14	50.3	50.3	49	64.953	606	606;606;588;520;521;204;229;309;357;357;795;962	3.8	51	18	70	23	0	323.31	By MS/MS	By MS/MS	By MS/MS	By MS/MS	By MS/MS	By MS/MS	33.8
A0A024R9Z0;O00483	A0A024R9Z0;O00483	2;2	2;2	2;2	Cytochrome c oxidase subunit NDUFA4	NDUFA4	;	2	2	2	2	2	2	2	2	2	2	2	2	2	2	2	2	2	2	2	2	2	2	22.2	22.2	22.2	9.3697	81	81;81	5		9		9	0.00036846	18.635	By MS/MS	By MS/MS	By MS/MS	By MS/MS	By matching	By MS/MS	22.2
C9JZ87;A0A024R9Z1;Q8N353;Q9NUM4;F2Z3N7	C9JZ87;A0A024R9Z1;Q8N353;Q9NUM4;F2Z3N7	2;2;2;2;1	2;2;2;2;1	2;2;2;2;1	Transmembrane protein 106B	TMEM106B	;;;;	5	2	2	2	1	2	2	2	2	2	1	2	2	2	2	2	1	2	2	2	2	2	36.4	36.4	36.4	12.201	110	110;274;314;274;104	5		8		8	0.00039604	22.985	By MS/MS	By MS/MS	By MS/MS	By MS/MS	By MS/MS	By MS/MS	21.8
G3V0G5;B3KN56;B3KM88;A0A024R9Z6;Q8IV38	G3V0G5;B3KN56;B3KM88;A0A024R9Z6;Q8IV38	2;2;2;2;2	2;2;2;2;2	2;2;2;2;2	Ankyrin repeat and MYND domain-containing protein 2	ANKMY2	;;;;	5	2	2	2	0	0	0	1	1	2	0	0	0	1	1	2	0	0	0	1	1	2	8.5	8.5	8.5	38.072	341	341;441;441;441;441	5			4		0.004764	2.8387				By MS/MS	By matching	By MS/MS	0
A0A024RA25;Q9NZW5;B8ZZG1;C9J4Q3;F8WCD2;C9JGI8	A0A024RA25;Q9NZW5;B8ZZG1;C9J4Q3	4;4;3;2;1;1	4;4;3;2;1;1	4;4;3;2;1;1	MAGUK p55 subfamily member 6	MPP6	;;;	6	4	4	4	2	2	3	1	1	3	2	2	3	1	1	3	2	2	3	1	1	3	13.7	13.7	13.7	61.116	540	540;540;428;307;41;217	4.67		7		5	0.00054259	6.8972	By MS/MS	By matching	By MS/MS	By MS/MS	By matching	By MS/MS	8.5
Q75MG1;E7ETZ4;B3KM68;A0A024RA42;Q9Y6E2;E9PFE3;B7Z6N5;C9JF98;F8WDX8;E7EMS9;B7Z4K8;E9PFD4;B5MCE7;B5MCH7	Q75MG1;E7ETZ4;B3KM68;A0A024RA42;Q9Y6E2;E9PFE3;B7Z6N5;C9JF98;F8WDX8;E7EMS9;B7Z4K8	6;6;6;6;6;4;4;4;4;4;4;2;2;2	6;6;6;6;6;4;4;4;4;4;4;2;2;2	6;6;6;6;6;4;4;4;4;4;4;2;2;2	Basic leucine zipper and W2 domain-containing protein 2	BZW2	;;;;;;;;;;	14	6	6	6	3	5	5	3	3	3	3	5	5	3	3	3	3	5	5	3	3	3	31	31	31	31.247	274	274;408;419;419;419;161;161;162;170;208;393;189;225;343	3.73	10	6	12	5	0.00042553	27.809	By MS/MS	By MS/MS	By MS/MS	By MS/MS	By MS/MS	By MS/MS	15.7
A0A024RA49;Q9NQW6;A8K5D9;B4DSL6;C9JJT6;H7C1K5	A0A024RA49;Q9NQW6;A8K5D9;B4DSL6	10;10;9;5;4;1	10;10;9;5;4;1	10;10;9;5;4;1	Actin-binding protein anillin	ANLN	;;;	6	10	10	10	7	4	6	1	0	3	7	4	6	1	0	3	7	4	6	1	0	3	15.6	15.6	15.6	124.2	1124	1124;1124;1086;1001;169;276	3.43	2	17	1	3	0	73.816	By MS/MS	By MS/MS	By MS/MS	By MS/MS		By MS/MS	11.7
A0A024RA52;P25787;Q53GF5;C9JCK5;Q6MZI6;H3BT36;H7C402	A0A024RA52;P25787;Q53GF5	17;17;15;8;4;3;1	17;17;15;8;4;3;1	17;17;15;8;4;3;1	Proteasome subunit alpha type;Proteasome subunit alpha type-2	PSMA2	;;	7	17	17	17	14	14	14	14	13	12	14	14	14	14	13	12	14	14	14	14	13	12	65.8	65.8	65.8	25.898	234	234;234;234;164;99;48;36	3.58	62	21	64	24	0	323.31	By MS/MS	By MS/MS	By MS/MS	By MS/MS	By MS/MS	By MS/MS	59.4
A0A024RA53;Q9UEE5;B3KUG8;Q86UI9	A0A024RA53;Q9UEE5;B3KUG8;Q86UI9	2;2;1;1	2;2;1;1	2;2;1;1	Serine/threonine-protein kinase 17A	STK17A	;;;	4	2	2	2	0	0	0	0	1	2	0	0	0	0	1	2	0	0	0	0	1	2	11.4	11.4	11.4	46.559	414	414;414;159;161	5			5		0.0012121	4.4188					By MS/MS	By MS/MS	0
A0A024RA58;O60443;A8K410;A4FTY0;A4FVA8;H7C3W1;H7BZJ0;H7C147	A0A024RA58;O60443;A8K410;A4FTY0;A4FVA8	8;8;7;7;6;3;2;2	8;8;7;7;6;3;2;2	8;8;7;7;6;3;2;2	Non-syndromic hearing impairment protein 5	DFNA5	;;;;	8	8	8	8	6	7	6	6	6	7	6	7	6	6	6	7	6	7	6	6	6	7	25.8	25.8	25.8	54.554	496	496;496;496;496;437;216;155;192	3.27	23		26	2	0	138.92	By MS/MS	By MS/MS	By MS/MS	By MS/MS	By MS/MS	By MS/MS	21.6
A0A024RA66;A0A024RA85;Q14004	A0A024RA66;A0A024RA85;Q14004	2;2;2	1;1;1	1;1;1	Cyclin-dependent kinase 13	CDC2L5;CDK13	;;	3	2	1	1	2	2	2	1	1	1	1	1	1	1	1	1	1	1	1	1	1	1	2.1	1.6	1.6	158.43	1452	1452;1512;1512	4.78		5		4	0.00034771	15.732	By MS/MS	By MS/MS	By MS/MS	By MS/MS	By MS/MS	By MS/MS	2.1
A0A024RA75;P31937;H7BZL2	A0A024RA75;P31937;H7BZL2	10;10;5	10;10;5	10;10;5	3-hydroxyisobutyrate dehydrogenase;3-hydroxyisobutyrate dehydrogenase, mitochondrial	HIBADH	;;	3	10	10	10	5	4	3	7	9	7	5	4	3	7	9	7	5	4	3	7	9	7	50.3	50.3	50.3	35.329	336	336;336;206	5.58		17		31	0	117.24	By MS/MS	By MS/MS	By MS/MS	By MS/MS	By MS/MS	By MS/MS	36.3
C9JJ39;C9J3F5;C9JPX5;C9JKL2;A0A024RA89;O95772	C9JJ39;C9J3F5;C9JPX5;C9JKL2;A0A024RA89;O95772	2;2;2;2;2;2	2;2;2;2;2;2	2;2;2;2;2;2	MLN64 N-terminal domain homolog	STARD3NL	;;;;;	6	2	2	2	2	2	2	2	2	2	2	2	2	2	2	2	2	2	2	2	2	2	20.9	20.9	20.9	19.857	172	172;184;206;216;234;234	5.29		6		8	0.0019043	4.0781	By MS/MS	By MS/MS	By matching	By MS/MS	By MS/MS	By MS/MS	20.9
B4DKB2;A0A024RAB2;A0A024RAF7;P42892;A0A024RAB0;E9PJG1;E9PHZ1	B4DKB2;A0A024RAB2;A0A024RAF7;P42892;A0A024RAB0	10;10;10;10;9;1;1	10;10;10;10;9;1;1	9;9;9;9;9;1;0	Endothelin-converting enzyme 1	ECE1	;;;;	7	10	10	9	6	4	8	6	6	8	6	4	8	6	6	8	5	3	7	5	5	7	23	23	19	83.573	738	738;767;770;770;758;77;134	5.17		22		26	0.00052938	49.137	By MS/MS	By MS/MS	By MS/MS	By MS/MS	By MS/MS	By MS/MS	13.8
A0A024RAB6;P98160	A0A024RAB6;P98160	3;3	3;3	3;3	Basement membrane-specific heparan sulfate proteoglycan core protein;Endorepellin;LG3 peptide	HSPG2	;	2	3	3	3	0	0	0	1	3	2	0	0	0	1	3	2	0	0	0	1	3	2	1.2	1.2	1.2	464.01	4346	4346;4391	7				6	0.0027106	3.3368				By MS/MS	By MS/MS	By MS/MS	0
A0A024RAC0;Q86V48;E5RFK8;Q05DE3;E5RHU7	A0A024RAC0;Q86V48	23;23;5;5;1	23;23;5;5;1	23;23;5;5;1	Leucine zipper protein 1	LUZP1	;	5	23	23	23	12	13	15	15	17	15	12	13	15	15	17	15	12	13	15	15	17	15	30.6	30.6	30.6	120.3	1076	1076;1076;273;279;35	4.16	38	25	35	42	0	150.54	By MS/MS	By MS/MS	By MS/MS	By MS/MS	By MS/MS	By MS/MS	16.2
A5PLK7;A0A024RAC5;Q9P258	A5PLK7;A0A024RAC5;Q9P258	5;5;5	5;5;5	5;5;5	Protein RCC2	RCC2	;;	3	5	5	5	3	4	2	1	1	2	3	4	2	1	1	2	3	4	2	1	1	2	18.2	18.2	18.2	49.678	457	457;522;522	3.88	2	9	1	4	0.0003076	10.69	By MS/MS	By MS/MS	By MS/MS	By matching	By MS/MS	By MS/MS	9.8
A0A024RAC6;Q14241	A0A024RAC6;Q14241	7;5	7;5	7;5	Transcription elongation factor B polypeptide 3	TCEB3	;	2	7	7	7	7	4	4	2	2	4	7	4	4	2	2	4	7	4	4	2	2	4	12.8	12.8	12.8	87.229	772	772;798	4.39		15		8	0.00049116	40.739	By MS/MS	By MS/MS	By MS/MS	By MS/MS	By MS/MS	By MS/MS	12.8
A0A0C4DGS1;A0A024RAD5;P39656;U3KQ84	A0A0C4DGS1;A0A024RAD5;P39656	15;15;15;7	15;15;15;7	15;15;15;7	Dolichyl-diphosphooligosaccharide--protein glycosyltransferase 48 kDa subunit	DDOST	;;	4	15	15	15	10	10	11	13	12	12	10	10	11	13	12	12	10	10	11	13	12	12	51.9	51.9	51.9	48.799	439	439;456;456;154	5.51		35	3	60	0	154.14	By MS/MS	By MS/MS	By MS/MS	By MS/MS	By MS/MS	By MS/MS	36.2
A0A024RAD8;P30038;Q5TF55	A0A024RAD8;P30038	10;10;1	10;10;1	10;10;1	Delta-1-pyrroline-5-carboxylate dehydrogenase, mitochondrial	ALDH4A1	;	3	10	10	10	6	6	9	5	5	4	6	6	9	5	5	4	6	6	9	5	5	4	24.2	24.2	24.2	61.719	563	563;563;214	4.85		22		19	0.00054025	51.224	By MS/MS	By MS/MS	By MS/MS	By MS/MS	By MS/MS	By MS/MS	14.9
A0A024RAE1;Q9UKD2	A0A024RAE1;Q9UKD2	4;4	4;4	4;4	mRNA turnover protein 4 homolog	C1orf33;MRTO4	;	2	4	4	4	3	3	3	2	2	2	3	3	3	2	2	2	3	3	3	2	2	2	32.2	32.2	32.2	27.56	239	239;239	4.14	4	9		8	0.00031397	11.432	By MS/MS	By MS/MS	By MS/MS	By MS/MS	By MS/MS	By MS/MS	24.3
A0A024RAE4;B7ZAY4;B4DMH5;B4E1U9;P60953;A0A024R9T1;A0A024RAE6;Q5JYX0;Q9UJM1;Q9UJM0	A0A024RAE4;B7ZAY4;B4DMH5;B4E1U9;P60953;A0A024R9T1;A0A024RAE6	13;13;13;13;13;10;7;4;4;2	13;13;13;13;13;10;7;4;4;2	13;13;13;13;13;10;7;4;4;2	Cell division control protein 42 homolog	CDC42;hCG_39634	;;;;;;	10	13	13	13	12	12	12	12	11	10	12	12	12	12	11	10	12	12	12	12	11	10	60.7	60.7	60.7	21.258	191	191;233;233;236;191;191;191;136;142;116	4.01	56	29	67	44	0	157.65	By MS/MS	By MS/MS	By MS/MS	By MS/MS	By MS/MS	By MS/MS	46.1
B7Z6Y2;A0A024RAI6;A0A024RAG9;A0A024RAG8;A0A024RAE9;A0A024RAI4;A0A024RAI5;A0A024RAJ2;A0A024RAJ3;A0A024RAF0;A0A024RAF6;A0A024RAF1;O00499;Q9BTH3;B7Z2Z2;Q8WWH9	B7Z6Y2;A0A024RAI6;A0A024RAG9;A0A024RAG8;A0A024RAE9;A0A024RAI4;A0A024RAI5;A0A024RAJ2;A0A024RAJ3;A0A024RAF0;A0A024RAF6;A0A024RAF1;O00499;Q9BTH3;B7Z2Z2;Q8WWH9	13;13;13;13;13;13;13;13;13;13;13;13;13;12;11;10	13;13;13;13;13;13;13;13;13;13;13;13;13;12;11;10	13;13;13;13;13;13;13;13;13;13;13;13;13;12;11;10	Myc box-dependent-interacting protein 1	BIN1	;;;;;;;;;;;;;;;	16	13	13	13	9	8	11	8	9	8	9	8	11	8	9	8	9	8	11	8	9	8	54.8	54.8	54.8	43.165	385	385;409;424;439;454;475;482;497;506;518;550;593;593;439;470;490	3.65	35	7	30	17	0	109.14	By MS/MS	By MS/MS	By MS/MS	By MS/MS	By MS/MS	By MS/MS	38.4
A0A024RAG3;P11234;B4E364;C9J6B1;C9JQB3	A0A024RAG3;P11234;B4E364;C9J6B1;C9JQB3	8;8;6;6;4	8;8;6;6;4	4;4;4;4;2	Ras-related protein Ral-B	RALB	;;;;	5	8	8	4	5	6	6	6	5	6	5	6	6	6	5	6	3	3	3	2	2	2	45.6	45.6	20.9	23.408	206	206;206;101;167;171	4.7	3	25	3	23	0	157.73	By MS/MS	By MS/MS	By MS/MS	By MS/MS	By MS/MS	By MS/MS	20.4
F8W6K3;A0A024RAH0;Q9Y2U5	F8W6K3;A0A024RAH0;Q9Y2U5	1;1;1	1;1;1	1;1;1	Mitogen-activated protein kinase kinase kinase 2	MAP3K2	;;	3	1	1	1	1	1	1	1	1	1	1	1	1	1	1	1	1	1	1	1	1	1	40.4	40.4	40.4	5.263	47	47;619;619	3	3		3		0.003132	3.1902	By MS/MS	By MS/MS	By MS/MS	By MS/MS	By MS/MS	By MS/MS	40.4
A0A024RAH8;Q9NVP1;Q4ZG72;Q53TI6	A0A024RAH8;Q9NVP1;Q4ZG72	10;10;8;2	10;10;8;2	4;4;2;2	ATP-dependent RNA helicase DDX18	DDX18	;;	4	10	10	4	6	4	7	4	5	5	6	4	7	4	5	5	3	2	3	1	2	1	24	24	9.6	75.406	670	670;670;546;123	4.95		21		20	0.00036751	18.592	By MS/MS	By MS/MS	By MS/MS	By MS/MS	By MS/MS	By MS/MS	15.8
A0A024RAI1;P61158;B4DXW1;Q59FV6;B4DT29;B4DTI0;B4E1U3;F8WDR7;Q59GD5;B7Z9W3;Q9P1U1;B3KM55;A0A0A0MTI9;H7C4J1;C9IZN3;Q9C0K3;F8WEW2;F8WE84	A0A024RAI1;P61158;B4DXW1;Q59FV6;B4DT29;B4DTI0	33;33;29;28;24;23;9;6;4;4;4;2;2;2;2;2;1;1	33;33;29;28;24;23;9;6;4;4;4;2;2;2;2;2;1;1	33;33;29;28;24;23;9;6;4;4;4;2;2;2;2;2;1;1	Actin-related protein 3	ACTR3	;;;;;	18	33	33	33	28	29	25	29	30	30	28	29	25	29	30	30	28	29	25	29	30	30	82.8	82.8	82.8	47.371	418	418;418;367;369;356;289;156;84;282;330;418;126;189;208;222;210;34;41	3.77	131	47	155	64	0	323.31	By MS/MS	By MS/MS	By MS/MS	By MS/MS	By MS/MS	By MS/MS	75.4
G5EA06;A0A024RAJ1;Q92552;Q8N6F2;B4DKI9;Q6PKB3;B4DT94;E5RJ73;D6RJC7;D6RH20	G5EA06;A0A024RAJ1;Q92552;Q8N6F2;B4DKI9;Q6PKB3;B4DT94	4;4;4;3;3;3;3;1;1;1	4;4;4;3;3;3;3;1;1;1	4;4;4;3;3;3;3;1;1;1	28S ribosomal protein S27, mitochondrial	MRPS27	;;;;;;	10	4	4	4	0	1	1	3	1	1	0	1	1	3	1	1	0	1	1	3	1	1	22.3	22.3	22.3	41.329	358	358;414;414;168;195;222;358;94;197;299	5.86		2		5	0.00030349	10.199		By MS/MS	By MS/MS	By MS/MS	By MS/MS	By MS/MS	0
A0A024RAJ4;O15514;Q53T47;E9PHV4;E9PB93;Q587J0	A0A024RAJ4;O15514;Q53T47;E9PHV4;E9PB93	4;4;3;3;2;1	4;4;3;3;2;1	4;4;3;3;2;1	DNA-directed RNA polymerase II subunit RPB4	POLR2D	;;;;	6	4	4	4	2	4	2	1	2	1	2	4	2	1	2	1	2	4	2	1	2	1	56.3	56.3	56.3	16.311	142	142;142;84;110;104;57	4.33		8		4	0.00039078	21.939	By MS/MS	By MS/MS	By MS/MS	By MS/MS	By MS/MS	By MS/MS	23.9
A0A024RAJ5;Q9Y5P4;H0Y9J1;A0A0A0MRE4	A0A024RAJ5;Q9Y5P4;H0Y9J1;A0A0A0MRE4	2;2;1;1	2;2;1;1	2;2;1;1	Collagen type IV alpha-3-binding protein	COL4A3BP	;;;	4	2	2	2	1	1	2	0	2	1	1	1	2	0	2	1	1	1	2	0	2	1	5.7	5.7	5.7	68.006	598	598;624;126;234	2.71	4		3		0.00032478	12.574	By matching	By MS/MS	By MS/MS		By MS/MS	By MS/MS	3.2
A0A024RAJ6;P07686;Q5URX0;H0Y9B6;H0YA83;D6REQ8	A0A024RAJ6;P07686;Q5URX0;H0Y9B6	16;16;14;8;7;1	16;16;14;8;7;1	16;16;14;8;7;1	Beta-hexosaminidase;Beta-hexosaminidase subunit beta;Beta-hexosaminidase subunit beta chain B;Beta-hexosaminidase subunit beta chain A	HEXB	;;;	6	16	16	16	4	5	4	15	15	16	4	5	4	15	15	16	4	5	4	15	15	16	38.7	38.7	38.7	63.111	556	556;556;331;202;170;35	5.84	6	15	11	70	0	158.92	By MS/MS	By MS/MS	By MS/MS	By MS/MS	By MS/MS	By MS/MS	14.2
A0A024RAJ7;A0A024RAK1;Q969S9	A0A024RAJ7;A0A024RAK1;Q969S9	2;2;2	2;2;2	2;2;2	Ribosome-releasing factor 2, mitochondrial	GFM2	;;	3	2	2	2	1	0	1	2	2	2	1	0	1	2	2	2	1	0	1	2	2	2	4.9	4.9	4.9	81.199	732	732;779;779	6		2		6	0.0047598	2.8279	By MS/MS		By MS/MS	By MS/MS	By MS/MS	By MS/MS	3.1
A0A024RAJ9;P15848;A8K4A0	A0A024RAJ9;P15848;A8K4A0	3;3;2	3;3;2	3;3;2	Arylsulfatase B	ARSB	;;	3	3	3	3	1	1	0	2	2	3	1	1	0	2	2	3	1	1	0	2	2	3	8.3	8.3	8.3	59.687	533	533;533;413	6.27		2		9	0.0012154	4.4768	By MS/MS	By MS/MS		By MS/MS	By MS/MS	By MS/MS	3.6
A0A024RAL3;Q7Z3T8	A0A024RAL3;Q7Z3T8	8;8	8;8	8;8	Zinc finger FYVE domain-containing protein 16	ZFYVE16	;	2	8	8	8	4	5	6	6	6	3	4	5	6	6	6	3	4	5	6	6	6	3	9.8	9.8	9.8	168.85	1539	1539;1539	3.57	15	5	17	5	0	96.183	By MS/MS	By MS/MS	By MS/MS	By MS/MS	By MS/MS	By MS/MS	6.7
A0A024RAM0;Q92973;B4DSC0;E7EW37;S4R398	A0A024RAM0;Q92973	33;33;10;10;7	33;33;10;10;7	28;28;9;9;4	Transportin-1	TNPO1	;	5	33	33	28	18	19	20	27	23	27	18	19	20	27	23	27	15	15	16	22	19	23	46.5	46.5	38.8	102.35	898	898;898;128;136;193	3.75	73	21	95	30	0	323.31	By MS/MS	By MS/MS	By MS/MS	By MS/MS	By MS/MS	By MS/MS	26.9
A0A024RAM2;P35754;D3DQK5	A0A024RAM2;P35754	9;9;3	9;9;3	9;9;3	Glutaredoxin-1	GLRX	;	3	9	9	9	8	8	7	7	8	7	8	8	7	7	8	7	8	8	7	7	8	7	90.6	90.6	90.6	11.776	106	106;106;106	3.88	32	5	39	17	0	152.52	By MS/MS	By MS/MS	By MS/MS	By MS/MS	By MS/MS	By MS/MS	70.8
A0A024RAM4;P46821;A2BDK6;Q5H9P1;Q05BW8;D6RA32;Q86X89;Q32NB7;Q6PJD3;A5D6X1;Q4VBY4;D6RA40;A5D8X6;D6RCL2;D6RGJ3	A0A024RAM4;P46821;A2BDK6;Q5H9P1	98;98;92;63;32;32;32;32;32;32;32;26;26;5;5	98;98;92;63;32;32;32;32;32;32;32;26;26;5;5	96;96;90;62;31;31;31;31;31;31;31;25;25;5;5	Microtubule-associated protein 1B;MAP1B heavy chain;MAP1 light chain LC1	MAP1B;DKFZp686F1345	;;;	15	98	98	96	77	77	81	80	81	84	77	77	81	80	81	84	76	76	80	78	80	82	54.4	54.4	53.9	270.62	2468	2468;2468;2342;1772;670;670;685;685;693;726;727;569;571;103;122	3.59	331	90	328	132	0	323.31	By MS/MS	By MS/MS	By MS/MS	By MS/MS	By MS/MS	By MS/MS	45.6
B4DLS3;A0A024RAP7;P25116	B4DLS3;A0A024RAP7;P25116	2;2;2	2;2;2	2;2;2	Proteinase-activated receptor 1	F2R	;;	3	2	2	2	1	2	2	2	2	2	1	2	2	2	2	2	1	2	2	2	2	2	4.5	4.5	4.5	37.397	336	336;425;425	4.6		9		6	0.00033212	13.49	By MS/MS	By MS/MS	By MS/MS	By MS/MS	By MS/MS	By MS/MS	4.5
A0A024RAQ1;P16989;Q59EB5;A0A0D9SEI8	A0A024RAQ1;P16989	19;19;9;4	19;19;9;4	4;4;0;0	Y-box-binding protein 3	CSDA;YBX3	;	4	19	19	4	13	14	17	10	14	10	13	14	17	10	14	10	3	3	4	2	3	2	71.2	71.2	16.7	40.089	372	372;372;134;92	3.64	39	33	34	23	0	323.31	By MS/MS	By MS/MS	By MS/MS	By MS/MS	By MS/MS	By MS/MS	62.1
B0YJ76;A0A024RAQ3;P00374	B0YJ76;A0A024RAQ3;P00374	3;3;3	3;3;3	3;3;3	Dihydrofolate reductase	DYR;DHFR	;;	3	3	3	3	2	2	1	2	2	2	2	2	1	2	2	2	2	2	1	2	2	2	19.3	19.3	19.3	21.452	187	187;262;187	3.18	5		6		0.0039508	2.965	By MS/MS	By MS/MS	By MS/MS	By MS/MS	By MS/MS	By matching	10.7
A0A024RAQ9;Q59FG9;P13611;Q6MZK8;A0A024RAL1;B7Z638;D6RGZ6;E9PF17;A0A024RAP3	A0A024RAQ9;Q59FG9;P13611;Q6MZK8;A0A024RAL1;B7Z638;D6RGZ6	4;4;4;3;3;2;2;1;1	4;4;4;3;3;2;2;1;1	4;4;4;3;3;2;2;1;1	Versican core protein	CSPG2;VCAN;DKFZp686K06110	;;;;;;	9	4	4	4	0	2	1	0	1	0	0	2	1	0	1	0	0	2	1	0	1	0	3	3	3	372.82	3396	3396;3410;3396;2060;2409;1199;1240;1594;1642	3.5		3	1		0.00028893	8.3769		By MS/MS	By MS/MS		By MS/MS		0
A8K6H1;A0A0A7E7X3;A0A0A7E6P4;A0A0A7E6I2;A0A0A7E6D8;A0A0A7E6D4;A0A024RAR8;A0A0A7E7W5;A0A0A7E7T3;A0A0A7E7S5;A0A0A7E6P9;A0A0A7E6P0;A0A0A7E6K0;A0A0A7E6J5;Q9NZ08;A0A0A7E7W9;A0A075BSP6;A0A075BW43;A0A075BV59;H0Y9X5;Q53GQ8;A0A075BTL2	A8K6H1;A0A0A7E7X3;A0A0A7E6P4;A0A0A7E6I2;A0A0A7E6D8;A0A0A7E6D4;A0A024RAR8;A0A0A7E7W5;A0A0A7E7T3;A0A0A7E7S5;A0A0A7E6P9;A0A0A7E6P0;A0A0A7E6K0;A0A0A7E6J5;Q9NZ08;A0A0A7E7W9;A0A075BSP6;A0A075BW43;A0A075BV59	12;12;12;12;12;12;12;11;11;11;11;11;11;11;11;10;9;7;6;3;3;3	12;12;12;12;12;12;12;11;11;11;11;11;11;11;11;10;9;7;6;3;3;3	12;12;12;12;12;12;12;11;11;11;11;11;11;11;11;10;9;7;6;3;3;3	Endoplasmic reticulum aminopeptidase 1	ERAP1;ARTS-1	;;;;;;;;;;;;;;;;;;	22	12	12	12	0	1	2	10	11	11	0	1	2	10	11	11	0	1	2	10	11	11	19.8	19.8	19.8	107.18	941	941;941;941;941;941;941;941;941;941;941;941;941;941;941;941;941;724;654;602;144;253;548	6.69		3		36	0.00049188	40.795		By MS/MS	By MS/MS	By MS/MS	By MS/MS	By MS/MS	0
Q9H4E3;A0A024RAS3;Q9H0S4;Q53GJ1;B4DYP6;A4UCU0;Q7Z4B1;F5H1N9	Q9H4E3;A0A024RAS3;Q9H0S4;Q53GJ1;B4DYP6	5;5;5;4;3;2;2;1	5;5;5;4;3;2;2;1	5;5;5;4;3;2;2;1	Probable ATP-dependent RNA helicase DDX47	E4-DBP;hCG_27698;DDX47	;;;;	8	5	5	5	3	4	5	2	2	2	3	4	5	2	2	2	3	4	5	2	2	2	20.4	20.4	20.4	50.635	455	455;455;455;448;132;182;189;196	4.47		12		7	0	95.576	By MS/MS	By MS/MS	By MS/MS	By MS/MS	By MS/MS	By MS/MS	10.8
A0A024RAS8;Q9NRV9;F5GWX2;H0YG71	A0A024RAS8;Q9NRV9;F5GWX2	13;13;9;3	13;13;9;3	13;13;9;3	Heme-binding protein 1	HEBP1	;;	4	13	13	13	12	12	11	13	12	12	12	12	11	13	12	12	12	12	11	13	12	12	76.2	76.2	76.2	21.097	189	189;189;133;62	3.79	55	9	67	25	0	271.55	By MS/MS	By MS/MS	By MS/MS	By MS/MS	By MS/MS	By MS/MS	74.1
A0A024RAV0;P54687;F5H2F2;A0A087WYF2	A0A024RAV0;P54687	11;11;4;3	11;11;4;3	11;11;4;3	Branched-chain-amino-acid aminotransferase;Branched-chain-amino-acid aminotransferase, cytosolic	BCAT1	;	4	11	11	11	6	7	6	10	11	10	6	7	6	10	11	10	6	7	6	10	11	10	35.8	35.8	35.8	42.966	386	386;386;144;225	3.67	22		44		0	81.198	By MS/MS	By MS/MS	By MS/MS	By MS/MS	By MS/MS	By MS/MS	24.4
A0A024RAV2;P46063;F5H2L2;F8WA66;F8WD97;F5H4P4;F5H3W0;F5GYB7	A0A024RAV2;P46063;F5H2L2;F8WA66;F8WD97;F5H4P4;F5H3W0	10;10;6;6;6;5;5;3	10;10;6;6;6;5;5;3	10;10;6;6;6;5;5;3	ATP-dependent DNA helicase Q1	RECQL	;;;;;;	8	10	10	10	2	2	2	4	4	8	2	2	2	4	4	8	2	2	2	4	4	8	21.7	21.7	21.7	73.457	649	649;649;131;199;211;96;106;72	5.92	1	5	1	19	0	171.7	By MS/MS	By MS/MS	By MS/MS	By MS/MS	By MS/MS	By MS/MS	5.1
A0A024RAV4;Q96GD7	A0A024RAV4;Q96GD7	16;12	1;1	1;1		CSDA	;	2	16	1	1	11	12	14	9	12	9	1	1	1	1	1	1	1	1	1	1	1	1	74.9	7.9	7.9	31.947	303	303;303	3.6	6	5	6	3	0.00098256	4.6557	By MS/MS	By MS/MS	By MS/MS	By MS/MS	By MS/MS	By MS/MS	66
B4DMD3;B4DY34;A0A024RAW9;Q9Y2W2	B4DMD3;B4DY34;A0A024RAW9;Q9Y2W2	10;10;10;10	10;10;10;10	10;10;10;10	WW domain-binding protein 11	WBP11	;;;	4	10	10	10	3	6	8	3	3	3	3	6	8	3	3	3	3	6	8	3	3	3	22.1	22.1	22.1	64.907	589	589;607;641;641	4.6		18		12	0.00032584	12.708	By MS/MS	By MS/MS	By MS/MS	By MS/MS	By MS/MS	By MS/MS	9
F5H7F6;F5H6X2;Q6LET6;A0A024RAX2;P10620;F5GX73;F5H613;F5H760	F5H7F6;F5H6X2;Q6LET6;A0A024RAX2;P10620	6;6;6;6;6;1;1;1	6;6;6;6;6;1;1;1	6;6;6;6;6;1;1;1	Microsomal glutathione S-transferase 1	MGST1	;;;;	8	6	6	6	1	1	1	4	4	4	1	1	1	4	4	4	1	1	1	4	4	4	54.5	54.5	54.5	8.8863	77	77;80;155;155;155;42;46;106	6.29		3		14	0.00029265	8.903	By matching	By MS/MS	By MS/MS	By MS/MS	By MS/MS	By MS/MS	13
B2RA03;A0A024RAY2;P05783;I6L965;F8VZY9;CON__H-INV:HIT000015463	B2RA03;A0A024RAY2;P05783;I6L965;F8VZY9	5;5;5;4;4;1	5;5;5;4;4;1	3;3;3;2;2;1	Keratin, type I cytoskeletal 18	KRT18	;;;;	6	5	5	3	0	0	0	4	4	5	0	0	0	4	4	5	0	0	0	3	3	3	20.5	20.5	16	48.029	430	430;430;430;372;391;295	7				13	0.00032776	12.932				By MS/MS	By MS/MS	By MS/MS	0
A0A024RAY7;B4DHK5;Q9HAU0;A0JP02;B4DMB9;B4DJX4;H0YGJ6;H0YG48	A0A024RAY7;B4DHK5;Q9HAU0;A0JP02;B4DMB9;B4DJX4	10;10;10;7;7;7;4;1	10;10;10;7;7;7;4;1	10;10;10;7;7;7;4;1	Pleckstrin homology domain-containing family A member 5	PLEKHA5	;;;;;	8	10	10	10	8	8	8	4	6	6	8	8	8	4	6	6	8	8	8	4	6	6	15	15	15	134.32	1174	1174;1183;1116;874;914;977;397;135	3.49	19	20	10	12	0	90.306	By MS/MS	By MS/MS	By MS/MS	By MS/MS	By MS/MS	By MS/MS	12.8
A0A024RAZ7;P09651;F8W6I7;A0A024RC46;F8VZ49;B4E0B5;B4DP35;F8W646;F8VTQ5;A0A024QZ98;Q32P51;F8VYN5	A0A024RAZ7;P09651;F8W6I7;A0A024RC46;F8VZ49;B4E0B5;B4DP35	30;30;29;22;19;19;16;14;13;13;13;10	30;30;29;22;19;19;16;14;13;13;13;10	1;1;0;0;0;0;0;0;0;0;0;0	Heterogeneous nuclear ribonucleoprotein A1;Heterogeneous nuclear ribonucleoprotein A1, N-terminally processed	HNRPA1;HNRNPA1;hCG_2020860	;;;;;;	12	30	30	1	21	21	21	25	26	25	21	21	21	25	26	25	1	1	1	1	1	1	64.8	64.8	8.9	38.746	372	372;372;307;320;231;254;208;156;145;320;320;113	4.74	25	126	13	137	0	323.31	By MS/MS	By MS/MS	By MS/MS	By MS/MS	By MS/MS	By MS/MS	61.3
B2R627;A0A024RB01;P08648;A8K6A5	B2R627;A0A024RB01;P08648;A8K6A5	8;8;8;7	8;8;8;7	8;8;8;7	Integrin alpha-5;Integrin alpha-5 heavy chain;Integrin alpha-5 light chain	ITGA5	;;;	4	8	8	8	6	6	6	7	7	6	6	6	6	7	7	6	6	6	6	7	7	6	11.5	11.5	11.5	114.48	1049	1049;1098;1049;1049	4.74	5	21	12	23	0	265.94	By MS/MS	By MS/MS	By MS/MS	By MS/MS	By MS/MS	By MS/MS	9.2
Q6FI54;A0A024RB09;P61020;F8VUA5	Q6FI54;A0A024RB09;P61020;F8VUA5	5;5;5;3	3;3;3;1	3;3;3;1	Ras-related protein Rab-5B	RAB5B	;;;	4	5	3	3	3	4	4	4	4	4	1	2	2	2	2	2	1	2	2	2	2	2	34.4	24.7	24.7	23.707	215	215;215;215;115	5.18		5		6	0.00079051	6.1087	By MS/MS	By MS/MS	By MS/MS	By MS/MS	By matching	By MS/MS	16.3
A0A024RB10;A0A024RB77;G3V5T9;P24941;E7ESI2;B4DDL9;A0A024R8R3;Q00526;K7EJ83	A0A024RB10;A0A024RB77;G3V5T9;P24941;E7ESI2;B4DDL9	8;8;8;8;7;6;3;3;2	6;6;6;6;5;4;1;1;1	6;6;6;6;5;4;1;1;1	Cyclin-dependent kinase 2	CDK2	;;;;;	9	8	6	6	5	5	7	5	4	5	3	3	5	4	3	4	3	3	5	4	3	4	46.6	39.4	39.4	30.035	264	264;298;346;298;238;238;333;305;213	3.33	11		11	2	0.00029958	9.6946	By MS/MS	By MS/MS	By MS/MS	By MS/MS	By MS/MS	By MS/MS	28
A0A024RB14;P62854;Q75MH1;Q76N57;Q5JNZ5	A0A024RB14;P62854;Q75MH1	6;6;4;2;2	6;6;4;2;2	6;6;4;2;2	40S ribosomal protein S26	RPS26	;;	5	6	6	6	6	6	6	4	5	4	6	6	6	4	5	4	6	6	6	4	5	4	27.8	27.8	27.8	13.015	115	115;115;115;23;115	3.11	46	23	20	16	0	198.29	By MS/MS	By MS/MS	By MS/MS	By MS/MS	By MS/MS	By MS/MS	27.8
A0A024RB17;A0A024RB16;Q9BSJ8;B3KY56;B3KMV5;F8VZB1	A0A024RB17;A0A024RB16;Q9BSJ8;B3KY56;B3KMV5	37;37;37;34;34;4	37;37;37;34;34;4	37;37;37;34;34;4	Extended synaptotagmin-1	FAM62A;ESYT1	;;;;	6	37	37	37	23	23	27	32	31	33	23	23	27	32	31	33	23	23	27	32	31	33	44.1	44.1	44.1	122.85	1104	1104;1114;1104;1058;1104;88	5.34		97	9	138	0	317.96	By MS/MS	By MS/MS	By MS/MS	By MS/MS	By MS/MS	By MS/MS	29.1
Q59G16;A0A024RB22;F8VXC8;Q8TAQ2;B4DF22;Q658P9;F8VZW6	Q59G16;A0A024RB22;F8VXC8;Q8TAQ2;B4DF22	15;15;15;15;14;1;1	15;15;15;15;14;1;1	9;9;9;9;8;1;1	SWI/SNF complex subunit SMARCC2	SMARCC2	;;;;	7	15	15	9	8	9	9	6	6	6	8	9	9	6	6	6	5	7	7	2	2	3	19.5	19.5	12.6	127.38	1156	1156;1214;1245;1214;1019;105;105	4.79		31		25	0	90.095	By MS/MS	By MS/MS	By MS/MS	By MS/MS	By MS/MS	By MS/MS	10.1
A0A024RB23;P23743;G3V4E1;F8W1H7;B4E0C6;H0YJH4;F8VNZ9;G3V327;C9JM35;F8W1M3;F8VWX8;G3V4I3;G3V312;O75484	A0A024RB23;P23743;G3V4E1	11;11;7;4;4;3;2;2;2;2;1;1;1;1	11;11;7;4;4;3;2;2;2;2;1;1;1;1	11;11;7;4;4;3;2;2;2;2;1;1;1;1	Diacylglycerol kinase;Diacylglycerol kinase alpha	DGKA	;;	14	11	11	11	3	3	3	9	8	9	3	3	3	9	8	9	3	3	3	9	8	9	21.9	21.9	21.9	82.629	735	735;735;545;147;372;202;58;107;116;133;21;44;94;119	4.03	9		28		0.00035174	16.249	By MS/MS	By MS/MS	By MS/MS	By MS/MS	By MS/MS	By MS/MS	5.6
A0A024RB27;Q504R6;P51153;A0A087WWB9;D3DV69	A0A024RB27;Q504R6;P51153;A0A087WWB9	6;6;6;4;2	5;5;5;4;1	4;4;4;3;1	Ras-related protein Rab-13	hCG_24991;RAB13	;;;	5	6	5	4	3	4	2	4	3	5	3	4	2	3	2	4	2	3	2	3	2	4	29.1	23.6	20.2	22.745	203	203;244;203;122;166	4.14	4	12	4	8	0.00042141	27.062	By MS/MS	By MS/MS	By MS/MS	By MS/MS	By MS/MS	By MS/MS	12.8
A0A024RB31;B4E368;P14649;F8W1I5	A0A024RB31;B4E368;P14649;F8W1I5	5;5;5;4	2;2;2;1	2;2;2;1	Myosin light chain 6B	MYL6B	;;;	4	5	2	2	4	5	4	4	4	4	1	2	1	1	1	1	1	2	1	1	1	1	29.3	14.9	14.9	22.764	208	208;223;208;175	3.63	7	4	3	5	0.0027155	3.3578	By MS/MS	By MS/MS	By MS/MS	By MS/MS	By MS/MS	By MS/MS	22.1
A0A024RB32;Q15185;A0A087WYT3;B3KUY2;B4DDC6	A0A024RB32;Q15185;A0A087WYT3;B3KUY2;B4DDC6	8;8;7;7;4	8;8;7;7;4	8;8;7;7;4	Prostaglandin E synthase 3	PTGES3	;;;;	5	8	8	8	6	6	7	7	7	6	6	6	7	7	7	6	6	6	7	7	7	6	51.2	51.2	51.2	18.697	160	160;160;164;165;124	3.6	24		30	6	0	182.6	By MS/MS	By MS/MS	By MS/MS	By MS/MS	By MS/MS	By MS/MS	33.8
F8VZJ2;H0YHX9;A0A024RB41;Q13765;E9PAV3;F8W1N5;F8VNW4;F8W0W4;B4DDI8;F8VZ58;A8K6N6;Q9BZK3	F8VZJ2;H0YHX9;A0A024RB41;Q13765;E9PAV3;F8W1N5;F8VNW4;F8W0W4;B4DDI8	9;9;9;9;9;7;7;7;5;2;2;2	9;9;9;9;9;7;7;7;5;2;2;2	9;9;9;9;9;7;7;7;5;2;2;2	Nascent polypeptide-associated complex subunit alpha;Nascent polypeptide-associated complex subunit alpha, muscle-specific form	NACA;hCG_2016482	;;;;;;;;	12	9	9	9	8	7	9	7	9	8	8	7	9	7	9	8	8	7	9	7	9	8	47.1	47.1	47.1	15.016	136	136;213;215;215;2078;71;148;198;169;126;135;213	3.81	39	12	44	21	0	323.31	By MS/MS	By MS/MS	By MS/MS	By MS/MS	By MS/MS	By MS/MS	47.1
A0A024RB48;F8VV64;Q63HR2;A7E2A6;B3KYA3;R4GMX1	A0A024RB48;F8VV64;Q63HR2;A7E2A6	7;7;7;6;3;1	5;5;5;4;2;1	5;5;5;4;2;1	Tensin-2	TENC1;TNS2	;;;	6	7	5	5	3	4	3	5	2	6	2	3	2	3	1	4	2	3	2	3	1	4	10.9	9	9	138.83	1285	1285;1344;1409;1409;781;197	3	9		9		0.00037202	19.155	By MS/MS	By MS/MS	By MS/MS	By MS/MS	By MS/MS	By MS/MS	4.6
A0A024RB53;Q6IPF2;Q9BSM5;Q0VAC0;H0YH80;Q3MI39	A0A024RB53;Q6IPF2;Q9BSM5;Q0VAC0;H0YH80	30;29;25;22;15;9	1;1;1;1;1;1	1;1;1;1;1;1		HNRPA1;HNRNPA1	;;;;	6	30	1	1	20	21	20	24	25	24	0	1	0	0	0	0	0	1	0	0	0	0	79.1	14.1	14.1	34.196	320	320;320;298;320;191;167	3		1			0.00035448	16.658	By matching	By MS/MS	By matching	By matching	By matching	By matching	60.9
A0A024RB62;Q9UBP6;H0YHU4;H0YIH0	A0A024RB62;Q9UBP6	3;3;1;1	3;3;1;1	3;3;1;1	tRNA (guanine-N(7)-)-methyltransferase	METTL1	;	4	3	3	3	2	1	2	0	1	0	2	1	2	0	1	0	2	1	2	0	1	0	11.3	11.3	11.3	34.092	301	301;276;63;124	2.82	3	7		1	0.00037951	20.386	By MS/MS	By MS/MS	By MS/MS		By MS/MS		6.3
Q53FU3;A0A024RB72;F8VVA7;P61923;F8W651;F8VYZ4;F8VXB1;F8VUC5;F8W156;F8VXR1;F8VYK5;F8VYE0	Q53FU3;A0A024RB72;F8VVA7;P61923;F8W651;F8VYZ4;F8VXB1;F8VUC5;F8W156;F8VXR1	8;8;8;8;6;6;5;5;5;4;3;1	8;8;8;8;6;6;5;5;5;4;3;1	8;8;8;8;6;6;5;5;5;4;3;1	Coatomer subunit zeta-1	COPZ1	;;;;;;;;;	12	8	8	8	6	6	6	8	7	7	6	6	6	8	7	7	6	6	6	8	7	7	57.6	57.6	57.6	20.267	177	177;177;198;177;119;163;92;95;107;138;89;164	4.14	48	21	57	44	0	132.95	By MS/MS	By MS/MS	By MS/MS	By MS/MS	By MS/MS	By MS/MS	39
A0A0C4DGI3;B4DJV2;A0A024RB75;O75390;B3KTN4;B7Z1E1;F8VPF9;F8VPA1;F8W1S4;H0YH82;F8VRP1;F8VX68;F8VZK9;F8VX07;F8VRI6;F8W4S1;F8VWQ5;F8W642;F8VTT8;Q0QEL2;H0YIC4;F8VR34	A0A0C4DGI3;B4DJV2;A0A024RB75;O75390;B3KTN4;B7Z1E1;F8VPF9;F8VPA1;F8W1S4;H0YH82;F8VRP1;F8VX68	23;23;23;23;21;16;14;14;14;14;13;13;11;11;11;11;7;6;6;5;4;3	23;23;23;23;21;16;14;14;14;14;13;13;11;11;11;11;7;6;6;5;4;3	23;23;23;23;21;16;14;14;14;14;13;13;11;11;11;11;7;6;6;5;4;3	Citrate synthase;Citrate synthase, mitochondrial	CS	;;;;;;;;;;;	22	23	23	23	12	14	14	17	19	19	12	14	14	17	19	19	12	14	14	17	19	19	56.5	56.5	56.5	44.703	400	400;453;466;466;421;231;140;144;157;190;117;120;80;114;140;178;132;66;149;224;123;146	5.4		53	6	81	0	217.36	By MS/MS	By MS/MS	By MS/MS	By MS/MS	By MS/MS	By MS/MS	45.5
A0A024RB76;Q9BRT6	A0A024RB76;Q9BRT6	2;2	2;2	2;2	Protein LLP homolog	C12orf31;LLPH	;	2	2	2	2	1	1	1	2	2	2	1	1	1	2	2	2	1	1	1	2	2	2	29.5	29.5	29.5	15.225	129	129;129	4.25	4	5		7	0.00034176	14.832	By MS/MS	By MS/MS	By MS/MS	By MS/MS	By MS/MS	By MS/MS	12.4
B2R6Y2;A0A024RB79;P51687;D6QX84	B2R6Y2;A0A024RB79;P51687;D6QX84	4;4;4;2	4;4;4;2	4;4;4;2	Sulfite oxidase, mitochondrial	SUOX	;;;	4	4	4	4	2	3	3	3	3	3	2	3	3	3	3	3	2	3	3	3	3	3	21.7	21.7	21.7	53.884	488	488;545;545;399	5.12		8		9	0.00041494	25.998	By MS/MS	By MS/MS	By MS/MS	By MS/MS	By MS/MS	By MS/MS	10.5
A0A024RB85;Q9UQ80;A8K6Y1;Q6PIN5;Q05D08;F8VR77;F8W0A3;H0YIN7;F8VZ69	A0A024RB85;Q9UQ80;A8K6Y1;Q6PIN5;Q05D08	26;26;23;23;20;12;6;5;2	26;26;23;23;20;12;6;5;2	26;26;23;23;20;12;6;5;2	Proliferation-associated protein 2G4	PA2G4	;;;;	9	26	26	26	21	23	21	18	18	17	21	23	21	18	18	17	21	23	21	18	18	17	66.8	66.8	66.8	43.786	394	394;394;367;373;406;284;187;160;64	3.8	77	44	68	53	0	323.31	By MS/MS	By MS/MS	By MS/MS	By MS/MS	By MS/MS	By MS/MS	62.2
A0A024RB87;P61224;E7ESV4;F5H7Y6;F5GZG1;F5H6R7;F5H004;F5GX62;B7ZAY2;Q9BXV4;A0A0J9YXB3;A6NIZ1;F5GYB5;Q5U0C3;F5H077;F5GWU8;F5H491;F5H0B7;F5H500;A0A075B6Q0;F8WBC0;F5H4H0;F5GYH7	A0A024RB87;P61224;E7ESV4;F5H7Y6;F5GZG1;F5H6R7;F5H004;F5GX62;B7ZAY2;Q9BXV4;A0A0J9YXB3;A6NIZ1;F5GYB5;Q5U0C3	8;8;6;6;5;5;5;5;5;5;5;5;4;4;3;3;3;3;3;2;1;1;1	8;8;6;6;5;5;5;5;5;5;5;5;4;4;3;3;3;3;3;2;1;1;1	2;2;2;2;0;2;2;2;0;2;0;0;2;0;2;2;2;2;2;0;0;0;0	Ras-related protein Rap-1b;Ras-related protein Rap-1b-like protein	RAP1B	;;;;;;;;;;;;;	23	8	8	2	8	5	6	7	7	8	8	5	6	7	7	8	2	1	1	2	2	2	61.4	61.4	16.8	20.825	184	184;184;157;179;121;122;127;139;142;153;165;184;136;184;84;87;93;98;101;129;32;48;53	4.56	9	23	15	25	0	100.76	By MS/MS	By MS/MS	By MS/MS	By MS/MS	By MS/MS	By MS/MS	61.4
A0A024RB99;V9HW06;Q53ET4;P34897;Q5HYG8;Q5BJF5;B4E1G2;B4DJQ3;B4DW25;B4DP88;B4DWA7;B4DJ63;B4DLV4;H0YIZ0;G3V5L0;G3V2Y4;G3V4W5;G3V540;G3V241;G3V3Y8;G3V4T0;G3V4X0;G3V2W0;G3V2E4;G3V2Y1;G3V3C6;G3V2D2;B4DZB5;D3DXC9;Q53ET7;P34896	A0A024RB99;V9HW06;Q53ET4;P34897;Q5HYG8;Q5BJF5;B4E1G2;B4DJQ3;B4DW25;B4DP88;B4DWA7;B4DJ63;B4DLV4	32;32;32;32;31;28;27;27;26;26;25;23;20;15;14;12;11;10;8;8;8;8;8;8;2;2;1;1;1;1;1	32;32;32;32;31;28;27;27;26;26;25;23;20;15;14;12;11;10;8;8;8;8;8;8;2;2;1;1;1;1;1	32;32;32;32;31;28;27;27;26;26;25;23;20;15;14;12;11;10;8;8;8;8;8;8;2;2;1;1;1;1;1	Serine hydroxymethyltransferase;Serine hydroxymethyltransferase, mitochondrial	SHMT2;HEL-S-51e;DKFZp686P09201	;;;;;;;;;;;;	31	32	32	32	26	25	20	21	21	21	26	25	20	21	21	21	26	25	20	21	21	21	73.7	73.7	73.7	53.454	483	483;504;504;504;483;480;442;483;430;435;513;378;408;264;215;234;237;192;142;147;149;159;160;171;65;86;52;229;444;483;483	4.91		111		101	0	273.75	By MS/MS	By MS/MS	By MS/MS	By MS/MS	By MS/MS	By MS/MS	64.2
Q96GX3;A0A024RBA9;Q9UL25	Q96GX3;A0A024RBA9;Q9UL25	4;4;4	4;4;4	4;4;4	Ras-related protein Rab-21	RAB21	;;	3	4	4	4	2	2	3	3	4	2	2	2	3	3	4	2	2	2	3	3	4	2	24	24	24	19.348	175	175;225;225	4.23	7	9	4	11	0	323.31	By MS/MS	By MS/MS	By MS/MS	By MS/MS	By MS/MS	By MS/MS	16.6
B4E2D4;R4GND3;A2BDE7;A0A024RBB0;Q8WV24	B4E2D4;R4GND3;A2BDE7;A0A024RBB0;Q8WV24	3;3;3;3;3	3;3;3;3;3	3;3;3;3;3	Pleckstrin homology-like domain family A member 1	PHLDA1	;;;;	5	3	3	3	2	2	1	2	1	1	2	2	1	2	1	1	2	2	1	2	1	1	12.4	12.4	12.4	24.91	218	218;260;312;400;401	3.83	5		4	3	0.0018631	3.7367	By MS/MS	By MS/MS	By MS/MS	By MS/MS	By MS/MS	By MS/MS	7.8
A0A024RBB5;Q16527;F8VW96;F8VQR7	A0A024RBB5;Q16527;F8VW96;F8VQR7	12;12;11;9	12;12;11;9	12;12;11;9	Cysteine and glycine-rich protein 2	CSRP2	;;;	4	12	12	12	10	11	9	7	9	7	10	11	9	7	9	7	10	11	9	7	9	7	64.8	64.8	64.8	20.954	193	193;193;243;187	4.27	11	35	9	27	0.00058928	62.467	By MS/MS	By MS/MS	By MS/MS	By MS/MS	By MS/MS	By MS/MS	56
Q6LC83;A0A024RBB6;P11802;F8VZZ0;F8VZ51;F8VXD2;F8VYH9;F8VTV8;F8VWX7;F8VZ13	Q6LC83;A0A024RBB6;P11802;F8VZZ0;F8VZ51	6;6;6;4;4;2;2;2;2;1	5;5;5;3;3;1;1;1;1;1	5;5;5;3;3;1;1;1;1;1	Cyclin-dependent kinase 4	CDK4	;;;;	10	6	5	5	4	4	4	4	3	1	3	3	3	4	3	1	3	3	3	4	3	1	39.7	36.2	36.2	25.906	229	229;303;303;186;208;132;170;201;203;40	3.11	9		10		0.00030414	10.283	By MS/MS	By MS/MS	By MS/MS	By MS/MS	By MS/MS	By MS/MS	33.2
F8VY35;F5H4R6;A0A024RBB7;P55209;F8W0J6;B7Z2V4;H0YIV4;F8VUX1;F8VXI6;H0YH88;H0YHC3;B7Z5H0;F8VVB5;B7Z4K9	F8VY35;F5H4R6;A0A024RBB7;P55209;F8W0J6;B7Z2V4;H0YIV4;F8VUX1;F8VXI6;H0YH88;H0YHC3	22;22;22;22;20;20;19;18;15;14;14;10;10;3	22;22;22;22;20;20;19;18;15;14;14;10;10;3	0;0;0;0;0;0;0;0;0;0;0;0;0;0	Nucleosome assembly protein 1-like 1	NAP1L1	;;;;;;;;;;	14	22	22	0	16	18	15	16	16	17	16	18	15	16	16	17	0	0	0	0	0	0	84.1	84.1	0	31.02	264	264;383;391;391;379;383;385;237;215;177;198;154;161;208	3.53	105	32	91	43	0	323.31	By MS/MS	By MS/MS	By MS/MS	By MS/MS	By MS/MS	By MS/MS	72
A0A024RBB8;Q5HYM3;Q9BZF1;F8VQX7;Q641R2;F8VUA7;Q96N80;F8VZ43;Q96E43;F8VVD3;F8VVE7;F8VZB8	A0A024RBB8;Q5HYM3;Q9BZF1;F8VQX7;Q641R2;F8VUA7;Q96N80	14;14;14;12;12;9;7;4;4;3;3;1	14;14;14;12;12;9;7;4;4;3;3;1	14;14;14;12;12;9;7;4;4;3;3;1	Oxysterol-binding protein;Oxysterol-binding protein-related protein 8	OSBPL8;DKFZp686C0249	;;;;;;	12	14	14	14	7	8	7	8	6	9	7	8	7	8	6	9	7	8	7	8	6	9	25.8	25.8	25.8	101.19	889	889;890;889;721;728;694;420;157;377;76;111;58	4.92		27		25	0	127.81	By MS/MS	By MS/MS	By MS/MS	By MS/MS	By MS/MS	By MS/MS	14.8
A0A024RBB9;Q9Y2U8;B4E2K7	A0A024RBB9;Q9Y2U8	12;12;5	12;12;5	12;12;5	Inner nuclear membrane protein Man1	LEMD3	;	3	12	12	12	10	9	9	6	6	6	10	9	9	6	6	6	10	9	9	6	6	6	23.2	23.2	23.2	99.996	911	911;911;274	4.57		37		24	0	119.63	By MS/MS	By MS/MS	By MS/MS	By MS/MS	By MS/MS	By MS/MS	21.4
B4DTT0;Q7Z3X3;H7C3P4;A8K6V6;A0A024RBC5;F6S8M0;B4E284;P15586;H0YFA9;F5H4C6;A0A0S2Z3S2	B4DTT0;Q7Z3X3;H7C3P4;A8K6V6;A0A024RBC5;F6S8M0;B4E284;P15586;H0YFA9;F5H4C6	12;12;12;12;12;12;12;12;9;8;3	12;12;12;12;12;12;12;12;9;8;3	12;12;12;12;12;12;12;12;9;8;3	N-acetylglucosamine-6-sulfatase	DKFZp686E12166;GNS	;;;;;;;;;	11	12	12	12	8	9	10	12	12	11	8	9	10	12	12	11	8	9	10	12	12	11	33.9	33.9	33.9	53.42	469	469;496;496;552;552;584;584;552;303;247;250	4.68	15	31	16	44	0.00050429	43.565	By MS/MS	By MS/MS	By MS/MS	By MS/MS	By MS/MS	By MS/MS	23
A0A024RBC7;P20020;E7ERY9;Q59H63;Q58F24;F8W1V5;A0A0U1RQU3	A0A024RBC7;P20020;E7ERY9;Q59H63	15;15;9;8;6;2;1	7;7;3;2;4;2;1	7;7;3;2;4;2;1	Calcium-transporting ATPase;Plasma membrane calcium-transporting ATPase 1	ATP2B1	;;;	7	15	7	7	8	9	12	14	14	13	6	6	6	6	6	5	6	6	6	6	6	5	16.9	9.9	9.9	134.68	1220	1220;1258;963;840;313;101;300	5.14		20		23	0.00040717	24.809	By MS/MS	By MS/MS	By MS/MS	By MS/MS	By MS/MS	By MS/MS	9.1
A0A024RBD0;B2RE29;A0A024RBG1;Q9NZJ9;A0A0C4DGJ4;F8VRL4;F8VRR0	A0A024RBD0;B2RE29;A0A024RBG1;Q9NZJ9;A0A0C4DGJ4	5;5;5;5;3;2;2	3;3;3;3;1;0;0	3;3;3;3;1;0;0	Diphosphoinositol polyphosphate phosphohydrolase 2	NUDT4	;;;;	7	5	3	3	3	3	3	5	5	3	2	2	2	3	3	3	2	2	2	3	3	3	52.8	41.1	41.1	20.306	180	180;181;181;180;128;95;112	3.25	7		9		0.00036697	18.537	By MS/MS	By MS/MS	By MS/MS	By MS/MS	By MS/MS	By MS/MS	33.9
F8VV52;A0A024RBD8;Q9NZN8;B2RDX7;F8W145;B3KTL6;F8VRS8;F8VP97;F8VWH8;A0A087X050;F8VVY1;H0YI11;H0YH84;F8VUB4;F8VX63;H0YHT6;F8VQF4	F8VV52;A0A024RBD8;Q9NZN8;B2RDX7;F8W145;B3KTL6;F8VRS8;F8VP97	6;6;6;5;4;4;3;3;2;2;2;2;2;2;2;1;1	6;6;6;5;4;4;3;3;2;2;2;2;2;2;2;1;1	6;6;6;5;4;4;3;3;2;2;2;2;2;2;2;1;1	CCR4-NOT transcription complex subunit 2	CNOT2	;;;;;;;	17	6	6	6	2	6	2	4	2	4	2	6	2	4	2	4	2	6	2	4	2	4	23.7	23.7	23.7	58.62	531	531;540;540;540;309;540;276;321;81;152;182;182;186;196;217;104;144	4	8	5	8	7	0.0004386	30.302	By MS/MS	By MS/MS	By MS/MS	By MS/MS	By MS/MS	By MS/MS	9.2
Q05CT8;A8K1Z3;A0A024RBE5;Q8NHV4	Q05CT8;A8K1Z3;A0A024RBE5;Q8NHV4	3;3;3;3	3;3;3;3	3;3;3;3	Protein NEDD1	NEDD1	;;;	4	3	3	3	1	3	3	3	2	2	1	3	3	3	2	2	1	3	3	3	2	2	12.2	12.2	12.2	57.505	532	532;660;660;660	3.7	6	4	7	3	0	212.87	By MS/MS	By MS/MS	By MS/MS	By MS/MS	By MS/MS	By MS/MS	3.4
A0A024RBE7;P42167;G5E972;A0A024RBH7;Q59G12;H0YJH7;Q9P1N8	A0A024RBE7;P42167;G5E972;A0A024RBH7;Q59G12	24;24;19;15;12;9;1	12;12;7;3;3;5;1	12;12;7;3;3;5;1	Lamina-associated polypeptide 2, isoforms beta/gamma;Thymopoietin;Thymopentin	TMPO	;;;;	7	24	12	12	16	17	20	15	16	14	10	10	10	6	6	5	10	10	10	6	6	5	58.1	28	28	50.67	454	454;454;414;345;378;237;107	4.32		49		24	0	172.18	By MS/MS	By MS/MS	By MS/MS	By MS/MS	By MS/MS	By MS/MS	47.1
F8VVM2;Q8NCF7;Q53HC3;A0A024RBE8;B2RE88;A0A024RBH9;Q00325;F8VWQ0;F8VZL5;F8VWR4	F8VVM2;Q8NCF7;Q53HC3;A0A024RBE8;B2RE88;A0A024RBH9;Q00325	12;12;12;12;11;11;11;5;4;4	12;12;12;12;11;11;11;5;4;4	12;12;12;12;11;11;11;5;4;4	Phosphate carrier protein, mitochondrial	SLC25A3	;;;;;;	10	12	12	12	7	6	4	9	9	8	7	6	4	9	9	8	7	6	4	9	9	8	39.2	39.2	39.2	36.161	324	324;361;361;361;361;362;362;156;153;154	5.61		24		45	0.00052687	48.259	By MS/MS	By MS/MS	By MS/MS	By MS/MS	By MS/MS	By MS/MS	17.3
S4R360;J3KPP0;A0A024RBG3;S4R2Z7;Q9Y6G3	S4R360;J3KPP0;A0A024RBG3;S4R2Z7;Q9Y6G3	1;1;1;1;1	1;1;1;1;1	1;1;1;1;1	39S ribosomal protein L42, mitochondrial	MRPL42	;;;;	5	1	1	1	1	1	1	1	1	1	1	1	1	1	1	1	1	1	1	1	1	1	14.8	14.8	14.8	14.882	128	128;139;142;155;142	5.29		3		4	0.0085292	2.4237	By MS/MS	By MS/MS	By MS/MS	By MS/MS	By matching	By MS/MS	14.8
A0A024RBH2;Q07065;Q8TB01;Q6NWZ1;B3KVX6	A0A024RBH2;Q07065;Q8TB01;Q6NWZ1;B3KVX6	79;79;75;75;74	79;79;75;75;74	79;79;75;75;74	Cytoskeleton-associated protein 4	CKAP4	;;;;	5	79	79	79	59	62	61	69	66	69	59	62	61	69	66	69	59	62	61	69	66	69	86	86	86	66.022	602	602;602;560;600;521	5.01		469	12	473	0	323.31	By MS/MS	By MS/MS	By MS/MS	By MS/MS	By MS/MS	By MS/MS	73.3
B4DJV5;Q9BV37;Q53FW9;A0A024RBH5;Q13610;B4DNL1;F8VZ56;Q86X79;Q05BL3;Q6PKI5;Q6PIN4	B4DJV5;Q9BV37;Q53FW9;A0A024RBH5;Q13610;B4DNL1	3;3;3;3;3;2;1;1;1;1;1	3;3;3;3;3;2;1;1;1;1;1	3;3;3;3;3;2;1;1;1;1;1	Periodic tryptophan protein 1 homolog	PWP1	;;;;;	11	3	3	3	2	2	2	1	0	1	2	2	2	1	0	1	2	2	2	1	0	1	9.6	9.6	9.6	49.038	439	439;501;501;501;501;412;98;243;244;249;253	3.5		6	2		0.0007446	4.8371	By MS/MS	By MS/MS	By MS/MS	By MS/MS		By MS/MS	4.3
A0A024RBI5;Q59EA2;Q9ULV4;Q53G58;B4DMH3;B4E3S0;B7Z9V0;H0YHL7;F8W1H8;F8VUX3;F8VSA4;F8VRE9;F8VTT6;F8VVB7;F8VV53;B3KRY9;B3KSZ9;J3QLV6;J3KSS5;Q6QEF8	A0A024RBI5;Q59EA2;Q9ULV4;Q53G58;B4DMH3;B4E3S0;B7Z9V0;H0YHL7	25;25;25;24;23;22;21;13;4;4;4;4;4;4;1;1;1;1;1;1	25;25;25;24;23;22;21;13;4;4;4;4;4;4;1;1;1;1;1;1	3;3;3;3;3;3;3;1;0;0;0;0;0;0;0;0;0;0;0;0	Coronin;Coronin-1C	CORO1C	;;;;;;;	20	25	25	3	17	16	16	22	23	21	17	16	16	22	23	21	2	2	2	3	3	3	53.6	53.6	12.9	53.248	474	474;501;474;474;437;369;303;165;151;159;162;163;169;181;125;214;238;432;471;472	4.68	46	91	53	131	0	323.31	By MS/MS	By MS/MS	By MS/MS	By MS/MS	By MS/MS	By MS/MS	46.2
F5H0U5;A0A024RBI7;Q9NZD2;E7CEM8;F5GZ49;I3P687;H0YFS9	F5H0U5;A0A024RBI7;Q9NZD2;E7CEM8;F5GZ49;I3P687	3;3;3;2;2;2;1	3;3;3;2;2;2;1	2;2;2;1;1;1;1	Glycolipid transfer protein	GLTP	;;;;;	7	3	3	2	1	2	2	1	1	1	1	2	2	1	1	1	1	2	2	1	1	1	18.9	18.9	18.9	21.659	190	190;209;209;34;67;97;183	3.15	5	2	6		0.00078493	5.9248	By MS/MS	By MS/MS	By MS/MS	By MS/MS	By MS/MS	By MS/MS	7.9
B3KMP2;Q2M2R1;Q4KMX6;A8KAQ7;A5D8X2;A0A024RBJ3;Q9UJX3	B3KMP2;Q2M2R1;Q4KMX6;A8KAQ7;A5D8X2;A0A024RBJ3;Q9UJX3	2;2;2;2;2;2;2	2;2;2;2;2;2;2	2;2;2;2;2;2;2	Anaphase-promoting complex subunit 7	ANAPC7	;;;;;;	7	2	2	2	2	1	1	0	1	0	2	1	1	0	1	0	2	1	1	0	1	0	7.8	7.8	7.8	56.313	503	503;563;564;564;565;599;599	1.8	4		1		0.00074479	4.8376	By MS/MS	By matching	By MS/MS		By MS/MS		7.8
Q8TBK5;Q8N5Z7;A0A024RBK3;Q9HBB3;Q02878;B2R4K7;B4DRX3;F8VZ45;U3KQR5;F8VR69;F8VZA3;F8VWR1;F8VU16;B4DNY8	Q8TBK5;Q8N5Z7;A0A024RBK3;Q9HBB3;Q02878;B2R4K7;B4DRX3	26;26;26;26;26;23;21;7;7;4;3;3;3;1	26;26;26;26;26;23;21;7;7;4;3;3;3;1	26;26;26;26;26;23;21;7;7;4;3;3;3;1	60S ribosomal protein L6	RPL6	;;;;;;	14	26	26	26	20	22	24	21	19	19	20	22	24	21	19	19	20	22	24	21	19	19	62.2	62.2	62.2	32.741	288	288;288;288;289;288;288;227;159;160;63;105;118;120;82	3.9	93	91	67	90	0	323.31	By MS/MS	By MS/MS	By MS/MS	By MS/MS	By MS/MS	By MS/MS	56.9
A0A024RBK4;O14545;F8VNX8;F8VVF3;F8VWK2	A0A024RBK4;O14545;F8VNX8	8;8;4;2;1	8;8;4;2;1	8;8;4;2;1	TRAF-type zinc finger domain-containing protein 1	TRAFD1	;;	5	8	8	8	2	6	3	3	5	2	2	6	3	3	5	2	2	6	3	3	5	2	23	23	23	64.84	582	582;582;283;135;94	3	11		11		0.00031606	11.657	By MS/MS	By MS/MS	By MS/MS	By MS/MS	By MS/MS	By MS/MS	8.1
B7Z2S5;A0A087WSW9;A0A024RBK9;A0A140VKC9;A0A087WSY9;Q16881;B2R5P6;F8W809;A0A182DWI3;E9PIR7;Q6ZR44;E2QRB9;E9PKD3;A0A0B4J225;E9PIZ5;E9PQI3;E9PLT3;E9PKI4;E9PRI8;E9PJU2	B7Z2S5;A0A087WSW9;A0A024RBK9;A0A140VKC9;A0A087WSY9;Q16881;B2R5P6;F8W809;A0A182DWI3;E9PIR7;Q6ZR44;E2QRB9	22;22;22;22;22;22;21;21;21;20;19;18;8;4;4;3;3;3;1;1	22;22;22;22;22;22;21;21;21;20;19;18;8;4;4;3;3;3;1;1	22;22;22;22;22;22;21;21;21;20;19;18;8;4;4;3;3;3;1;1	Thioredoxin reductase 1, cytoplasmic	TXNRD1	;;;;;;;;;;;	20	22	22	22	18	18	17	19	21	20	18	18	17	19	21	20	18	18	17	19	21	20	58.9	58.9	58.9	60.021	547	547;548;623;647;648;649;497;498;568;482;581;460;175;103;139;53;70;72;44;96	3.7	78	17	95	30	0	323.31	By MS/MS	By MS/MS	By MS/MS	By MS/MS	By MS/MS	By MS/MS	48.3
A0A024RBL2;Q96GA7;F8VYZ3;H0YID3;H0YIA2	A0A024RBL2;Q96GA7;F8VYZ3	5;5;3;2;1	5;5;3;2;1	5;5;3;2;1	Serine dehydratase-like	SDSL	;;	5	5	5	5	3	2	2	4	4	5	3	2	2	4	4	5	3	2	2	4	4	5	25.2	25.2	25.2	34.674	329	329;329;172;225;60	3.36	9		13		0.00033693	14.124	By MS/MS	By MS/MS	By MS/MS	By MS/MS	By MS/MS	By MS/MS	14.6
A0A024RBL4;Q9Y4C8	A0A024RBL4;Q9Y4C8	2;1	2;1	2;1	Probable RNA-binding protein 19	RBM19	;	2	2	2	2	1	2	1	1	1	2	1	2	1	1	1	2	1	2	1	1	1	2	4.8	4.8	4.8	86.81	777	777;960	4.5	1	3	1	3	0.0022779	3.4318	By MS/MS	By MS/MS	By MS/MS	By MS/MS	By MS/MS	By MS/MS	3
A0A024RBQ4;A0A024RBL6;O15119	A0A024RBQ4;A0A024RBL6;O15119	1;1;1	1;1;1	1;1;1	T-box transcription factor TBX3	TBX3	;;	3	1	1	1	0	0	1	0	0	0	0	0	1	0	0	0	0	0	1	0	0	0	3	3	3	77.178	723	723;743;743	3		1			0.0016706	4.1437			By MS/MS				0
B4DVP2;B2R6A0;A0A024RBN1;Q9Y478	B4DVP2;B2R6A0;A0A024RBN1;Q9Y478	1;1;1;1	1;1;1;1	1;1;1;1	5-AMP-activated protein kinase subunit beta-1	PRKAB1	;;;	4	1	1	1	0	0	0	1	1	1	0	0	0	1	1	1	0	0	0	1	1	1	12.9	12.9	12.9	26.424	233	233;270;270;270	5			3		0.0063412	2.582				By MS/MS	By MS/MS	By MS/MS	0
Q9UEG9;H6SG15;A0A024RBN6;P12074;O95101	Q9UEG9;H6SG15;A0A024RBN6;P12074;O95101	3;3;3;3;2	2;2;2;2;2	2;2;2;2;2	Cytochrome c oxidase subunit 6A, mitochondrial;Cytochrome c oxidase subunit 6A1, mitochondrial	COX6A1	;;;;	5	3	2	2	2	2	2	3	3	3	2	2	2	2	2	2	2	2	2	2	2	2	57	36	36	9.7499	86	86;109;152;109;86	4.5		15		9	0.00037594	19.827	By MS/MS	By MS/MS	By MS/MS	By MS/MS	By MS/MS	By MS/MS	36
Q9UPN1;F8VYE8;A0A024RBP2;P36873;F8VR82;A0A087WYY5	Q9UPN1;F8VYE8;A0A024RBP2;P36873;F8VR82;A0A087WYY5	14;14;14;14;12;8	2;2;2;2;2;2	2;2;2;2;2;2	Serine/threonine-protein phosphatase;Serine/threonine-protein phosphatase PP1-gamma catalytic subunit	PPP1CC	;;;;;	6	14	2	2	7	9	7	13	12	13	2	2	1	2	2	1	2	2	1	2	2	1	51.7	6.5	6.5	33.773	294	294;304;323;323;270;140	3.79	8	9	3	8	0.00050075	42.95	By MS/MS	By MS/MS	By MS/MS	By MS/MS	By MS/MS	By MS/MS	33.7
A0A024RBR1;P30622;J3KP58;F5H0N7;Q59GJ4;F5H6A0;Q6P5Z9;F5H1T5;F6VGP8;Q86WU4;B3KXA5;F5H367;F5H270;Q6Q318;O43667	A0A024RBR1;P30622;J3KP58;F5H0N7;Q59GJ4;F5H6A0	28;28;26;18;18;14;13;8;8;8;8;4;4;2;1	28;28;26;18;18;14;13;8;8;8;8;4;4;2;1	27;27;25;17;17;14;12;8;8;8;8;4;4;2;1	CAP-Gly domain-containing linker protein 1	RSN;CLIP1	;;;;;	15	28	28	27	17	16	13	19	22	17	17	16	13	19	22	17	16	15	12	18	21	16	26.3	26.3	25.3	160.99	1427	1427;1438;1316;1013;1065;803;653;350;428;449;472;83;108;94;126	3.61	48	4	60	13	0	143.52	By MS/MS	By MS/MS	By MS/MS	By MS/MS	By MS/MS	By MS/MS	14.6
F8VVL1;A0A024RBR3;O43583	F8VVL1;A0A024RBR3;O43583	9;9;9	9;9;9	9;9;9	Density-regulated protein	DENR	;;	3	9	9	9	6	6	7	7	6	4	6	6	7	7	6	4	6	6	7	7	6	4	67.5	67.5	67.5	17.77	160	160;198;198	3.19	25	3	22	4	0	74.384	By MS/MS	By MS/MS	By MS/MS	By MS/MS	By MS/MS	By MS/MS	62.5
A0A024RBR4;O75146	A0A024RBR4;O75146	2;2	2;2	2;2	Huntingtin-interacting protein 1-related protein	HIP1R	;	2	2	2	2	1	1	0	1	1	2	1	1	0	1	1	2	1	1	0	1	1	2	5.5	5.5	5.5	99.089	890	890;1068	5.67		2		4	0.00042123	27.055	By MS/MS	By MS/MS		By MS/MS	By MS/MS	By MS/MS	1.7
E7EX41;Q8TEC9;B4DVE4;F5H5U2;A0A024RBS0;Q8NHQ9	E7EX41;Q8TEC9;B4DVE4;F5H5U2;A0A024RBS0;Q8NHQ9	1;1;1;1;1;1	1;1;1;1;1;1	1;1;1;1;1;1	ATP-dependent RNA helicase DDX55	DDX55	;;;;;	6	1	1	1	0	0	0	1	0	1	0	0	0	1	0	1	0	0	0	1	0	1	10.5	10.5	10.5	21.615	191	191;353;411;569;600;600	7				2	0.0090703	2.3637				By MS/MS		By MS/MS	0
Q53HW2;A8K4Z4;A0A024RBS2;P05388;F8VWS0;Q53HK9;Q6NSF2;F8VU65;F8VPE8;G3V210;F8VW21;B4E3D5;F8VQY6;F8VRK7;Q8NHW5;F8VZS0;F8VWV4;F8VS58;F8W1K8;Q3MHV2	Q53HW2;A8K4Z4;A0A024RBS2;P05388;F8VWS0;Q53HK9;Q6NSF2;F8VU65;F8VPE8;G3V210;F8VW21;B4E3D5;F8VQY6;F8VRK7;Q8NHW5;F8VZS0	20;20;20;20;18;18;16;15;13;13;13;13;11;11;11;10;8;8;5;5	20;20;20;20;18;18;16;15;13;13;13;13;11;11;11;10;8;8;5;5	20;20;20;20;18;18;16;15;13;13;13;13;11;11;11;10;8;8;5;5	60S acidic ribosomal protein P0;60S acidic ribosomal protein P0-like	RPLP0;RPLP0P6	;;;;;;;;;;;;;;;	20	20	20	20	16	15	17	19	17	19	16	15	17	19	17	19	16	15	17	19	17	19	55.2	55.2	55.2	34.301	317	317;317;317;317;281;317;254;247;153;166;244;266;142;156;317;246;111;121;107;157	4.1	80	54	76	82	0	323.31	By MS/MS	By MS/MS	By MS/MS	By MS/MS	By MS/MS	By MS/MS	54.3
C9J7T7;C9JE98;A0A024RBU9;C9J0Q5;C9JFD3;A0A024RBS3;Q9Y618;C9JQE8;H7C0P3	C9J7T7;C9JE98;A0A024RBU9;C9J0Q5;C9JFD3;A0A024RBS3;Q9Y618;C9JQE8	7;7;7;7;7;7;7;5;1	7;7;7;7;7;7;7;5;1	7;7;7;7;7;7;7;5;1	Nuclear receptor corepressor 2	NCOR2	;;;;;;;	9	7	7	7	5	5	5	2	2	1	5	5	5	2	2	1	5	5	5	2	2	1	5.6	5.6	5.6	221	2062	2062;2458;2471;2504;2514;2517;2525;1451;156	3.95		16		5	0.0002876	8.2084	By MS/MS	By MS/MS	By MS/MS	By MS/MS	By MS/MS	By matching	4.9
A0A024RBS6;F5H1S9;E5KMT6;E5KMT5;Q9Y606;F5H168;F5GY32;F8W9U5;F5H1B2;F5GXL3;G8JLB3	A0A024RBS6;F5H1S9;E5KMT6;E5KMT5;Q9Y606;F5H168;F5GY32;F8W9U5;F5H1B2;F5GXL3;G8JLB3	3;3;3;3;3;2;2;2;2;2;2	3;3;3;3;3;2;2;2;2;2;2	3;3;3;3;3;2;2;2;2;2;2	tRNA pseudouridine synthase;tRNA pseudouridine synthase A, mitochondrial	PUS1	;;;;;;;;;;	11	3	3	3	3	1	3	1	1	1	3	1	3	1	1	1	3	1	3	1	1	1	18.3	18.3	18.3	37.831	338	338;374;399;427;427;134;153;156;184;200;384	3.53	2	10		3	0.00027871	7.4106	By MS/MS	By MS/MS	By MS/MS	By MS/MS	By MS/MS	By MS/MS	18.3
F5H796;A0A024RBT2;Q502X2;A0A0S2Z5U7;Q9NR28;F5GYH3;F5GX50;F5GXT8;K7X1S0;A0A0S2Z5P6;Q53HB7;F5H0Q4;H7BZK7	F5H796;A0A024RBT2;Q502X2;A0A0S2Z5U7;Q9NR28;F5GYH3;F5GX50;F5GXT8;K7X1S0;A0A0S2Z5P6;Q53HB7	4;4;4;4;4;3;3;3;3;3;3;1;1	4;4;4;4;4;3;3;3;3;3;3;1;1	4;4;4;4;4;3;3;3;3;3;3;1;1	Diablo homolog, mitochondrial	DIABLO	;;;;;;;;;;	13	4	4	4	2	2	1	1	2	2	2	2	1	1	2	2	2	2	1	1	2	2	50.6	50.6	50.6	17.698	156	156;166;186;239;239;125;128;133;142;195;239;77;191	5		5		5	0.00036153	17.747	By MS/MS	By matching	By matching	By MS/MS	By matching	By MS/MS	11.5
F5H4M0;A0A024RBU0;Q9H9H4;F5H1F6	F5H4M0;A0A024RBU0;Q9H9H4;F5H1F6	5;5;5;3	5;5;5;3	5;5;5;3	Vacuolar protein sorting-associated protein 37B	VPS37B	;;;	4	5	5	5	2	3	2	3	3	5	2	3	2	3	3	5	2	3	2	3	3	5	44.3	44.3	44.3	29.693	271	271;285;285;184	3.67	6	1	10	1	0.00033636	14.026	By MS/MS	By MS/MS	By MS/MS	By MS/MS	By MS/MS	By MS/MS	14.8
A0A024RBV2;Q86V21;E7EW25;B4E296;Q9H7A6	A0A024RBV2;Q86V21;E7EW25;B4E296;Q9H7A6	2;2;1;1;1	2;2;1;1;1	2;2;1;1;1	Acetoacetyl-CoA synthetase	AACS	;;;;	5	2	2	2	2	2	2	2	2	2	2	2	2	2	2	2	2	2	2	2	2	2	4	4	4	75.143	672	672;672;218;218;227	3	6		6		0.00075396	5.0696	By MS/MS	By MS/MS	By MS/MS	By MS/MS	By MS/MS	By MS/MS	4
A0A024RBV5;P51151	A0A024RBV5;P51151	1;1	1;1	1;1	Ras-related protein Rab-9A	RAB9A	;	2	1	1	1	0	0	1	1	1	1	0	0	1	1	1	1	0	0	1	1	1	1	10.9	10.9	10.9	22.837	201	201;201	5.5		1	4	3	0.0018613	3.7314			By MS/MS	By MS/MS	By MS/MS	By MS/MS	0
A0A024RBX6;O00625	A0A024RBX6;O00625	6;6	6;6	6;6	Pirin	PIR	;	2	6	6	6	2	2	2	5	4	5	2	2	2	5	4	5	2	2	2	5	4	5	38.3	38.3	38.3	32.113	290	290;290	3.95	6		14	1	0.00032938	13.122	By MS/MS	By MS/MS	By MS/MS	By MS/MS	By MS/MS	By MS/MS	8.6
Q549M9;A0A024RBX8;P56377	Q549M9;A0A024RBX8;P56377	2;2;2	2;2;2	2;2;2	AP-1 complex subunit sigma-2	AP1S2	;;	3	2	2	2	2	2	2	2	2	2	2	2	2	2	2	2	2	2	2	2	2	2	15.9	15.9	15.9	18.615	157	157;199;157	2.73	8	1	6		0.00059916	64.347	By MS/MS	By MS/MS	By MS/MS	By MS/MS	By MS/MS	By MS/MS	15.9
A0A024RBX9;P08559;A5YPB6;A5PHJ9;Q53GE3;Q5JPU3;P29803;Q9UNV7;Q36750;Q99725;Q99724;Q6LCA3;P78557;Q5JPU2;Q5JPU0;Q5JPT9;Q5JPU1	A0A024RBX9;P08559;A5YPB6;A5PHJ9;Q53GE3;Q5JPU3	5;5;4;4;4;3;2;1;1;1;1;1;1;1;1;1;1	5;5;4;4;4;3;2;1;1;1;1;1;1;1;1;1;1	5;5;4;4;4;3;2;1;1;1;1;1;1;1;1;1;1	Pyruvate dehydrogenase E1 component subunit alpha;Pyruvate dehydrogenase E1 component subunit alpha, somatic form, mitochondrial	PDHA1;PDHA1/LOC79064	;;;;;	17	5	5	5	4	5	5	2	2	2	4	5	5	2	2	2	4	5	5	2	2	2	19.7	19.7	19.7	43.295	390	390;390;261;302;390;109;388;36;45;59;59;59;59;121;180;203;205	4.14		15		6	0.00030969	10.998	By MS/MS	By MS/MS	By MS/MS	By MS/MS	By MS/MS	By MS/MS	11
A0A024RC00;Q9NRF8;H0Y5S6;Q9H6Q0	A0A024RC00;Q9NRF8	6;6;1;1	5;5;1;1	5;5;1;1	CTP synthase;CTP synthase 2	CTPS2	;	4	6	5	5	3	3	0	3	2	3	3	3	0	2	2	3	3	3	0	2	2	3	19.5	17.4	17.4	65.677	586	586;586;132;151	3.29	6		8		0.00032436	12.504	By MS/MS	By MS/MS		By MS/MS	By MS/MS	By MS/MS	8.4
A0A0S2Z5R8;A0A0U1RQT8;A0A024RC16;Q8TCZ2	A0A0S2Z5R8;A0A0U1RQT8;A0A024RC16;Q8TCZ2	1;1;1;1	1;1;1;1	1;1;1;1	CD99 antigen-like protein 2	CD99L2	;;;	4	1	1	1	1	1	1	1	1	1	1	1	1	1	1	1	1	1	1	1	1	1	16.8	16.8	16.8	12.638	119	119;177;262;262	5.18		5		6	0	79.118	By MS/MS	By MS/MS	By MS/MS	By MS/MS	By MS/MS	By MS/MS	16.8
A0A024RC24;Q9P2X3;J3KT25;J3QQU0	A0A024RC24;Q9P2X3;J3KT25	4;4;2;1	4;4;2;1	4;4;2;1	Protein IMPACT	IMPACT	;;	4	4	4	4	2	0	0	3	2	1	2	0	0	3	2	1	2	0	0	3	2	1	25	25	25	36.462	320	320;320;180;106	4.11	2		7		0.000772	5.5661	By MS/MS			By MS/MS	By MS/MS	By MS/MS	14.1
A0A024RC31;A8K922;Q9Y2L5;J3KSL8;J3QQJ5;Q6PCC9;J3QSA1;J3QQS5	A0A024RC31;A8K922;Q9Y2L5;J3KSL8;J3QQJ5;Q6PCC9	8;7;7;6;6;4;3;1	8;7;7;6;6;4;3;1	8;7;7;6;6;4;3;1	Trafficking protein particle complex subunit 8	KIAA1012;TRAPPC8	;;;;;	8	8	8	8	3	2	4	7	6	6	3	2	4	7	6	6	3	2	4	7	6	6	12.4	12.4	12.4	161.07	1436	1436;1173;1435;926;1381;666;666;95	3.53	11		19		0.00035997	17.595	By MS/MS	By MS/MS	By MS/MS	By MS/MS	By MS/MS	By MS/MS	4.4
A0A024RC33;Q15555;K7EL66;K7ERD8;M0QX52	A0A024RC33;Q15555;K7EL66;K7ERD8	10;10;5;5;3	10;10;5;5;3	10;10;5;5;3	Microtubule-associated protein RP/EB family member 2	MAPRE2	;;;	5	10	10	10	6	7	7	7	10	7	6	7	7	7	10	7	6	7	7	7	10	7	48.3	48.3	48.3	37.031	327	327;327;134;194;127	4.08	22	3	33	14	0	164.69	By MS/MS	By MS/MS	By MS/MS	By MS/MS	By MS/MS	By MS/MS	33
A0A024RC37;Q96P16;A0A0C4DGQ6;K7ER50;K7EP82	A0A024RC37;Q96P16;A0A0C4DGQ6	3;3;2;1;1	2;2;1;1;1	2;2;1;1;1	Regulation of nuclear pre-mRNA domain-containing protein 1A	P15RS;RPRD1A	;;	5	3	2	2	1	2	2	0	0	0	1	2	1	0	0	0	1	2	1	0	0	0	22.4	15.4	15.4	35.719	312	312;312;289;49;123	3		4			0.0012171	4.5081	By MS/MS	By MS/MS	By MS/MS				5.8
A0A024RC42;P19022	A0A024RC42;P19022	2;2	2;2	2;2	Cadherin-2	CDH2	;	2	2	2	2	2	2	2	0	1	1	2	2	2	0	1	1	2	2	2	0	1	1	5.4	5.4	5.4	99.808	906	906;906	3.8		8		2	0.00032798	12.935	By MS/MS	By MS/MS	By MS/MS		By MS/MS	By MS/MS	5.4
A0A024RC55;Q08431;A0A024RC59;F5GZN3;B4E396;X6R3G6;B3KTQ2;H0YKS8;A0A087WUV5	A0A024RC55;Q08431;A0A024RC59;F5GZN3;B4E396;X6R3G6;B3KTQ2;H0YKS8	8;8;7;7;7;6;6;5;1	8;8;7;7;7;6;6;5;1	8;8;7;7;7;6;6;5;1	Lactadherin;Lactadherin short form;Medin	MFGE8	;;;;;;;	9	8	8	8	6	7	6	7	7	7	6	7	6	7	7	7	6	7	6	7	7	7	29.7	29.7	29.7	43.122	387	387;387;335;343;343;335;379;268;75	4.84	3	36	2	36	0	191.23	By MS/MS	By MS/MS	By MS/MS	By MS/MS	By MS/MS	By MS/MS	20.9
A0A024RC61;Q59E93;P15144;B4DV63;B4DP01;B4DP96;B4DPH5;H0YMC1;H0YLZ8	A0A024RC61;Q59E93;P15144;B4DV63;B4DP01;B4DP96;B4DPH5	22;22;22;15;13;12;12;2;1	22;22;22;15;13;12;12;2;1	22;22;22;15;13;12;12;2;1	Aminopeptidase N	ANPEP	;;;;;;	9	22	22	22	4	5	5	19	19	20	4	5	5	19	19	20	4	5	5	19	19	20	33	33	33	109.54	967	967;977;967;614;533;482;533;122;65	5.56	13	10	25	69	0	90.85	By MS/MS	By MS/MS	By MS/MS	By MS/MS	By MS/MS	By MS/MS	10.9
A0A024RC65;P46940;A4QPB0;A0A0J9YXZ5;H0YLE8;B4E2M0;Q6P1N4;Q5FWG8;Q05DN7;B4DNP4;Q96PA3;H0YKA5;A0A087WWP1;A0A087X225;E9PDT6	A0A024RC65;P46940;A4QPB0;A0A0J9YXZ5;H0YLE8;B4E2M0;Q6P1N4	115;115;114;82;79;75;59;25;25;23;8;3;3;2;1	115;115;114;82;79;75;59;25;25;23;8;3;3;2;1	114;114;113;81;78;74;59;25;25;23;8;3;3;2;0	Ras GTPase-activating-like protein IQGAP1	hCG_1991735;IQGAP1	;;;;;;	15	115	115	114	83	82	84	91	90	92	83	82	84	91	90	92	82	81	83	90	89	91	68.6	68.6	68.1	189.25	1657	1657;1657;1657;1191;1085;1085;943;271;308;278;92;43;107;48;509	3.61	352	34	419	106	0	323.31	By MS/MS	By MS/MS	By MS/MS	By MS/MS	By MS/MS	By MS/MS	60.3
A0A1B0GTU9;A8K9Y5;A0A024RC75;O14647;O14646	A0A1B0GTU9;A8K9Y5;A0A024RC75;O14647	3;3;3;3;1	3;3;3;3;1	3;3;3;3;1	Chromodomain-helicase-DNA-binding protein 2	CHD2	;;;	5	3	3	3	2	1	3	2	1	2	2	1	3	2	1	2	2	1	3	2	1	2	6.2	6.2	6.2	110.15	954	954;1049;1739;1828;1710	4.82		6		5	0.00029155	8.7546	By matching	By MS/MS	By MS/MS	By MS/MS	By MS/MS	By MS/MS	5.1
H0YKT4;H0YNG3;Q6IAM7;A0A024RC78;P67812	H0YKT4;H0YNG3;Q6IAM7;A0A024RC78;P67812	2;2;2;2;2	2;2;2;2;2	2;2;2;2;2	Signal peptidase complex catalytic subunit SEC11;Signal peptidase complex catalytic subunit SEC11A	SEC11A;SPC18;SEC11L1	;;;;	5	2	2	2	2	2	2	2	2	2	2	2	2	2	2	2	2	2	2	2	2	2	9.3	9.3	9.3	14.892	129	129;163;179;179;179	5.53		7		12	0.001867	3.7673	By MS/MS	By MS/MS	By MS/MS	By MS/MS	By MS/MS	By MS/MS	9.3
A0A024RC97;Q9BVG9;E9PS47;E9PLE4;A0A0J9YWQ2	A0A024RC97;Q9BVG9;E9PS47;E9PLE4	4;4;3;3;1	4;4;3;3;1	4;4;3;3;1	Phosphatidylserine synthase 2	PTDSS2	;;;	5	4	4	4	1	1	3	2	2	2	1	1	3	2	2	2	1	1	3	2	2	2	16	16	16	56.252	487	487;487;60;81;393	5.18		5		6	0.00028744	8.1877	By MS/MS	By MS/MS	By MS/MS	By MS/MS	By MS/MS	By MS/MS	4.5
A0A0J9YX88;E9PJ24;B7ZM65;F8WEF5;B7ZM66;A0A0J9YYB5;A0A0J9YWD5;A0A024RCA1;Q9P1Y6	A0A0J9YX88;E9PJ24;B7ZM65;F8WEF5;B7ZM66;A0A0J9YYB5;A0A0J9YWD5;A0A024RCA1;Q9P1Y6	3;3;3;3;3;3;3;3;3	3;3;3;3;3;3;3;3;3	3;3;3;3;3;3;3;3;3	PHD and RING finger domain-containing protein 1	PHRF1;KIAA1542	;;;;;;;;	9	3	3	3	2	2	2	1	2	3	2	2	2	1	2	3	2	2	2	1	2	3	2.8	2.8	2.8	161.91	1494	1494;1645;1645;1647;1647;1647;1648;1649;1649	5.4		6		9	0.00074832	4.944	By matching	By MS/MS	By MS/MS	By MS/MS	By MS/MS	By MS/MS	2.2
A0A024RCA7;P05387;H0YDD8	A0A024RCA7;P05387	15;15;4	15;15;4	15;15;4	60S acidic ribosomal protein P2	RPLP2	;	3	15	15	15	14	14	14	14	13	15	14	14	14	14	13	15	14	14	14	14	13	15	85.2	85.2	85.2	11.665	115	115;115;92	4.13	80	63	78	88	0	323.31	By MS/MS	By MS/MS	By MS/MS	By MS/MS	By MS/MS	By MS/MS	85.2
H7C2P7;B2R9J4;A0A024RCB2;A6NJD9;A8MVT4;A8MYK1;Q16540	H7C2P7;B2R9J4;A0A024RCB2;A6NJD9;A8MVT4;A8MYK1;Q16540	3;3;3;3;3;3;3	3;3;3;3;3;3;3	3;3;3;3;3;3;3	39S ribosomal protein L23, mitochondrial	MRPL23	;;;;;;	7	3	3	3	3	3	3	3	3	3	3	3	3	3	3	3	3	3	3	3	3	3	34.7	34.7	34.7	13.669	118	118;153;153;163;166;191;153	4.64		13		9	0.00027541	7.165	By MS/MS	By MS/MS	By MS/MS	By MS/MS	By MS/MS	By MS/MS	34.7
E9PJK1;E9PRJ8;H0YDL9;H0YDJ9;A0A024RCB7;E9PIF1;A6NMH8;P60033;E9PM31;H0YEE2	E9PJK1;E9PRJ8;H0YDL9;H0YDJ9;A0A024RCB7;E9PIF1;A6NMH8;P60033;E9PM31;H0YEE2	5;5;5;5;5;5;5;5;4;4	5;5;5;5;5;5;5;5;4;4	5;5;5;5;5;5;5;5;4;4	Tetraspanin;CD81 antigen	CD81	;;;;;;;;;	10	5	5	5	4	4	3	4	4	4	4	4	3	4	4	4	4	4	3	4	4	4	30.3	30.3	30.3	17.963	165	165;209;221;225;236;242;274;236;92;148	4.79	3	12	9	14	0	323.31	By MS/MS	By MS/MS	By MS/MS	By MS/MS	By MS/MS	By MS/MS	16.4
A6NCC9;E9PME3;C9JHT9;C9JJV1;A0A024RCB9;Q9Y5U2;E9PL88;C9JDU0	A6NCC9;E9PME3;C9JHT9;C9JJV1;A0A024RCB9;Q9Y5U2;E9PL88;C9JDU0	3;3;3;3;3;3;2;2	3;3;3;3;3;3;2;2	3;3;3;3;3;3;2;2	Protein TSSC4	TSSC4	;;;;;;;	8	3	3	3	2	3	2	1	2	2	2	3	2	1	2	2	2	3	2	1	2	2	20.5	20.5	20.5	13.847	127	127;191;203;207;329;329;110;112	3.5	5	5	3	3	0.006148	2.6119	By MS/MS	By MS/MS	By MS/MS	By MS/MS	By MS/MS	By MS/MS	10.2
A0A024RCC4;P52948;B4DWF8;A8KA17;H0YEN4;Q86TI1;H7C3P6;H0YCR0;A0A1D8GZ64;A0A142I7X2;A0A1D8GZ55;A0A1D8GZ56	A0A024RCC4;P52948;B4DWF8;A8KA17	10;10;5;5;3;3;3;2;1;1;1;1	10;10;5;5;3;3;3;2;1;1;1;1	10;10;5;5;3;3;3;2;1;1;1;1	Nuclear pore complex protein Nup98-Nup96;Nuclear pore complex protein Nup98;Nuclear pore complex protein Nup96	NUP98	;;;	12	10	10	10	4	5	7	4	5	5	4	5	7	4	5	5	4	5	7	4	5	5	11.8	11.8	11.8	141.4	1330	1330;1817;666;937;235;330;753;179;531;845;1853;1891	4.39	3	24	3	16	0.00047371	36.6	By MS/MS	By MS/MS	By MS/MS	By MS/MS	By MS/MS	By MS/MS	4.4
A0A024RCC9;B7ZAK9;B7ZB83;B4DS05;Q99733;C9JZI7;C9J6D1;B7ZAC7;E9PNW0;E9PJJ2;E9PS34;E9PNJ7;A8MXH2;E9PKT8;E9PP22;E9PKI2;H0YCI4;C9J1B1	A0A024RCC9;B7ZAK9;B7ZB83;B4DS05;Q99733;C9JZI7;C9J6D1;B7ZAC7;E9PNW0;E9PJJ2;E9PS34;E9PNJ7;A8MXH2;E9PKT8	19;19;19;19;19;16;15;14;12;12;12;12;11;11;9;8;7;6	17;17;17;17;17;14;13;12;10;10;10;10;9;9;9;8;7;6	17;17;17;17;17;14;13;12;10;10;10;10;9;9;9;8;7;6	Nucleosome assembly protein 1-like 4	NAP1L4	;;;;;;;;;;;;;	18	19	17	17	18	18	18	15	16	15	16	16	16	13	14	13	16	16	16	13	14	13	46.4	43.7	43.7	42.823	375	375;384;386;386;375;278;178;386;107;128;133;140;156;169;154;78;204;101	3.29	86	24	59	28	0	323.31	By MS/MS	By MS/MS	By MS/MS	By MS/MS	By MS/MS	By MS/MS	38.7
A8K5B0;A0A024RCF9;Q9UH62;H3BV87	A8K5B0;A0A024RCF9;Q9UH62	6;6;6;1	6;6;6;1	6;6;6;1	Armadillo repeat-containing X-linked protein 3	ARMCX3	;;	4	6	6	6	2	3	2	5	4	4	2	3	2	5	4	4	2	3	2	5	4	4	24.8	24.8	24.8	42.572	379	379;379;379;94	5.07	3	7	5	14	0.00041649	26.268	By MS/MS	By MS/MS	By MS/MS	By MS/MS	By MS/MS	By MS/MS	7.1
A0A024RCG3;P49589;B4DKY1;A8K067;Q53HG6;A8MVQ3;B4DI19;Q59HE5;C9JLN0;E9PRS8	A0A024RCG3;P49589;B4DKY1;A8K067;Q53HG6;A8MVQ3;B4DI19	26;26;25;24;24;23;22;5;3;3	26;26;25;24;24;23;22;5;3;3	2;2;1;1;1;2;1;0;0;0	Cysteine--tRNA ligase, cytoplasmic	CARS	;;;;;;	10	26	26	2	19	19	18	20	20	18	19	19	18	20	20	18	1	1	1	2	2	2	34.6	34.6	3.7	85.472	748	748;748;739;647;726;738;662;281;45;76	3.33	78	7	71	18	0	241.76	By MS/MS	By MS/MS	By MS/MS	By MS/MS	By MS/MS	By MS/MS	26.2
A8K5M7;A0A024RCG7;Q7L311;Q5H9E0;Q5H9E1;A0A1B0GXK8;Q5H9D8;A0A0B4J1X4	A8K5M7;A0A024RCG7;Q7L311	5;5;5;2;2;1;1;1	5;5;5;2;2;1;1;1	5;5;5;2;2;1;1;1	Armadillo repeat-containing X-linked protein 2	ARMCX2	;;	8	5	5	5	2	2	3	4	4	5	2	2	3	4	4	5	2	2	3	4	4	5	22.6	22.6	22.6	65.733	632	632;632;632;165;167;92;93;104	5.78		7		16	0.00056786	56.77	By MS/MS	By MS/MS	By MS/MS	By MS/MS	By MS/MS	By MS/MS	8.4
A0A024RCI6;Q9P291	A0A024RCI6;Q9P291	4;4	4;4	4;4	Armadillo repeat-containing X-linked protein 1	ARMCX1	;	2	4	4	4	1	0	1	4	4	4	1	0	1	4	4	4	1	0	1	4	4	4	15	15	15	49.18	453	453;453	6.43		2		12	0.0003712	19.075	By MS/MS		By MS/MS	By MS/MS	By MS/MS	By MS/MS	8.4
A0A024RCJ2;P06899;Q6DRA6;Q6DN03	A0A024RCJ2;P06899	20;20;4;4	3;3;3;3	0;0;0;0	Histone H2B;Histone H2B type 1-J	HIST1H2BJ	;	4	20	3	0	18	18	19	18	18	17	3	3	3	2	2	2	0	0	0	0	0	0	83.3	9.5	0	13.904	126	126;126;164;193	4.71		12		9	0.00077781	5.7765	By MS/MS	By MS/MS	By MS/MS	By MS/MS	By MS/MS	By MS/MS	77.8
A0A1U9X8D3;A0A1U9X8C7;A0A0G2JHC2;A0A024RCJ8;Q6NYC8;A0A1U9X8D1;A0A1U9X8C1;A0A0G2JKF1	A0A1U9X8D3;A0A1U9X8C7;A0A0G2JHC2;A0A024RCJ8;Q6NYC8;A0A1U9X8D1;A0A1U9X8C1	22;22;22;22;22;21;21;1	22;22;22;22;22;21;21;1	22;22;22;22;22;21;21;1	Phostensin	hCG_1821276;PPP1R18	;;;;;;	8	22	22	22	13	15	13	12	11	12	13	15	13	12	11	12	13	15	13	12	11	12	43.7	43.7	43.7	67.958	613	613;613;613;613;613;613;613;76	4.39	14	58	5	48	0	323.31	By MS/MS	By MS/MS	By MS/MS	By MS/MS	By MS/MS	By MS/MS	31
A0A024RCJ9;U3KQK0;Q99877	A0A024RCJ9;U3KQK0;Q99877	23;23;23	1;1;1	0;0;0	Histone H2B;Histone H2B type 1-N	HIST1H2BN	;;	3	23	1	0	21	21	22	22	21	21	1	1	1	1	1	0	0	0	0	0	0	0	83.3	8.7	0	13.922	126	126;166;126	4.14		5		2	1	-2	By MS/MS	By MS/MS	By MS/MS	By MS/MS	By MS/MS	By matching	77.8
A2ABH1;A0A0G2JJ47;A0A0G2JII5;Q2TB68;M1TIV4;D2IYK9;Q2L6G6;Q0EFB6;B4DIA2;Q769H0;Q6IAC8;M1T2K8;B0S7V6;A8K081;A0A024RCL6;A0A1U9X7H1;A0A1U9X7H0;A0A1U9X7G8;A0A1U9X7G7;A0A1U9X7G6;A0A1U9X7G4;A0A0G2JPU2;A0A0G2JP87;Q8TD31;E7EPK4;A0A140T9J5;A0A0G2JJK2;A0A0G2JHN4	A2ABH1;A0A0G2JJ47;A0A0G2JII5;Q2TB68;M1TIV4;D2IYK9;Q2L6G6;Q0EFB6;B4DIA2;Q769H0;Q6IAC8;M1T2K8;B0S7V6;A8K081;A0A024RCL6;A0A1U9X7H1;A0A1U9X7H0;A0A1U9X7G8;A0A1U9X7G7;A0A1U9X7G6;A0A1U9X7G4;A0A0G2JPU2;A0A0G2JP87;Q8TD31;E7EPK4;A0A140T9J5;A0A0G2JJK2;A0A0G2JHN4	2;2;2;2;2;2;2;2;2;2;2;2;2;2;2;2;2;2;2;2;2;2;2;2;1;1;1;1	2;2;2;2;2;2;2;2;2;2;2;2;2;2;2;2;2;2;2;2;2;2;2;2;1;1;1;1	2;2;2;2;2;2;2;2;2;2;2;2;2;2;2;2;2;2;2;2;2;2;2;2;1;1;1;1	Coiled-coil alpha-helical rod protein 1	CCHCR1;C6orf18;HCR;SBP 1b	;;;;;;;;;;;;;;;;;;;;;;;;;;;	28	2	2	2	1	0	1	0	1	0	1	0	1	0	1	0	1	0	1	0	1	0	3.4	3.4	3.4	82.785	729	729;729;729;746;746;746;756;756;768;782;782;782;782;782;782;835;835;835;835;835;835;870;870;782;191;316;316;316	2.33	2		1		0.0087282	2.4143	By MS/MS		By matching		By MS/MS		1.8
A0A024RCL8;O60814;P57053;Q0D2M2	A0A024RCL8;O60814;P57053;Q0D2M2	23;23;22;18	23;23;22;18	0;0;0;0	Histone H2B;Histone H2B type 1-K;Histone H2B type F-S	HIST1H2BK;H2BFS;HIST1H2BC	;;;	4	23	23	0	21	21	22	22	21	21	21	21	22	22	21	21	0	0	0	0	0	0	83.3	83.3	0	13.89	126	126;126;126;126	4.31	12	400	12	207	0	323.31	By MS/MS	By MS/MS	By MS/MS	By MS/MS	By MS/MS	By MS/MS	77.8
A0A024RCM3;Q13838;Q5STU3;A0A0G2JJZ9;B4DP52;F6WLT2;A0A140T9X3;A0A0A0MT12;F6TRA5;F6S4E6;H0Y400;A0A140TA18;Q59G92;A0A0G2JHN7;F6U6E2;F6S2B7;Q7KYK3;A0A140T996;F6R6M7;H0YCC6;A0A140T973;F6SXL5;A0A140T9K1;B4DH55;F6QYI9;A0A0G2JJL7;K7EPJ3;B4DIZ8;B4DIJ6;A0A140T9L4	A0A024RCM3;Q13838;Q5STU3;A0A0G2JJZ9;B4DP52;F6WLT2;A0A140T9X3	17;17;15;12;12;10;10;8;8;7;6;6;6;5;5;5;5;5;5;4;3;3;3;3;3;3;3;3;3;2	17;17;15;12;12;10;10;8;8;7;6;6;6;5;5;5;5;5;5;4;3;3;3;3;3;3;3;3;3;2	5;5;4;3;3;2;2;2;2;2;2;0;0;2;2;2;2;0;2;0;0;0;0;0;0;0;0;0;0;0	Spliceosome RNA helicase DDX39B	hCG_2005638;DDX39B	;;;;;;	30	17	17	5	13	14	15	15	16	16	13	14	15	15	16	16	4	3	4	4	5	5	60.3	60.3	21	48.991	428	428;428;425;328;350;289;325;235;238;231;187;247;310;95;125;132;144;189;197;141;135;136;138;139;187;187;189;212;243;131	4.46	24	56	15	62	0	323.31	By MS/MS	By MS/MS	By MS/MS	By MS/MS	By MS/MS	By MS/MS	47.7
A0A1U9X9B9;A0A1U9X9B5;A0A1U9X9A8;A0A1U9X9A2;A0A1U9X992;A0A1U9X990;A0A024RCN6;P26640;A0A1U9X994;A0A140T936;B4DT32;A0A140T954;A2ABF4;A0A0G2JJT9;H0Y426;A0A140T904	A0A1U9X9B9;A0A1U9X9B5;A0A1U9X9A8;A0A1U9X9A2;A0A1U9X992;A0A1U9X990;A0A024RCN6;P26640;A0A1U9X994;A0A140T936	39;39;39;39;39;39;39;39;37;36;17;10;5;5;5;2	39;39;39;39;39;39;39;39;37;36;17;10;5;5;5;2	39;39;39;39;39;39;39;39;37;36;17;10;5;5;5;2	Valine--tRNA ligase	VARS	;;;;;;;;;	16	39	39	39	29	33	33	29	26	29	29	33	33	29	26	29	29	33	33	29	26	29	45.3	45.3	45.3	140.49	1264	1264;1264;1264;1264;1264;1264;1264;1264;1264;1183;676;366;174;174;288;95	3.83	108	46	103	70	0	250.76	By MS/MS	By MS/MS	By MS/MS	By MS/MS	By MS/MS	By MS/MS	38.2
A0A0G2JIS2;A0A1U9X7P8;A0A024RCN9;Q96KQ7;A0A0G2JRR0;A0A0G2JRN8;Q59FM7;B7Z852;A2ABF8;A0A0G2JIR1;A2ABF9;A0A0G2JK64	A0A0G2JIS2;A0A1U9X7P8;A0A024RCN9;Q96KQ7	3;3;3;3;1;1;1;1;1;1;1;1	3;3;3;3;1;1;1;1;1;1;1;1	3;3;3;3;1;1;1;1;1;1;1;1	Histone-lysine N-methyltransferase EHMT2	EHMT2	;;;	12	3	3	3	3	3	3	3	3	2	3	3	3	3	3	2	3	3	3	3	3	2	4.2	4.2	4.2	129.03	1176	1176;1210;1210;1210;888;922;1031;1233;1233;1233;1267;1267	4.08	5	9	2	8	0.00058106	60.495	By MS/MS	By MS/MS	By MS/MS	By MS/MS	By MS/MS	By MS/MS	4.2
A2AE50;Q5SPU2;A2AE48;A0A1U9X8Q1;A0A1U9X8P6;A0A024RCP3;Q12899	A2AE50;Q5SPU2;A2AE48;A0A1U9X8Q1;A0A1U9X8P6;A0A024RCP3;Q12899	1;1;1;1;1;1;1	1;1;1;1;1;1;1	1;1;1;1;1;1;1	Tripartite motif-containing protein 26	TRIM26	;;;;;;	7	1	1	1	1	1	0	1	1	1	1	1	0	1	1	1	1	1	0	1	1	1	14.8	14.8	14.8	13.993	122	122;157;248;539;539;539;539	5	2		2	4	0.0092478	2.3369	By MS/MS	By MS/MS		By MS/MS	By MS/MS	By MS/MS	14.8
B4DYK6;A0A1U9X7R2;A0A024RCR2;P36915;Q0EFC6;Q6P458;B7ZAS6;B4DNS8;B4DWZ0;A0A140T8Y2;Q96QB8;A8MPZ0;A2AB27;Q86Z07	B4DYK6;A0A1U9X7R2;A0A024RCR2;P36915;Q0EFC6;Q6P458;B7ZAS6;B4DNS8;B4DWZ0;A0A140T8Y2;Q96QB8	15;15;15;15;13;12;11;11;10;8;8;7;7;6	15;15;15;15;13;12;11;11;10;8;8;7;7;6	15;15;15;15;13;12;11;11;10;8;8;7;7;6	Guanine nucleotide-binding protein-like 1	GNL1;HSR1	;;;;;;;;;;	14	15	15	15	11	11	11	11	11	11	11	11	11	11	11	11	11	11	11	11	11	11	31.9	31.9	31.9	68.255	605	605;607;607;607;545;481;469;469;404;407;421;262;264;374	3.24	38		40	4	0	173.99	By MS/MS	By MS/MS	By MS/MS	By MS/MS	By MS/MS	By MS/MS	26.3
A0A024RCR5;A0A0G2JK44;P25440;E9PIQ3;U3KQA6;A0A0G2JHL0;A0A140T9V2;A0A1U9X7B3;A0A1U9X7B8;A0A1U9X7B4;A0A1U9X7A8;X5CF57;H0Y6K2;A0A140T9E9;E9PKQ9;H0Y799;A0A140T9X8;A0A140T9F7	A0A024RCR5;A0A0G2JK44;P25440;E9PIQ3;U3KQA6;A0A0G2JHL0;A0A140T9V2;A0A1U9X7B3;A0A1U9X7B8;A0A1U9X7B4;A0A1U9X7A8;X5CF57;H0Y6K2;A0A140T9E9	3;3;3;2;2;2;2;2;2;2;2;2;2;2;1;1;1;1	3;3;3;2;2;2;2;2;2;2;2;2;2;2;1;1;1;1	2;2;2;2;2;2;2;1;1;1;1;1;1;1;1;1;1;1	Bromodomain-containing protein 2	BRD2	;;;;;;;;;;;;;	18	3	3	2	1	2	1	1	1	1	1	2	1	1	1	1	1	2	1	0	0	0	8.5	8.5	6.9	88.06	801	801;836;801;401;552;613;648;680;681;681;681;754;807;807;147;296;296;619	4.71		4		3	0.00034507	15.331	By MS/MS	By MS/MS	By MS/MS	By MS/MS	By matching	By matching	2.9
A0A1U9X7A6;A0A024RCR6;A0A0G2JK23;P46379;A0A1U9X7A9;A0A0G2JL47;H0Y710;H0Y4L1;F6S6P2;X6REW1;A0A0G2JJM1;F6UR09;F6U1F2;F6XTU0;A0A0G2JJR8;A0A1B0GX79;F6WML8;F6VEM6;F6X9W3;F6U341	A0A1U9X7A6;A0A024RCR6;A0A0G2JK23;P46379;A0A1U9X7A9;A0A0G2JL47	18;18;18;18;17;16;6;5;5;5;5;1;1;1;1;1;1;1;1;1	18;18;18;18;17;16;6;5;5;5;5;1;1;1;1;1;1;1;1;1	18;18;18;18;17;16;6;5;5;5;5;1;1;1;1;1;1;1;1;1	Large proline-rich protein BAG6	BAT3;BAG6	;;;;;	20	18	18	18	11	6	8	12	12	13	11	6	8	12	12	13	11	6	8	12	12	13	27.1	27.1	27.1	118.69	1126	1126;1126;1132;1132;1126;1077;226;136;515;742;742;197;206;215;232;243;244;258;259;262	3.45	26	2	37	2	0.00054915	52.402	By MS/MS	By MS/MS	By MS/MS	By MS/MS	By MS/MS	By MS/MS	15
A0A1U9X7Y0;A0A024RCS7;Q9BW19;B4E063;A0A1U9X7X5;B4DMA8;A2AB20;A0A140T9E6	A0A1U9X7Y0;A0A024RCS7;Q9BW19;B4E063;A0A1U9X7X5;B4DMA8	5;5;5;4;4;3;1;1	5;5;5;4;4;3;1;1	5;5;5;4;4;3;1;1	Kinesin-like protein;Kinesin-like protein KIFC1	KIFC1	;;;;;	8	5	5	5	3	3	1	0	1	0	3	3	1	0	1	0	3	3	1	0	1	0	14.7	14.7	14.7	73.678	673	673;673;673;665;673;549;203;203	3.5		7		1	0.00028273	7.6976	By MS/MS	By MS/MS	By MS/MS		By MS/MS		6.8
A0A1U9X8L5;A0A0G2JKZ1;A0A024RCT1;A2AB90;A0A0G2JH37;A0A0A0MSV9;O15533;Q6P1N7;B7Z4V3;C9JA35;A0A0A0MT98	A0A1U9X8L5;A0A0G2JKZ1;A0A024RCT1;A2AB90;A0A0G2JH37;A0A0A0MSV9;O15533;Q6P1N7;B7Z4V3	3;3;3;3;3;3;3;2;2;1;1	3;3;3;3;3;3;3;2;2;1;1	3;3;3;3;3;3;3;2;2;1;1	Tapasin	TAPBP	;;;;;;;;	11	3	3	3	0	0	0	2	2	2	0	0	0	2	2	2	0	0	0	2	2	2	15.4	15.4	15.4	47.625	448	448;448;448;466;466;504;448;156;318;192;361	7				7	0.00028153	7.6651				By MS/MS	By MS/MS	By MS/MS	0
B4DWA0;A0A024RCT9;P17096;A0A1W2PRV2	B4DWA0;A0A024RCT9;P17096	6;6;6;1	6;6;6;1	3;3;3;0	High mobility group protein HMG-I/HMG-Y	HMGA1	;;	4	6	6	3	5	6	5	3	3	3	5	6	5	3	3	3	3	3	3	2	2	2	14.3	14.3	7.6	34.301	328	328;328;107;109	4.27	6	31	10	19	0	323.31	By MS/MS	By MS/MS	By MS/MS	By MS/MS	By MS/MS	By MS/MS	12.8
Q9HBM8;Q71VH6;B4DRH1;A0A024RCV5;Q99943;B3KPH3	Q9HBM8;Q71VH6;B4DRH1;A0A024RCV5;Q99943;B3KPH3	3;3;3;3;3;2	3;3;3;3;3;2	3;3;3;3;3;2	1-acyl-sn-glycerol-3-phosphate acyltransferase;1-acyl-sn-glycerol-3-phosphate acyltransferase alpha	AGPAT1	;;;;;	6	3	3	3	3	1	2	3	3	3	3	1	2	3	3	3	3	1	2	3	3	3	25.7	25.7	25.7	18.756	171	171;244;247;283;283;173	5.86		6		15	0.00033278	13.564	By MS/MS	By MS/MS	By MS/MS	By MS/MS	By MS/MS	By MS/MS	25.7
H0Y7B4;Q8N4T7;F6XDC4;E9PSF3;E9PI60;A0A024RCX0;Q9ULD4	H0Y7B4;Q8N4T7;F6XDC4;E9PSF3;E9PI60;A0A024RCX0;Q9ULD4	1;1;1;1;1;1;1	1;1;1;1;1;1;1	1;1;1;1;1;1;1	Bromodomain and PHD finger-containing protein 3	BRPF3	;;;;;;	7	1	1	1	0	1	0	0	0	0	0	1	0	0	0	0	0	1	0	0	0	0	3.2	3.2	3.2	67.964	599	599;602;626;821;1106;1204;1205	3		1			0.0049622	2.7878		By MS/MS					0
Q96LE1;A0A024RCX5;Q59ED0;B4DQP9;P38936	Q96LE1;A0A024RCX5;Q59ED0;B4DQP9;P38936	1;1;1;1;1	1;1;1;1;1	1;1;1;1;1	Cyclin-dependent kinase inhibitor 1	CDKN1A	;;;;	5	1	1	1	1	1	1	1	1	1	1	1	1	1	1	1	1	1	1	1	1	1	11.6	11.6	11.6	17.827	164	164;164;191;198;164	5		3		3	0.00032457	12.527	By MS/MS	By MS/MS	By MS/MS	By MS/MS	By MS/MS	By MS/MS	11.6
B4DZZ8;B4DVK8;A0A1U9X8L9;A0A1U9X8K3;A0A1U9X8J5;A0A024RCX7;Q92504	B4DZZ8;B4DVK8;A0A1U9X8L9;A0A1U9X8K3;A0A1U9X8J5;A0A024RCX7;Q92504	2;2;2;2;2;2;2	2;2;2;2;2;2;2	2;2;2;2;2;2;2	Zinc transporter SLC39A7	SLC39A7	;;;;;;	7	2	2	2	1	1	0	1	0	1	1	1	0	1	0	1	1	1	0	1	0	1	10.7	10.7	10.7	39.599	374	374;450;469;469;469;469;469	5		2		2	0.00099133	4.8077	By MS/MS	By matching		By MS/MS		By MS/MS	3.7
A0A024RCX8;Q9Y3C6	A0A024RCX8;Q9Y3C6	4;4	4;4	4;4	Peptidyl-prolyl cis-trans isomerase;Peptidyl-prolyl cis-trans isomerase-like 1	PPIL1	;	2	4	4	4	3	4	3	2	2	2	3	4	3	2	2	2	3	4	3	2	2	2	28.3	28.3	28.3	18.237	166	166;166	2.54	19	7	7	2	0.00043048	28.819	By MS/MS	By MS/MS	By MS/MS	By MS/MS	By MS/MS	By MS/MS	22.3
A0A024RCY0;Q6UWU4	A0A024RCY0;Q6UWU4	2;2	2;2	2;2	Bombesin receptor-activated protein C6orf89	C6orf89	;	2	2	2	2	1	1	1	2	1	2	1	1	1	2	1	2	1	1	1	2	1	2	13.8	13.8	13.8	39.87	347	347;347	4	3		3	2	0.001218	4.5114	By matching	By MS/MS	By MS/MS	By MS/MS	By MS/MS	By MS/MS	7.5
A0A024RCZ1;Q8NC56;D6RBV0;H0Y9B7;H0Y8H8;H7C2Z0	A0A024RCZ1;Q8NC56;D6RBV0	7;7;4;1;1;1	7;7;4;1;1;1	7;7;4;1;1;1	LEM domain-containing protein 2	LEMD2	;;	6	7	7	7	2	4	2	6	6	6	2	4	2	6	6	6	2	4	2	6	6	6	23.5	23.5	23.5	56.974	503	503;503;114;85;102;280	5.86		8		20	0.00052632	48.139	By MS/MS	By MS/MS	By MS/MS	By MS/MS	By MS/MS	By MS/MS	10.9
A0A024RCZ2;A0A024RD07;Q9BT09	A0A024RCZ2;A0A024RD07;Q9BT09	4;4;4	4;4;4	4;4;4	Protein canopy homolog 3	TNRC5;CNPY3	;;	3	4	4	4	4	3	3	2	3	3	4	3	3	2	3	3	4	3	3	2	3	3	20.9	20.9	20.9	16.983	153	153;278;278	4.58	1	10		8	0.00056117	55.251	By MS/MS	By MS/MS	By MS/MS	By MS/MS	By MS/MS	By MS/MS	20.9
A0A024RCZ8;Q9NSK0;H7C4M1;C9JZE5;C9J8T5	A0A024RCZ8;Q9NSK0;H7C4M1	5;5;3;1;1	3;3;1;1;1	3;3;1;1;1	Kinesin light chain 4	KLC4	;;	5	5	3	3	2	2	2	2	2	3	2	2	2	1	1	1	2	2	2	1	1	1	14.4	10.7	10.7	68.639	619	619;619;159;162;271	2.33	6		3		0.00033091	13.334	By MS/MS	By MS/MS	By MS/MS	By MS/MS	By MS/MS	By MS/MS	5.7
B4DSD7;E9PFR3;A0A024RD11;Q14738;Q59EF0;H0Y8C4;A8K6Y2;H0YJ35;Q86U13	B4DSD7;E9PFR3;A0A024RD11;Q14738;Q59EF0;H0Y8C4;A8K6Y2	11;11;11;11;10;10;10;1;1	11;11;11;11;10;10;10;1;1	8;8;8;8;7;7;7;0;0	Serine/threonine-protein phosphatase 2A 56 kDa regulatory subunit delta isoform	PPP2R5D	;;;;;;	9	11	11	8	8	8	7	8	9	9	8	8	7	8	9	9	7	6	5	5	6	6	27	27	19.1	65.403	559	559;594;602;602;503;504;602;71;240	3.34	27	5	28	5	0.00057837	60.187	By MS/MS	By MS/MS	By MS/MS	By MS/MS	By MS/MS	By MS/MS	19
A0A024RD15;Q16539;B4E0K5;L7RSM2;E7EX54;B5TY33;Q15454;H7C4E2	A0A024RD15;Q16539;B4E0K5;L7RSM2	12;12;11;11;5;5;2;1	12;12;11;11;5;5;2;1	12;12;11;11;5;5;2;1	Mitogen-activated protein kinase;Mitogen-activated protein kinase 14	MAPK14	;;;	8	12	12	12	9	10	9	9	10	9	9	10	9	9	10	9	9	10	9	9	10	9	56.9	56.9	56.9	41.293	360	360;360;283;360;132;173;59;90	3.06	31		33		0	81.956	By MS/MS	By MS/MS	By MS/MS	By MS/MS	By MS/MS	By MS/MS	46.7
A0A024RD18;Q15208;B2R6F9;Q9UPD3	A0A024RD18;Q15208;B2R6F9	7;7;6;2	7;7;6;2	7;7;6;2	Serine/threonine-protein kinase 38	STK38	;;	4	7	7	7	4	4	3	3	7	3	4	4	3	3	7	3	4	4	3	3	7	3	25.8	25.8	25.8	54.19	465	465;465;465;191	3.21	13		16		0.00041736	26.586	By MS/MS	By MS/MS	By MS/MS	By MS/MS	By MS/MS	By MS/MS	14
A0A0U4C5A9;A0A024RD22;K9JA49;P23511	A0A0U4C5A9;A0A024RD22;K9JA49;P23511	1;1;1;1	1;1;1;1	1;1;1;1	Nuclear transcription factor Y subunit alpha	NFYA	;;;	4	1	1	1	1	1	1	0	0	0	1	1	1	0	0	0	1	1	1	0	0	0	7.4	7.4	7.4	33.356	312	312;318;346;347	3		3			0.0018846	3.9295	By MS/MS	By MS/MS	By MS/MS				7.4
Q7LC14;Q96F31;A0A024RD24;O00221;H0Y4W4;H3BNC2	Q7LC14;Q96F31;A0A024RD24;O00221;H0Y4W4	3;3;3;3;2;1	3;3;3;3;2;1	3;3;3;3;2;1	NF-kappa-B inhibitor epsilon	NFKBIE	;;;;	6	3	3	3	2	2	3	1	1	1	2	2	3	1	1	1	2	2	3	1	1	1	13	13	13	38.519	361	361;423;500;500;55;141	2.2	7		3		0.00030175	9.9817	By MS/MS	By MS/MS	By MS/MS	By matching	By matching	By MS/MS	13
R4GMU7;A0A024RD36;Q6DKI1;B3KMP5;A8K5J5;B7Z4G0	R4GMU7;A0A024RD36;Q6DKI1;B3KMP5;A8K5J5;B7Z4G0	2;2;2;1;1;1	2;2;2;1;1;1	2;2;2;1;1;1	60S ribosomal protein L7-like 1	RPL7L1	;;;;;	6	2	2	2	2	1	1	1	1	1	2	1	1	1	1	1	2	1	1	1	1	1	13.6	13.6	13.6	22.874	198	198;255;246;117;117;141	4.71		4		3	0.0018692	3.7913	By MS/MS	By MS/MS	By MS/MS	By MS/MS	By MS/MS	By MS/MS	13.6
A0A024RD41;Q9ULC3	A0A024RD41;Q9ULC3	3;3	3;3	3;3	Ras-related protein Rab-23	RAB23	;	2	3	3	3	1	0	1	3	3	3	1	0	1	3	3	3	1	0	1	3	3	3	19.8	19.8	19.8	26.659	237	237;237	6.08		2	2	9	0.001206	4.3243	By matching		By MS/MS	By MS/MS	By MS/MS	By MS/MS	7.2
A0A024RD47;O75376;B4DJ25;Q9NSZ0;B4DZ48;E7EVK1;Q3B773;Q6PGR4;Q6NTH1;Q6PDT8;E7EVU5;Q05CG3;E7EW50;J3KS51;Q86W52;A5PKW7;J3KT44;C9JAP0	A0A024RD47;O75376;B4DJ25;Q9NSZ0;B4DZ48;E7EVK1	8;8;4;4;4;4;2;2;2;2;2;2;2;2;2;2;1;1	8;8;4;4;4;4;2;2;2;2;2;2;2;2;2;2;1;1	3;3;1;1;0;1;2;2;2;2;2;2;2;2;2;2;1;1	Nuclear receptor corepressor 1	NCOR1;DKFZp434M075	;;;;;	18	8	8	3	6	6	5	2	3	5	6	6	5	2	3	5	3	2	3	1	1	2	6.4	6.4	2.1	270.21	2440	2440;2440;1024;1047;1053;1071;211;518;522;534;537;541;545;546;550;550;88;125	4.48		17		10	0.00033234	13.5	By MS/MS	By MS/MS	By MS/MS	By MS/MS	By MS/MS	By MS/MS	4.3
A0A024RD48;B3KTY3;Q5T8J1;B3KP19;Q59EI6;P30281	A0A024RD48;B3KTY3;Q5T8J1;B3KP19;Q59EI6;P30281	1;1;1;1;1;1	1;1;1;1;1;1	1;1;1;1;1;1	G1/S-specific cyclin-D3	CCND3	;;;;;	6	1	1	1	1	1	1	0	1	1	1	1	1	0	1	1	1	1	1	0	1	1	21.9	21.9	21.9	9.7198	96	96;211;242;242;288;292	4.6		3		2	0.0085363	2.4319	By MS/MS	By MS/MS	By MS/MS		By MS/MS	By MS/MS	21.9
B3KXK2;A0A024RD50;Q05GC8;Q96PN7	B3KXK2;A0A024RD50;Q05GC8;Q96PN7	1;1;1;1	1;1;1;1	1;1;1;1	Transcriptional-regulating factor 1	TRERF1;BCAR2	;;;	4	1	1	1	0	0	1	0	0	0	0	0	1	0	0	0	0	0	1	0	0	0	1.7	1.7	1.7	129.52	1176	1176;1189;1220;1200	3		1			0.0020867	3.665			By MS/MS				0
A0A024RD56;B3KT40;Q5JTD0;H0Y4D6	A0A024RD56;B3KT40;Q5JTD0	4;3;3;1	4;3;3;1	4;3;3;1	Tight junction-associated protein 1	TJAP1	;;	4	4	4	4	2	2	0	1	2	2	2	2	0	1	2	2	2	2	0	1	2	2	10.6	10.6	10.6	60.72	547	547;423;557;239	3.6	4		5	1	0.00033829	14.31	By MS/MS	By MS/MS		By MS/MS	By MS/MS	By MS/MS	5.9
A0A024RD78;Q6P1L8	A0A024RD78;Q6P1L8	5;5	5;5	5;5	39S ribosomal protein L14, mitochondrial	MRPL14	;	2	5	5	5	3	2	4	4	4	4	3	2	4	4	4	4	3	2	4	4	4	4	41.4	41.4	41.4	15.947	145	145;145	5.36		9		13	0.00054113	6.7957	By MS/MS	By MS/MS	By MS/MS	By MS/MS	By MS/MS	By MS/MS	26.2
A0A024RD80;P08238;B4DMA2;B4DGL0;Q9H6X9;A8K3W9;Q6PK50;Q58FF7;O14942;Q58FF4	A0A024RD80;P08238;B4DMA2;B4DGL0;Q9H6X9;A8K3W9	82;82;77;77;42;42;35;26;10;1	79;79;74;74;42;42;32;26;10;1	53;53;49;51;33;33;15;13;6;1	Heat shock protein HSP 90-beta	HSP90AB1	;;;;;	10	82	79	53	68	69	68	72	71	71	65	66	65	69	68	68	43	46	44	45	46	44	78.7	78	67.4	83.263	724	724;724;686;714;362;362;351;597;130;361	3.51	543	140	588	158	0	323.31	By MS/MS	By MS/MS	By MS/MS	By MS/MS	By MS/MS	By MS/MS	70.3
A0A0S2Z4X4;T1WHH0;B2R6K1;A0A024RD82;P22033;A0A0G3IFT0;A0A0K0PWN6;S4UNR5;S4UML7;S4UML3;S4UM43	A0A0S2Z4X4;T1WHH0;B2R6K1;A0A024RD82;P22033	7;7;7;7;7;3;1;1;1;1;1	7;7;7;7;7;3;1;1;1;1;1	7;7;7;7;7;3;1;1;1;1;1	Methylmalonyl-CoA mutase, mitochondrial	MUT	;;;;	11	7	7	7	4	3	4	7	7	6	4	3	4	7	7	6	4	3	4	7	7	6	17.4	17.4	17.4	75.576	680	680;708;750;750;750;123;120;128;128;128;128	5.53		14		24	0.00040469	24.538	By MS/MS	By MS/MS	By MS/MS	By MS/MS	By MS/MS	By MS/MS	10.7
A0A024RD84;Q15035	A0A024RD84;Q15035	2;2	2;2	2;2	Translocating chain-associated membrane protein;Translocating chain-associated membrane protein 2	TRAM2	;	2	2	2	2	2	2	1	1	1	1	2	2	1	1	1	1	2	2	1	1	1	1	5.1	5.1	5.1	43.327	370	370;370	4.5		5		3	0.00053981	6.7209	By MS/MS	By MS/MS	By MS/MS	By MS/MS	By matching	By MS/MS	5.1
A0A024RD93;P22234;E9PBS1;B4DGX3;D6RF62	A0A024RD93;P22234;E9PBS1;B4DGX3;D6RF62	29;29;28;22;16	29;29;28;22;16	29;29;28;22;16	Multifunctional protein ADE2;Phosphoribosylaminoimidazole-succinocarboxamide synthase;Phosphoribosylaminoimidazole carboxylase	PAICS	;;;;	5	29	29	29	19	17	18	20	19	18	19	17	18	20	19	18	19	17	18	20	19	18	68	68	68	47.079	425	425;425;413;280;333	3.45	74	13	93	12	0	323.31	By MS/MS	By MS/MS	By MS/MS	By MS/MS	By MS/MS	By MS/MS	46.4
A0A024RD97;A5JJ20;Q9Y6R1;Q9Y6R3;Q68DB0	A0A024RD97;A5JJ20;Q9Y6R1;Q9Y6R3	6;6;6;5;1	6;6;6;5;1	6;6;6;5;1	Anion exchange protein;Electrogenic sodium bicarbonate cotransporter 1	SLC4A4;NBC	;;;	5	6	6	6	0	0	0	5	6	6	0	0	0	5	6	6	0	0	0	5	6	6	9.9	9.9	9.9	121.46	1079	1079;1094;1079;670;114	7				21	0.0003283	12.954				By MS/MS	By MS/MS	By MS/MS	0
A0A024RDA1;A0A024RDA9;Q9NV70	A0A024RDA1;A0A024RDA9;Q9NV70	3;3;3	3;3;3	3;3;3	Exocyst complex component 1	EXOC1	;;	3	3	3	3	1	3	3	3	3	3	1	3	3	3	3	3	1	3	3	3	3	3	6.6	6.6	6.6	100.28	879	879;894;894	4.27	6	1	10	5	0.00041911	26.837	By MS/MS	By MS/MS	By MS/MS	By MS/MS	By MS/MS	By MS/MS	1.8
A0A024RDA6;Q16270	A0A024RDA6;Q16270	4;4	4;4	4;4	Insulin-like growth factor-binding protein 7	IGFBP7	;	2	4	4	4	2	2	2	3	3	4	2	2	2	3	3	4	2	2	2	3	3	4	31.4	31.4	31.4	20.351	194	194;282	5.59		13		24	0.00052411	47.735	By MS/MS	By MS/MS	By MS/MS	By MS/MS	By MS/MS	By MS/MS	31.4
A0A024RDB0;A0AVT1;B3KSS1;H0Y8S8;H0Y9U5	A0A024RDB0;A0AVT1;B3KSS1	27;27;24;11;1	27;27;24;11;1	27;27;24;11;1	Ubiquitin-like modifier-activating enzyme 6	UBE1L2;UBA6	;;	5	27	27	27	11	12	13	20	16	19	11	12	13	20	16	19	11	12	13	20	16	19	41.3	41.3	41.3	117.97	1052	1052;1052;800;271;88	3.45	41		65		0	163.03	By MS/MS	By MS/MS	By MS/MS	By MS/MS	By MS/MS	By MS/MS	18.4
A0A024RDB2;A8K6V7;A0A024RDE5;Q9UN86;D6RAC7;D6RB17;D6RBM9;D6REX8;D6RBR0;D6RE13;D6RBW8;D6RGJ4;D6R9X5;D6R9A4	A0A024RDB2;A8K6V7;A0A024RDE5;Q9UN86;D6RAC7;D6RB17	16;15;15;15;9;9;7;7;7;7;7;7;5;5	13;12;12;12;6;6;4;4;4;4;4;4;2;2	13;12;12;12;6;6;4;4;4;4;4;4;2;2	Ras GTPase-activating protein-binding protein 2	G3BP2	;;;;;	14	16	13	13	9	9	10	11	13	13	6	6	7	9	11	11	6	6	7	9	11	11	45	41.2	41.2	50.817	449	449;449;482;482;141;198;77;99;102;110;115;125;56;59	4.21	21	23	22	28	0	121.13	By MS/MS	By MS/MS	By MS/MS	By MS/MS	By MS/MS	By MS/MS	25.4
A0A024RDE8;Q96HC4;B7Z8X5;Q4W5K9;B7Z481;Q59FC9;H0Y8Y3;A0A0D9SFR4;H0YBI4;A0A0A0MSP3;H0Y929;Q9P1D1;D6RAA1;A0A0D9SFW3;D6RGG6	A0A024RDE8;Q96HC4;B7Z8X5;Q4W5K9	28;27;20;18;13;12;10;9;8;5;4;3;1;1;1	28;27;20;18;13;12;10;9;8;5;4;3;1;1;1	28;27;20;18;13;12;10;9;8;5;4;3;1;1;1	PDZ and LIM domain protein 5	PDLIM5;LIM	;;;	15	28	28	28	23	21	23	24	21	24	23	21	23	24	21	24	23	21	23	24	21	24	54.4	54.4	54.4	63.974	596	596;596;483;337;474;436;231;176;196;271;85;115;38;39;47	3.42	91	17	98	20	0	323.31	By MS/MS	By MS/MS	By MS/MS	By MS/MS	By MS/MS	By MS/MS	50.7
A0A024RDF4;A0A024RDF3;Q14103;H0Y8G5;H0YA96;Q12771;B4DTC3;A0A024RDB4;D6RAF8;B4E0W4;D6RF44;D6RBQ9;D6RD83	A0A024RDF4;A0A024RDF3;Q14103;H0Y8G5;H0YA96;Q12771;B4DTC3;A0A024RDB4;D6RAF8;B4E0W4;D6RF44	24;24;24;23;22;22;22;22;19;13;12;9;8	24;24;24;23;22;22;22;22;19;13;12;9;8	23;23;23;22;21;21;21;21;18;13;11;8;8	Heterogeneous nuclear ribonucleoprotein D0	HNRPD;HNRNPD	;;;;;;;;;;	13	24	24	23	14	15	20	19	19	18	14	15	20	19	19	18	14	15	19	19	19	18	52.9	52.9	49.7	32.834	306	306;355;355;260;210;286;303;336;221;201;111;155;92	4.75	22	76	23	93	0	323.31	By MS/MS	By MS/MS	By MS/MS	By MS/MS	By MS/MS	By MS/MS	35.9
A0A087WUK2;A0A024RDF6;O14979;B4DTA2;B4DGN3	A0A087WUK2;A0A024RDF6;O14979;B4DTA2	22;22;22;18;5	21;21;21;17;5	21;21;21;17;5	Heterogeneous nuclear ribonucleoprotein D-like	HNRNPDL;HNRPDL	;;;	5	22	21	21	12	14	18	15	13	15	12	14	17	15	13	15	12	14	17	15	13	15	52.9	52.3	52.3	40.04	363	363;420;420;271;155	4.85	13	63	10	77	0	186.56	By MS/MS	By MS/MS	By MS/MS	By MS/MS	By MS/MS	By MS/MS	43.5
A0A024RDG1;O60763	A0A024RDG1;O60763	37;37	37;37	37;37	General vesicular transport factor p115	VDP;USO1	;	2	37	37	37	26	27	28	30	27	31	26	27	28	30	27	31	26	27	28	30	27	31	48.6	48.6	48.6	107.89	962	962;962	3.48	116	4	138	23	0	323.31	By MS/MS	By MS/MS	By MS/MS	By MS/MS	By MS/MS	By MS/MS	39.8
A0A1W2PPX5;A0A1W2PQR6;A0A1W2PQB7;A0A1W2PS43;A0A024RDG6;Q14108;A0A1W2PRS1;A0A1W2PPU6;A0A1W2PSE4;A0A1W2PRF6;A0A1W2PS70;A0A1W2PNX7;D6RDG0	A0A1W2PPX5;A0A1W2PQR6;A0A1W2PQB7;A0A1W2PS43;A0A024RDG6;Q14108;A0A1W2PRS1;A0A1W2PPU6;A0A1W2PSE4;A0A1W2PRF6	10;10;10;10;10;10;9;8;5;5;4;4;1	10;10;10;10;10;10;9;8;5;5;4;4;1	10;10;10;10;10;10;9;8;5;5;4;4;1	Lysosome membrane protein 2	SCARB2	;;;;;;;;;	13	10	10	10	6	5	6	7	9	9	6	5	6	7	9	9	6	5	6	7	9	9	33.6	33.6	33.6	49.204	432	432;449;470;475;478;478;519;438;206;320;141;145;106	5.31		30		41	0	116.34	By MS/MS	By MS/MS	By MS/MS	By MS/MS	By MS/MS	By MS/MS	22.7
A8K5M0;A0A024RDJ8;A0A024RDG9;Q9BUT1;D6RFG2;D6R9U8;D6RIR6;B3KY19;D6RBF6	A8K5M0;A0A024RDJ8;A0A024RDG9;Q9BUT1;D6RFG2;D6R9U8;D6RIR6;B3KY19;D6RBF6	4;4;4;4;3;3;3;3;2	4;4;4;4;3;3;3;3;2	4;4;4;4;3;3;3;3;2	3-hydroxybutyrate dehydrogenase type 2	BDH2	;;;;;;;;	9	4	4	4	2	3	3	4	3	3	2	3	3	4	3	3	2	3	3	4	3	3	37.6	37.6	37.6	19.212	173	173;173;245;245;90;116;130;173;64	4	11		12	7	0.00052165	47.182	By MS/MS	By MS/MS	By MS/MS	By MS/MS	By MS/MS	By MS/MS	22
A0A024RDH8;P49207;Q5MK14	A0A024RDH8;P49207	7;7;2	7;7;2	7;7;2	60S ribosomal protein L34	RPL34	;	3	7	7	7	7	7	7	7	6	5	7	7	7	7	6	5	7	7	7	7	6	5	26.5	26.5	26.5	13.293	117	117;117;62	3.76	24	28	21	19	0.0003827	20.676	By MS/MS	By MS/MS	By MS/MS	By MS/MS	By MS/MS	By MS/MS	26.5
H0Y9T6;A7E293;A0A024RDI0;Q8IZQ1	H0Y9T6;A7E293;A0A024RDI0;Q8IZQ1	3;3;3;3	3;3;3;3	3;3;3;3	WD repeat and FYVE domain-containing protein 3	WDFY3	;;;	4	3	3	3	2	2	1	1	1	1	2	2	1	1	1	1	2	2	1	1	1	1	14.6	14.6	14.6	72.995	639	639;1563;3526;3526	2.2	7		3		0.00036711	18.538	By MS/MS	By MS/MS	By matching	By MS/MS	By MS/MS	By matching	8.6
B4E2R9;A0A024RDI5;P00325;B7ZB36;B4E1R1;D6RHZ6;F5HB16;V9HW50;P07327	B4E2R9;A0A024RDI5;P00325;B7ZB36;B4E1R1;D6RHZ6;F5HB16;V9HW50;P07327	2;2;2;1;1;1;1;1;1	2;2;2;1;1;1;1;1;1	1;1;1;0;0;0;0;0;0	Alcohol dehydrogenase 1B;Alcohol dehydrogenase 1A	ADH1B;HEL-S-117;ADH1A	;;;;;;;;	9	2	2	1	2	2	1	0	1	0	2	2	1	0	1	0	1	1	1	0	1	0	18.1	18.1	13.8	31.428	298	298;375;375;166;166;335;362;375;375	1.5	7		1		0.00078844	6.0308	By MS/MS	By MS/MS	By MS/MS		By MS/MS		18.1
A0A024RDI6;Q9BW91;Q8NG26;Q96KB3;H7C386;D6RAW2	A0A024RDI6;Q9BW91;Q8NG26;Q96KB3;H7C386;D6RAW2	10;10;9;9;8;7	10;10;9;9;8;7	10;10;9;9;8;7	ADP-ribose pyrophosphatase, mitochondrial	NUDT9	;;;;;	6	10	10	10	7	7	7	8	7	9	7	7	7	8	7	9	7	7	7	8	7	9	43.4	43.4	43.4	39.125	350	350;350;300;350;284;206	3.51	25	7	28	7	0.00047778	37.563	By MS/MS	By MS/MS	By MS/MS	By MS/MS	By MS/MS	By MS/MS	27.7
A0A087WUD3;A0A024RDJ1;Q9NRP0	A0A087WUD3;A0A024RDJ1;Q9NRP0	2;2;2	2;2;2	2;2;2	Oligosaccharyltransferase complex subunit OSTC	OSTC;DC2	;;	3	2	2	2	2	2	2	2	2	2	2	2	2	2	2	2	2	2	2	2	2	2	24.1	24.1	24.1	9.369	83	83;149;149	5		10		10	0.00044883	31.924	By MS/MS	By MS/MS	By MS/MS	By MS/MS	By MS/MS	By MS/MS	24.1
A0A024RDJ3;Q9NY12	A0A024RDJ3;Q9NY12	1;1	1;1	1;1	H/ACA ribonucleoprotein complex subunit 1	NOLA1;GAR1	;	2	1	1	1	1	1	1	1	1	1	1	1	1	1	1	1	1	1	1	1	1	1	6	6	6	22.348	217	217;217	5.18		5		6	0.0024989	3.3976	By MS/MS	By matching	By MS/MS	By MS/MS	By MS/MS	By MS/MS	6
A0A024RDJ4;P19838;D6RF93;D6RH30	A0A024RDJ4;P19838;D6RF93	6;6;4;1	6;6;4;1	6;6;4;1	Nuclear factor NF-kappa-B p105 subunit;Nuclear factor NF-kappa-B p50 subunit	NFKB1	;;	4	6	6	6	3	4	5	3	4	4	3	4	5	3	4	4	3	4	5	3	4	4	9.9	9.9	9.9	105.35	968	968;968;196;198	3.31	12		12	2	0.0003319	13.473	By MS/MS	By MS/MS	By MS/MS	By MS/MS	By MS/MS	By MS/MS	5.6
D6R938;A0A024RDK3;E9PBG7;E9PF82;Q13557;B7Z2B0;Q4G1A8;H0Y9J2;H0Y9C2;Q92991;Q8IWE0;Q7LDD5;A8K161;Q9UQM7;E9PBE8;E7EQE4;D6RHX9;D6RFJ0;Q75LA8;E7ETC9	D6R938;A0A024RDK3;E9PBG7;E9PF82;Q13557;B7Z2B0;Q4G1A8	20;20;20;20;20;18;12;9;7;6;5;5;5;5;2;2;1;1;1;1	20;20;20;20;20;18;12;9;7;6;5;5;5;5;2;2;1;1;1;1	15;15;15;15;15;13;7;8;5;5;1;1;1;1;0;0;0;0;0;0	Calcium/calmodulin-dependent protein kinase type II subunit delta	CAMK2D	;;;;;;	20	20	20	15	15	14	15	16	14	12	15	14	15	16	14	12	13	12	11	12	12	10	50.8	50.8	38.4	56.298	498	498;499;512;533;499;533;344;182;194;130;478;478;489;478;168;173;24;90;91;180	4.01	49	31	56	41	0	107.21	By MS/MS	By MS/MS	By MS/MS	By MS/MS	By MS/MS	By MS/MS	38.6
A0A1B0GX90;C9JDP3;C9J0M6;E9PGI3;A0A087WXN4;A0A024RDK4;Q96CB8;D6R9Y5	A0A1B0GX90;C9JDP3;C9J0M6;E9PGI3;A0A087WXN4;A0A024RDK4;Q96CB8;D6R9Y5	2;2;2;2;2;2;2;1	2;2;2;2;2;2;2;1	2;2;2;2;2;2;2;1	Integrator complex subunit 12	INTS12	;;;;;;;	8	2	2	2	1	1	1	2	2	2	1	1	1	2	2	2	1	1	1	2	2	2	35.6	35.6	35.6	9.3936	87	87;88;131;159;444;462;462;18	6		3		9	0.0022836	3.4629	By MS/MS	By MS/MS	By MS/MS	By MS/MS	By MS/MS	By MS/MS	16.1
Q75M96;A0A024RDK9;O60507;C9J3I4	Q75M96;A0A024RDK9;O60507	5;5;5;1	5;5;5;1	5;5;5;1	Protein-tyrosine sulfotransferase 1	TPST1	;;	4	5	5	5	3	3	3	3	4	3	3	3	3	3	4	3	3	3	3	3	4	3	19.5	19.5	19.5	39.553	348	348;370;370;140	4.93		14		13	0.00030075	9.7638	By MS/MS	By MS/MS	By MS/MS	By MS/MS	By MS/MS	By MS/MS	14.9
A0A024RDL0;H7C0S8;O75575	A0A024RDL0;H7C0S8;O75575	1;1;1	1;1;1	1;1;1	DNA-directed RNA polymerase III subunit RPC9	RCP9;CRCP	;;	3	1	1	1	0	0	1	1	0	1	0	0	1	1	0	1	0	0	1	1	0	1	15.5	15.5	15.5	16.871	148	148;307;148	5	1			2	0.00078064	5.8202			By MS/MS	By MS/MS		By MS/MS	0
B2R9K8;A0A024RDL1;P40227;Q59ET3;B4DPJ8;A1JUI8;B4DN39;Q92526;J3KRI6	B2R9K8;A0A024RDL1;P40227;Q59ET3;B4DPJ8;A1JUI8;B4DN39	35;35;35;34;31;27;19;6;1	35;35;35;34;31;27;19;6;1	35;35;35;34;31;27;19;6;1	T-complex protein 1 subunit zeta	CCT6A	;;;;;;	9	35	35	35	30	29	28	28	26	28	30	29	28	28	26	28	30	29	28	28	26	28	61.4	61.4	61.4	57.965	531	531;531;531;529;500;488;389;530;128	3.92	152	64	168	104	0	323.31	By MS/MS	By MS/MS	By MS/MS	By MS/MS	By MS/MS	By MS/MS	57.3
A0A024RDL3;A0A024RDL9;P78330;Q53EY1;C9JBI3	A0A024RDL3;A0A024RDL9;P78330;Q53EY1;C9JBI3	10;10;10;9;8	10;10;10;9;8	10;10;10;9;8	Phosphoserine phosphatase	PSPH	;;;;	5	10	10	10	3	4	6	7	7	8	3	4	6	7	7	8	3	4	6	7	7	8	51.6	51.6	51.6	25.007	225	225;252;225;225;187	3.46	15		24		0.00043956	30.419	By MS/MS	By MS/MS	By MS/MS	By MS/MS	By MS/MS	By MS/MS	25.8
A8K3R3;A0A024RDL6;E9PFK9;Q9UJ41;B3KMF1;Q3HKR1;A0A0A0MSJ3;C9JDA2;A0A1W2PPY0;V9GYI8;E9PHB8	A8K3R3;A0A024RDL6;E9PFK9;Q9UJ41;B3KMF1;Q3HKR1;A0A0A0MSJ3	5;5;5;5;4;4;3;1;1;1;1	5;5;5;5;4;4;3;1;1;1;1	5;5;5;5;4;4;3;1;1;1;1	Rab5 GDP/GTP exchange factor	RABGEF1	;;;;;;	11	5	5	5	2	2	2	3	3	5	2	2	2	3	3	5	2	2	2	3	3	5	19.6	19.6	19.6	56.818	491	491;491;504;708;325;407;299;45;94;119;232	3.59	6		11		0.00028474	7.9313	By MS/MS	By MS/MS	By MS/MS	By MS/MS	By MS/MS	By MS/MS	6.5
A0A024RDL8;P04424;A0A0S2Z3B0;A0A0S2Z316;B4DU69;Q6XYD2;F8W943	A0A024RDL8;P04424;A0A0S2Z3B0;A0A0S2Z316;B4DU69	6;6;4;4;3;2;2	6;6;4;4;3;2;2	6;6;4;4;3;2;2	Argininosuccinate lyase	ASL	;;;;	7	6	6	6	4	4	5	4	5	4	4	4	5	4	5	4	4	4	5	4	5	4	16.6	16.6	16.6	51.657	464	464;464;359;438;217;98;242	3.21	13		16		0.00029976	9.724	By MS/MS	By MS/MS	By MS/MS	By MS/MS	By MS/MS	By MS/MS	12.5
A0A024RDM5;Q9NS68	A0A024RDM5;Q9NS68	1;1	1;1	1;1	Tumor necrosis factor receptor superfamily member 19	TNFRSF19	;	2	1	1	1	1	1	0	0	0	1	1	1	0	0	0	1	1	1	0	0	0	1	4.3	4.3	4.3	46.015	423	423;423	4.33		2		1	0.00037037	18.958	By MS/MS	By MS/MS				By MS/MS	4.3
A0A024RDQ0;A0A024RDS1;Q92598;A0A0A0MSM0;B4DF68;B4DY72;B4DZB4;R4GN69;Q5TBM3;B4DZP3	A0A024RDQ0;A0A024RDS1;Q92598;A0A0A0MSM0;B4DF68;B4DY72	48;48;48;39;37;33;23;10;5;1	47;47;47;38;36;32;22;10;5;1	45;45;45;36;34;30;21;10;5;1	Heat shock protein 105 kDa	HSPH1	;;;;;	10	48	47	45	38	38	37	38	40	41	37	37	36	37	39	40	37	37	35	35	37	38	65.7	64	63.1	92.115	814	814;858;858;782;755;677;639;115;115;89	3.49	157	26	172	41	0	323.31	By MS/MS	By MS/MS	By MS/MS	By MS/MS	By MS/MS	By MS/MS	57.7
B2R728;A0A024RDQ9;P30825;Q5JR49;A0A0A8K9B7	B2R728;A0A024RDQ9;P30825;Q5JR49;A0A0A8K9B7	2;2;2;1;1	2;2;2;1;1	2;2;2;1;1	High affinity cationic amino acid transporter 1	SLC7A1	;;;;	5	2	2	2	0	0	0	1	2	1	0	0	0	1	2	1	0	0	0	1	2	1	5.6	5.6	5.6	67.65	629	629;629;629;121;617	7				4	0.010031	2.3039				By matching	By MS/MS	By MS/MS	0
A0A024RDR0;P09429;Q5T7C4;B7Z965;Q59GW1;B3KQ05;B2RPK0;Q9NYD7;D3DQY9;Q75MM1	A0A024RDR0;P09429;Q5T7C4;B7Z965;Q59GW1;B3KQ05;B2RPK0	17;17;16;16;16;10;10;6;6;5	17;17;16;16;16;10;10;6;6;5	10;10;10;10;10;8;4;2;3;3	High mobility group protein B1;Putative high mobility group protein B1-like 1	HMGB1;HMGB1P1	;;;;;;	10	17	17	10	15	16	15	14	14	14	15	16	15	14	14	14	10	10	10	10	10	10	57.7	57.7	35.3	24.893	215	215;215;158;174;176;176;211;50;188;191	3.26	111	48	81	33	0	323.31	By MS/MS	By MS/MS	By MS/MS	By MS/MS	By MS/MS	By MS/MS	53
A8K126;A0A024RDS3;Q9UBW7;A0A087X151	A8K126;A0A024RDS3;Q9UBW7;A0A087X151	2;2;2;1	2;2;2;1	2;2;2;1	Zinc finger MYM-type protein 2	ZNF198;ZMYM2	;;;	4	2	2	2	1	1	1	0	0	0	1	1	1	0	0	0	1	1	1	0	0	0	5.1	5.1	5.1	139.73	1247	1247;1377;1377;276	3		3			0.0029253	3.2809	By MS/MS	By matching	By MS/MS				2.8
A0A0A0MRI1;A0A024RDS7;Q8IXQ4;A0A087WW86;B4E3D2	A0A0A0MRI1;A0A024RDS7;Q8IXQ4;A0A087WW86;B4E3D2	4;4;4;2;2	4;4;4;2;2	4;4;4;2;2	GPALPP motifs-containing protein 1	GPALPP1;KIAA1704	;;;;	5	4	4	4	2	2	2	1	1	1	2	2	2	1	1	1	2	2	2	1	1	1	12.7	12.7	12.7	37.971	338	338;340;340;100;166	3.89	2	4		3	0.0022857	3.4707	By MS/MS	By MS/MS	By matching	By matching	By MS/MS	By matching	7.1
B7ZBJ4;Q5TAW7;A0A024RDT3;Q9H9S4	B7ZBJ4;Q5TAW7;A0A024RDT3;Q9H9S4	1;1;1;1	1;1;1;1	1;1;1;1	Calcium-binding protein 39-like	CAB39L	;;;	4	1	1	1	0	1	1	1	1	0	0	1	1	1	1	0	0	1	1	1	1	0	7.8	7.8	7.8	22.957	193	193;280;337;337	3	2		2		0.00031817	11.808		By MS/MS	By MS/MS	By MS/MS	By MS/MS		0
B3KQH5;A0A024RDU0;Q9UL03;G5E9X1;C9JAV7;B9EIK3;A0A1W2PPI5;Q5JSJ4	B3KQH5;A0A024RDU0;Q9UL03;G5E9X1	4;4;4;3;1;1;1;1	4;4;4;3;1;1;1;1	2;2;2;1;1;0;0;0	Integrator complex subunit 6	INTS6	;;;	8	4	4	2	1	0	0	1	1	3	1	0	0	1	1	3	1	0	0	0	0	1	11	11	6.3	80.511	709	709;887;887;571;154;861;898;861	6	1			5	0.00077519	5.6833	By MS/MS			By matching	By matching	By MS/MS	2.7
Q6MZZ4;A0A0U1RRL5;A0A024RDU6;P32519	Q6MZZ4;A0A0U1RRL5;A0A024RDU6;P32519	4;4;4;4	4;4;4;4	4;4;4;4	ETS-related transcription factor Elf-1	DKFZp686H0575;ELF1	;;;	4	4	4	4	2	2	4	0	0	0	2	2	4	0	0	0	2	2	4	0	0	0	18	18	18	38.995	361	361;615;619;619	3		8			0.00097943	4.5807	By MS/MS	By MS/MS	By MS/MS				8.3
A0A024RDU9;P13984	A0A024RDU9;P13984	4;4	4;4	4;4	General transcription factor IIF subunit 2	GTF2F2	;	2	4	4	4	2	2	3	4	4	4	2	2	3	4	4	4	2	2	3	4	4	4	26.9	26.9	26.9	28.38	249	249;249	5.15	4	5	3	15	0.00031746	11.764	By MS/MS	By MS/MS	By MS/MS	By MS/MS	By MS/MS	By MS/MS	15.7
B4DRB3;B4DTN0;A0A024RDV3;Q59HH0;P06400;Q6LE77	B4DRB3;B4DTN0;A0A024RDV3;Q59HH0;P06400	3;3;3;3;3;1	3;3;3;3;3;1	3;3;3;3;3;1	Retinoblastoma-associated protein	RB1	;;;;	6	3	3	3	2	2	1	2	2	1	2	2	1	2	2	1	2	2	1	2	2	1	6.2	6.2	6.2	93.85	816	816;907;928;960;928;23	4.6		5	2	3	0.00049801	42.269	By MS/MS	By MS/MS	By MS/MS	By MS/MS	By MS/MS	By MS/MS	4.7
A0A024RDV4;Q9Y3M8;B2R789;B3KT75;B3KT04;H3BRG5;B3KRK6;Q6MZG8;Q86XT0	A0A024RDV4;Q9Y3M8;B2R789;B3KT75;B3KT04	9;9;8;6;5;4;4;1;1	9;9;8;6;5;4;4;1;1	9;9;8;6;5;4;4;1;1	StAR-related lipid transfer protein 13	STARD13	;;;;	9	9	9	9	1	2	3	5	8	6	1	2	3	5	8	6	1	2	3	5	8	6	17.3	17.3	17.3	124.97	1113	1113;1113;995;667;486;606;646;68;135	4.28	5	1	17	2	0.00033625	14.02	By MS/MS	By MS/MS	By MS/MS	By MS/MS	By MS/MS	By MS/MS	1.3
A0A024RDV5;A0A024RDT9;Q9Y2H6;G5E9X3;H7C507;A0A087X1M6	A0A024RDV5;A0A024RDT9;Q9Y2H6;G5E9X3	4;3;3;2;1;1	4;3;3;2;1;1	4;3;3;2;1;1	Fibronectin type-III domain-containing protein 3A	FNDC3A	;;;	6	4	4	4	2	1	1	2	1	1	2	1	1	2	1	1	2	1	1	2	1	1	10.9	10.9	10.9	125.82	1142	1142;1198;1198;684;139;326	5		4		4	0.00044843	31.833	By matching	By MS/MS	By MS/MS	By MS/MS	By MS/MS	By MS/MS	6
A0A024RDV7;O00505;Q53F09;H0Y4S9	A0A024RDV7;O00505;Q53F09	13;13;11;2	10;10;9;2	10;10;9;2	Importin subunit alpha;Importin subunit alpha-4	KPNA3	;;	4	13	10	10	4	4	7	9	9	12	2	2	4	7	6	9	2	2	4	7	6	9	35.1	29.4	29.4	57.81	521	521;521;521;91	4.95	7	3	18	16	0.00047103	36.166	By MS/MS	By MS/MS	By MS/MS	By MS/MS	By MS/MS	By MS/MS	11.3
A8K6Q9;A0A024RDV9;Q8N0X7;B4DXT5;B3KML8;B3KMI3;A0A0S2Z510	A8K6Q9;A0A024RDV9;Q8N0X7;B4DXT5;B3KML8;B3KMI3	8;8;8;5;5;5;2	8;8;8;5;5;5;2	8;8;8;5;5;5;2	Spartin	SPG20	;;;;;	7	8	8	8	3	4	4	6	6	6	3	4	4	6	6	6	3	4	4	6	6	6	17.9	17.9	17.9	72.831	666	666;666;666;363;373;440;254	3.65	12	8	20	3	0.00036456	18.188	By MS/MS	By MS/MS	By MS/MS	By MS/MS	By MS/MS	By MS/MS	6.2
A0A024RDW5;B4DG73;Q9Y2V7;A0A140VJG7;H0YGX8	A0A024RDW5;B4DG73;Q9Y2V7;A0A140VJG7	7;7;7;6;1	7;7;7;6;1	7;7;7;6;1	Conserved oligomeric Golgi complex subunit 6	COG6	;;;	5	7	7	7	5	2	6	6	5	6	5	2	6	6	5	6	5	2	6	6	5	6	21.8	21.8	21.8	73.278	657	657;690;657;615;134	3.27	13		17		0.0004268	27.946	By MS/MS	By MS/MS	By MS/MS	By MS/MS	By MS/MS	By MS/MS	17.5
A0A024RDW8;P08572;B4DH43;A2A352	A0A024RDW8;P08572	12;12;5;1	12;12;5;1	12;12;5;1	Collagen alpha-2(IV) chain;Canstatin	COL4A2	;	4	12	12	12	10	7	10	5	7	6	10	7	10	5	7	6	10	7	10	5	7	6	13.1	13.1	13.1	167.55	1712	1712;1712;830;105	4.56		33		21	0.00061125	66.86	By MS/MS	By MS/MS	By MS/MS	By MS/MS	By MS/MS	By MS/MS	12.3
A0A024RDY0;O00410;H0Y8C6;B4E0R6;B3KWG6;E7ETV3;Q9BVS9;E7EQT5;C9JZD8;E7EV12;C9JMV5;H0Y3V4;E7EWK4;E7EX05;C9J875;C9JZ53;C9JQT6;E7ESA1;E7ESZ1;E7ETV8;C9JXE0	A0A024RDY0;O00410;H0Y8C6;B4E0R6;B3KWG6	46;46;41;40;30;10;9;8;6;5;5;5;4;4;3;3;3;3;3;3;2	46;46;41;40;30;10;9;8;6;5;5;5;4;4;3;3;3;3;3;3;2	45;45;40;39;29;10;9;8;6;5;5;5;4;4;3;3;3;3;3;3;2	Importin-5	RANBP5;IPO5	;;;;	21	46	46	45	35	31	32	40	42	41	35	31	32	40	42	41	34	31	31	39	41	40	59.7	59.7	59.7	123.63	1097	1097;1097;1099;972;718;170;310;126;74;142;165;182;117;119;75;77;88;98;106;128;64	3.6	143	12	208	26	0	323.31	By MS/MS	By MS/MS	By MS/MS	By MS/MS	By MS/MS	By MS/MS	49.2
B3KRY3;A0A024RDY3;P11279;Q59FZ0	B3KRY3;A0A024RDY3;P11279;Q59FZ0	5;5;5;3	5;5;5;3	5;5;5;3	Lysosome-associated membrane glycoprotein 1	LAMP1	;;;	4	5	5	5	3	3	2	4	4	5	3	3	2	4	4	5	3	3	2	4	4	5	9.9	9.9	9.9	42.585	395	395;417;417;392	5.11	3	11	5	19	0	121.47	By MS/MS	By MS/MS	By MS/MS	By MS/MS	By MS/MS	By MS/MS	9.1
A0A024RDY9;B1ALK7;B7Z6G2;Q14155;E9PDQ5;E7EUY6;Q5W9H1;B7Z344;C9JDI6;B1ANY6;F6SJA5;E7ENL8;E7EU80;B7Z6D9;B7Z667	A0A024RDY9;B1ALK7;B7Z6G2;Q14155;E9PDQ5;E7EUY6;Q5W9H1;B7Z344	9;9;9;8;7;6;6;5;1;1;1;1;1;1;1	9;9;9;8;7;6;6;5;1;1;1;1;1;1;1	6;6;6;5;5;5;5;5;0;0;1;0;0;1;0	Rho guanine nucleotide exchange factor 7	ARHGEF7;KIAA0142	;;;;;;;	15	9	9	6	5	4	4	5	5	7	5	4	4	5	5	7	3	3	2	4	4	5	20.9	20.9	16.6	73.139	646	646;705;721;803;547;447;691;547;61;66;130;143;151;181;304	3.76	14		18	5	0.00037147	19.085	By MS/MS	By MS/MS	By MS/MS	By MS/MS	By MS/MS	By MS/MS	11
B2RCW0;A0A024RDZ2;Q13042;B4DK74;Q5T8C6	B2RCW0;A0A024RDZ2;Q13042;B4DK74;Q5T8C6	2;2;2;1;1	2;2;2;1;1	2;2;2;1;1	Cell division cycle protein 16 homolog	CDC16	;;;;	5	2	2	2	1	1	1	1	2	2	1	1	1	1	2	2	1	1	1	1	2	2	7.9	7.9	7.9	71.454	619	619;620;620;191;475	3.11	6	5	7		0.00033223	13.495	By MS/MS	By MS/MS	By MS/MS	By MS/MS	By MS/MS	By MS/MS	5
B3KW74;B7Z6T7;A8K2S7;A0A024RE02;Q8NBM4;X6R5E5	B3KW74;B7Z6T7;A8K2S7;A0A024RE02;Q8NBM4;X6R5E5	2;2;2;2;2;1	2;2;2;2;2;1	2;2;2;2;2;1	Ubiquitin-associated domain-containing protein 2	PHGDHL1;UBAC2	;;;;;	6	2	2	2	0	0	2	2	2	2	0	0	2	2	2	2	0	0	2	2	2	2	30.9	30.9	30.9	12.698	110	110;274;344;344;344;204	6		2		6	0.00033546	13.949			By MS/MS	By MS/MS	By MS/MS	By MS/MS	0
A8K097;A0A024RE04;Q5JVF3	A8K097;A0A024RE04;Q5JVF3	1;1;1	1;1;1	1;1;1	PCI domain-containing protein 2	RP11-98F14.6;PCID2	;;	3	1	1	1	1	1	1	1	1	1	1	1	1	1	1	1	1	1	1	1	1	1	4.8	4.8	4.8	46.03	399	399;453;399	3.92	5		5	3	0.00036914	18.746	By MS/MS	By MS/MS	By MS/MS	By MS/MS	By MS/MS	By MS/MS	4.8
A0A024RE09;Q6UWJ1;A0A087WZ28;A0A087WXI4;A0A087WUP6	A0A024RE09;Q6UWJ1;A0A087WZ28;A0A087WXI4	3;3;2;2;1	3;3;2;2;1	3;3;2;2;1	Transmembrane and coiled-coil domain-containing protein 3	TMCO3	;;;	5	3	3	3	1	0	0	1	2	2	1	0	0	1	2	2	1	0	0	1	2	2	5.8	5.8	5.8	75.597	677	677;677;126;163;145	5.33		1	3	2	0.00074776	4.9247	By MS/MS			By matching	By MS/MS	By MS/MS	3.8
A0A024RE20;A0A024RE14;Q49AR2	A0A024RE20;A0A024RE14;Q49AR2	2;2;2	2;2;2	2;2;2	UPF0489 protein C5orf22	FLJ11193;C5orf22	;;	3	2	2	2	1	1	0	1	0	1	1	1	0	1	0	1	1	1	0	1	0	1	20.3	20.3	20.3	20.249	177	177;442;442	3	2		2		0.0025046	3.4273	By MS/MS	By MS/MS		By matching		By MS/MS	10.2
A0A024RE27;Q96GK7;Q6P2I3;C9JGM0;D3DXG4;D3DXG5;C9J5B6;B4DHE4	A0A024RE27;Q96GK7;Q6P2I3	5;5;4;2;2;2;1;1	5;5;4;2;2;2;1;1	5;5;4;2;2;2;1;1	Fumarylacetoacetate hydrolase domain-containing protein 2A;Fumarylacetoacetate hydrolase domain-containing protein 2B	FAHD2A;FAHD2B	;;	8	5	5	5	4	4	4	5	4	5	4	4	4	5	4	5	4	4	4	5	4	5	30.9	30.9	30.9	34.596	314	314;314;314;127;298;299;81;172	3.68	15	3	17	6	0.00037355	19.424	By MS/MS	By MS/MS	By MS/MS	By MS/MS	By MS/MS	By MS/MS	24.5
X5MPH1;X5MNS3;A0A060VHD9;A0A060VG17;Q861F7;O78126;Q9TQB6;Q9TQ73;Q5MAG5;Q53Z42;I6YAY1;G9FXD6;D9UB07;D5H3T6;D5H3T4;D5H3T1;C5IWX9;B2LT55;A5A4G3;A0A1W1RN11;A0A1D8MAM8;A0A1C3PHD2;A0A1C3PH81;A0A159AYQ3;A0A140T9I0;A0A0U5QLP3;A0A0U5Q0A7;A0A0U5KK83;A0A0U2M4K4;A0A0S4XRG5;A0A0S4XR34;A0A0S4XR15;A0A0S4XQV1;A0A140T9X5;A0A140T913;P01892;X5CHJ2;X2J3V4;W8YM39;W6SQV0;W0T236;V9W2L5;V9VYY9;V5NE49;V5L197;T2MJ84;S0F0M…
L1;M9P9K4;M9P9G2;M9P9C9;M9P9B6;M9P9B4;M9P973;M9P968;M9P956;M9P950;M9P949;M9P948;M9P941;M9P936;M9P915;M9P902;M9P8V0;M9P8S4;M9P8S0;M9P8R3;M9P8R2;M9P8M3;M9P8L3;M9P8L1;M9P8K9;M9P8K7;M9P8K0;M9P8I3;M9P8H4;M4N8S1;M4N7U8;M4MEV6;L7PG52;L0BX43;L0BVQ3;K9LDL2;K9LC24;K9L7Z4;K7X4B8;K7WPF1;K7QUR5;K7P627;K7P626;K7P5Y6;K7P5W4;K7P5U4;K7P5T9;K7P5T7;K7P5S6;K7P5N3;K7P5N0;K7P5H7;K7P574;K7P507;K7P4Z7;J9PWW3;J9PW08;J7K7…
X5;I1W1M1;H9C8X8;H9C5I4;H9C5I2;H9C5I0;H8WR61;H6V7T0;H6V7S1;H6V7R8;H6V081;H6UV84;H6UV83;H6A2G2;H6A2F5;H6A2F2;H2DMJ6;H2BE98;H2BDR4;H2BDR0;H2BDQ1;G9I2M9;G9I2M5;G9HWA0;G9HW95;G9HW58;G9HW57;G9HW55;G9HW54;G3DR77;G3D6K7;G3D6I2;G3D6H0;G3D6E7;G3D6D9;G3D6C8;G3D6C7;G1EQL3;G1EQK2;G1EQJ0;G1EQI9;G1EQI4;G1EQI0;G1EQE5;G1EQD1;G1EQD0;G1EQB7;G1EQB4;G1EQA1;G1EQ98;G1EQ96;G1EQ91;G1EQ88;G1EQ81;G1EQ71;G1EQ47;G1EQ45;G1EQ…	X5MPH1;X5MNS3;A0A060VHD9;A0A060VG17;Q861F7;O78126;Q9TQB6;Q9TQ73;Q5MAG5;Q53Z42;I6YAY1;G9FXD6;D9UB07;D5H3T6;D5H3T4;D5H3T1;C5IWX9;B2LT55;A5A4G3;A0A1W1RN11;A0A1D8MAM8;A0A1C3PHD2;A0A1C3PH81;A0A159AYQ3;A0A140T9I0;A0A0U5QLP3;A0A0U5Q0A7;A0A0U5KK83;A0A0U2M4K4;A0A0S4XRG5;A0A0S4XR34;A0A0S4XR15;A0A0S4XQV1;A0A140T9X5;A0A140T913;P01892;X5CHJ2;X2J3V4;W8YM39;W6SQV0;W0T236;V9W2L5;V9VYY9;V5NE49;V5L197;T2MJ84;S0F0M…	14;14;14;14;14;14;14;14;14;14;14;14;14;14;14;14;14;14;14;14;14;14;14;14;14;14;14;14;14;14;14;14;14;14;14;14;13;13;13;13;13;13;13;13;13;13;13;13;13;13;13;13;13;13;13;13;13;13;13;13;13;13;13;13;13;13;13;13;13;13;13;13;13;13;13;13;13;13;13;13;13;13;13;13;13;13;13;13;13;13;13;13;13;13;13;13;13;13;13;13;13;13;13;13;13;13;13;13;13;13;13;13;13;13;13;13;13;13;13;13;13;13;13;13;13;13;13;13;13;13;13;13;13;…	1;1;1;1;1;1;1;1;1;1;1;1;1;1;1;1;1;1;1;1;1;1;1;1;1;1;1;1;1;1;1;1;1;1;1;1;0;0;0;0;0;0;0;0;0;0;0;0;0;0;0;0;0;0;0;0;0;0;0;0;0;0;0;0;0;0;0;0;0;0;0;0;0;0;0;0;0;0;0;0;0;0;0;0;0;0;0;0;0;0;0;0;0;0;0;0;0;0;0;0;0;0;0;0;0;0;0;0;0;0;0;0;0;0;0;0;0;0;0;0;0;0;0;0;0;0;0;0;0;0;0;0;0;0;0;0;0;0;0;0;0;0;0;0;0;0;1;1;1;1;1;1;0;1;0;0;0;0;0;0;0;0;0;1;1;1;1;1;1;1;1;1;1;1;1;1;1;1;1;1;1;1;1;1;1;1;1;1;1;1;1;1;1;1;1;1;1;1;1;1…	0;0;0;0;0;0;0;0;0;0;0;0;0;0;0;0;0;0;0;0;0;0;0;0;0;0;0;0;0;0;0;0;0;0;0;0;0;0;0;0;0;0;0;0;0;0;0;0;0;0;0;0;0;0;0;0;0;0;0;0;0;0;0;0;0;0;0;0;0;0;0;0;0;0;0;0;0;0;0;0;0;0;0;0;0;0;0;0;0;0;0;0;0;0;0;0;0;0;0;0;0;0;0;0;0;0;0;0;0;0;0;0;0;0;0;0;0;0;0;0;0;0;0;0;0;0;0;0;0;0;0;0;0;0;0;0;0;0;0;0;0;0;0;0;0;0;0;0;0;0;0;0;0;0;0;0;0;0;0;0;0;0;0;0;0;0;0;0;0;0;0;0;0;0;0;0;0;0;0;0;0;0;0;0;0;0;0;0;0;0;0;0;0;0;0;0;0;0;0;0…	HLA class I histocompatibility antigen, A-2 alpha chain;HLA class I histocompatibility antigen, A-69 alpha chain;HLA class I histocompatibility antigen, A-68 alpha chain;HLA class I histocompatibility antigen, A-74 alpha chain;HLA class I histocompatibility antigen, A-31 alpha chain;HLA class I histocompatibility antigen, A-33 alpha chain;HLA class I histocompatibility antigen, A-29 alpha chain;H…	HLA-A;MHC class I HLA-A;HLA-A*0226;HLA-A*02;HLA;HLA-A2;HLA-B;HLA A;HLA-A*0225;HLA-A*31;HLA-A*33;HLA-DQB1	;;;;;;;;;;;;;;;;;;;;;;;;;;;;;;;;;;;;;;;;;;;;;;;;;;;;;;;;;;;;;;;;;;;;;;;;;;;;;;;;;;;;;;;;;;;;;;;;;;;;;;;;;;;;;;;;;;;;;;;;;;;;;;;;;;;;;;;;;;;;;;;;;;;;;;;;;;;;;;;;;;;;;;;;;;;;;;;;;;;;;;;;;;;;;;;;;;;;;;;;;;;;;;;;;;;;;;;;;;;;;;;;;;;;;;;;;;;;;;;;;;;;;;;;;;;;;;;;	8915	14	1	0	8	9	9	12	10	11	0	1	0	1	1	1	0	0	0	0	0	0	57.9	7.6	0	38.354	340	340;340;340;340;341;362;365;365;365;365;365;365;365;365;365;365;365;365;365;365;365;365;365;365;365;365;365;365;365;365;365;365;365;371;371;365;273;273;273;273;273;273;273;273;273;273;273;273;273;273;273;273;273;273;273;273;273;273;273;273;273;273;273;273;273;273;273;273;273;273;273;273;273;273;273;273;273;273;273;273;273;273;273;273;273;273;273;273;273;273;273;273;273;273;273;273;273;273;273;273…
181;181;181;181;181;181;181;181;181;181;181;181;181;181;181;181;181;181;181;181;181;181;181;181;181;181;181;181;181;181;181;181;181;181;181;181;181;181;181;181;181;181;181;181;181;181;181;181;181;181;181;181;181;181;181;181;181;181;181;181;181;181;181;181;181;181;181;181;181;181;181;181;181;181;181;181;181;181;181;181;181;181;181;181;181;181;181;181;181;181;181;181;181;181;181;181;181;181;181;181…	5.2	2		3	5	0.0007762	5.7187	By matching	By MS/MS	By matching	By MS/MS	By MS/MS	By MS/MS	31.2	38.5	36.8	52.1	45	50	195240000	0	8407700	0	72921000	47567000	66347000	10276000	0	442510	0	3838000	2503500	3491900	0	0	0	39879000	0	39133000	0	2	0	4	2	3	11
A0A067XG54;Q8NB49	A0A067XG54;Q8NB49	2;2	2;2	2;2	Phospholipid-transporting ATPase;Phospholipid-transporting ATPase IG	ATP11C	;	2	2	2	2	1	1	1	1	2	2	1	1	1	1	2	2	1	1	1	1	2	2	2.4	2.4	2.4	127.68	1113	1113;1132	5.5		3		5	0.0047753	2.859	By MS/MS	By MS/MS	By MS/MS	By MS/MS	By MS/MS	By MS/MS	1.3
B7Z7G9;A0A068F658;B7Z6S9;P04062;D3DV87;A0A0G2JNZ5;B7Z6E6;B2R6A7;A0A0G2JLB3;B7Z731;A0A068F579;A0A0G2JNZ0;A0A068F4C8;A0A068FB60;A0A068F661;B3KQW3	B7Z7G9;A0A068F658;B7Z6S9;P04062;D3DV87;A0A0G2JNZ5;B7Z6E6;B2R6A7;A0A0G2JLB3;B7Z731;A0A068F579;A0A0G2JNZ0;A0A068F4C8	12;12;12;12;11;10;10;10;10;7;7;7;6;5;1;1	12;12;12;12;11;10;10;10;10;7;7;7;6;5;1;1	6;6;6;6;6;6;5;6;6;1;4;3;3;4;0;0	Glucosylceramidase	GBA	;;;;;;;;;;;;	16	12	12	6	2	2	3	11	11	11	2	2	3	11	11	11	2	2	3	5	6	5	45.6	45.6	20.3	55.401	493	493;536;621;536;536;449;521;536;536;423;481;487;398;424;314;330	6.14	2	10	1	50	0	127.38	By MS/MS	By MS/MS	By MS/MS	By MS/MS	By MS/MS	By MS/MS	10.1
A0A068F7M9;Q9Y613;B4DVN5;B4E2Z4;H3BVE7;B4E2D9	A0A068F7M9;Q9Y613;B4DVN5	7;7;4;1;1;1	7;7;4;1;1;1	7;7;4;1;1;1	FH1/FH2 domain-containing protein 1	FHOD1	;;	6	7	7	7	5	4	4	3	4	3	5	4	4	3	4	3	5	4	4	3	4	3	10.4	10.4	10.4	129.31	1190	1190;1164;743;112;157;240	3.81	8	11	5	8	0.00040112	24.007	By MS/MS	By MS/MS	By MS/MS	By MS/MS	By MS/MS	By MS/MS	8
A0A1A9C7B7;I7L574;I7KDP0;G0TQY6;A0A0A1TTQ0;A0A068W6H0;P50895;K7ENU8;A0A087WXM8	A0A1A9C7B7;I7L574;I7KDP0;G0TQY6;A0A0A1TTQ0;A0A068W6H0;P50895;K7ENU8;A0A087WXM8	2;2;2;2;2;2;2;1;1	2;2;2;2;2;2;2;1;1	2;2;2;2;2;2;2;1;1	Basal cell adhesion molecule	LU;BCAM	;;;;;;;;	9	2	2	2	0	0	0	1	1	2	0	0	0	1	1	2	0	0	0	1	1	2	7	7	7	67.261	627	627;628;628;628;628;628;628;291;588	7				4	0.0022952	3.5312				By MS/MS	By matching	By MS/MS	0
M0R3B2;A8K670;A0A075B6F9;Q9Y314;M0R1K2;A0A075B797;M0QX85;B4DUN3;M0R1T7	M0R3B2;A8K670;A0A075B6F9;Q9Y314;M0R1K2;A0A075B797	5;5;5;5;4;4;2;2;1	5;5;5;5;4;4;2;2;1	5;5;5;5;4;4;2;2;1	Nitric oxide synthase-interacting protein	NOSIP	;;;;;	9	5	5	5	1	3	2	3	2	4	1	3	2	3	2	4	1	3	2	3	2	4	25.3	25.3	25.3	26.804	241	241;301;304;301;176;232;96;166;63	4.62	4	2	3	7	0.0005423	6.8723	By matching	By MS/MS	By MS/MS	By MS/MS	By MS/MS	By MS/MS	6.2
A0A087WV90;E9PDN5;A0A087WTU7;A0A075B6G3;P11532;F5GZY3;E7EQS5;A1L0U9;F8VX32;E7ESB2;A7E212;H0Y304;Q59HC3;B4DSV7;A0A0S2Z3B5;A0A0S2Z3J7;Q14205;E7EQR9;Q8WYB8;Q548X2;Q8WYC0;A0A0S2Z3B2;H0Y3E8;Q4G0X0	A0A087WV90;E9PDN5;A0A087WTU7;A0A075B6G3;P11532;F5GZY3;E7EQS5;A1L0U9;F8VX32;E7ESB2;A7E212;H0Y304;Q59HC3;B4DSV7;A0A0S2Z3B5;A0A0S2Z3J7;Q14205;E7EQR9	4;4;4;4;4;3;3;3;3;3;3;3;3;2;2;2;2;2;1;1;1;1;1;1	3;3;3;3;3;2;2;2;2;2;2;2;2;1;1;1;1;1;0;1;1;1;1;1	3;3;3;3;3;2;2;2;2;2;2;2;2;1;1;1;1;1;0;1;1;1;1;1	Dystrophin	DMD;dystrophin	;;;;;;;;;;;;;;;;;	24	4	3	3	3	3	2	2	2	1	2	2	1	1	1	0	2	2	1	1	1	0	1.5	1.1	1.1	426.09	3680	3680;3681;3684;3685;3685;1115;1225;1225;1230;1243;1243;1386;1392;525;617;635;706;956;44;58;63;216;238;772	3.75	3	2		3	0.0031271	3.1789	By MS/MS	By MS/MS	By matching	By MS/MS	By MS/MS	By matching	1.3
B7ZMG8;Q7Z3Y5;A0A087X0Q4;A0A109PS54;A2NB45;Q9UL80;A2IPI1;A2NJV5;A0A0A0MRZ7;A0A075B6S6;A0A075B6S2;A0A075B6P5;A0A087WW87;Q0KKI6;Q8TCD0;P06310;P01615;P01614	B7ZMG8;Q7Z3Y5;A0A087X0Q4;A0A109PS54;A2NB45;Q9UL80;A2IPI1;A2NJV5;A0A0A0MRZ7;A0A075B6S6;A0A075B6S2;A0A075B6P5;A0A087WW87;Q0KKI6;Q8TCD0;P06310;P01615;P01614	1;1;1;1;1;1;1;1;1;1;1;1;1;1;1;1;1;1	1;1;1;1;1;1;1;1;1;1;1;1;1;1;1;1;1;1	1;1;1;1;1;1;1;1;1;1;1;1;1;1;1;1;1;1	Ig kappa chain V-II region RPMI 6410;Ig kappa chain V-II region FR;Ig kappa chain V-II region Cum	VKA17;IGKV2-40;IGKV A18;IGKV2D-26;IGKV2D-30;IGKV2D-29;IGKV2D-28	;;;;;;;;;;;;;;;;;	18	1	1	1	1	0	0	0	0	0	1	0	0	0	0	0	1	0	0	0	0	0	15.7	15.7	15.7	9.0579	83	83;86;104;112;113;114;118;120;120;120;120;120;121;219;239;120;120;121	3		1			0.00028058	7.5803	By MS/MS						15.7
A0A075B730;A0A087X1U6;P58107	A0A075B730;A0A087X1U6;P58107	11;10;10	6;5;5	6;5;5	Epiplakin	EPPK1	;;	3	11	6	6	2	3	4	7	6	8	1	2	1	2	1	3	1	2	1	2	1	3	13.8	9	9	553.12	5063	5063;5088;5090	4.4		4	5	1	0.00079281	6.2192	By matching	By MS/MS	By matching	By MS/MS	By MS/MS	By MS/MS	3.4
A0A075B746;P82921	A0A075B746;P82921	2;2	2;2	2;2	28S ribosomal protein S21, mitochondrial	MRPS21	;	2	2	2	2	1	1	1	1	1	1	1	1	1	1	1	1	1	1	1	1	1	1	20.7	20.7	20.7	10.688	87	87;87	5		3		3	0.0090815	2.3716	By MS/MS	By MS/MS	By MS/MS	By MS/MS	By MS/MS	By MS/MS	20.7
A0A087WVF8;A0A0A0MRM0;A0A0A0MRM1;A0A087WX83;A0A075B749;E9PQG4;A0A0A0MRL8;A0A0A0MRL9;E9PL24;A0A0C4DFQ0;Q5VU43	A0A087WVF8;A0A0A0MRM0;A0A0A0MRM1;A0A087WX83;A0A075B749;E9PQG4;A0A0A0MRL8;A0A0A0MRL9;E9PL24;A0A0C4DFQ0;Q5VU43	4;4;4;4;4;3;3;3;3;3;3	4;4;4;4;4;3;3;3;3;3;3	4;4;4;4;4;3;3;3;3;3;3	Myomegalin	PDE4DIP	;;;;;;;;;;	11	4	4	4	2	2	2	3	3	4	2	2	2	3	3	4	2	2	2	3	3	4	2.9	2.9	2.9	254.07	2240	2240;2346;2362;2431;2482;740;969;988;1116;1132;2346	5	1	6	3	8	0.00053908	6.6922	By MS/MS	By MS/MS	By MS/MS	By MS/MS	By MS/MS	By MS/MS	1.3
H0YL34;A0A075B7B1;O15061	H0YL34;A0A075B7B1;O15061	3;3;3	3;3;3	3;3;3	Synemin	SYNM	;;	3	3	3	3	1	0	0	2	2	1	1	0	0	2	2	1	1	0	0	2	2	1	6.8	6.8	6.8	107.13	967	967;1253;1565	6.33		1		5	0.00032404	12.475	By MS/MS			By MS/MS	By MS/MS	By MS/MS	2.3
A0A075B7F8;A8CG34;B4DET5;A0A087WY75;A6NF01;C9JFL1;B4DDR5	A0A075B7F8;A8CG34;B4DET5;A0A087WY75	5;5;3;3;2;1;1	2;2;1;1;1;0;1	2;2;1;1;1;0;1	Nuclear envelope pore membrane protein POM 121C	POM121C	;;;	7	5	2	2	0	4	3	2	3	2	0	2	1	1	1	1	0	2	1	1	1	1	9.1	5	5	125.09	1229	1229;1229;859;987;834;107;375	5.4		4		6	0.00041152	25.4		By MS/MS	By MS/MS	By MS/MS	By MS/MS	By MS/MS	0
B7Z9K0;B7Z4M9;A0A087X0V7;A0A087WYH9;B7Z4M6;B7Z1H5;A0A075B7G8;J3KPL8;Q8TEY4;O00213;V9GYD5;V9GYR7;V9GY97;B7Z2A2;B7Z1L0;B7Z3G1;B7Z1P0;B7Z327	B7Z9K0;B7Z4M9;A0A087X0V7;A0A087WYH9;B7Z4M6;B7Z1H5;A0A075B7G8;J3KPL8;Q8TEY4;O00213;V9GYD5;V9GYR7;V9GY97;B7Z2A2;B7Z1L0;B7Z3G1;B7Z1P0;B7Z327	2;2;2;2;2;2;2;2;2;2;1;1;1;1;1;1;1;1	2;2;2;2;2;2;2;2;2;2;1;1;1;1;1;1;1;1	2;2;2;2;2;2;2;2;2;2;1;1;1;1;1;1;1;1	Amyloid beta A4 precursor protein-binding family B member 1	APBB1	;;;;;;;;;;;;;;;;;	18	2	2	2	0	0	0	2	0	1	0	0	0	2	0	1	0	0	0	2	0	1	8.4	8.4	8.4	49.882	451	451;451;451;475;499;559;706;710;712;710;87;235;261;264;289;303;412;451	5			3		0.0057705	2.7032				By MS/MS		By MS/MS	0
A0A075BPP5;E1B2J3;E9LUH3;D9ZNA4;D5L9I5;D3YJ43;D0UU70;A8K079;A0A140VKC4;E9LUH4;P51608;I6LM39;D6QZ43;A0A087X1U4;C6KG44;C6KG45;A0A087WVW7;A0A0S2Z401	A0A075BPP5;E1B2J3;E9LUH3;D9ZNA4;D5L9I5;D3YJ43;D0UU70;A8K079;A0A140VKC4;E9LUH4;P51608;I6LM39;D6QZ43;A0A087X1U4;C6KG44;C6KG45	3;3;3;3;3;3;3;3;3;3;3;2;2;2;2;2;1;1	3;3;3;3;3;3;3;3;3;3;3;2;2;2;2;2;1;1	3;3;3;3;3;3;3;3;3;3;3;2;2;2;2;2;1;1	Methyl-CpG-binding protein 2	MECP2	;;;;;;;;;;;;;;;	18	3	3	3	1	1	2	3	3	3	1	1	2	3	3	3	1	1	2	3	3	3	19.4	19.4	19.4	26.463	247	247;397;486;486;486;486;486;486;498;511;486;271;286;324;329;486;168;333	5.77		4		9	0.00076805	5.4449	By matching	By MS/MS	By MS/MS	By MS/MS	By MS/MS	By MS/MS	5.7
A0A087X2I2;A0A087WT12;P36969;K7ERP4;Q6PI42;Q6PJX4;K7EKX7;K7ENB4;K7EJ20;A0A0A0MTT1;R4GNE4;A0A087X247	A0A087X2I2;A0A087WT12;P36969;K7ERP4;Q6PI42;Q6PJX4;K7EKX7;K7ENB4;K7EJ20	5;5;5;4;4;3;3;3;3;2;2;1	5;5;5;4;4;3;3;3;3;2;2;1	5;5;5;4;4;3;3;3;3;2;2;1	Glutathione peroxidase;Phospholipid hydroperoxide glutathione peroxidase, mitochondrial	GPX4	;;;;;;;;	12	5	5	5	4	3	3	5	5	5	4	3	3	5	5	5	4	3	3	5	5	5	32.7	32.7	32.7	22.024	196	196;233;197;155;197;69;175;180;242;166;179;134	3.59	10	4	20		0.0003046	10.319	By MS/MS	By MS/MS	By MS/MS	By MS/MS	By MS/MS	By MS/MS	25.5
A0A087WT45;A8K7Z3;Q4V328;A0A075B793;A0A087WXA6;A0A087WW92	A0A087WT45;A8K7Z3;Q4V328;A0A075B793	17;17;17;15;7;2	17;17;17;15;7;2	17;17;17;15;7;2	GRIP1-associated protein 1	GRIPAP1	;;;	6	17	17	17	12	8	12	10	15	14	12	8	12	10	15	14	12	8	12	10	15	14	35.7	35.7	35.7	90.856	796	796;841;841;810;302;69	3.3	31	3	36	3	0.0005872	62.032	By MS/MS	By MS/MS	By MS/MS	By MS/MS	By MS/MS	By MS/MS	28.6
A0A087WT80;Q9NQ66;A0A0D9SF51;B3KXN8;A0A0D9SG17;A0A1B0GWB6;A0A087WW73;A0A0D9SFJ4;A0A1B0GVT0;A0A1B0GW62;A0A0D9SGI7;H0YCJ2	A0A087WT80;Q9NQ66;A0A0D9SF51;B3KXN8;A0A0D9SG17;A0A1B0GWB6;A0A087WW73	5;5;4;4;4;4;4;2;1;1;1;1	5;5;4;4;4;4;4;2;1;1;1;1	1;1;0;0;0;0;0;0;1;0;0;0	Phosphoinositide phospholipase C;1-phosphatidylinositol 4,5-bisphosphate phosphodiesterase beta-1	PLCB1	;;;;;;	12	5	5	1	3	3	0	1	1	0	3	3	0	1	1	0	1	1	0	0	0	0	8	8	1.8	129.64	1136	1136;1216;960;961;961;1072;1093;136;87;199;231;914	2	6		2		0.0020853	3.6561	By MS/MS	By MS/MS		By MS/MS	By matching		4.8
Q71US4;A0A087WTA5;B4DUP5;Q59FC8	Q71US4;A0A087WTA5;B4DUP5	10;10;6;3	1;1;1;1	1;1;1;1		EIF2B4	;;	4	10	1	1	4	5	5	10	10	9	0	0	0	1	1	1	0	0	0	1	1	1	31.5	3.8	3.8	57.553	520	520;520;312;171	5			3		0.0037577	3.0398	By matching	By matching	By matching	By MS/MS	By MS/MS	By MS/MS	13.7
A0A087WTA8;A0A0S2Z3H5;P08123;A0A0S2Z3K0;B4DN66;B4DTF5;Q75N18;Q2V4X9	A0A087WTA8;A0A0S2Z3H5;P08123	56;56;56;19;7;7;5;2	56;56;56;19;7;7;5;2	56;56;56;19;7;7;5;2	Collagen alpha-2(I) chain	COL1A2	;;	8	56	56	56	31	40	42	43	38	45	31	40	42	43	38	45	31	40	42	43	38	45	66.3	66.3	66.3	129.15	1364	1364;1366;1366;486;204;218;162;288	4.78	13	176	3	163	0	323.31	By MS/MS	By MS/MS	By MS/MS	By MS/MS	By MS/MS	By MS/MS	45.7
B7Z4P1;Q6ZQU6;F5H5N1;B7Z1U1;A8K0V6;Q8NAS7;Q7LD69;Q9H3K5;A0A087WXF6;A0A087WTI3;F5GXJ1;O75251;Q6ZS38	B7Z4P1;Q6ZQU6;F5H5N1;B7Z1U1;A8K0V6;Q8NAS7;Q7LD69;Q9H3K5;A0A087WXF6;A0A087WTI3;F5GXJ1;O75251	3;3;3;3;3;3;3;3;3;3;3;3;1	3;3;3;3;3;3;3;3;3;3;3;3;1	3;3;3;3;3;3;3;3;3;3;3;3;1	NADH dehydrogenase [ubiquinone] iron-sulfur protein 7, mitochondrial	NDUFS7	;;;;;;;;;;;	13	3	3	3	0	1	1	2	2	2	0	1	1	2	2	2	0	1	1	2	2	2	31.8	31.8	31.8	15.763	148	148;155;182;182;206;213;213;214;214;214;236;213;294	6		2		6	0.00038775	21.564		By MS/MS	By MS/MS	By MS/MS	By MS/MS	By MS/MS	0
B7Z687;A0A087WZ85;A0A0A0MSX4;Q1RMC8;A0A087WTM1;Q2M1J3;Q9Y6N7	B7Z687;A0A087WZ85;A0A0A0MSX4;Q1RMC8;A0A087WTM1;Q2M1J3;Q9Y6N7	3;3;3;3;3;3;3	3;3;3;3;3;3;3	3;3;3;3;3;3;3	Roundabout homolog 1	ROBO1	;;;;;;	7	3	3	3	2	2	3	0	0	1	2	2	3	0	0	1	2	2	3	0	0	1	3.3	3.3	3.3	122.94	1128	1128;1525;1531;1606;1606;1607;1651	3.5		7		1	0.010035	2.3122	By MS/MS	By MS/MS	By MS/MS			By MS/MS	3.3
A0A087WTU5;A0A087X0N3;Q96MY1	A0A087WTU5;A0A087X0N3;Q96MY1	1;1;1	1;1;1	1;1;1	Nucleolar protein 4-like	NOL4L	;;	3	1	1	1	0	1	0	0	0	0	0	1	0	0	0	0	0	1	0	0	0	0	8.2	8.2	8.2	43.372	400	400;680;436	3		1			0.00028035	7.5751		By MS/MS					0
A0A087WTV6;A0A0S2Z5U6;Q96C36;B3KMB7;A0A024R3Q9;Q4W8W1;A0A087WZR9;Q8NCZ0;J3KR12;A0A0S2Z578;B4DQK8	A0A087WTV6;A0A0S2Z5U6;Q96C36;B3KMB7;A0A024R3Q9;Q4W8W1;A0A087WZR9;Q8NCZ0	9;9;9;6;6;6;6;5;4;3;3	8;8;8;5;5;5;5;5;3;3;2	8;8;8;5;5;5;5;5;3;3;2	Pyrroline-5-carboxylate reductase 2;Pyrroline-5-carboxylate reductase	PYCR2;P5CR2;DKFZp434J218	;;;;;;;	11	9	8	8	5	5	4	8	6	7	4	4	3	7	5	6	4	4	3	7	5	6	33.7	28.5	28.5	25.868	246	246;320;320;212;284;319;319;186;359;101;359	5.05		20		21	0	98.493	By MS/MS	By MS/MS	By MS/MS	By MS/MS	By MS/MS	By MS/MS	22.8
B4E0F9;A0A087WWG9;A0A087WVR3;A0A087WTW0;Q96T88	B4E0F9;A0A087WWG9;A0A087WVR3;A0A087WTW0;Q96T88	2;2;2;2;2	2;2;2;2;2	2;2;2;2;2	E3 ubiquitin-protein ligase UHRF1	UHRF1	;;;;	5	2	2	2	1	2	1	0	0	0	1	2	1	0	0	0	1	2	1	0	0	0	11.5	11.5	11.5	45.499	408	408;496;806;857;793	3		4			0.0073452	2.5126	By matching	By MS/MS	By MS/MS				5.4
A0A087WTY9;B3KQA0;Q9Y605;B4E1T3;A0A075DDR2;Q96HT8	A0A087WTY9;B3KQA0;Q9Y605;B4E1T3;A0A075DDR2;Q96HT8	2;2;2;1;1;1	2;2;2;1;1;1	2;2;2;1;1;1	MORF4 family-associated protein 1;MORF4 family-associated protein 1-like 1	MRFAP1;MRFAP1L1	;;;;;	6	2	2	2	2	2	1	1	1	1	2	2	1	1	1	1	2	2	1	1	1	1	36.9	36.9	36.9	11.852	103	103;127;127;101;127;127	3.75	3	7	3	3	0	132.79	By MS/MS	By MS/MS	By MS/MS	By MS/MS	By MS/MS	By MS/MS	36.9
A0A087WU03	A0A087WU03	2	2	2		HNRNPDL		1	2	2	2	2	2	2	2	2	2	2	2	2	2	2	2	2	2	2	2	2	2	40.4	40.4	40.4	6.7215	57	57	4.2	4	18	1	12	0.00029533	9.2133	By MS/MS	By MS/MS	By MS/MS	By MS/MS	By MS/MS	By MS/MS	40.4
A0A087WU06;B4DYP7;Q96CW5	A0A087WU06;B4DYP7;Q96CW5	4;4;4	4;4;4	4;4;4	Gamma-tubulin complex component 3	TUBGCP3	;;	3	4	4	4	3	4	3	0	0	0	3	4	3	0	0	0	3	4	3	0	0	0	15.5	15.5	15.5	49.263	439	439;897;907	1.17	11	1			0.0018886	3.9611	By MS/MS	By MS/MS	By MS/MS				10.5
A8MUP5;B4DH58;A0A087WU53;Q9H0U3	A8MUP5;B4DH58;A0A087WU53;Q9H0U3	3;3;3;3	3;3;3;3	3;3;3;3	Magnesium transporter protein 1	MAGT1	;;;	4	3	3	3	1	1	2	2	2	1	1	1	2	2	2	1	1	1	2	2	2	1	18.5	18.5	18.5	18.167	157	157;367;367;335	5.46		5		8	0.0037486	3.0286	By matching	By matching	By MS/MS	By MS/MS	By MS/MS	By MS/MS	9.6
A0A0G2JMS5;A0A087WU62;A0A087X2D5;B4DEF8;Q9BRJ2	A0A0G2JMS5;A0A087WU62;A0A087X2D5;B4DEF8;Q9BRJ2	4;4;4;4;4	4;4;4;4;4	4;4;4;4;4	39S ribosomal protein L45, mitochondrial	MRPL45	;;;;	5	4	4	4	4	4	3	3	3	3	4	4	3	3	3	3	4	4	3	3	3	3	32.8	32.8	32.8	29.408	256	256;256;306;329;306	4.87		16		14	0.0007732	5.6249	By MS/MS	By MS/MS	By MS/MS	By MS/MS	By MS/MS	By MS/MS	32.8
A0A087WUB9;Q8WYA6;A2A2P1	A0A087WUB9;Q8WYA6	3;3;1	3;3;1	3;3;1	Beta-catenin-like protein 1	CTNNBL1	;	3	3	3	3	3	3	3	3	3	2	3	3	3	3	3	2	3	3	3	3	3	2	7.4	7.4	7.4	65.702	568	568;563;166	4.38		17		9	0.00055648	53.9	By MS/MS	By MS/MS	By MS/MS	By MS/MS	By MS/MS	By MS/MS	7.4
E9PL01;B4DDB9;A0A087WUC6;E9PI68;Q15005;E9PRB9	E9PL01;B4DDB9;A0A087WUC6;E9PI68;Q15005;E9PRB9	7;7;7;7;7;5	7;7;7;7;7;5	7;7;7;7;7;5	Signal peptidase complex subunit 2	SPCS2	;;;;;	6	7	7	7	4	3	4	6	5	5	4	3	4	6	5	5	4	3	4	6	5	5	52.9	52.9	52.9	17.027	157	157;226;227;257;226;87	5.44		14		22	0	194.44	By MS/MS	By MS/MS	By MS/MS	By MS/MS	By MS/MS	By MS/MS	26.1
B6ZGT7;A0A087WUK4;H9NIM3;H9NIM2;P13056	B6ZGT7;A0A087WUK4;H9NIM3;H9NIM2;P13056	1;1;1;1;1	1;1;1;1;1	1;1;1;1;1	Nuclear receptor subfamily 2 group C member 1	NR2C1	;;;;	5	1	1	1	0	1	0	1	0	0	0	1	0	1	0	0	0	1	0	1	0	0	6.2	6.2	6.2	47.438	434	434;434;467;603;603	5		1		1	0.008342	2.4439		By MS/MS		By MS/MS			0
H0YJW7;A0A087WUN7;H0YJ40;G3V4X6;G3V2S9;Q9GZT3	H0YJW7;A0A087WUN7;H0YJ40;G3V4X6;G3V2S9;Q9GZT3	3;3;3;3;3;3	3;3;3;3;3;3	3;3;3;3;3;3	SRA stem-loop-interacting RNA-binding protein, mitochondrial	SLIRP	;;;;;	6	3	3	3	2	2	2	2	3	3	2	2	2	2	3	3	2	2	2	2	3	3	36.8	36.8	36.8	8.6918	76	76;92;96;98;124;109	5.44		7		11	0.00034165	14.828	By MS/MS	By MS/MS	By MS/MS	By matching	By MS/MS	By MS/MS	36.8
A0A087WUQ6;Q7L4Q3;P07203;Q6NSD4;X5D926	A0A087WUQ6;Q7L4Q3;P07203;Q6NSD4	13;13;13;7;1	13;13;13;7;1	13;13;13;7;1	Glutathione peroxidase;Glutathione peroxidase 1	GPX1	;;;	5	13	13	13	9	8	9	9	11	11	9	8	9	9	11	11	9	8	9	9	11	11	86.6	86.6	86.6	21.938	202	202;203;203;145;48	3.64	33	7	40	11	0.00047059	36.042	By MS/MS	By MS/MS	By MS/MS	By MS/MS	By MS/MS	By MS/MS	58.4
E7ETK0;A0A087WUS0;P62847	E7ETK0;A0A087WUS0;P62847	13;13;13	13;13;13	13;13;13	40S ribosomal protein S24	RPS24	;;	3	13	13	13	12	12	12	9	10	9	12	12	12	9	10	9	12	12	12	9	10	9	54.2	54.2	54.2	15.197	131	131;132;133	3.53	67	26	44	34	0.00051361	45.281	By MS/MS	By MS/MS	By MS/MS	By MS/MS	By MS/MS	By MS/MS	54.2
Q8N5A0;A0A087WUT6;O60841;D3DVI5;B3KM86;A0JLR8;Q05CQ1	Q8N5A0;A0A087WUT6;O60841;D3DVI5;B3KM86	18;18;18;13;12;3;3	18;18;18;13;12;3;3	18;18;18;13;12;3;3	Eukaryotic translation initiation factor 5B	EIF5B	;;;;	7	18	18	18	9	8	8	14	15	13	9	8	8	14	15	13	9	8	8	14	15	13	26.6	26.6	26.6	138.8	1220	1220;1220;1220;712;634;363;400	4	40	17	44	31	0	151.44	By MS/MS	By MS/MS	By MS/MS	By MS/MS	By MS/MS	By MS/MS	15
A0A087WUW6;Q9Y6K9;A0A087X0G7;A0A087X1B1;D3DWY0;D3DWY2;C9JN51;A0A087WV30;C9JH59;C9JCG6;A0A087X1K7	A0A087WUW6;Q9Y6K9;A0A087X0G7;A0A087X1B1;D3DWY0;D3DWY2;C9JN51	12;12;11;11;10;9;7;5;4;1;1	12;12;11;11;10;9;7;5;4;1;1	6;6;6;6;6;6;1;1;0;0;0	NF-kappa-B essential modulator	IKBKG	;;;;;;	11	12	12	6	10	12	10	7	8	7	10	12	10	7	8	7	5	6	5	4	4	4	38.8	38.8	20.9	47.384	412	412;419;411;418;285;234;250;115;172;138;181	3	36	4	28	4	0	115.93	By MS/MS	By MS/MS	By MS/MS	By MS/MS	By MS/MS	By MS/MS	35.4
A0A087WUX8;A0A087WYF7;Q6UXV4;Q68DW4	A0A087WUX8;A0A087WYF7;Q6UXV4;Q68DW4	6;6;6;5	6;6;6;5	6;6;6;5	MICOS complex subunit MIC27	APOOL;DKFZp779P1227	;;;	4	6	6	6	2	3	2	4	5	5	2	3	2	4	5	5	2	3	2	4	5	5	31.9	31.9	31.9	28.761	263	263;268;268;268	5.67		8		16	0.0002845	7.9221	By MS/MS	By MS/MS	By matching	By MS/MS	By MS/MS	By MS/MS	14.4
Q6IB68;A0A087WV05;Q99417	Q6IB68;A0A087WV05;Q99417	1;1;1	1;1;1	1;1;1	C-Myc-binding protein	MYCBP	;;	3	1	1	1	0	0	1	1	1	1	0	0	1	1	1	1	0	0	1	1	1	1	19.4	19.4	19.4	11.953	103	103;110;103	5.62	1		6	6	0.00032394	12.469			By MS/MS	By MS/MS	By MS/MS	By MS/MS	0
A0A087WV25;B4DH64;O95684	A0A087WV25;B4DH64;O95684	3;3;3	3;3;3	3;3;3	FGFR1 oncogene partner	FGFR1OP	;;	3	3	3	3	1	0	0	2	2	2	1	0	0	2	2	2	1	0	0	2	2	2	22.2	22.2	22.2	38.099	351	351;365;399	4.43	1		6		0.00042589	27.857	By MS/MS			By MS/MS	By MS/MS	By MS/MS	8.3
A0A087WV46;C9JXA7;Q0VGL1	A0A087WV46;C9JXA7;Q0VGL1	2;2;2	2;2;2	2;2;2	Ragulator complex protein LAMTOR4;Ragulator complex protein LAMTOR4, N-terminally processed	LAMTOR4	;;	3	2	2	2	1	1	0	1	1	1	1	1	0	1	1	1	1	1	0	1	1	1	64.6	64.6	64.6	8.8779	82	82;137;99	5.4		2		3	0.00077922	5.7974	By MS/MS	By MS/MS		By matching	By MS/MS	By MS/MS	12.2
A0A087WV97;Q8WU79;B7Z2F9	A0A087WV97;Q8WU79;B7Z2F9	3;3;2	3;3;2	3;3;2	Stromal membrane-associated protein 2	SMAP2	;;	3	3	3	3	3	3	3	3	2	3	3	3	3	3	2	3	3	3	3	3	2	3	17.7	17.7	17.7	46.382	424	424;429;245	3.54	11		12	3	0	113.2	By MS/MS	By MS/MS	By MS/MS	By MS/MS	By MS/MS	By MS/MS	17.7
A0A087WVD7;Q9Y3D8;A0A087WY94	A0A087WVD7;Q9Y3D8;A0A087WY94	2;2;1	2;2;1	2;2;1	Adenylate kinase isoenzyme 6	TAF9;AK6	;;	3	2	2	2	2	2	2	2	2	2	2	2	2	2	2	2	2	2	2	2	2	2	43.1	43.1	43.1	12.545	109	109;172;47	3.3	9	2	6	3	0.00046664	35.344	By MS/MS	By MS/MS	By MS/MS	By MS/MS	By MS/MS	By MS/MS	43.1
Q53TK4;A6H8W8;A0A087WVF7;Q9NZM3;H7BZD4;Q6PJ79;E7EPJ2;Q8IWI5	Q53TK4;A6H8W8;A0A087WVF7;Q9NZM3	3;3;3;3;1;1;1;1	3;3;3;3;1;1;1;1	3;3;3;3;1;1;1;1	Intersectin-2	ITSN2	;;;	8	3	3	3	0	0	0	1	2	2	0	0	0	1	2	2	0	0	0	1	2	2	3.5	3.5	3.5	151.01	1329	1329;1669;1680;1697;120;560;609;611	7				5	0.0047681	2.8522				By MS/MS	By MS/MS	By MS/MS	0
A0A087WVM4;B7ZM99;Q6UB35;B2RD24;Q4VXM0;H0Y327;Q4VXM1;Q5JYA8;Q5JYA3;Q8WX68	A0A087WVM4;B7ZM99;Q6UB35;B2RD24	16;16;16;14;3;3;2;2;2;1	16;16;16;14;3;3;2;2;2;1	16;16;16;14;3;3;2;2;2;1	Monofunctional C1-tetrahydrofolate synthase, mitochondrial	MTHFD1L	;;;	10	16	16	16	8	6	5	14	13	14	8	6	5	14	13	14	8	6	5	14	13	14	28.9	28.9	28.9	99.31	913	913;979;978;733;92;332;57;108;114;101	5.69		21		43	0.00039667	23.06	By MS/MS	By MS/MS	By MS/MS	By MS/MS	By MS/MS	By MS/MS	14.3
A0A087WVN5;B4DJ89;A0A087WWX0	A0A087WVN5;B4DJ89;A0A087WWX0	3;2;2	3;2;2	1;0;0		POLR2E	;;	3	3	3	1	1	1	1	1	2	1	1	1	1	1	2	1	0	0	0	0	1	0	44.6	44.6	18.1	9.2766	83	83;117;134	4	3	4	4	3	0.0075282	2.478	By MS/MS	By MS/MS	By MS/MS	By MS/MS	By MS/MS	By MS/MS	16.9
A0A087WVP1;Q14517;H0Y9C8;H0Y9H4;D6RCE4	A0A087WVP1;Q14517	17;17;3;3;2	17;17;3;3;2	17;17;3;3;2	Protocadherin Fat 1;Protocadherin Fat 1, nuclear form	FAT1	;	5	17	17	17	4	4	7	13	13	14	4	4	7	13	13	14	4	4	7	13	13	14	7.3	7.3	7.3	506.37	4590	4590;4588;285;368;488	5.89		19	1	50	0	93.529	By MS/MS	By MS/MS	By MS/MS	By MS/MS	By MS/MS	By MS/MS	1.4
A0A087WVQ6;Q00610;J3KS13;K7EJJ5;J3KSQ2;J3QL20;J3KRF5;A4FU99;Q9H3B0;A0A087WV74;B7Z2Y4;A0A087WXH4;F5H5N6;B7Z1Z7	A0A087WVQ6;Q00610	117;117;37;13;9;6;5;5;3;2;2;2;1;1	117;117;37;13;9;6;5;5;3;2;2;2;1;1	100;100;34;13;8;6;5;0;3;0;0;0;0;0	Clathrin heavy chain;Clathrin heavy chain 1	CLTC	;	14	117	117	100	80	83	83	108	109	106	80	83	83	108	109	106	68	71	70	92	92	90	65	65	56.4	192.06	1679	1679;1675;612;222;122;97;131;218;93;369;463;463;169;369	4.29	344	235	485	401	0	323.31	By MS/MS	By MS/MS	By MS/MS	By MS/MS	By MS/MS	By MS/MS	50.1
A0A087WW06;Q96AY4	A0A087WW06;Q96AY4	5;5	5;5	5;5	Tetratricopeptide repeat protein 28	TTC28	;	2	5	5	5	3	2	3	0	1	2	3	2	3	0	1	2	3	2	3	0	1	2	4.9	4.9	4.9	256.86	2354	2354;2481	2.45	6	2	3		0.00036403	18.103	By MS/MS	By matching	By MS/MS		By matching	By MS/MS	2.7
A0A087WW36;A0A087WYU6;X5D9K6;A0A0A0MS36;X5D319;X5D289;Q9NPH0	A0A087WW36;A0A087WYU6;X5D9K6;A0A0A0MS36;X5D319;X5D289;Q9NPH0	1;1;1;1;1;1;1	1;1;1;1;1;1;1	1;1;1;1;1;1;1	Lysophosphatidic acid phosphatase type 6	ACP6	;;;;;;	7	1	1	1	0	0	1	1	1	1	0	0	1	1	1	1	0	0	1	1	1	1	14.7	14.7	14.7	16.314	143	143;166;213;228;271;428;428	6.33		1		5	0.0020723	3.5921			By MS/MS	By MS/MS	By matching	By MS/MS	0
A0A140VJU5;A0A087WW40;Q9Y371	A0A140VJU5;A0A087WW40;Q9Y371	11;11;11	11;11;11	11;11;11	Endophilin-B1	SH3GLB1	;;	3	11	11	11	7	8	9	5	6	6	7	8	9	5	6	6	7	8	9	5	6	6	37.8	37.8	37.8	40.796	365	365;394;365	3.79	20	14	18	14	0.00056818	56.78	By MS/MS	By MS/MS	By MS/MS	By MS/MS	By MS/MS	By MS/MS	32.6
C9JAG1;G1UI38;Q8WU57;C9J9I1;A0A087WW58;Q9C0D9	C9JAG1;G1UI38;Q8WU57;C9J9I1;A0A087WW58;Q9C0D9	1;1;1;1;1;1	1;1;1;1;1;1	1;1;1;1;1;1	Ethanolaminephosphotransferase 1	EPT1;SELI	;;;;;	6	1	1	1	1	1	1	1	1	1	1	1	1	1	1	1	1	1	1	1	1	1	10	10	10	20.557	180	180;202;258;386;396;397	5		3		3	0.0059816	2.6953	By MS/MS	By MS/MS	By MS/MS	By MS/MS	By MS/MS	By MS/MS	10
A0A0S2Z367;A0A087WW65;A0A0S2Z2Z3;O75027;B4DGL8;B3KM98	A0A0S2Z367;A0A087WW65;A0A0S2Z2Z3;O75027;B4DGL8;B3KM98	2;2;2;2;1;1	2;2;2;2;1;1	2;2;2;2;1;1	ATP-binding cassette sub-family B member 7, mitochondrial	ABCB7	;;;;;	6	2	2	2	0	0	0	1	1	2	0	0	0	1	1	2	0	0	0	1	1	2	16.7	16.7	16.7	30.633	275	275;713;753;752;702;723	6.5			1	3	0.0090797	2.3714				By MS/MS	By matching	By MS/MS	0
J3JSM9;A0A087WW76;Q5T5U3;B4DM37;E7ESW5;F8W9U9;B7Z3A3;A0A1B0GV73	J3JSM9;A0A087WW76;Q5T5U3;B4DM37;E7ESW5;F8W9U9;B7Z3A3;A0A1B0GV73	2;2;2;1;1;1;1;1	2;2;2;1;1;1;1;1	2;2;2;1;1;1;1;1	Rho GTPase-activating protein 21	ARHGAP21	;;;;;;;	8	2	2	2	1	1	0	1	0	1	1	1	0	1	0	1	1	1	0	1	0	1	2.8	2.8	2.8	156.08	1406	1406;1406;1957;907;1131;1165;1217;1217	5.4		2		3	0.0037494	3.0291	By MS/MS	By MS/MS		By MS/MS		By MS/MS	1.1
A0A087WWF1;Q8WWX9;A0A024R1H1	A0A087WWF1;Q8WWX9;A0A024R1H1	3;3;2	3;3;2	3;3;2	Selenoprotein M	SELM	;;	3	3	3	3	2	2	2	2	2	3	2	2	2	2	2	3	2	2	2	2	2	3	30.6	30.6	30.6	16.081	144	144;145;74	4.36	3	10		9	0.00040274	24.203	By MS/MS	By MS/MS	By MS/MS	By MS/MS	By MS/MS	By MS/MS	20.8
B7Z8M0;B7Z4F3;A0A087X140;A0A087WWG3;A0A0B4J2F1;A0A0A6YYH9;Q5RIB0;H0Y5V3;C9J3G2;A0A0A0MRU4;Q9BRT8;Q8IUF1;Q5RIA9;Q5JTY5;Q4V339	B7Z8M0;B7Z4F3;A0A087X140;A0A087WWG3;A0A0B4J2F1;A0A0A6YYH9;Q5RIB0;H0Y5V3;C9J3G2;A0A0A0MRU4;Q9BRT8;Q8IUF1;Q5RIA9;Q5JTY5;Q4V339	1;1;1;1;1;1;1;1;1;1;1;1;1;1;1	1;1;1;1;1;1;1;1;1;1;1;1;1;1;1	1;1;1;1;1;1;1;1;1;1;1;1;1;1;1	COBW domain-containing protein 1;COBW domain-containing protein 2;COBW domain-containing protein 5;COBW domain-containing protein 3;COBW domain-containing protein 6	CBWD1;CBWD3;CBWD7;CBWD5;CBWD2;CBWD6	;;;;;;;;;;;;;;	15	1	1	1	1	1	1	1	1	1	1	1	1	1	1	1	1	1	1	1	1	1	6.1	6.1	6.1	23.597	213	213;279;347;347;359;375;376;376;376;376;395;395;395;395;395	3	3		3		0.0090572	2.357	By MS/MS	By MS/MS	By MS/MS	By MS/MS	By MS/MS	By MS/MS	6.1
A0A087WWM0;O43617;A0A087WYS5;A6NKE1	A0A087WWM0;O43617;A0A087WYS5	3;3;2;1	3;3;2;1	3;3;2;1	Trafficking protein particle complex subunit 3	TRAPPC3	;;	4	3	3	3	3	2	3	2	3	3	3	2	3	2	3	3	3	2	3	2	3	3	19.1	19.1	19.1	21.231	188	188;180;114;118	3.2	9		11		0.00033921	14.407	By MS/MS	By matching	By MS/MS	By MS/MS	By MS/MS	By MS/MS	19.1
A0A087WWM4;F8WAN9;Q6PKC0;H0YNJ6;Q9P2T1;H0YMB3;H0YLV5;Q7Z527;H0YLB8;Q86SZ5;H0YNS9;H0YNH0;A0A0B4J281;H0YMG3;H0YK13;H0YKK3;H0YN74;H0YMR9;H0YK71;H0YMV5;H0YKE1;H0YN22;H0YMW6	A0A087WWM4;F8WAN9;Q6PKC0;H0YNJ6;Q9P2T1;H0YMB3;H0YLV5;Q7Z527;H0YLB8;Q86SZ5	7;7;7;7;7;6;6;6;4;4;3;3;2;2;2;2;2;2;2;2;1;1;1	7;7;7;7;7;6;6;6;4;4;3;3;2;2;2;2;2;2;2;2;1;1;1	7;7;7;7;7;6;6;6;4;4;3;3;2;2;2;2;2;2;2;2;1;1;1	GMP reductase;GMP reductase 2	GMPR2	;;;;;;;;;	23	7	7	7	2	3	2	7	5	5	2	3	2	7	5	5	2	3	2	7	5	5	36.5	36.5	36.5	38.217	348	348;349;409;427;348;315;333;350;169;185;125;239;70;75;88;88;93;131;139;151;64;69;93	3.88	7		18		0.00033344	13.63	By MS/MS	By MS/MS	By matching	By MS/MS	By MS/MS	By MS/MS	8.9
A0A087WWP4;Q96T37	A0A087WWP4;Q96T37	6;6	6;6	6;6	Putative RNA-binding protein 15	RBM15	;	2	6	6	6	3	4	3	4	4	4	3	4	3	4	4	4	3	4	3	4	4	4	11.1	11.1	11.1	102.13	933	933;977	5.4		10		15	0.00037313	19.358	By matching	By MS/MS	By MS/MS	By MS/MS	By MS/MS	By MS/MS	7.1
V9GYP5;B4DQC7;A0A087WWQ2;A8K6D2;Q92979	V9GYP5;B4DQC7;A0A087WWQ2;A8K6D2;Q92979	1;1;1;1;1	1;1;1;1;1	1;1;1;1;1	Ribosomal RNA small subunit methyltransferase NEP1	EMG1	;;;;	5	1	1	1	0	0	0	1	1	0	0	0	0	1	1	0	0	0	0	1	1	0	9.2	9.2	9.2	23.79	217	217;222;223;244;244	7				2	0.0085257	2.4171				By MS/MS	By MS/MS		0
A0A087WWS1;Q96FV9;R4GMN4;J3KRD7;J3QQZ3;J3KT14	A0A087WWS1;Q96FV9	5;5;2;1;1;1	5;5;2;1;1;1	5;5;2;1;1;1	THO complex subunit 1	THOC1	;	6	5	5	5	1	1	0	5	3	3	1	1	0	5	3	3	1	1	0	5	3	3	15.2	15.2	15.2	75.651	657	657;657;272;86;121;251	6.38		2		11	0.00032185	12.176	By MS/MS	By MS/MS		By MS/MS	By MS/MS	By MS/MS	2.1
Q8WYG0;A0A087WWU1;Q96Q45	Q8WYG0;A0A087WWU1;Q96Q45	2;2;2	2;2;2	2;2;2	Transmembrane protein 237	TMEM237	;;	3	2	2	2	2	1	1	1	1	1	2	1	1	1	1	1	2	1	1	1	1	1	11.4	11.4	11.4	26.431	237	237;400;408	5		4		4	0.00040933	25.056	By MS/MS	By MS/MS	By MS/MS	By MS/MS	By MS/MS	By MS/MS	11.4
A0A087WWW7;E9PGF5;E9PF55;A1L0S7;Q9HBL0;B2RU35;Q0VG54;Q0VG55;B7Z6H8;H0Y4U1;Q59G71;Q6PJM3;E7ERH1;Q9H757;Q9UFN8	A0A087WWW7;E9PGF5;E9PF55;A1L0S7;Q9HBL0;B2RU35;Q0VG54;Q0VG55;B7Z6H8	25;25;24;24;24;23;22;22;20;12;12;6;4;2;2	24;24;23;23;23;22;21;21;20;11;11;5;4;1;1	24;24;23;23;23;22;21;21;20;11;11;5;4;1;1	Tensin-1	TNS1	;;;;;;;;	15	25	24	24	15	17	18	4	5	7	14	16	17	3	4	6	14	16	17	3	4	6	39.6	38.6	38.6	143.52	1365	1365;1714;1721;1768;1735;1735;1713;1721;1341;846;873;438;780;235;270	3.46	12	67		17	0	161.82	By MS/MS	By MS/MS	By MS/MS	By MS/MS	By MS/MS	By MS/MS	23.2
H3BS47;B4E3M8;B7ZKJ9;A0A087WX34;H3BV03;Q68CZ1;I3L2P2;H3BPF5	H3BS47;B4E3M8;B7ZKJ9;A0A087WX34;H3BV03;Q68CZ1	3;3;3;3;3;3;1;1	3;3;3;3;3;3;1;1	3;3;3;3;3;3;1;1	Protein fantom	RPGRIP1L	;;;;;	8	3	3	3	0	0	0	2	2	1	0	0	0	2	2	1	0	0	0	2	2	1	3.4	3.4	3.4	144.81	1253	1253;1253;1269;1269;1281;1315;122;354	5.8			3	2	0.0099878	2.2748				By MS/MS	By MS/MS	By MS/MS	0
A0A087WX60;Q86TC9;A5PKT7	A0A087WX60;Q86TC9;A5PKT7	3;3;2	2;2;2	2;2;2	Myopalladin	MYPN	;;	3	3	2	2	2	1	2	2	2	2	1	0	1	1	1	1	1	0	1	1	1	1	5.2	4.1	4.1	112.72	1026	1026;1320;658	4	2		3	1	0.0009879	4.7526	By matching	By matching	By MS/MS	By MS/MS	By matching	By MS/MS	2.2
B7Z879;Q53FX3;A0A087WXL6;Q9H270;A0A0G2JS92;Q658K0;B3KPS8	B7Z879;Q53FX3;A0A087WXL6;Q9H270;A0A0G2JS92;Q658K0	3;3;3;3;2;2;1	3;3;3;3;2;2;1	3;3;3;3;2;2;1	Vacuolar protein sorting-associated protein 11 homolog	VPS11;DKFZp564P2364	;;;;;	7	3	3	3	1	1	1	0	0	1	1	1	1	0	0	1	1	1	1	0	0	1	4.4	4.4	4.4	107.37	931	931;941;941;941;484;940;308	3	2	1		1	0.010014	2.2897	By MS/MS	By matching	By MS/MS			By MS/MS	1.6
A0A087WXN9;Q765P7;I3L2G4	A0A087WXN9;Q765P7	4;4;1	4;4;1	4;4;1	MTSS1-like protein	MTSS1L	;	3	4	4	4	1	2	2	3	1	2	1	2	2	3	1	2	1	2	2	3	1	2	11.1	11.1	11.1	79.797	746	746;747;173	3.46	5	2	4	2	0.0007901	6.1021	By MS/MS	By MS/MS	By MS/MS	By MS/MS	By matching	By MS/MS	2.7
H7BXI1;A0A087WXU3;A0FGR8	H7BXI1;A0A087WXU3;A0FGR8	9;9;9	9;9;9	9;9;9	Extended synaptotagmin-2	ESYT2	;;	3	9	9	9	4	3	4	7	7	8	4	3	4	7	7	8	4	3	4	7	7	8	14.8	14.8	14.8	98.008	884	884;921;921	5.81		11		26	0	87.425	By MS/MS	By MS/MS	By MS/MS	By MS/MS	By MS/MS	By MS/MS	5.8
A0A087WXW9;H7BY82	A0A087WXW9	11;2	1;1	1;1		COL5A1		2	11	1	1	10	10	11	7	6	9	1	1	1	0	0	1	1	1	1	0	0	1	12	1.3	1.3	183.65	1838	1838;210	3.57		6		1	0.0018592	3.7151	By MS/MS	By MS/MS	By MS/MS	By matching	By matching	By MS/MS	10.9
A8CDT9;A0A087WY00;F8WE88;F8W6H6;Q9Y4I1;G3V394;Q59FF5;E7ERV5;B5LY56;B4E147;G3V3C9;Q9UES3;O95318;Q9UES4;Q9UES5;O95317	A8CDT9;A0A087WY00;F8WE88;F8W6H6;Q9Y4I1;G3V394;Q59FF5	10;10;10;10;10;9;7;4;4;3;2;1;1;1;1;1	10;10;10;10;10;9;7;4;4;3;2;1;1;1;1;1	9;9;9;9;9;8;6;4;4;2;2;1;1;1;1;1	Unconventional myosin-Va	MYO5A	;;;;;;	16	10	10	9	3	2	4	5	7	8	3	2	4	5	7	8	3	2	4	5	7	7	7.1	7.1	6.5	212.26	1828	1828;1828;1855;1855;1855;1853;1409;585;585;904;47;179;204;206;228;231	4.9	5	4	18	12	0.00032595	12.724	By MS/MS	By MS/MS	By MS/MS	By MS/MS	By MS/MS	By MS/MS	2.2
A0A087WY55;Q9NP79;Q5TGM0;Q9C063	A0A087WY55;Q9NP79;Q5TGM0	7;7;4;2	7;7;4;2	7;7;4;2	Vacuolar protein sorting-associated protein VTA1 homolog	VTA1	;;	4	7	7	7	5	5	5	4	5	5	5	5	5	4	5	5	5	5	5	4	5	5	33.2	33.2	33.2	31.102	280	280;307;249;223	3	37	11	25	6	0	83.624	By MS/MS	By MS/MS	By MS/MS	By MS/MS	By MS/MS	By MS/MS	21.1
B4DJB1;B4DFM1;A0A087WY71;E9PFW3;Q96CW1;B4DTI4;B4E304;B4DNB9;B7Z4N2;C9JJ47;H7C4C3	B4DJB1;B4DFM1;A0A087WY71;E9PFW3;Q96CW1;B4DTI4;B4E304;B4DNB9;B7Z4N2	11;11;11;11;11;10;10;10;8;4;3	11;11;11;11;11;10;10;10;8;4;3	11;11;11;11;11;10;10;10;8;4;3	AP-2 complex subunit mu	AP2M1	;;;;;;;;	11	11	11	11	7	8	7	8	8	7	7	8	7	8	8	7	7	8	7	8	8	7	34.9	34.9	34.9	42.701	375	375;385;434;460;435;305;420;460;322;252;122	4.33	17	20	13	28	0.00051493	45.584	By MS/MS	By MS/MS	By MS/MS	By MS/MS	By MS/MS	By MS/MS	21.1
A0A087WYB5;Q9UN70	A0A087WYB5;Q9UN70	4;4	4;4	1;1	Protocadherin gamma-C3	PCDHGC3	;	2	4	4	1	3	3	2	1	1	3	3	3	2	1	1	3	1	1	1	0	0	1	29.2	29.2	11.4	19.569	185	185;934	4.54		8		5	0.00029595	9.3221	By MS/MS	By MS/MS	By MS/MS	By matching	By MS/MS	By MS/MS	29.2
Q9UMW6;Q9UP03;A0A140T9S0;Q5JNW1;A0A1V0E419;A0A1V0E415;A0A1V0E3X6;A0A0G2JLV0;A0A087WYD6;X5CMH5;A0A1V0E403;A0A1V0E3Z3;Q59H06;B4DS72;E7ENX8;Q03519;Q9UQ60	Q9UMW6;Q9UP03;A0A140T9S0;Q5JNW1;A0A1V0E419;A0A1V0E415;A0A1V0E3X6;A0A0G2JLV0;A0A087WYD6;X5CMH5;A0A1V0E403;A0A1V0E3Z3;Q59H06;B4DS72;E7ENX8;Q03519;Q9UQ60	2;2;2;2;2;2;2;2;2;2;2;2;2;2;2;2;1	2;2;2;2;2;2;2;2;2;2;2;2;2;2;2;2;1	2;2;2;2;2;2;2;2;2;2;2;2;2;2;2;2;1	Antigen peptide transporter 2	TAP2-G;TAP2	;;;;;;;;;;;;;;;;	17	2	2	2	0	0	0	2	2	1	0	0	0	2	2	1	0	0	0	2	2	1	12.1	12.1	12.1	41.239	372	372;653;653;686;686;686;686;702;702;703;703;703;704;768;843;686;483	7				5	0.008888	2.3809				By MS/MS	By MS/MS	By matching	0
A0A087WYE2;B4DNI4;Q5T4B2	A0A087WYE2;B4DNI4;Q5T4B2	2;2;2	2;2;2	2;2;2	Probable inactive glycosyltransferase 25 family member 3	CERCAM	;;	3	2	2	2	1	1	1	2	2	2	1	1	1	2	2	2	1	1	1	2	2	2	7.7	7.7	7.7	58.984	517	517;548;595	5.4		6		9	0.00046425	35.069	By MS/MS	By MS/MS	By MS/MS	By MS/MS	By MS/MS	By MS/MS	3.7
A0A087WZG6;A0A087WYL6;A0A087X1S9;Q8TEW8;Q587I4;Q53T65;R4GN62	A0A087WZG6;A0A087WYL6;A0A087X1S9;Q8TEW8;Q587I4;Q53T65;R4GN62	2;2;2;2;1;1;1	2;2;2;2;1;1;1	2;2;2;2;1;1;1	Partitioning defective 3 homolog B	PARD3B;ALS2CR19	;;;;;;	7	2	2	2	0	1	0	1	2	2	0	1	0	1	2	2	0	1	0	1	2	2	3.9	3.9	3.9	112.83	1030	1030;1062;1069;1205;190;346;935	6.33		1		5	0.0063452	2.5857		By MS/MS		By MS/MS	By MS/MS	By MS/MS	0
A0A087WYV8;P35556;Q8WYH1;E9PHW4;D6RJI3	A0A087WYV8;P35556	5;5;1;1;1	5;5;1;1;1	5;5;1;1;1	Fibrillin-2	FBN2	;	5	5	5	5	3	3	4	5	5	5	3	3	4	5	5	5	3	3	4	5	5	5	3.5	3.5	3.5	314.67	2911	2911;2912;277;341;1473	5.38		13		19	0.00056948	57.227	By MS/MS	By MS/MS	By MS/MS	By MS/MS	By MS/MS	By MS/MS	1.9
A0A087WYW7;E9PPG8;Q53FT3	A0A087WYW7;E9PPG8;Q53FT3	1;1;1	1;1;1	1;1;1	Protein Hikeshi	C11orf73	;;	3	1	1	1	1	1	1	1	1	1	1	1	1	1	1	1	1	1	1	1	1	1	12.2	12.2	12.2	14.399	131	131;194;197	3	3		3		0.0045892	2.9106	By MS/MS	By matching	By MS/MS	By matching	By MS/MS	By MS/MS	12.2
A0A087WYY3;Q9H7F0	A0A087WYY3;Q9H7F0	2;2	2;2	2;2	Probable cation-transporting ATPase 13A3	ATP13A3	;	2	2	2	2	0	0	0	2	2	1	0	0	0	2	2	1	0	0	0	2	2	1	7.3	7.3	7.3	77.378	701	701;1226	7				5	0.00031756	11.773				By MS/MS	By MS/MS	By MS/MS	0
A0A087WZ13;E9PAU2;K7EQG2;Q8IY67;K7EKR9	A0A087WZ13;E9PAU2	11;11;4;4;1	11;11;4;4;1	11;11;4;4;1		RAVER1	;	5	11	11	11	6	6	8	5	4	5	6	6	8	5	4	5	6	6	8	5	4	5	25.2	25.2	25.2	77.843	739	739;756;157;606;96	4.3		29		14	0.00045434	32.997	By MS/MS	By MS/MS	By MS/MS	By MS/MS	By MS/MS	By MS/MS	16.2
H0YCW6;B4DQI3;B4DYW0;A0A087WZ62;Q9H6U8	H0YCW6;B4DQI3;B4DYW0;A0A087WZ62;Q9H6U8	1;1;1;1;1	1;1;1;1;1	1;1;1;1;1	Alpha-1,2-mannosyltransferase ALG9	ALG9	;;;;	5	1	1	1	1	1	1	1	1	1	1	1	1	1	1	1	1	1	1	1	1	1	7.7	7.7	7.7	24.198	207	207;440;844;844;611	5		3		3	0.0057766	2.7145	By MS/MS	By MS/MS	By MS/MS	By MS/MS	By MS/MS	By MS/MS	7.7
Q5BKY2;A0A087WZK9;Q6IB98;O15372;Q53HG0;B3KS98;Q53HR0;E5RGU4;E5RJT0;B4DJN9;E5RHC7;E5RH59;E5RFH0;E5RFW7	Q5BKY2;A0A087WZK9;Q6IB98;O15372;Q53HG0;B3KS98;Q53HR0	17;17;17;17;16;16;15;6;6;5;4;4;4;3	17;17;17;17;16;16;15;6;6;5;4;4;4;3	17;17;17;17;16;16;15;6;6;5;4;4;4;3	Eukaryotic translation initiation factor 3 subunit H	EIF3H;EIF3S3	;;;;;;	14	17	17	17	13	16	14	16	17	16	13	16	14	16	17	16	13	16	14	16	17	16	53	53	53	39.609	349	349;349;352;352;352;366;352;235;244;153;46;56;170;97	3.86	53	14	53	33	0	108.63	By MS/MS	By MS/MS	By MS/MS	By MS/MS	By MS/MS	By MS/MS	43.6
A0A087WZN1;O43837;A0A087X2E5;L0R875;A0A0D9SG66;Q9UIC5;B4DU38;Q99855	A0A087WZN1;O43837;A0A087X2E5;L0R875	9;9;6;5;4;4;3;1	9;9;6;5;4;4;3;1	9;9;6;5;4;4;3;1	Isocitrate dehydrogenase [NAD] subunit, mitochondrial;Isocitrate dehydrogenase [NAD] subunit beta, mitochondrial	IDH3B	;;;	8	9	9	9	4	5	5	5	7	7	4	5	5	5	7	7	4	5	5	5	7	7	36.7	36.7	36.7	42.41	387	387;385;376;204;145;156;133;133	5.34		17		24	0.00043103	28.885	By MS/MS	By MS/MS	By MS/MS	By MS/MS	By MS/MS	By MS/MS	13.2
A0A087X105;A0A087WZW4;A0A087X1W8;A0A0A0MTJ8;A0A087WZR6;X5D8W0;X5DQS5;X5DQR8;X5DNF2;X5D7A8;Q9BY67;A0A087X0T8;A0A4Z1;Q6MZK6;F5H8J9	A0A087X105;A0A087WZW4;A0A087X1W8;A0A0A0MTJ8;A0A087WZR6;X5D8W0;X5DQS5;X5DQR8;X5DNF2;X5D7A8;Q9BY67;A0A087X0T8;A0A4Z1	4;4;4;4;4;4;4;4;4;4;4;3;3;1;1	4;4;4;4;4;4;4;4;4;4;4;3;3;1;1	4;4;4;4;4;4;4;4;4;4;4;3;3;1;1	Cell adhesion molecule 1	CADM1	;;;;;;;;;;;;	15	4	4	4	2	1	2	3	3	3	2	1	2	3	3	3	2	1	2	3	3	3	27.9	27.9	27.9	41.667	373	373;401;412;413;430;442;443;453;471;471;442;346;387;84;110	5.4		5	2	8	0.0003867	21.373	By MS/MS	By MS/MS	By MS/MS	By MS/MS	By MS/MS	By MS/MS	14.5
B4DGV1;A0A087WZV0;O43314;D6RFG4;H0Y9S9	B4DGV1;A0A087WZV0;O43314	3;3;3;1;1	3;3;3;1;1	2;2;2;1;1	Inositol hexakisphosphate and diphosphoinositol-pentakisphosphate kinase 2	PPIP5K2	;;	5	3	3	2	3	3	3	3	2	2	3	3	3	3	2	2	2	2	2	2	1	1	3.9	3.9	2.4	143.48	1270	1270;1278;1243;58;398	3.64	9		10	3	0.00028969	8.4806	By MS/MS	By MS/MS	By MS/MS	By MS/MS	By MS/MS	By MS/MS	3.9
A0A087WZX0;Q86UU0	A0A087WZX0;Q86UU0	7;7	7;7	7;7	B-cell CLL/lymphoma 9-like protein	BCL9L	;	2	7	7	7	4	4	2	4	4	3	4	4	2	4	4	3	4	4	2	4	4	3	12.4	12.4	12.4	153.09	1462	1462;1499	5		13		13	0.00036271	17.907	By MS/MS	By MS/MS	By MS/MS	By MS/MS	By MS/MS	By MS/MS	6.9
A0A087WZX2;O95139	A0A087WZX2;O95139	4;4	4;4	4;4	NADH dehydrogenase [ubiquinone] 1 beta subcomplex subunit 6	NDUFB6	;	2	4	4	4	4	3	4	2	2	2	4	3	4	2	2	2	4	3	4	2	2	2	43.3	43.3	43.3	11.716	97	97;128	4.6		21		14	0.00047596	37.232	By MS/MS	By MS/MS	By MS/MS	By MS/MS	By MS/MS	By MS/MS	43.3
A0A087X054;B7Z2N4;Q9Y4L1;B3KXH0;B7Z766;E9PJ21;Q05D91;A0A087WWI4;Q6IN67;K7EQK2;B7Z602;A0A024R3G0;J3KTF1;J3QL06;Q9BST8;J3QQH7;J3QLE9;B7Z4E6;A0A087WW13;Q68D25;A0A087X214	A0A087X054;B7Z2N4;Q9Y4L1;B3KXH0;B7Z766;E9PJ21;Q05D91;A0A087WWI4;Q6IN67;K7EQK2	45;44;44;41;36;33;33;33;33;33;19;18;9;7;5;5;5;5;4;3;2	45;44;44;41;36;33;33;33;33;33;19;18;9;7;5;5;5;5;4;3;2	45;44;44;41;36;33;33;33;33;33;19;18;9;7;5;5;5;5;4;3;2	Hypoxia up-regulated protein 1	HYOU1	;;;;;;;;;	21	45	45	45	23	28	35	33	31	31	23	28	35	33	31	31	23	28	35	33	31	31	57.6	57.6	57.6	104.78	937	937;981;999;991;848;656;657;677;678;678;656;433;224;211;147;149;154;188;102;120;92	5.1	9	126	13	159	0	323.31	By MS/MS	By MS/MS	By MS/MS	By MS/MS	By MS/MS	By MS/MS	32.2
A0A0U1RRH1;A0A0X1KG73;A0A087X080;Q15413;A0A1B0GUB0;A0A0U1RR54;A0A1B0GTT7;A0A1B0GVS2;A0A1B0GTF2	A0A0U1RRH1;A0A0X1KG73;A0A087X080;Q15413;A0A1B0GUB0;A0A0U1RR54	3;3;3;3;2;2;1;1;1	3;3;3;3;2;2;1;1;1	3;3;3;3;2;2;1;1;1	Ryanodine receptor 3	RYR3	;;;;;	9	3	3	3	1	1	1	2	0	0	1	1	1	2	0	0	1	1	1	2	0	0	1.1	1.1	1.1	550.82	4859	4859;4869;4873;4870;454;615;284;468;1101	3	3		1	1	0.0073283	2.4991	By matching	By matching	By MS/MS	By MS/MS			0.4
Q2PNX9;A0A087X0H7;D3K5P3;Q8NEL9;G3V2P6	Q2PNX9;A0A087X0H7;D3K5P3;Q8NEL9;G3V2P6	2;2;2;2;1	2;2;2;2;1	2;2;2;2;1	Phospholipase DDHD1	DDHD1;PA-PLA1	;;;;	5	2	2	2	0	2	1	1	1	1	0	2	1	1	1	1	0	2	1	1	1	1	6.4	6.4	6.4	83.14	745	745;771;773;900;92	3	3		3		0.0029273	3.2846		By MS/MS	By MS/MS	By MS/MS	By matching	By MS/MS	0
A0A087X0K0;P39059;B3KTP7	A0A087X0K0;P39059	3;3;1	3;3;1	3;3;1	Collagen alpha-1(XV) chain;Restin;Restin-2;Restin-3;Restin-4	COL15A1	;	3	3	3	3	1	2	2	1	1	2	1	2	2	1	1	2	1	2	2	1	1	2	3.3	3.3	3.3	140.06	1374	1374;1388;745	4.78		5		4	0.00098184	4.6372	By MS/MS	By MS/MS	By MS/MS	By MS/MS	By MS/MS	By MS/MS	1.2
A0A087X0M4;Q9BWU0;B4DV74;A0A087WWF4	A0A087X0M4;Q9BWU0;B4DV74	7;6;4;2	7;6;4;2	7;6;4;2	Kanadaptin	SLC4A1AP	;;	4	7	7	7	2	3	5	2	3	3	2	3	5	2	3	3	2	3	5	2	3	3	14.6	14.6	14.6	82.89	742	742;796;490;273	4.31	5	10		11	0.00042052	27.028	By MS/MS	By MS/MS	By MS/MS	By MS/MS	By MS/MS	By MS/MS	6.2
H7C0J0;B3KX75;A0A087X0M8;O00533	H7C0J0;B3KX75;A0A087X0M8;O00533	2;2;2;2	2;2;2;2	2;2;2;2	Neural cell adhesion molecule L1-like protein;Processed neural cell adhesion molecule L1-like protein	CHL1	;;;	4	2	2	2	0	0	0	1	2	1	0	0	0	1	2	1	0	0	0	1	2	1	11.2	11.2	11.2	39.403	358	358;1113;1171;1208	6.5			1	3	0.0018609	3.7288				By matching	By MS/MS	By matching	0
A0A087X0Q1;Q7Z739;Q8NA80;A0A024R7W5;B4DPX9;A0A087WY31;Q8N3V9;Q96MZ5;Q658Z6;A0A087X0C3;S4R373	A0A087X0Q1;Q7Z739;Q8NA80;A0A024R7W5;B4DPX9;A0A087WY31;Q8N3V9;Q96MZ5;Q658Z6	11;11;10;10;10;10;9;9;7;1;1	11;11;10;10;10;10;9;9;7;1;1	9;9;8;8;8;8;8;9;5;1;1	YTH domain-containing family protein 3	YTHDF3;DKFZp451A052;DKFZp451J085	;;;;;;;;	11	11	11	9	6	5	7	9	7	9	6	5	7	9	7	9	5	5	6	7	6	7	28.6	28.6	24.7	63.674	583	583;585;534;534;588;588;534;543;395;41;52	4.31	15	12	21	19	0	119.4	By MS/MS	By MS/MS	By MS/MS	By MS/MS	By MS/MS	By MS/MS	23.5
A0A087X0Q9;Q9BVL4;Q6ICA4	A0A087X0Q9;Q9BVL4;Q6ICA4	3;3;2	3;3;2	3;3;2	Selenoprotein O	SELO;dJ402G11.5	;;	3	3	3	3	1	1	1	2	2	3	1	1	1	2	2	3	1	1	1	2	2	3	8.8	8.8	8.8	73.338	668	668;669;509	3.95	6	2	10	3	0.00076394	5.3368	By MS/MS	By MS/MS	By MS/MS	By MS/MS	By MS/MS	By MS/MS	3
F4MHP7;F4MHC6;F4MHA9;F4MH79;F4MHK4;F4MHN7;F4MHM3;F4MHE5;F4MHE1;F4MHD0;F4MHA2;F4MH70;F4MHD2;B4E253;F4MHC2;F4MH58;F4MHD9;F4MH56;F4MHK2;F4MH44;F4MHH6;F4MH29;F4MH27;F4MH53;F4MH46;F4MH52;F4MH51;F4MH30;A0A096LPD8;F4MH92;A0A087X2I9;Q59HG3;A0A087X0R0;F5H8B4;F4MH35;B7ZKN5;O15550;Q6N053;H7C1F1;F4MHM9;F4MHF0;F4MHC9;F4MHM1;F4MHE4;F4MHH4;E1NZ87;H0Y5J3;F4MH42;F4MHC1;F4MH62;F5GWV3;F4MH50	F4MHP7;F4MHC6;F4MHA9;F4MH79;F4MHK4;F4MHN7;F4MHM3;F4MHE5;F4MHE1;F4MHD0;F4MHA2;F4MH70;F4MHD2;B4E253;F4MHC2;F4MH58;F4MHD9;F4MH56;F4MHK2;F4MH44;F4MHH6;F4MH29;F4MH27;F4MH53;F4MH46;F4MH52;F4MH51;F4MH30;A0A096LPD8;F4MH92;A0A087X2I9;Q59HG3;A0A087X0R0;F5H8B4;F4MH35;B7ZKN5;O15550;Q6N053;H7C1F1;F4MHM9;F4MHF0;F4MHC9;F4MHM1;F4MHE4;F4MHH4;E1NZ87;H0Y5J3;F4MH42;F4MHC1;F4MH62;F5GWV3;F4MH50	2;2;2;2;2;2;2;2;2;2;2;2;2;2;2;2;2;2;2;2;2;2;2;2;2;2;2;2;2;2;2;2;2;2;2;2;2;1;1;1;1;1;1;1;1;1;1;1;1;1;1;1	2;2;2;2;2;2;2;2;2;2;2;2;2;2;2;2;2;2;2;2;2;2;2;2;2;2;2;2;2;2;2;2;2;2;2;2;2;1;1;1;1;1;1;1;1;1;1;1;1;1;1;1	1;1;1;1;1;1;1;1;1;1;1;1;1;1;1;1;1;1;1;1;1;1;1;1;1;1;1;1;1;1;1;1;1;1;1;1;1;1;1;1;1;1;1;1;1;1;1;1;1;1;1;1	Lysine-specific demethylase 6A	UTY;KDM6A;UTX;DKFZp686N1481	;;;;;;;;;;;;;;;;;;;;;;;;;;;;;;;;;;;;;;;;;;;;;;;;;;;	52	2	2	1	2	2	2	0	0	0	2	2	2	0	0	0	1	1	1	0	0	0	9	9	4.4	51.208	455	455;455;455;455;476;519;638;638;638;638;651;651;690;1015;1052;1124;1140;1140;1146;1176;1182;1263;1268;1285;1293;1315;1320;1335;1335;1367;1367;1406;1429;1444;1444;1453;1401;172;224;538;605;622;652;657;681;690;1044;1269;1337;1376;1389;1389	3		6			0.010012	2.2893	By MS/MS	By MS/MS	By MS/MS				9
Q3SYF1;A0A087X0R6;Q9UMY4	Q3SYF1;A0A087X0R6;Q9UMY4	8;8;8	7;7;7	7;7;7	Sorting nexin-12	SNX12	;;	3	8	7	7	6	6	6	5	6	5	5	5	5	5	6	5	5	5	5	5	6	5	51.2	51.2	51.2	18.884	162	162;172;172	3.65	17	6	24	5	0	71.572	By MS/MS	By MS/MS	By MS/MS	By MS/MS	By MS/MS	By MS/MS	42
A0A087X0S5;P12109;Q8TBN2;B4DRR8;D3DSM7;B4DQV1;Q05BT9	A0A087X0S5;P12109;Q8TBN2	30;30;16;14;14;10;2	30;30;16;14;14;10;2	30;30;16;14;14;10;2	Collagen alpha-1(VI) chain	COL6A1	;;	7	30	30	30	23	23	22	21	22	20	23	23	22	21	22	20	23	23	22	21	22	20	38.2	38.2	38.2	108.34	1026	1026;1028;439;589;726;404;107	4.98	4	89	5	95	0	323.31	By MS/MS	By MS/MS	By MS/MS	By MS/MS	By MS/MS	By MS/MS	33.3
A0A087X0W7;G3V4F2;B7ZMC1;E9KL42;B4DV16;A1L172;A0A087WT95;Q86TX2;P49753;B3KSA0	A0A087X0W7;G3V4F2;B7ZMC1;E9KL42;B4DV16;A1L172;A0A087WT95;Q86TX2;P49753;B3KSA0	6;5;5;5;5;5;5;5;5;4	6;5;5;5;5;5;5;5;5;4	6;5;5;5;5;5;5;5;5;4	Acyl-coenzyme A thioesterase 1;Acyl-coenzyme A thioesterase 2, mitochondrial	ACOT2;ACOT1	;;;;;;;;;	10	6	6	6	5	5	5	6	6	6	5	5	5	6	6	6	5	5	5	6	6	6	21.6	21.6	21.6	46.292	421	421;395;395;421;421;421;463;421;483;286	4.36	12	18	6	23	0.00054945	52.447	By MS/MS	By MS/MS	By MS/MS	By MS/MS	By MS/MS	By MS/MS	15.9
Q2TAM5;E9PKH5;B4E082;A0A087X0W8;Q04206;Q96F54;E9PKV4;Q96CP1;A0A087WVP0;E9PI38;E9PQS6;E9PMD5;E9PM47;E9PNK5;E9PN69;E9PNV4;E9PJR1;E9PRX2	Q2TAM5;E9PKH5;B4E082;A0A087X0W8;Q04206;Q96F54;E9PKV4;Q96CP1;A0A087WVP0;E9PI38;E9PQS6;E9PMD5	8;8;8;8;8;7;7;7;7;5;5;4;3;3;3;3;1;1	8;8;8;8;8;7;7;7;7;5;5;4;3;3;3;3;1;1	8;8;8;8;8;7;7;7;7;5;5;4;3;3;3;3;1;1	Transcription factor p65	RELA	;;;;;;;;;;;	18	8	8	8	6	7	5	5	5	6	6	7	5	5	5	6	6	7	5	5	5	6	27.3	27.3	27.3	42.868	377	377;418;425;448;551;220;237;246;246;185;208;161;64;85;134;153;89;95	2.94	17	2	16		0.00047081	36.081	By MS/MS	By MS/MS	By MS/MS	By MS/MS	By MS/MS	By MS/MS	20.7
A0A087X0X3;P52272;Q7KYM9;Q59ES8;M0R019;B4DEG4;Q6P2D7;M0R2T0;M0R2I7;M0R0N3;M0QY96;M0QYQ7;M0R0Y6;M0QYL3;Q8TCM5	A0A087X0X3;P52272;Q7KYM9;Q59ES8	48;48;36;34;20;20;18;18;14;14;10;9;7;4;1	48;48;36;34;20;20;18;18;14;14;10;9;7;4;1	25;25;13;14;16;16;8;14;7;11;7;8;7;0;1	Heterogeneous nuclear ribonucleoprotein M	HNRNPM;ORF	;;;	15	48	48	25	42	43	39	32	30	31	42	43	39	32	30	31	21	21	20	17	17	18	68.8	68.8	34	77.569	730	730;730;570;615;352;366;285;357;214;275;116;219;99;99;50	4.47	19	253		173	0	323.31	By MS/MS	By MS/MS	By MS/MS	By MS/MS	By MS/MS	By MS/MS	66.6
A0A0G2JN29;A0A087X117;Q15155;A0A0G2JP90;A0A087WW46;Q9H049;H3BUC9;I3L0Q6;H3BTW1	A0A0G2JN29;A0A087X117;Q15155;A0A0G2JP90;A0A087WW46	24;24;24;21;21;5;2;1;1	24;24;24;21;21;5;2;1;1	1;1;1;1;1;1;1;0;0	Nodal modulator 1	NOMO1	;;;;	9	24	24	1	11	12	15	19	20	20	11	12	15	19	20	20	0	0	1	0	0	0	30.5	30.5	1.3	139.54	1267	1267;1267;1222;1100;1100;282;144;138;138	5.64		42	4	83	0	128.7	By MS/MS	By MS/MS	By MS/MS	By MS/MS	By MS/MS	By MS/MS	14.8
A0A087X142;B7ZVZ1;A6NMH6;A6NFQ9;F8W8I8;Q92599;C9JV02;A0A0A0MRP8;C9J4G8	A0A087X142;B7ZVZ1;A6NMH6;A6NFQ9;F8W8I8;Q92599	11;11;11;11;11;11;4;1;1	5;5;5;5;5;5;1;1;1	5;5;5;5;5;5;1;1;1	Septin-8	2023-09-08	;;;;;	9	11	5	5	5	8	8	10	11	10	1	3	4	4	5	5	1	3	4	4	5	5	30.3	19.7	19.7	49.355	426	426;427;430;440;460;483;130;78;97	5.52		10		17	0.00042463	27.701	By MS/MS	By MS/MS	By MS/MS	By MS/MS	By MS/MS	By MS/MS	13.8
G3V2G2;D3VVB8;D3VVM8;D3VVI4;D3VVI1;D3VVE8;D3VVM1;G3V2G1;D3VVQ7;G3V3T6;D3VVP4;D3VVI0;G3V328;D3VVT1;D3VVN9;D3VVP8;D3VVK3;D3VVJ8;G3V4U9;D3VVM6;D3VVL3;D3VVS3;D3VVQ6;D3VVQ0;D3VVJ6;D3VVH0;D3VVF7;D3VVS2;D3VVQ5;D3VVQ4;D3VVP1;D3VVK1;D3VVB1;D3VVB0;D3VVL2;D3VVG1;C9JQV6;D3VVM9;D3VVH9;D3VVF8;D3VVE0;D3VVC2;D3VVM5;D3VVE6;A0A0A0MS38;D3VVN4;D3VVS7;D3VVC7;D3VVC4;A0A087X1A8;G3V3R7;D3VVN7;D3VVM7;D3VVM3;D3VVL0;D3VVI3…	G3V2G2;D3VVB8;D3VVM8;D3VVI4;D3VVI1;D3VVE8;D3VVM1;G3V2G1;D3VVQ7;G3V3T6;D3VVP4;D3VVI0;G3V328;D3VVT1;D3VVN9;D3VVP8;D3VVK3;D3VVJ8;G3V4U9;D3VVM6;D3VVL3;D3VVS3;D3VVQ6;D3VVQ0;D3VVJ6;D3VVH0;D3VVF7;D3VVS2;D3VVQ5;D3VVQ4;D3VVP1;D3VVK1;D3VVB1;D3VVB0;D3VVL2;D3VVG1;C9JQV6;D3VVM9;D3VVH9;D3VVF8;D3VVE0;D3VVC2;D3VVM5;D3VVE6;A0A0A0MS38;D3VVN4;D3VVS7;D3VVC7;D3VVC4;A0A087X1A8;G3V3R7;D3VVN7;D3VVM7;D3VVM3;D3VVL0;D3VVI3…	3;3;3;3;3;3;3;3;3;3;3;3;3;3;3;3;3;3;3;3;3;3;3;3;3;3;3;3;3;3;3;3;3;3;3;3;3;3;3;3;3;3;3;3;3;3;3;3;3;3;3;3;3;3;3;3;3;3;3;3;3;3;3;3;3;3;3;3;3;3;3;3;3;3;3;3;3;3;3;3;3;3;3;3;3;3;3;3;2;2;2;2;2;2;2;2;2;2;2;2;2;2;2;2;2;2;2;2;2;2;2;2;2;2;2;2;2;2;2;2;2;2;2;2;2;2;2;2;2;2;2;2;2;2;2;2;2;2;2;2;2;2;2;2;2;2;2;2;2;2;2;1;1;1;1;1;1;1;1;1;1;1;1;1;1;1;1;1;1;1;1;1;1;1;1;1;1;1	3;3;3;3;3;3;3;3;3;3;3;3;3;3;3;3;3;3;3;3;3;3;3;3;3;3;3;3;3;3;3;3;3;3;3;3;3;3;3;3;3;3;3;3;3;3;3;3;3;3;3;3;3;3;3;3;3;3;3;3;3;3;3;3;3;3;3;3;3;3;3;3;3;3;3;3;3;3;3;3;3;3;3;3;3;3;3;3;2;2;2;2;2;2;2;2;2;2;2;2;2;2;2;2;2;2;2;2;2;2;2;2;2;2;2;2;2;2;2;2;2;2;2;2;2;2;2;2;2;2;2;2;2;2;2;2;2;2;2;2;2;2;2;2;2;2;2;2;2;2;2;1;1;1;1;1;1;1;1;1;1;1;1;1;1;1;1;1;1;1;1;1;1;1;1;1;1;1	1;1;1;1;1;1;1;1;1;1;1;1;1;1;1;1;1;1;1;1;1;1;1;1;1;1;1;1;1;1;1;1;1;1;1;1;1;1;1;1;1;1;1;1;1;1;1;1;1;1;1;1;1;1;1;1;1;1;1;1;1;1;1;1;1;1;1;1;1;1;1;1;1;1;1;1;1;1;1;1;1;1;1;1;1;1;1;1;0;0;0;0;1;1;0;1;0;1;1;0;1;1;0;0;1;1;0;0;1;1;1;1;0;1;0;1;1;0;0;0;1;1;1;1;1;1;1;1;1;1;1;1;1;0;1;1;0;1;0;1;1;1;0;1;1;1;1;1;1;0;0;0;1;0;0;1;0;0;0;0;1;0;0;1;0;1;0;0;0;0;0;0;1;0;0;0;1;0	Ataxin-3	ATXN3	;;;;;;;;;;;;;;;;;;;;;;;;;;;;;;;;;;;;;;;;;;;;;;;;;;;;;;;;;;;;;;;;;;;;;;;;;;;;;;;;;;;;;;;;;;;;;;;;;;;;;;;;;;;;;;;;;;;;;;;;;;;;;;;;;;;;;;;;;;;;;;;;;;;;;;	178	3	3	1	2	2	2	0	0	0	2	2	2	0	0	0	0	0	1	0	0	0	35.1	35.1	13.2	17.252	151	151;173;208;208;208;208;212;223;231;232;232;259;260;261;271;272;274;275;278;278;282;283;286;286;286;286;286;287;287;287;287;287;287;288;289;289;291;301;301;301;301;301;307;308;310;314;318;322;323;324;329;329;329;329;329;329;329;330;332;335;336;336;336;336;337;337;337;338;338;338;338;338;338;338;339;341;341;342;342;342;345;345;370;370;381;386;395;364;179;199;200;205;217;218;222;238;250;278;283;283…	1	6				0.00033864	14.351	By MS/MS	By MS/MS	By MS/MS				21.9
B4DXH2;A0A087X1E4;P53365;B4DUZ3	B4DXH2;A0A087X1E4;P53365;B4DUZ3	3;3;3;2	3;3;3;2	3;3;3;2	Arfaptin-2	ARFIP2	;;;	4	3	3	3	1	2	2	3	3	2	1	2	2	3	3	2	1	2	2	3	3	2	10.3	10.3	10.3	35.758	319	319;374;341;374	3.46	5		8		0.00077459	5.6713	By MS/MS	By MS/MS	By MS/MS	By MS/MS	By MS/MS	By MS/MS	3.4
A0A087X1G7;A0A0B4J1S4;O60613;A0A0J9YX89	A0A087X1G7;A0A0B4J1S4;O60613	3;3;3;1	3;3;3;1	3;3;3;1	15 kDa selenoprotein	2023-09-15	;;	4	3	3	3	2	2	3	3	3	2	2	2	3	3	3	2	2	2	3	3	3	2	27.4	27.4	27.4	17.942	164	164;165;162;88	5		8		8	0.00035026	16.072	By MS/MS	By MS/MS	By MS/MS	By MS/MS	By MS/MS	By MS/MS	20.1
A0A087X1H5;Q15057;A0A0U1RQT1;H7C3Q8;H7C3K3;C9J8L1	A0A087X1H5;Q15057;A0A0U1RQT1	11;11;8;4;2;1	11;11;8;4;2;1	11;11;8;4;2;1	Arf-GAP with coiled-coil, ANK repeat and PH domain-containing protein 2	ACAP2	;;	6	11	11	11	7	5	4	8	9	7	7	5	4	8	9	7	7	5	4	8	9	7	21.4	21.4	21.4	88.02	777	777;778;547;256;228;51	3.31	19		26		0	150.05	By MS/MS	By MS/MS	By MS/MS	By MS/MS	By MS/MS	By MS/MS	15.6
A0A087X1K9;Q6IAQ1;B4DJV9;O75608;E5RJ48;B4DP64;E5RGR0;E5RI35	A0A087X1K9;Q6IAQ1;B4DJV9;O75608;E5RJ48;B4DP64;E5RGR0	3;3;3;3;2;2;2;1	3;3;3;3;2;2;2;1	3;3;3;3;2;2;2;1	Acyl-protein thioesterase 1	LYPLA1	;;;;;;	8	3	3	3	3	3	2	3	3	3	3	3	2	3	3	3	3	3	2	3	3	3	28.3	28.3	28.3	17.981	166	166;230;263;230;90;196;197;103	3.18	10		12		0.00057405	59.077	By MS/MS	By MS/MS	By MS/MS	By MS/MS	By MS/MS	By MS/MS	28.3
A0A087X1N7;P20929;Q14215;H0Y786;Q14214	A0A087X1N7;P20929;Q14215;H0Y786	4;3;2;2;1	4;3;2;2;1	4;3;2;2;1	Nebulin	NEB	;;;	5	4	4	4	1	1	1	1	1	1	1	1	1	1	1	1	1	1	1	1	1	1	0.7	0.7	0.7	990.84	8560	8560;6669;3007;3007;2472	3.67	1	2	3		0.0033296	3.0909	By MS/MS	By matching	By MS/MS	By MS/MS	By matching	By MS/MS	0.2
Q5H964;A0A087X1S3	Q5H964;A0A087X1S3	3;3	1;1	1;1		HUWE1	;	2	3	1	1	1	1	1	1	2	2	0	0	1	0	0	0	0	0	1	0	0	0	27.8	16.3	16.3	23.79	227	227;230	1	1				0.0067468	2.5673	By matching	By matching	By MS/MS	By matching	By matching	By matching	5.3
A0A087X1W2;E9PMW9	A0A087X1W2	6;1	1;0	1;0		PRMT1		2	6	1	1	4	4	3	4	3	5	0	0	0	0	0	1	0	0	0	0	0	1	32.6	10.9	10.9	32.693	285	285;110	5			1		0.00031546	11.583	By matching	By matching	By matching	By matching	By matching	By MS/MS	16.1
Q86SZ7;Q2TNB3;A0A087X1Z3;Q9UL46;Q6FHK9;H0YM70;H0YKU2	Q86SZ7;Q2TNB3;A0A087X1Z3;Q9UL46;Q6FHK9;H0YM70	14;14;14;14;12;11;4	14;14;14;14;12;11;4	14;14;14;14;12;11;4	Proteasome activator complex subunit 2	PSME2	;;;;;	7	14	14	14	7	9	9	12	10	9	7	9	9	12	10	9	7	9	9	12	10	9	70.3	70.3	70.3	27.401	239	239;239;254;239;239;228;85	3.91	34	2	50	15	0	162.71	By MS/MS	By MS/MS	By MS/MS	By MS/MS	By MS/MS	By MS/MS	41.4
A0A087X211;Q8TCG1	A0A087X211;Q8TCG1	4;4	4;4	4;4	Protein CIP2A	KIAA1524	;	2	4	4	4	1	3	2	2	0	1	1	3	2	2	0	1	1	3	2	2	0	1	8.1	8.1	8.1	102.28	906	906;905	2.78	4	2	3		0.00031867	11.847	By MS/MS	By MS/MS	By MS/MS	By MS/MS		By matching	4
A0A087X266;A0A087WZA9;A0A024R4K9;Q9BXJ8	A0A087X266;A0A087WZA9;A0A024R4K9;Q9BXJ8	2;1;1;1	2;1;1;1	2;1;1;1	Transmembrane protein 120A	TMEM120A;TMPIT	;;;	4	2	2	2	1	0	0	1	1	1	1	0	0	1	1	1	1	0	0	1	1	1	12.5	12.5	12.5	42.892	369	369;174;322;343	5.5	1			3	0.007533	2.4864	By MS/MS			By MS/MS	By matching	By MS/MS	4.1
A0A087X2B5;B4DY23;Q54A51;P35613;I3L192;A0A087WUV8;R4GMX5;B4DNE1;R4GN83;A8MZ77	A0A087X2B5;B4DY23;Q54A51;P35613;I3L192;A0A087WUV8;R4GMX5;B4DNE1;R4GN83	8;8;8;8;7;6;5;5;4;2	8;8;8;8;7;6;5;5;4;2	8;8;8;8;7;6;5;5;4;2	Basigin	BSG;hEMMPRIN	;;;;;;;;	10	8	8	8	5	5	4	6	6	6	5	5	4	6	6	6	5	5	4	6	6	6	34.8	34.8	34.8	23.896	221	221;262;269;385;160;189;84;385;52;154	4.97	8	17	11	32	0	102.13	By MS/MS	By MS/MS	By MS/MS	By MS/MS	By MS/MS	By MS/MS	23.1
A0A087X2C3;Q9Y3L5	A0A087X2C3;Q9Y3L5	2;2	2;2	2;2	Ras-related protein Rap-2c	RAP2C	;	2	2	2	2	0	0	1	1	2	2	0	0	1	1	2	2	0	0	1	1	2	2	23.9	23.9	23.9	13.512	117	117;183	6.33		1		5	0.0099939	2.2771			By MS/MS	By MS/MS	By MS/MS	By MS/MS	0
A0A087X2D8;B4DS36;Q5JB53;A0A060L980;Q719J0;H0YBE9;Q7Z5Q8;Q68CV8;H0YBS5;G1UI24;E9PFH7;B7ZMF3;A0A087WYG2;Q9UPT6	A0A087X2D8	25;11;10;9;4;3;3;1;1;1;1;1;1;1	25;11;10;9;4;3;3;1;1;1;1;1;1;1	1;0;0;0;0;0;0;0;0;0;0;0;0;0		SPAG9		14	25	25	1	13	14	10	21	15	18	13	14	10	21	15	18	1	0	1	1	1	1	27.1	27.1	1.4	145.17	1312	1312;921;766;274;508;174;200;237;250;251;1330;1337;1337;1336	3.6	40	2	58	7	0	288.09	By MS/MS	By MS/MS	By MS/MS	By MS/MS	By MS/MS	By MS/MS	15.4
A0A087X2H1;Q9ULT8;H0YJP0;Q2KQ74;G3V4V5;H0YJD4;B3KWT6;A0A087WVU6;H0YJ72;H0YJV8	A0A087X2H1;Q9ULT8;H0YJP0	33;33;23;14;11;11;8;2;1;1	33;33;23;14;11;11;8;2;1;1	33;33;23;14;11;11;8;2;1;1	E3 ubiquitin-protein ligase HECTD1	HECTD1	;;	10	33	33	33	15	14	11	21	22	20	15	14	11	21	22	20	15	14	11	21	22	20	22.1	22.1	22.1	289.63	2614	2614;2610;1465;1224;926;976;736;212;122;185	3.35	51	2	73		0	142.11	By MS/MS	By MS/MS	By MS/MS	By MS/MS	By MS/MS	By MS/MS	10.1
V9HW24;A0A087X2I1;P62333;H0YJC0;H0YJS8;B4DR91;H0YJX2;H0YJE9;H0YJT1	V9HW24;A0A087X2I1;P62333;H0YJC0	19;19;19;10;8;6;2;1;1	19;19;19;10;8;6;2;1;1	19;19;19;10;8;6;2;1;1	26S protease regulatory subunit 10B	HEL-S-73;PSMC6	;;;	9	19	19	19	17	17	16	17	17	16	17	17	16	17	17	16	17	17	16	17	17	16	55.5	55.5	55.5	44.16	389	389;403;389;262;194;186;67;70;97	3.71	69	30	67	37	0	136.26	By MS/MS	By MS/MS	By MS/MS	By MS/MS	By MS/MS	By MS/MS	52.7
B3KQX8;B3KPG5;Q59GG1;B3KR43;Q5JPH5;A0A088AWN2;Q8TBZ3	B3KQX8;B3KPG5;Q59GG1;B3KR43;Q5JPH5;A0A088AWN2;Q8TBZ3	1;1;1;1;1;1;1	1;1;1;1;1;1;1	1;1;1;1;1;1;1	WD repeat-containing protein 20	DKFZp686P0251;WDR20	;;;;;;	7	1	1	1	0	0	0	1	0	1	0	0	0	1	0	1	0	0	0	1	0	1	9	9	9	34.207	312	312;396;439;445;581;612;569	7				2	0.0047722	2.8548				By MS/MS		By MS/MS	0
B4E0X0;B4DSI5;B4DGQ2;A0A090HNM7;A0A1W2PS85;Q59FZ7;R4GMW8;P28715	B4E0X0;B4DSI5;B4DGQ2;A0A090HNM7;A0A1W2PS85;Q59FZ7;R4GMW8;P28715	1;1;1;1;1;1;1;1	1;1;1;1;1;1;1;1	1;1;1;1;1;1;1;1	DNA repair protein complementing XP-G cells	ERCC5-201;BIVM-ERCC5;ERCC5	;;;;;;;	8	1	1	1	0	0	1	0	0	0	0	0	1	0	0	0	0	0	1	0	0	0	4.4	4.4	4.4	47.372	429	429;736;1018;1018;1411;1611;1640;1186	3		1			0.0012051	4.3158			By MS/MS				0
A0A090N7T9;Q12765;A0A024RA21;C9K052;B8ZZP4;C9J7U9;B4DE46;B4DH22;B4DIV7	A0A090N7T9;Q12765;A0A024RA21;C9K052	15;15;9;8;7;7;7;7;6	15;15;9;8;7;7;7;7;6	15;15;9;8;7;7;7;7;6	Secernin-1	SCRN1	;;;	9	15	15	15	11	11	11	11	12	12	11	11	11	11	12	12	11	11	11	11	12	12	45.4	45.4	45.4	46.382	414	414;414;346;245;140;141;142;218;240	3.33	50	3	53	8	0	100.85	By MS/MS	By MS/MS	By MS/MS	By MS/MS	By MS/MS	By MS/MS	30
B4DLA3;A0A0C4DGX4;A0A090N7U0;Q13616;B3KTW0;Q75MQ1;B3KU45	B4DLA3;A0A0C4DGX4;A0A090N7U0;Q13616;B3KTW0;Q75MQ1	6;6;6;6;4;3;1	6;6;6;6;4;3;1	6;6;6;6;4;3;1	Cullin-1	CUL1	;;;;;	7	6	6	6	4	3	4	5	5	5	4	3	4	5	5	5	4	3	4	5	5	5	14.2	14.2	14.2	81.514	703	703;752;776;776;607;513;327	4.05	12	4	15	9	0.00048473	39.443	By MS/MS	By MS/MS	By MS/MS	By MS/MS	By MS/MS	By MS/MS	9.7
H3BSR8;F8WBC2;Q3MIB5;A0A090N7V3;O95050	H3BSR8;F8WBC2;Q3MIB5;A0A090N7V3;O95050	2;2;2;2;2	2;2;2;2;2	2;2;2;2;2	Indolethylamine N-methyltransferase	INMT-FAM188B;INMT	;;;;	5	2	2	2	0	0	0	2	2	1	0	0	0	2	2	1	0	0	0	2	2	1	23.8	23.8	23.8	13.539	122	122;141;262;263;263	5			5		0	133.49				By MS/MS	By MS/MS	By MS/MS	0
B8ZZK2;A0A090N7V5;O75223;H7BZK5;M0QZK8;B3KMN7;A0A0B4J1Y4	B8ZZK2;A0A090N7V5;O75223;H7BZK5;M0QZK8	6;6;6;4;3;2;1	6;6;6;4;3;2;1	6;6;6;4;3;2;1	Gamma-glutamylcyclotransferase	GGCT;C7orf24	;;;;	7	6	6	6	6	5	5	4	3	3	6	5	5	4	3	3	6	5	5	4	3	3	67.5	67.5	67.5	18.398	166	166;188;188;119;103;127;51	2.48	17		10		0.00037523	19.719	By MS/MS	By MS/MS	By MS/MS	By MS/MS	By MS/MS	By MS/MS	67.5
A0A090N7V8;Q9NWM8;H7C1Z9;H9XW20	A0A090N7V8;Q9NWM8	6;6;1;1	6;6;1;1	6;6;1;1	Peptidyl-prolyl cis-trans isomerase FKBP14	FKBP14	;	4	6	6	6	1	2	3	5	4	4	1	2	3	5	4	4	1	2	3	5	4	4	47.4	47.4	47.4	24.171	211	211;211;89;126	6		8		24	0	70.147	By MS/MS	By MS/MS	By MS/MS	By MS/MS	By MS/MS	By MS/MS	10.4
A0A0S2Z355;Q6IAW3;A0A090N7W4;Q00535	A0A0S2Z355;Q6IAW3;A0A090N7W4;Q00535	7;7;7;7	6;6;6;6	6;6;6;6	Cyclin-dependent-like kinase 5	CDK5	;;;	4	7	6	6	5	4	5	5	5	5	4	3	4	5	5	5	4	3	4	5	5	5	37.7	34.6	34.6	29.544	260	260;292;292;292	3.48	11		18		0.00033818	14.273	By MS/MS	By MS/MS	By MS/MS	By MS/MS	By MS/MS	By MS/MS	34.6
A0A090N7X1;A0A090N7Y2;Q9UG63;C9JHK9;C9JZV3	A0A090N7X1;A0A090N7Y2;Q9UG63	12;12;12;5;5	12;12;12;5;5	12;12;12;5;5	ATP-binding cassette sub-family F member 2	ABCF2	;;	5	12	12	12	8	8	10	6	7	8	8	8	10	6	7	8	8	8	10	6	7	8	24.4	24.4	24.4	71.289	623	623;634;623;240;287	3.54	40	17	24	22	0.00035727	17.185	By MS/MS	By MS/MS	By MS/MS	By MS/MS	By MS/MS	By MS/MS	14.3
A0A090N7Y0;Q96P47;C9J8Z2;H7C4F1;Q53S93;C9J975;A0A087X044;Q9H3X2;Q96T14;Q86XV5;H0Y873;Q8N8Q2;Q86ST5;E7ESL9;D3DX07;Q6ZNF7;A0A087X1U1;F5GXM9;B2RZG9;Q9UPQ3	A0A090N7Y0;Q96P47;C9J8Z2;H7C4F1;Q53S93;C9J975;A0A087X044;Q9H3X2;Q96T14;Q86XV5;H0Y873;Q8N8Q2;Q86ST5;E7ESL9;D3DX07;Q6ZNF7;A0A087X1U1;F5GXM9;B2RZG9;Q9UPQ3	2;2;1;1;1;1;1;1;1;1;1;1;1;1;1;1;1;1;1;1	2;2;1;1;1;1;1;1;1;1;1;1;1;1;1;1;1;1;1;1	1;1;0;0;0;0;0;1;1;1;1;1;0;0;1;1;0;0;0;0	Arf-GAP with GTPase, ANK repeat and PH domain-containing protein 3;Arf-GAP with GTPase, ANK repeat and PH domain-containing protein 1	CENTG3;AGAP3;AGAP1;CENTG2;DKFZp761E2216	;;;;;;;;;;;;;;;;;;;	20	2	2	1	2	1	2	1	2	2	2	1	2	1	2	2	1	1	1	1	1	1	4	4	2.2	95.043	875	875;875;117;194;295;343;351;356;360;403;404;467;576;576;683;743;750;803;804;857	4.22	5	1	8	4	0.00228	3.4401	By MS/MS	By MS/MS	By MS/MS	By MS/MS	By MS/MS	By MS/MS	4
A0A090N8G0;Q75MN1;H7C443	A0A090N8G0	41;6;1	41;6;1	3;0;0		GARS		3	41	41	3	33	38	33	33	35	34	33	38	33	33	35	34	3	3	3	2	2	2	62.8	62.8	3.6	77.53	685	685;98;77	3.78	170	28	208	75	0	323.31	By MS/MS	By MS/MS	By MS/MS	By MS/MS	By MS/MS	By MS/MS	57.2
E7EVL6;C9JZE3;C9JYJ8;A0A090N8Z2;A8K9F5;A0A090N8H1;Q9BWE0	E7EVL6;C9JZE3;C9JYJ8;A0A090N8Z2;A8K9F5;A0A090N8H1;Q9BWE0	1;1;1;1;1;1;1	1;1;1;1;1;1;1	1;1;1;1;1;1;1	Replication initiator 1	REPIN1	;;;;;;	7	1	1	1	1	1	0	0	0	0	1	1	0	0	0	0	1	1	0	0	0	0	12.3	12.3	12.3	16.14	146	146;366;393;556;567;567;567	3		3			0.0059778	2.6826	By MS/MS	By MS/MS					12.3
B3KQQ0;A0A090N8P3;O95302;B7Z230;B7Z1U8;A0A090N7W0;A7YQ73;B7ZAH5;B7Z994;Q75LS8;A8K073;C9J4P8	B3KQQ0;A0A090N8P3;O95302;B7Z230;B7Z1U8	12;12;12;9;8;3;3;3;3;3;2;2	12;12;12;9;8;3;3;3;3;3;2;2	12;12;12;9;8;3;3;3;3;3;2;2	Peptidyl-prolyl cis-trans isomerase FKBP9	FKBP9	;;;;	12	12	12	12	5	5	6	11	8	10	5	5	6	11	8	10	5	5	6	11	8	10	32.3	32.3	32.3	63.067	570	570;570;570;432;451;142;147;253;269;142;142;225	5.86		16		40	0.00049261	40.815	By MS/MS	By MS/MS	By MS/MS	By MS/MS	By MS/MS	By MS/MS	10.7
C9JE12;C9JCW7;A0A090N8Q3;Q9BVT8	C9JE12;C9JCW7;A0A090N8Q3;Q9BVT8	2;2;2;2	2;2;2;2	2;2;2;2	Transmembrane and ubiquitin-like domain-containing protein 1	TMUB1;C7orf21	;;;	4	2	2	2	2	0	1	0	0	1	2	0	1	0	0	1	2	0	1	0	0	1	20.4	20.4	20.4	16.12	152	152;170;246;246	4.6		3		2	0.00028241	7.6901	By MS/MS		By MS/MS			By MS/MS	20.4
A0A090N8Q5;H3BM14;H3BM74;Q9Y5A7;C9JRT6;F8WDB6;C9J7X7;H7C5N1	A0A090N8Q5;H3BM14;H3BM74;Q9Y5A7;C9JRT6;F8WDB6	3;3;3;3;2;2;1;1	3;3;3;3;2;2;1;1	3;3;3;3;2;2;1;1	NEDD8 ultimate buster 1	NYREN18;NUB1	;;;;;	8	3	3	3	2	2	2	3	1	2	2	2	2	3	1	2	2	2	2	3	1	2	9.5	9.5	9.5	69.118	601	601;625;639;615;254;267;154;202	3.15	6		7		0.00027863	7.4097	By MS/MS	By MS/MS	By MS/MS	By MS/MS	By MS/MS	By MS/MS	7.5
A0A090N8Y2;P13667;C9JMN9	A0A090N8Y2;P13667	43;43;1	43;43;1	43;43;1	Protein disulfide-isomerase A4	ERP70;PDIA4	;	3	43	43	43	31	29	29	32	33	32	31	29	29	32	33	32	31	29	29	32	33	32	55.2	55.2	55.2	72.932	645	645;645;163	4.95	31	132	44	185	0	323.31	By MS/MS	By MS/MS	By MS/MS	By MS/MS	By MS/MS	By MS/MS	46.5
A0A090N8Y5;Q9Y4Y9;B8ZZF8	A0A090N8Y5;Q9Y4Y9	5;5;2	5;5;2	5;5;2	U6 snRNA-associated Sm-like protein LSm5	LSM5	;	3	5	5	5	4	5	5	4	3	4	4	5	5	4	3	4	4	5	5	4	3	4	56	56	56	9.9374	91	91;91;64	3.52	15	21	14	8	0	75.264	By MS/MS	By MS/MS	By MS/MS	By MS/MS	By MS/MS	By MS/MS	56
C9JYI7;B7ZA58;B7Z4U8;A0A090N8Z9;Q6STE5;F8VW95;B4DF50;F8VZ70;F8VUB0;B3KXL9;J3KMX2;B9EGA3;A0A024R137;A0A024R102;Q96GM5;Q92925	C9JYI7;B7ZA58;B7Z4U8;A0A090N8Z9;Q6STE5;F8VW95;B4DF50;F8VZ70;F8VUB0;B3KXL9;J3KMX2;B9EGA3;A0A024R137;A0A024R102;Q96GM5;Q92925	3;3;3;3;3;2;2;2;2;2;2;2;2;2;2;2	3;3;3;3;3;2;2;2;2;2;2;2;2;2;2;2	3;3;3;3;3;2;2;2;2;2;2;2;2;2;2;2	SWI/SNF-related matrix-associated actin-dependent regulator of chromatin subfamily D member 3;SWI/SNF-related matrix-associated actin-dependent regulator of chromatin subfamily D member 1;SWI/SNF-related matrix-associated actin-dependent regulator of chromatin subfamily D member 2	SMARCD3;SMARCD1;SMARCD2	;;;;;;;;;;;;;;;	16	3	3	3	3	3	3	2	3	2	3	3	3	2	3	2	3	3	3	2	3	2	30.2	30.2	30.2	15.142	139	139;347;347;470;483;113;263;278;289;435;456;494;598;639;515;531	4.8		11		9	0.00032648	12.767	By MS/MS	By MS/MS	By MS/MS	By MS/MS	By MS/MS	By MS/MS	30.2
C9J931;Q6NZ61;A8K005;A0A090N900;Q15382;C9J469	C9J931;Q6NZ61;A8K005;A0A090N900;Q15382	5;5;5;5;5;1	5;5;5;5;5;1	5;5;5;5;5;1	GTP-binding protein Rheb	RHEB	;;;;	6	5	5	5	5	5	5	3	3	3	5	5	5	3	3	3	5	5	5	3	3	3	79.7	79.7	79.7	8.6739	79	79;184;184;184;184;19	2.88	19		9	4	0.00042827	28.527	By MS/MS	By MS/MS	By MS/MS	By MS/MS	By MS/MS	By MS/MS	79.7
A0A096LNH1;Q9BZA7	A0A096LNH1;Q9BZA7	1;1	1;1	1;1	Protocadherin-11 X-linked	PCDH11X	;	2	1	1	1	1	1	1	1	1	1	1	1	1	1	1	1	1	1	1	1	1	1	2.3	2.3	2.3	112.27	1016	1016;1347	5		3		3	0.0061402	2.5995	By MS/MS	By matching	By MS/MS	By MS/MS	By MS/MS	By MS/MS	2.3
B2RUU3;A0A096LNH6;Q14185	B2RUU3;A0A096LNH6;Q14185	8;8;8	8;8;8	7;7;7	Dedicator of cytokinesis protein 1	DOCK1	;;	3	8	8	7	4	5	3	4	4	5	4	5	3	4	4	5	4	5	3	3	3	4	7.4	7.4	6.9	215.37	1865	1865;1886;1865	3.56	9	9	10	4	0.00034843	15.853	By MS/MS	By MS/MS	By MS/MS	By MS/MS	By MS/MS	By MS/MS	4
A0A096LP22;C9J7Z1;Q86Y79;A0A096LP34;A0A096LPA3	A0A096LP22;C9J7Z1;Q86Y79;A0A096LP34;A0A096LPA3	2;2;2;1;1	2;2;2;1;1	2;2;2;1;1	Probable peptidyl-tRNA hydrolase	PTRH1	;;;;	5	2	2	2	1	1	1	1	2	1	1	1	1	1	2	1	1	1	1	1	2	1	23.3	23.3	23.3	18.43	172	172;182;214;137;162	5.29		3		4	0.00075662	5.159	By MS/MS	By MS/MS	By matching	By matching	By MS/MS	By MS/MS	8.7
A0A096LP25;Q6ZSR9;L0R804;A0A096LNZ0	A0A096LP25;Q6ZSR9;L0R804;A0A096LNZ0	15;13;11;11	15;13;11;11	14;13;11;10	Uncharacterized protein FLJ45252	AAK1	;;;	4	15	15	14	8	8	12	10	12	11	8	8	12	10	12	11	7	7	11	9	11	10	51.7	51.7	44.2	54.448	511	511;355;302;339	4.44	14	34	9	36	0	140.06	By MS/MS	By MS/MS	By MS/MS	By MS/MS	By MS/MS	By MS/MS	29
A0A096LPC5;A0A0A0MR88;Q9Y4E1;A8K5W5;B3KMC4;Q5SRD0;B1AP61;A0A0A0MT65;Q5T1D7	A0A096LPC5;A0A0A0MR88;Q9Y4E1;A8K5W5;B3KMC4	30;29;29;26;16;10;4;4;2	30;29;29;26;16;10;4;4;2	0;0;0;0;0;0;0;0;0	WASH complex subunit FAM21C	FAM21C	;;;;	9	30	30	0	20	21	18	16	17	18	20	21	18	16	17	18	0	0	0	0	0	0	41	41	0	147.15	1341	1341;1341;1318;1320;531;308;156;279;106	3.77	61	52	36	51	0	297.05	By MS/MS	By MS/MS	By MS/MS	By MS/MS	By MS/MS	By MS/MS	28
A0A0B4J2H4;H7C1F6;A0A140VKB0;A0A0B4J2D5;A0A096LPI6;P30042;A0A096LNJ1;A0A096LP73;A0A096LNH5;F2Z2Q0;A0A096LP12;H7C2G3	A0A0B4J2H4;H7C1F6;A0A140VKB0;A0A0B4J2D5;A0A096LPI6;P30042;A0A096LNJ1;A0A096LP73;A0A096LNH5;F2Z2Q0;A0A096LP12;H7C2G3	6;6;6;6;6;6;4;4;4;4;4;3	6;6;6;6;6;6;4;4;4;4;4;3	6;6;6;6;6;6;4;4;4;4;4;3	ES1 protein homolog, mitochondrial	C21orf33	;;;;;;;;;;;	12	6	6	6	4	4	5	5	5	5	4	4	5	5	5	5	4	4	5	5	5	5	49.4	49.4	49.4	24.729	237	237;257;268;268;279;268;106;137;182;217;224;191	5.29		18		24	0.00047916	37.9	By MS/MS	By MS/MS	By MS/MS	By MS/MS	By MS/MS	By MS/MS	31.6
B2R928;A0A0A0MQR1;Q9Y4K4;D3DSB5;B3KWC4	B2R928;A0A0A0MQR1;Q9Y4K4;D3DSB5;B3KWC4	9;9;9;6;5	9;9;9;6;5	9;9;9;6;5	Mitogen-activated protein kinase kinase kinase kinase;Mitogen-activated protein kinase kinase kinase kinase 5	MAP4K5	;;;;	5	9	9	9	5	6	6	6	5	6	5	6	6	6	5	6	5	6	6	6	5	6	18.7	18.7	18.7	95.037	846	846;846;846;584;520	3.73	18	8	20	9	0	122.37	By MS/MS	By MS/MS	By MS/MS	By MS/MS	By MS/MS	By MS/MS	14.8
A2A2L5;B2RB99;B4DXL5;A0A0A0MQR2;Q9BY42;B4DEJ8;A2A2L6	A2A2L5;B2RB99;B4DXL5;A0A0A0MQR2;Q9BY42;B4DEJ8;A2A2L6	2;2;2;2;2;1;1	2;2;2;2;2;1;1	2;2;2;2;2;1;1	Protein RTF2 homolog	RTFDC1	;;;;;;	7	2	2	2	2	1	1	1	0	1	2	1	1	1	0	1	2	1	1	1	0	1	13.4	13.4	13.4	31.151	277	277;306;336;336;306;122;230	2.71	4		3		0.00056657	56.586	By MS/MS	By MS/MS	By matching	By MS/MS		By MS/MS	13.4
Q59FB8;A2SY06;Q86U11;B4DKN1;H0YIY6;A0A0A0MST9;A0A0A0MQR8;A0A0A0MSZ1;A0A0A0MT23;J3KNR0;P27448	Q59FB8;A2SY06;Q86U11;B4DKN1;H0YIY6;A0A0A0MST9;A0A0A0MQR8;A0A0A0MSZ1;A0A0A0MT23;J3KNR0;P27448	1;1;1;1;1;1;1;1;1;1;1	1;1;1;1;1;1;1;1;1;1;1	1;1;1;1;1;1;1;1;1;1;1	MAP/microtubule affinity-regulating kinase 3	MARK3	;;;;;;;;;;	11	1	1	1	1	1	1	0	1	1	1	1	1	0	1	1	1	1	1	0	1	1	11.8	11.8	11.8	22.834	203	203;331;431;462;505;659;713;752;753;776;753	3.29	3	2		2	0.0027223	3.3816	By MS/MS	By MS/MS	By MS/MS		By matching	By MS/MS	11.8
B4DI71;D3DWK4;A0A0A0MQS1;Q53H96	B4DI71;D3DWK4;A0A0A0MQS1;Q53H96	1;1;1;1	1;1;1;1	1;1;1;1	Pyrroline-5-carboxylate reductase;Pyrroline-5-carboxylate reductase 3	PYCRL	;;;	4	1	1	1	0	1	1	1	1	1	0	1	1	1	1	1	0	1	1	1	1	1	10.6	10.6	10.6	17.926	170	170;286;286;274	3.67	2		4		0.0067482	2.5689		By MS/MS	By matching	By MS/MS	By MS/MS	By MS/MS	0
Q5D044;H0UI49;A0A0A0MTC7;A0A0A0MQS9;Q16363;B7Z938;H0YAP9	Q5D044;H0UI49;A0A0A0MTC7;A0A0A0MQS9;Q16363;B7Z938	5;5;5;5;5;4;1	5;5;5;5;5;4;1	5;5;5;5;5;4;1	Laminin subunit alpha-4	LAMA4	;;;;;	7	5	5	5	4	3	4	4	3	4	4	3	4	4	3	4	4	3	4	4	3	4	4.6	4.6	4.6	201.88	1816	1816;1816;1816;1823;1823;1413;188	4.79		16		13	0.00060205	65.326	By MS/MS	By MS/MS	By MS/MS	By MS/MS	By MS/MS	By MS/MS	3.9
U3KQC1;A0A0A0MQU0;Q9BV38;A0A087X237;K7EKX5;K7EML4;K7EIR0	U3KQC1;A0A0A0MQU0;Q9BV38;A0A087X237;K7EKX5;K7EML4;K7EIR0	4;4;4;2;2;2;2	4;4;4;2;2;2;2	4;4;4;2;2;2;2	WD repeat-containing protein 18	WDR18	;;;;;;	7	4	4	4	2	3	1	2	2	2	2	3	1	2	2	2	2	3	1	2	2	2	16.8	16.8	16.8	43.237	394	394;429;432;144;152;268;409	5		6		6	0.000293	8.9462	By MS/MS	By MS/MS	By matching	By MS/MS	By matching	By MS/MS	11.7
A0A0A0MQW0;A0A0A0MR39;Q9P2K5;A0A024R5Q6;Q9Y655;A0A087WUT0;A0A087WWC8;A0A0C4DGV1;H0YN19	A0A0A0MQW0;A0A0A0MR39;Q9P2K5;A0A024R5Q6;Q9Y655;A0A087WUT0	4;4;4;3;3;3;1;1;1	4;4;4;3;3;3;1;1;1	4;4;4;3;3;3;1;1;1	Myelin expression factor 2	MYEF2	;;;;;	9	4	4	4	2	1	1	3	2	2	2	1	1	3	2	2	2	1	1	3	2	2	23.1	23.1	23.1	61.957	576	576;600;600;440;547;547;126;211;290	5.22		8		10	0.00059809	64.266	By MS/MS	By MS/MS	By MS/MS	By MS/MS	By MS/MS	By MS/MS	12.3
A0A0A0MQW1;Q8IVT5;A8MY87;J3QR75	A0A0A0MQW1;Q8IVT5;A8MY87	4;4;3;1	4;4;3;1	4;4;3;1	Kinase suppressor of Ras 1	KSR1	;;	4	4	4	4	2	3	3	1	2	1	2	3	3	1	2	1	2	3	3	1	2	1	8.6	8.6	8.6	94.392	846	846;923;612;155	2.67	8		2	2	0.00030093	9.7914	By MS/MS	By MS/MS	By MS/MS	By MS/MS	By MS/MS	By matching	5
A0A0A0MQX1;Q9HD67;Q69YP8;D6RGD1;E9PEW5;B7ZA23;B7Z3D4;B4E0P0;B4DIJ5;Q8NCI3	A0A0A0MQX1;Q9HD67;Q69YP8;D6RGD1;E9PEW5;B7ZA23;B7Z3D4	4;4;3;2;2;2;2;1;1;1	4;4;3;2;2;2;2;1;1;1	4;4;3;2;2;2;2;1;1;1	Unconventional myosin-X	MYO10;DKFZp762A083	;;;;;;	10	4	4	4	2	3	4	2	2	1	2	3	4	2	2	1	2	3	4	2	2	1	3.5	3.5	3.5	238.51	2069	2069;2058;1698;830;1397;1415;1415;687;937;984	2.6	8	2	5		0.00099182	4.8097	By MS/MS	By MS/MS	By MS/MS	By MS/MS	By MS/MS	By MS/MS	1.8
K7EJD2;A0A0A0MR03;Q9Y5B0;A0A0J9YWJ4;A0A0J9YWB6	K7EJD2;A0A0A0MR03;Q9Y5B0;A0A0J9YWJ4;A0A0J9YWB6	2;2;2;1;1	2;2;2;1;1	2;2;2;1;1	RNA polymerase II subunit A C-terminal domain phosphatase	CTDP1	;;;;	5	2	2	2	0	1	1	1	0	1	0	1	1	1	0	1	0	1	1	1	0	1	6	6	6	87.58	799	799;842;961;737;805	5		2		2	0.005974	2.671		By MS/MS	By MS/MS	By MS/MS		By matching	0
[truncated: 4,078 more rows]
[truncated: 44 more columns]
