# Supplementary material for: Perturbation of METTL1-mediated tRNA N7- methylguanosine modification induces senescence and aging
Source: Nat Commun. 2024 Jul 8;15:5713. doi: 10.1038/s41467-024-49796-8 (PMC11231295; doi:10.1038/s41467-024-49796-8)
Supplement: Supplementary file 4 — Supplementary Datasets 1-7 [file 41467_2024_49796_MOESM4_ESM.zip › Supplementary Data 2.xlsx]

## Sheet: RNA-Seq for METTL1 KO
	ENSEMBL	X	sgC_1	sgC_2	sgC_3	sgM_1	sgM_2	sgM_3	baseMean	log2FoldChange	lfcSE	stat	pvalue	padj	external_gene_name	description	chromosome_name	ENTREZID
1	ENSG00000000457	11334	280.668	281.084	272.76	397.303	392.397	408.05	338.71	0.520989	0.149507	3.48471	0.000492664	0.00295075	SCYL3	SCY1 like pseudokinase 3 [Source:HGNC Symbol;Acc:HGNC:19285]	1	57147
2	ENSG00000000460	12055	389.129	398.836	483.033	122.928	167.22	151.498	285.441	-1.52461	0.193719	-7.87023	3.54e-15	1.32e-13	C1orf112	chromosome 1 open reading frame 112 [Source:HGNC Symbol;Acc:HGNC:25565]	1	55732
3	ENSG00000000971	16640	1798.18	1963.79	1995.61	717.899	625.175	816.101	1319.46	-1.41598	0.134299	-10.5435	5.44e-26	4.04e-24	CFH	complement factor H [Source:HGNC Symbol;Acc:HGNC:4883]	1	3075
4	ENSG00000001036	18047	3013.13	3160.3	3314.77	3855.02	4282.17	3749.86	3562.54	0.325357	0.106213	3.06326	0.00218943	0.0104962	FUCA2	alpha-L-fucosidase 2 [Source:HGNC Symbol;Acc:HGNC:4008]	6	2519
5	ENSG00000001167	16408	1668.78	1563.06	1452.07	1173.22	1102.13	1299.35	1376.44	-0.390472	0.122515	-3.18714	0.00143685	0.00736807	NFYA	nuclear transcription factor Y subunit alpha [Source:HGNC Symbol;Acc:HGNC:7804]	6	4800
6	ENSG00000001460	13269	609.858	639.087	641.729	852.628	946.314	956.541	774.36	0.543259	0.123895	4.38484	1.16e-05	0.00010855	STPG1	sperm tail PG-rich repeat containing 1 [Source:HGNC Symbol;Acc:HGNC:28070]	1	90529
7	ENSG00000001461	19214	5238.5	5459.31	5264.76	11913.2	12552.9	11597.9	8671.1	1.1759	0.0914812	12.854	8.17e-38	1.14e-35	NIPAL3	NIPA like domain containing 3 [Source:HGNC Symbol;Acc:HGNC:25233]	1	57185
8	ENSG00000001561	1959	3.80566	11.3953	13.8859	104.243	65.5579	98.4186	49.5511	3.20814	0.470764	6.81475	9.44e-12	2.47e-10	ENPP4	ectonucleotide pyrophosphatase/phosphodiesterase 4 [Source:HGNC Symbol;Acc:HGNC:3359]	6	22875
9	ENSG00000001617	16116	1522.27	1470	1372.73	2163.53	2479.8	2049.1	1842.9	0.616766	0.120391	5.12303	3.01e-07	3.96e-06	SEMA3F	semaphorin 3F [Source:HGNC Symbol;Acc:HGNC:10728]	3	6405
10	ENSG00000002330	10467	177.915	127.248	157.705	218.32	320.189	235.541	206.153	0.74287	0.229634	3.23501	0.00121639	0.00639752	BAD	BCL2 associated agonist of cell death [Source:HGNC Symbol;Acc:HGNC:936]	11	572
11	ENSG00000002745	17143	2155.91	2091.04	2055.12	2892.25	2628.02	2803.27	2437.6	0.401272	0.100923	3.97602	7.01e-05	0.000540034	WNT16	Wnt family member 16 [Source:HGNC Symbol;Acc:HGNC:16267]	7	51384
12	ENSG00000002746	9081	78.9675	105.407	90.2587	192.751	209.975	184.673	143.672	1.0974	0.225013	4.87706	1.08e-06	1.27e-05	HECW1	HECT, C2 and WW domain containing E3 ubiquitin protein ligase 1 [Source:HGNC Symbol;Acc:HGNC:22195]	7	23072
13	ENSG00000004399	18564	3730.5	3446.13	3602.41	4351.65	5448.91	4815.88	4232.58	0.439418	0.116863	3.7601	0.000169843	0.00117394	PLXND1	plexin D1 [Source:HGNC Symbol;Acc:HGNC:9107]	3	23129
14	ENSG00000004487	18717	4018.78	3946.58	3682.75	2025.85	2342.98	1981.64	2999.76	-0.87491	0.112856	-7.75243	9.01e-15	3.21e-13	KDM1A	lysine demethylase 1A [Source:HGNC Symbol;Acc:HGNC:29079]	1	23028
15	ENSG00000004700	18572	3748.58	3810.78	3791.86	2460.53	2109.25	2322.24	3040.54	-0.719953	0.105056	-6.85306	7.23e-12	1.91e-10	RECQL	RecQ like helicase [Source:HGNC Symbol;Acc:HGNC:9948]	12	5965
16	ENSG00000004776	15529	1263.48	999.939	1073.19	2324.81	3136.33	2308.97	1851.12	1.21974	0.156783	7.77981	7.26e-15	2.62e-13	HSPB6	heat shock protein family B (small) member 6 [Source:HGNC Symbol;Acc:HGNC:26511]	19	126393
17	ENSG00000004864	14625	953.319	1033.18	973.008	539.9	628.976	496.516	770.816	-0.828462	0.138305	-5.9901	2.1e-09	4.01e-08	SLC25A13	solute carrier family 25 member 13 [Source:HGNC Symbol;Acc:HGNC:10983]	7	10165
18	ENSG00000004897	19571	6719.85	6875.17	6980.66	5347.86	3116.38	5091.23	5688.53	-0.602185	0.177803	-3.38682	0.00070709	0.00401129	CDC27	cell division cycle 27 [Source:HGNC Symbol;Acc:HGNC:1728]	17	996
19	ENSG00000004975	14370	873.4	982.846	959.122	1192.89	1482.18	1210.88	1116.89	0.465339	0.135203	3.44178	0.0005779	0.00338155	DVL2	dishevelled segment polarity protein 2 [Source:HGNC Symbol;Acc:HGNC:3086]	17	1856
20	ENSG00000005022	18462	3554.49	3437.59	3480.41	2373.98	2919.7	2390.8	3026.16	-0.446349	0.118541	-3.76536	0.000166308	0.00115127	SLC25A5	solute carrier family 25 member 5 [Source:HGNC Symbol;Acc:HGNC:10991]	X	292
21	ENSG00000005059	11659	325.384	434.921	340.206	217.337	122.565	180.25	270.11	-1.08227	0.234571	-4.61384	3.95e-06	4.16e-05	MCUB	mitochondrial calcium uniporter dominant negative subunit beta [Source:HGNC Symbol;Acc:HGNC:26076]	4	55013
22	ENSG00000005100	16358	1642.14	1733.04	1762.52	1361.06	1241.8	1223.05	1493.93	-0.425112	0.110301	-3.85412	0.000116149	0.000843187	DHX33	DEAH-box helicase 33 [Source:HGNC Symbol;Acc:HGNC:16718]	17	56919
23	ENSG00000005102	4611	9.51416	7.59688	5.95112	0	0	0	3.84369	-5.36996	1.6771	-3.20193	0.00136512	NA	MEOX1	mesenchyme homeobox 1 [Source:HGNC Symbol;Acc:HGNC:7013]	17	4222
24	ENSG00000005175	16707	1846.7	2044.51	1995.61	1521.36	1219	1551.48	1696.44	-0.456295	0.130861	-3.48686	0.000488732	0.00293304	RPAP3	RNA polymerase II associated protein 3 [Source:HGNC Symbol;Acc:HGNC:26151]	12	79657
25	ENSG00000005189	10092	143.664	128.197	124.974	64.906	78.8595	84.0429	104.107	-0.802407	0.25148	-3.19074	0.00141909	0.00729982	REXO5	RNA exonuclease 5 [Source:HGNC Symbol;Acc:HGNC:24661]	16	81691
26	ENSG00000005243	14325	860.08	797.672	850.018	1023.74	1262.7	1032.84	971.177	0.404937	0.134137	3.01882	0.0025376	0.0118733	COPZ2	COPI coat complex subunit zeta 2 [Source:HGNC Symbol;Acc:HGNC:19356]	17	51226
27	ENSG00000005249	11178	258.785	250.697	211.265	501.546	309.737	411.368	323.9	0.761789	0.209182	3.64176	0.000270779	0.00176221	PRKAR2B	protein kinase cAMP-dependent type II regulatory subunit beta [Source:HGNC Symbol;Acc:HGNC:9392]	7	5577
28	ENSG00000005379	3604	6.65991	1.89922	2.97556	40.3204	31.3538	34.2806	19.5816	3.19704	0.66858	4.78183	1.74e-06	1.97e-05	TSPOAP1	TSPO associated protein 1 [Source:HGNC Symbol;Acc:HGNC:16831]	17	9256
29	ENSG00000005486	14383	875.303	770.134	834.149	1071.93	1459.38	1042.8	1008.95	0.52801	0.158464	3.33205	0.000862075	0.00474865	RHBDD2	rhomboid domain containing 2 [Source:HGNC Symbol;Acc:HGNC:23082]	7	57414
30	ENSG00000005700	19038	4724.73	4865.8	4368.12	3761.6	2207.12	3600.57	3921.32	-0.544856	0.179783	-3.03063	0.00244048	0.0115131	IBTK	inhibitor of Bruton tyrosine kinase [Source:HGNC Symbol;Acc:HGNC:17853]	6	25998
31	ENSG00000005882	10969	233.097	224.108	284.662	589.071	765.792	617.052	452.297	1.41135	0.174789	8.07458	6.77e-16	2.72e-14	PDK2	pyruvate dehydrogenase kinase 2 [Source:HGNC Symbol;Acc:HGNC:8810]	17	5164
32	ENSG00000005884	20117	13049.6	11678.3	12567.8	17535.4	21000.4	17929.9	15626.9	0.598395	0.111407	5.37127	7.82e-08	1.14e-06	ITGA3	integrin subunit alpha 3 [Source:HGNC Symbol;Acc:HGNC:6139]	17	3675
33	ENSG00000006007	18389	3446.98	3129.91	3389.16	3932.71	4418.98	4339.27	3776.17	0.348699	0.10453	3.33588	0.000850296	0.0046938	GDE1	glycerophosphodiester phosphodiesterase 1 [Source:HGNC Symbol;Acc:HGNC:29644]	16	51573
34	ENSG00000006015	11586	313.967	291.53	294.58	506.463	612.824	534.115	425.58	0.87766	0.152636	5.75001	8.92e-09	1.54e-07	REX1BD	required for excision 1-B domain containing [Source:HGNC Symbol;Acc:HGNC:26098]	19	55049
35	ENSG00000006118	17608	2546.94	2269.57	2525.26	1371.88	1703.56	1470.75	1981.32	-0.69123	0.124721	-5.54219	2.99e-08	4.66e-07	TMEM132A	transmembrane protein 132A [Source:HGNC Symbol;Acc:HGNC:31092]	11	54972
36	ENSG00000006282	14763	992.327	955.307	971.025	1893.09	2514	1928.56	1542.39	1.11846	0.140323	7.97065	1.58e-15	6.06e-14	SPATA20	spermatogenesis associated 20 [Source:HGNC Symbol;Acc:HGNC:26125]	17	64847
37	ENSG00000006453	14099	798.238	764.436	741.906	1049.31	1159.14	1016.26	921.548	0.48498	0.12161	3.98798	6.66e-05	0.000516161	BAIAP2L1	BAR/IMD domain containing adaptor protein 2 like 1 [Source:HGNC Symbol;Acc:HGNC:21649]	7	55971
38	ENSG00000006534	13246	606.052	617.246	780.589	1307.95	1741.56	1392.24	1074.27	1.14883	0.160439	7.16051	8.04e-13	2.36e-11	ALDH3B1	aldehyde dehydrogenase 3 family member B1 [Source:HGNC Symbol;Acc:HGNC:410]	11	221
39	ENSG00000006576	19034	4715.22	5088.96	4808.51	3380.03	2016.14	3276.57	3880.9	-0.752859	0.176623	-4.26251	2.02e-05	0.000179022	PHTF2	putative homeodomain transcription factor 2 [Source:HGNC Symbol;Acc:HGNC:13411]	7	57157
40	ENSG00000006607	16667	1820.06	1898.27	1861.71	1085.7	957.715	921.154	1424.1	-0.912101	0.116216	-7.84831	4.22e-15	1.55e-13	FARP2	FERM, ARH/RhoGEF and pleckstrin domain protein 2 [Source:HGNC Symbol;Acc:HGNC:16460]	2	9855
41	ENSG00000006625	11564	310.162	344.708	374.921	179.967	121.615	140.44	245.302	-1.22001	0.205692	-5.93124	3.01e-09	5.61e-08	GGCT	gamma-glutamylcyclotransferase [Source:HGNC Symbol;Acc:HGNC:21705]	7	79017
42	ENSG00000006634	14466	907.651	964.804	821.255	273.392	83.6101	286.409	556.187	-2.06649	0.518483	-3.98566	6.73e-05	0.000521024	DBF4	DBF4 zinc finger [Source:HGNC Symbol;Acc:HGNC:17364]	7	10926
43	ENSG00000006747	4937	10.4656	9.4961	13.8859	76.7071	108.313	55.2914	45.6932	2.83269	0.451438	6.27482	3.5e-10	7.52e-09	SCIN	scinderin [Source:HGNC Symbol;Acc:HGNC:21695]	7	85477
44	ENSG00000006756	11096	249.271	249.747	343.181	523.181	421.851	528.585	385.97	0.807176	0.188406	4.28424	1.83e-05	0.000164304	ARSD	arylsulfatase D [Source:HGNC Symbol;Acc:HGNC:717]	X	414
45	ENSG00000006757	9055	78.0161	74.0696	72.4053	154.398	266.982	196.837	140.451	1.46207	0.265274	5.51155	3.56e-08	5.47e-07	PNPLA4	patatin like phospholipase domain containing 4 [Source:HGNC Symbol;Acc:HGNC:24887]	X	8228
46	ENSG00000007047	16048	1488.97	1395.93	1457.03	1782.95	2097.85	1753.84	1662.76	0.376301	0.119311	3.15394	0.00161082	0.00811484	MARK4	microtubule affinity regulating kinase 4 [Source:HGNC Symbol;Acc:HGNC:13538]	19	57787
47	ENSG00000007237	14570	939.048	744.494	757.776	436.64	497.86	402.521	629.723	-0.867806	0.157291	-5.51721	3.44e-08	5.32e-07	GAS7	growth arrest specific 7 [Source:HGNC Symbol;Acc:HGNC:4169]	17	8522
48	ENSG00000007255	7224	27.5911	18.9922	15.8697	52.1215	78.8595	61.9263	42.56	1.62633	0.410655	3.96034	7.48e-05	0.00057189	TRAPPC6A	trafficking protein particle complex subunit 6A [Source:HGNC Symbol;Acc:HGNC:23069]	19	79090
49	ENSG00000007384	18216	3211.03	2638.97	3090.62	3559.99	4666.01	3733.27	3483.31	0.419822	0.139061	3.01897	0.00253635	0.0118733	RHBDF1	rhomboid 5 homolog 1 [Source:HGNC Symbol;Acc:HGNC:20561]	16	64285
50	ENSG00000007392	15883	1415.71	1459.55	1439.18	1027.68	1156.29	1101.4	1266.63	-0.393058	0.111165	-3.5358	0.00040654	0.00250307	LUC7L	LUC7 like [Source:HGNC Symbol;Acc:HGNC:6723]	16	55692
51	ENSG00000007520	14313	857.226	753.99	768.686	1097.5	1487.88	1038.37	1000.61	0.607076	0.16165	3.75548	0.000173007	0.00119351	TSR3	TSR3 ribosome maturation factor [Source:HGNC Symbol;Acc:HGNC:14175]	16	115939
52	ENSG00000007944	5870	15.2227	19.9418	33.723	64.906	53.2064	75.1963	43.6994	1.48974	0.420075	3.54636	0.000390598	0.00242394	MYLIP	myosin regulatory light chain interacting protein [Source:HGNC Symbol;Acc:HGNC:21155]	6	29116
53	ENSG00000007968	9167	83.7246	80.7168	77.3646	5.90054	9.50114	4.42331	43.6052	-3.59187	0.4753	-7.55706	4.12e-14	1.4e-12	E2F2	E2F transcription factor 2 [Source:HGNC Symbol;Acc:HGNC:3114]	1	1870
54	ENSG00000008324	11690	330.141	319.069	308.466	218.32	180.522	232.224	264.79	-0.603517	0.178096	-3.38872	0.000702197	0.00399232	SS18L2	SS18 like 2 [Source:HGNC Symbol;Acc:HGNC:15593]	3	51188
55	ENSG00000008394	19715	7618.94	7368.02	8140.14	11935.8	10906.4	12644	9768.89	0.617635	0.103882	5.94556	2.76e-09	5.2e-08	MGST1	microsomal glutathione S-transferase 1 [Source:HGNC Symbol;Acc:HGNC:7061]	12	4257
56	ENSG00000008405	15809	1379.55	1583	1646.48	1070.95	859.854	1067.12	1267.83	-0.620877	0.138653	-4.47792	7.54e-06	7.39e-05	CRY1	cryptochrome circadian regulator 1 [Source:HGNC Symbol;Acc:HGNC:2384]	12	1407
57	ENSG00000008513	19436	6126.17	6016.73	6181.23	4430.32	4923.49	4654.43	5388.73	-0.387427	0.0951797	-4.07048	4.69e-05	0.000382621	ST3GAL1	ST3 beta-galactoside alpha-2,3-sialyltransferase 1 [Source:HGNC Symbol;Acc:HGNC:10862]	8	6482
58	ENSG00000008517	14345	865.789	816.664	907.546	497.612	675.531	524.162	714.551	-0.608885	0.154568	-3.93927	8.17e-05	0.000618967	IL32	interleukin 32 [Source:HGNC Symbol;Acc:HGNC:16830]	16	9235
59	ENSG00000009844	18101	3071.17	3190.69	2895.22	2262.86	1900.23	2383.06	2617.2	-0.484592	0.121988	-3.97245	7.11e-05	0.00054725	VTA1	vesicle trafficking 1 [Source:HGNC Symbol;Acc:HGNC:20954]	6	51534
60	ENSG00000010072	13824	734.493	883.137	873.823	562.518	480.758	611.523	691.042	-0.591174	0.150788	-3.92056	8.83e-05	0.000663225	SPRTN	SprT-like N-terminal domain [Source:HGNC Symbol;Acc:HGNC:25356]	1	83932
61	ENSG00000010244	19491	6355.46	6341.49	6238.76	4983.01	4538.7	5158.68	5602.68	-0.367352	0.0982374	-3.73943	0.000184438	0.00126224	ZNF207	zinc finger protein 207 [Source:HGNC Symbol;Acc:HGNC:12998]	17	7756
62	ENSG00000010278	19172	5107.2	4835.41	5012.83	6511.25	7591.41	7118.21	6029.39	0.504832	0.102671	4.917	8.79e-07	1.06e-05	CD9	CD9 molecule [Source:HGNC Symbol;Acc:HGNC:1709]	12	928
63	ENSG00000010292	18754	4098.7	3772.8	3875.17	1566.59	1601.89	1547.05	2743.7	-1.31666	0.0988151	-13.3244	1.67e-40	2.6e-38	NCAPD2	non-SMC condensin I complex subunit D2 [Source:HGNC Symbol;Acc:HGNC:24305]	12	9918
64	ENSG00000010322	18048	3014.09	3097.63	3129.3	3673.09	4046.54	3859.34	3470	0.325428	0.0972835	3.34515	0.000822387	0.00455862	NISCH	nischarin [Source:HGNC Symbol;Acc:HGNC:18006]	3	11188
65	ENSG00000010404	11717	333.947	355.154	402.693	529.082	554.867	562.866	456.435	0.593181	0.146767	4.04166	5.31e-05	0.000425601	IDS	iduronate 2-sulfatase [Source:HGNC Symbol;Acc:HGNC:5389]	X	3423
66	ENSG00000010610	14073	792.53	966.703	804.393	1052.26	1246.55	1169.97	1005.4	0.436172	0.13758	3.17032	0.00152269	0.00772915	CD4	CD4 molecule [Source:HGNC Symbol;Acc:HGNC:1678]	12	920
67	ENSG00000010810	15053	1085.57	938.214	1074.18	1826.22	2235.62	2043.57	1533.89	0.978895	0.128344	7.62711	2.4e-14	8.33e-13	FYN	FYN proto-oncogene, Src family tyrosine kinase [Source:HGNC Symbol;Acc:HGNC:4037]	6	2534
68	ENSG00000011021	14958	1057.97	1141.43	1181.3	1422.03	1612.34	1384.5	1299.93	0.38676	0.120771	3.20244	0.0013627	0.00703928	CLCN6	chloride voltage-gated channel 6 [Source:HGNC Symbol;Acc:HGNC:2024]	1	1185
69	ENSG00000011105	16465	1689.72	1748.23	1739.71	1260.75	1454.63	1157.8	1508.47	-0.418213	0.123788	-3.37846	0.000728931	0.00411064	TSPAN9	tetraspanin 9 [Source:HGNC Symbol;Acc:HGNC:21640]	12	10867
70	ENSG00000011243	14696	972.347	972.4	1009.71	1209.61	1346.31	1244.06	1125.74	0.363332	0.11329	3.2071	0.00134081	0.00694272	AKAP8L	A-kinase anchoring protein 8 like [Source:HGNC Symbol;Acc:HGNC:29857]	19	26993
71	ENSG00000011260	15562	1283.46	1285.77	1185.26	872.297	911.16	851.487	1064.91	-0.510655	0.114068	-4.47676	7.58e-06	7.42e-05	UTP18	UTP18 small subunit processome component [Source:HGNC Symbol;Acc:HGNC:24274]	17	51096
72	ENSG00000011304	20041	11331.4	11148.4	11213.9	8056.21	9452.69	8239.52	9907.02	-0.387934	0.102959	-3.76784	0.000164667	0.00114078	PTBP1	polypyrimidine tract binding protein 1 [Source:HGNC Symbol;Acc:HGNC:9583]	19	5725
73	ENSG00000011332	10393	171.255	197.519	213.248	75.7236	103.562	119.429	146.79	-0.964469	0.244264	-3.94848	7.87e-05	0.000597661	DPF1	double PHD fingers 1 [Source:HGNC Symbol;Acc:HGNC:20225]	19	8193
74	ENSG00000011347	8237	48.5222	57.9262	49.5927	77.6905	126.365	124.958	80.8425	1.07517	0.310813	3.45921	0.000541758	0.00320458	SYT7	synaptotagmin 7 [Source:HGNC Symbol;Acc:HGNC:11514]	11	9066
75	ENSG00000011422	19096	4867.44	4390.05	4782.72	2874.55	3515.42	2907.22	3889.57	-0.594507	0.119593	-4.97107	6.66e-07	8.2e-06	PLAUR	plasminogen activator, urokinase receptor [Source:HGNC Symbol;Acc:HGNC:9053]	19	5329
76	ENSG00000011426	20148	14059.1	14059.9	13759	2523.47	2106.4	2273.58	8130.24	-2.60084	0.105109	-24.7441	3.59e-135	1.62e-131	ANLN	anillin actin binding protein [Source:HGNC Symbol;Acc:HGNC:14082]	7	54443
77	ENSG00000011451	17322	2305.28	2019.82	2227.7	2608.04	3419.46	2809.91	2565.04	0.431669	0.132931	3.24732	0.00116498	0.00615951	WIZ	WIZ zinc finger [Source:HGNC Symbol;Acc:HGNC:30917]	19	58525
78	ENSG00000011523	11649	324.433	384.592	326.32	522.198	516.862	539.644	435.675	0.608205	0.1483	4.10118	4.11e-05	0.000338902	CEP68	centrosomal protein 68 [Source:HGNC Symbol;Acc:HGNC:29076]	2	23177
79	ENSG00000011638	14486	911.457	860.346	838.116	1530.21	1762.46	1406.61	1218.2	0.848801	0.129447	6.55711	5.49e-11	1.3e-09	LDAF1	lipid droplet assembly factor 1 [Source:HGNC Symbol;Acc:HGNC:30136]	16	57146
80	ENSG00000012048	14707	976.153	1001.84	974	361.9	269.832	255.446	639.862	-1.7333	0.161253	-10.749	5.99e-27	4.7e-25	BRCA1	BRCA1 DNA repair associated [Source:HGNC Symbol;Acc:HGNC:1100]	17	672
81	ENSG00000012171	12232	417.672	358.952	415.587	548.75	745.84	605.993	515.466	0.673363	0.16594	4.05787	4.95e-05	0.000401338	SEMA3B	semaphorin 3B [Source:HGNC Symbol;Acc:HGNC:10724]	3	7869
82	ENSG00000012211	10022	138.907	120.6	119.022	269.458	305.937	307.42	210.224	1.22113	0.190918	6.39611	1.59e-10	3.57e-09	PRICKLE3	prickle planar cell polarity protein 3 [Source:HGNC Symbol;Acc:HGNC:6645]	X	4007
83	ENSG00000012660	18740	4062.55	4787.93	4369.11	2847.01	2419.94	3063.14	3591.61	-0.666529	0.126579	-5.26571	1.4e-07	1.96e-06	ELOVL5	ELOVL fatty acid elongase 5 [Source:HGNC Symbol;Acc:HGNC:21308]	6	60481
84	ENSG00000012822	17477	2427.06	2467.09	2587.75	4730.27	5585.72	4997.23	3799.19	1.0334	0.108243	9.5471	1.33e-21	8.18e-20	CALCOCO1	calcium binding and coiled-coil domain 1 [Source:HGNC Symbol;Acc:HGNC:29306]	12	57658
85	ENSG00000012963	11835	352.975	386.491	296.564	21.6353	38.9547	119.429	202.675	-2.52788	0.693417	-3.64554	0.000266833	0.0017403	UBR7	ubiquitin protein ligase E3 component n-recognin 7 [Source:HGNC Symbol;Acc:HGNC:20344]	14	55148
86	ENSG00000012983	19190	5165.24	5508.69	5273.68	3962.21	2520.65	3773.08	4367.26	-0.63704	0.161822	-3.93667	8.26e-05	0.000624397	MAP4K5	mitogen-activated protein kinase kinase kinase kinase 5 [Source:HGNC Symbol;Acc:HGNC:6867]	14	11183
87	ENSG00000013288	18503	3620.14	3628.46	3653.99	5367.53	6322.06	5592.17	4697.39	0.664655	0.105148	6.32115	2.6e-10	5.7e-09	MAN2B2	mannosidase alpha class 2B member 2 [Source:HGNC Symbol;Acc:HGNC:29623]	4	23324
88	ENSG00000013297	19305	5567.69	6237.04	6488.71	4088.09	3061.27	4449.85	4982.11	-0.657485	0.148272	-4.43431	9.24e-06	8.86e-05	CLDN11	claudin 11 [Source:HGNC Symbol;Acc:HGNC:8514]	3	5010
89	ENSG00000013306	16362	1645	1416.82	1661.35	1929.48	2738.23	2291.27	1947.03	0.559264	0.149226	3.74775	0.000178425	0.00122714	SLC25A39	solute carrier family 25 member 39 [Source:HGNC Symbol;Acc:HGNC:24279]	17	51629
90	ENSG00000013364	19870	8927.14	7884.61	8369.26	9641.49	11774.8	10430.2	9504.57	0.338823	0.11385	2.97604	0.00291992	0.0133898	MVP	major vault protein [Source:HGNC Symbol;Acc:HGNC:7531]	16	9961
91	ENSG00000013375	19422	6048.15	6530.47	6125.69	3533.44	2797.14	3471.19	4751.01	-0.932433	0.121463	-7.67667	1.63e-14	5.73e-13	PGM3	phosphoglucomutase 3 [Source:HGNC Symbol;Acc:HGNC:8907]	6	5238
92	ENSG00000013523	11797	346.315	442.518	434.432	581.203	704.035	657.967	527.745	0.667898	0.159773	4.18029	2.91e-05	0.000249502	ANGEL1	angel homolog 1 [Source:HGNC Symbol;Acc:HGNC:19961]	14	23357
93	ENSG00000013573	13893	751.619	628.642	732.98	257.657	268.882	227.8	477.93	-1.48469	0.155094	-9.57282	1.04e-21	6.43e-20	DDX11	DEAD/H-box helicase 11 [Source:HGNC Symbol;Acc:HGNC:2736]	12	1663
94	ENSG00000013583	15819	1385.26	1376.93	1302.3	2287.44	3069.82	2509.12	1988.48	0.952736	0.134987	7.05799	1.69e-12	4.81e-11	HEBP1	heme binding protein 1 [Source:HGNC Symbol;Acc:HGNC:17176]	12	50865
95	ENSG00000013588	14737	983.764	836.606	993.837	1602	1660.8	1518.3	1265.88	0.764937	0.12279	6.22961	4.68e-10	9.95e-09	GPRC5A	G protein-coupled receptor class C group 5 member A [Source:HGNC Symbol;Acc:HGNC:9836]	12	9052
96	ENSG00000013619	12886	534.696	497.596	457.244	295.027	292.635	277.563	392.46	-0.783425	0.151049	-5.18656	2.14e-07	2.89e-06	MAMLD1	mastermind like domain containing 1 [Source:HGNC Symbol;Acc:HGNC:2568]	X	10046
97	ENSG00000013810	17846	2790.5	2826.04	2644.28	610.706	884.557	704.412	1743.42	-1.90854	0.147031	-12.9805	1.58e-38	2.28e-36	TACC3	transforming acidic coiled-coil containing protein 3 [Source:HGNC Symbol;Acc:HGNC:11524]	4	10460
98	ENSG00000014123	17094	2124.51	2213.54	1939.07	1589.21	1179.09	1615.61	1776.84	-0.518341	0.145987	-3.55059	0.000384364	0.00239266	UFL1	UFM1 specific ligase 1 [Source:HGNC Symbol;Acc:HGNC:23039]	6	23376
99	ENSG00000015532	17095	2127.37	1890.67	2247.54	2627.71	3319.7	2578.79	2465.3	0.444722	0.136968	3.24691	0.00116666	0.00616476	XYLT2	xylosyltransferase 2 [Source:HGNC Symbol;Acc:HGNC:15517]	17	64132
100	ENSG00000018408	18609	3794.25	4034.89	4030.89	2808.66	1961.99	2644.03	3212.45	-0.677846	0.143829	-4.71286	2.44e-06	2.69e-05	WWTR1	WW domain containing transcription regulator 1 [Source:HGNC Symbol;Acc:HGNC:24042]	3	25937
101	ENSG00000019991	19789	8221.19	8695.58	8350.41	4124.48	2363.88	3952.23	5951.29	-1.27522	0.181533	-7.02474	2.14e-12	6.05e-11	HGF	hepatocyte growth factor [Source:HGNC Symbol;Acc:HGNC:4893]	7	3082
102	ENSG00000020129	15718	1346.25	1219.3	1294.37	1675.75	2006.64	1907.55	1574.98	0.534267	0.119958	4.4538	8.44e-06	8.19e-05	NCDN	neurochondrin [Source:HGNC Symbol;Acc:HGNC:17597]	1	23154
103	ENSG00000020181	18911	4436.45	4202.02	4687.5	5316.39	6361.02	5790.11	5132.25	0.390497	0.110968	3.51901	0.000433156	0.00263991	ADGRA2	adhesion G protein-coupled receptor A2 [Source:HGNC Symbol;Acc:HGNC:17849]	8	25960
104	ENSG00000020922	15911	1425.22	1523.17	1471.91	1033.58	757.241	945.482	1192.77	-0.692286	0.141499	-4.89253	9.96e-07	1.18e-05	MRE11	MRE11 homolog, double strand break repair nuclease [Source:HGNC Symbol;Acc:HGNC:7230]	11	4361
105	ENSG00000021355	14366	872.449	909.726	1002.76	1151.59	1235.15	1248.48	1070.03	0.384441	0.119649	3.21307	0.00131323	0.00682532	SERPINB1	serpin family B member 1 [Source:HGNC Symbol;Acc:HGNC:3311]	6	1992
106	ENSG00000021645	14913	1042.75	1183.21	1035.5	381.568	370.545	447.86	743.572	-1.44394	0.140586	-10.2709	9.54e-25	6.69e-23	NRXN3	neurexin 3 [Source:HGNC Symbol;Acc:HGNC:8010]	14	9369
107	ENSG00000021762	14615	951.416	869.843	1013.67	1188.96	1209.5	1241.84	1079.21	0.360779	0.118324	3.04907	0.00229552	0.0109264	OSBPL5	oxysterol binding protein like 5 [Source:HGNC Symbol;Acc:HGNC:16392]	11	114879
108	ENSG00000021826	13077	570.85	527.033	436.416	347.149	268.882	281.986	405.386	-0.772774	0.177441	-4.3551	1.33e-05	0.000122735	CPS1	carbamoyl-phosphate synthase 1 [Source:HGNC Symbol;Acc:HGNC:2323]	2	1373
109	ENSG00000023191	9755	118.927	147.19	177.542	2017	228.027	821.63	585.053	2.7892	0.822052	3.39297	0.000691385	0.00393954	RNH1	ribonuclease/angiogenin inhibitor 1 [Source:HGNC Symbol;Acc:HGNC:10074]	11	6050
110	ENSG00000023318	17973	2930.36	2812.74	2579.81	2174.35	2005.69	2259.21	2460.36	-0.370474	0.110047	-3.3665	0.000761282	0.00427038	ERP44	endoplasmic reticulum protein 44 [Source:HGNC Symbol;Acc:HGNC:18311]	9	23071
111	ENSG00000023445	13544	671.7	605.851	555.438	417.955	179.572	430.167	476.78	-0.836106	0.268014	-3.11964	0.00181073	0.0089558	BIRC3	baculoviral IAP repeat containing 3 [Source:HGNC Symbol;Acc:HGNC:591]	11	330
112	ENSG00000023734	19704	7553.29	7963.43	7415.1	6302.76	4295.47	6055.51	6597.59	-0.461612	0.147963	-3.11978	0.00180988	0.00895509	STRAP	serine/threonine kinase receptor associated protein [Source:HGNC Symbol;Acc:HGNC:30796]	12	11171
113	ENSG00000024422	20302	20455.4	18035.9	19093.2	23487.1	27735.7	23597.3	22067.4	0.377766	0.111158	3.39847	0.000677639	0.00387411	EHD2	EH domain containing 2 [Source:HGNC Symbol;Acc:HGNC:3243]	19	30846
114	ENSG00000024526	17256	2253.9	2267.67	1984.7	352.066	114.964	373.77	1224.51	-2.95258	0.497247	-5.93784	2.89e-09	5.42e-08	DEPDC1	DEP domain containing 1 [Source:HGNC Symbol;Acc:HGNC:22949]	1	55635
115	ENSG00000024862	10913	225.486	247.848	243.996	355.016	353.443	328.431	292.37	0.532153	0.161098	3.3033	0.000955557	0.0051751	CCDC28A	coiled-coil domain containing 28A [Source:HGNC Symbol;Acc:HGNC:21098]	6	25901
116	ENSG00000025770	15061	1087.47	801.471	936.31	564.485	575.769	435.696	733.533	-0.84111	0.168841	-4.98167	6.3e-07	7.83e-06	NCAPH2	non-SMC condensin II complex subunit H2 [Source:HGNC Symbol;Acc:HGNC:25071]	22	29781
117	ENSG00000026297	9807	122.733	130.097	128.941	166.199	337.291	241.07	187.722	0.964329	0.266064	3.62443	0.000289604	0.00187257	RNASET2	ribonuclease T2 [Source:HGNC Symbol;Acc:HGNC:21686]	6	8635
118	ENSG00000027075	8497	57.085	53.1781	39.6741	109.16	95.9616	95.1012	75.0267	1.00086	0.295394	3.38821	0.000703507	0.00399712	PRKCH	protein kinase C eta [Source:HGNC Symbol;Acc:HGNC:9403]	14	5583
119	ENSG00000028203	18929	4469.75	4299.83	4183.64	3593.43	3344.4	3596.15	3914.53	-0.298373	0.096647	-3.08724	0.00202024	0.00981975	VEZT	vezatin, adherens junctions transmembrane protein [Source:HGNC Symbol;Acc:HGNC:18258]	12	55591
120	ENSG00000029153	17446	2405.18	2483.23	2147.36	1915.71	1199.04	1545.95	1949.41	-0.594306	0.166546	-3.56842	0.000359147	0.00225828	ARNTL2	aryl hydrocarbon receptor nuclear translocator like 2 [Source:HGNC Symbol;Acc:HGNC:18984]	12	56938
121	ENSG00000029363	19903	9251.57	9668.93	9648.75	7415.02	4792.38	7337.16	8018.97	-0.547791	0.160135	-3.42082	0.000624326	0.00361296	BCLAF1	BCL2 associated transcription factor 1 [Source:HGNC Symbol;Acc:HGNC:16863]	6	9774
122	ENSG00000029534	8754	65.6477	113.004	89.2668	185.867	203.324	223.377	146.748	1.19239	0.252415	4.72393	2.31e-06	2.56e-05	ANK1	ankyrin 1 [Source:HGNC Symbol;Acc:HGNC:492]	8	286
123	ENSG00000029993	16432	1678.3	1817.55	1867.66	967.689	786.695	980.869	1349.79	-0.972043	0.13071	-7.43667	1.03e-13	3.37e-12	HMGB3	high mobility group box 3 [Source:HGNC Symbol;Acc:HGNC:5004]	X	3149
124	ENSG00000030066	16848	1938.99	2096.74	1921.22	1253.87	1210.45	1354.64	1629.32	-0.641833	0.110813	-5.79201	6.95e-09	1.22e-07	NUP160	nucleoporin 160 [Source:HGNC Symbol;Acc:HGNC:18017]	11	23279
125	ENSG00000030582	19787	8166.96	7694.69	8212.55	16140.9	21965.7	17390.2	13261.8	1.20495	0.130975	9.19984	3.58e-20	2.01e-18	GRN	granulin precursor [Source:HGNC Symbol;Acc:HGNC:4601]	17	2896
126	ENSG00000031081	16870	1954.21	2073	1969.82	1614.78	1640.85	1395.55	1774.7	-0.366209	0.114693	-3.19294	0.00140834	0.00725486	ARHGAP31	Rho GTPase activating protein 31 [Source:HGNC Symbol;Acc:HGNC:29216]	3	57514
127	ENSG00000031691	11829	352.024	395.987	316.401	152.431	81.7098	162.557	243.518	-1.42714	0.253333	-5.63345	1.77e-08	2.88e-07	CENPQ	centromere protein Q [Source:HGNC Symbol;Acc:HGNC:21347]	6	55166
128	ENSG00000031698	19799	8272.56	8325.23	8555.73	10543.3	12361.9	10805	9810.63	0.422479	0.103259	4.09144	4.29e-05	0.000352495	SARS1	seryl-tRNA synthetase 1 [Source:HGNC Symbol;Acc:HGNC:10537]	1	6301
129	ENSG00000033170	15357	1195.93	1304.76	1160.47	845.744	892.157	851.487	1041.76	-0.499622	0.116749	-4.27945	1.87e-05	0.000166905	FUT8	fucosyltransferase 8 [Source:HGNC Symbol;Acc:HGNC:4019]	14	2530
130	ENSG00000033627	16682	1829.57	1843.19	1782.36	2296.29	2819.94	2384.16	2159.25	0.459522	0.118797	3.86812	0.000109678	0.000802997	ATP6V0A1	ATPase H+ transporting V0 subunit a1 [Source:HGNC Symbol;Acc:HGNC:865]	17	535
131	ENSG00000033867	19109	4887.42	4996.85	4911.66	2648.36	1274.1	2485.9	3534.05	-1.2074	0.214248	-5.63553	1.75e-08	2.85e-07	SLC4A7	solute carrier family 4 member 7 [Source:HGNC Symbol;Acc:HGNC:11033]	3	9497
132	ENSG00000034053	11571	311.113	176.627	316.401	346.165	609.023	612.628	395.326	0.963225	0.2656	3.6266	0.000287172	0.00185818	APBA2	amyloid beta precursor protein binding family A member 2 [Source:HGNC Symbol;Acc:HGNC:579]	15	321
133	ENSG00000034152	17486	2432.77	2404.41	2608.57	3161.71	3985.73	3177.04	2961.71	0.471793	0.126412	3.73218	0.000189831	0.00129424	MAP2K3	mitogen-activated protein kinase kinase 3 [Source:HGNC Symbol;Acc:HGNC:6843]	17	5606
134	ENSG00000035141	15210	1142.65	1330.4	1182.29	767.071	884.557	799.513	1017.75	-0.576336	0.12788	-4.50685	6.58e-06	6.58e-05	FAM136A	family with sequence similarity 136 member A [Source:HGNC Symbol;Acc:HGNC:25911]	2	84908
135	ENSG00000035499	11787	344.413	246.899	319.377	28.5193	10.4513	55.2914	167.492	-3.28661	0.387521	-8.4811	2.23e-17	9.99e-16	DEPDC1B	DEP domain containing 1B [Source:HGNC Symbol;Acc:HGNC:24902]	5	55789
136	ENSG00000035681	16672	1821.96	1783.37	1824.02	2476.26	2485.5	2471.52	2143.77	0.453247	0.0961117	4.71583	2.41e-06	2.65e-05	NSMAF	neutral sphingomyelinase activation associated factor [Source:HGNC Symbol;Acc:HGNC:8017]	8	8439
137	ENSG00000035928	18069	3039.77	3184.99	3275.1	2443.81	2190.01	2182.9	2719.43	-0.478707	0.10507	-4.55608	5.21e-06	5.36e-05	RFC1	replication factor C subunit 1 [Source:HGNC Symbol;Acc:HGNC:9969]	4	5981
138	ENSG00000037749	15426	1223.52	1358.89	1252.71	843.778	553.917	819.418	1008.71	-0.79128	0.169417	-4.67061	3e-06	3.23e-05	MFAP3	microfibril associated protein 3 [Source:HGNC Symbol;Acc:HGNC:7034]	5	4238
139	ENSG00000038210	16825	1919.96	2054.01	1957.92	1241.08	519.713	1179.92	1478.77	-1.01278	0.246015	-4.11675	3.84e-05	0.000318859	PI4K2B	phosphatidylinositol 4-kinase type 2 beta [Source:HGNC Symbol;Acc:HGNC:18215]	4	55300
140	ENSG00000038427	20341	23252.6	25914.9	23184.6	12558.3	9798.53	10947.7	17609.4	-1.11933	0.120607	-9.28076	1.68e-20	9.61e-19	VCAN	versican [Source:HGNC Symbol;Acc:HGNC:2464]	5	1462
141	ENSG00000039523	17611	2548.84	2366.43	2329.86	2909.95	3728.25	3102.95	2831.05	0.427191	0.125723	3.39788	0.000679107	0.00387805	RIPOR1	RHO family interacting cell polarization regulator 1 [Source:HGNC Symbol;Acc:HGNC:25836]	16	79567
142	ENSG00000040199	15299	1174.05	1175.62	1065.25	710.032	627.076	669.026	903.508	-0.767674	0.123612	-6.21037	5.29e-10	1.12e-08	PHLPP2	PH domain and leucine rich repeat protein phosphatase 2 [Source:HGNC Symbol;Acc:HGNC:29149]	16	23035
143	ENSG00000040275	18583	3767.61	3863.01	3482.4	1332.54	1238	1251.8	2489.23	-1.53971	0.104958	-14.6698	1.01e-48	2.16e-46	SPDL1	spindle apparatus coiled-coil protein 1 [Source:HGNC Symbol;Acc:HGNC:26010]	5	54908
144	ENSG00000040531	13627	685.971	593.506	618.917	816.242	907.359	851.487	745.58	0.43993	0.129709	3.39169	0.000694642	0.0039556	CTNS	cystinosin, lysosomal cystine transporter [Source:HGNC Symbol;Acc:HGNC:2518]	17	1497
145	ENSG00000041353	7924	39.9595	61.7246	50.5845	348.132	85.5103	367.135	158.841	2.39375	0.427694	5.59688	2.18e-08	3.51e-07	RAB27B	RAB27B, member RAS oncogene family [Source:HGNC Symbol;Acc:HGNC:9767]	18	5874
146	ENSG00000041357	19340	5742.75	6092.7	5653.56	4177.58	3733.95	4244.17	4940.78	-0.52496	0.102794	-5.1069	3.27e-07	4.29e-06	PSMA4	proteasome 20S subunit alpha 4 [Source:HGNC Symbol;Acc:HGNC:9533]	15	5685
147	ENSG00000041880	12286	426.234	505.192	500.886	618.574	743.94	630.322	570.858	0.477055	0.150003	3.18031	0.00147119	0.0075184	PARP3	poly(ADP-ribose) polymerase family member 3 [Source:HGNC Symbol;Acc:HGNC:273]	3	10039
148	ENSG00000041982	20374	27545.4	28716.2	28538.6	9777.2	10716.3	10037.6	19221.9	-1.47376	0.091203	-16.1591	9.8e-59	3.05e-56	TNC	tenascin C [Source:HGNC Symbol;Acc:HGNC:5318]	9	3371
149	ENSG00000042062	12976	549.919	471.956	433.44	726.75	742.039	810.571	622.446	0.646651	0.145617	4.44078	8.96e-06	8.64e-05	RIPOR3	RIPOR family member 3 [Source:HGNC Symbol;Acc:HGNC:16168]	20	140876
150	ENSG00000042088	15029	1077.95	1117.69	1063.27	510.397	627.076	588.3	830.781	-0.917163	0.131141	-6.99373	2.68e-12	7.44e-11	TDP1	tyrosyl-DNA phosphodiesterase 1 [Source:HGNC Symbol;Acc:HGNC:18884]	14	55775
151	ENSG00000042286	14910	1040.85	786.277	869.855	1243.05	1391.92	1395.55	1121.25	0.579492	0.141108	4.10672	4.01e-05	0.000332402	AIFM2	apoptosis inducing factor mitochondria associated 2 [Source:HGNC Symbol;Acc:HGNC:21411]	10	84883
152	ENSG00000042445	15666	1326.27	1370.29	1349.91	1602	1897.38	1752.74	1549.76	0.376311	0.114571	3.28452	0.00102158	0.00548955	RETSAT	retinol saturase [Source:HGNC Symbol;Acc:HGNC:25991]	2	54884
153	ENSG00000042493	15263	1161.68	1019.88	1105.92	1439.73	1853.67	1668.69	1374.93	0.594054	0.133978	4.43397	9.25e-06	8.87e-05	CAPG	capping actin protein, gelsolin like [Source:HGNC Symbol;Acc:HGNC:1474]	2	822
154	ENSG00000043143	15559	1280.61	1166.12	1177.33	2133.05	2472.2	2088.91	1719.7	0.885502	0.119571	7.40563	1.31e-13	4.2e-12	JADE2	jade family PHD finger 2 [Source:HGNC Symbol;Acc:HGNC:22984]	5	23338
155	ENSG00000043514	13786	724.979	715.056	770.67	499.579	468.406	539.644	619.722	-0.552953	0.132386	-4.17681	2.96e-05	0.000252635	TRIT1	tRNA isopentenyltransferase 1 [Source:HGNC Symbol;Acc:HGNC:20286]	1	54802
156	ENSG00000044574	20478	55226.9	56338.4	55501.1	33616.4	36366.6	34609.1	45276.4	-0.675643	0.0874241	-7.72834	1.09e-14	3.86e-13	HSPA5	heat shock protein family A (Hsp70) member 5 [Source:HGNC Symbol;Acc:HGNC:5238]	9	3309
157	ENSG00000046604	12958	546.113	546.026	509.813	1330.57	872.205	1146.74	825.245	1.06381	0.168316	6.32033	2.61e-10	5.73e-09	DSG2	desmoglein 2 [Source:HGNC Symbol;Acc:HGNC:3049]	18	1829
158	ENSG00000046647	10678	200.749	197.519	201.346	294.044	332.54	272.034	249.705	0.584806	0.176217	3.31866	0.0009045	0.00494057	GEMIN8	gem nuclear organelle associated protein 8 [Source:HGNC Symbol;Acc:HGNC:26044]	X	54960
159	ENSG00000047410	19791	8240.21	8352.77	7920.94	6840.7	5310.19	5930.55	7099.23	-0.439115	0.118596	-3.70262	0.000213387	0.00143638	TPR	translocated promoter region, nuclear basket protein [Source:HGNC Symbol;Acc:HGNC:12017]	1	7175
160	ENSG00000047578	14408	885.768	901.18	859.937	1223.38	1118.28	1074.86	1010.57	0.368444	0.117784	3.12814	0.00175917	0.00874496	KATNIP	katanin interacting protein [Source:HGNC Symbol;Acc:HGNC:29068]	16	23247
161	ENSG00000047621	16111	1520.36	1563.06	1463.98	1120.12	827.55	1113.57	1268.11	-0.571497	0.144554	-3.95352	7.7e-05	0.000585928	C12orf4	chromosome 12 open reading frame 4 [Source:HGNC Symbol;Acc:HGNC:1184]	12	57102
162	ENSG00000047634	15320	1181.66	1318.06	1198.16	760.187	433.252	779.608	945.154	-0.907123	0.20213	-4.48781	7.2e-06	7.09e-05	SCML1	Scm polycomb group protein like 1 [Source:HGNC Symbol;Acc:HGNC:10580]	X	6322
163	ENSG00000047932	17828	2767.67	2870.67	2635.35	2233.36	1585.74	2193.96	2381.13	-0.460741	0.146284	-3.14964	0.00163471	0.00821217	GOPC	golgi associated PDZ and coiled-coil motif containing [Source:HGNC Symbol;Acc:HGNC:17643]	6	57120
164	ENSG00000048140	17109	2134.98	2000.83	2135.46	2516.58	3119.23	3084.15	2498.54	0.475507	0.121955	3.89905	9.66e-05	0.00071781	TSPAN17	tetraspanin 17 [Source:HGNC Symbol;Acc:HGNC:13594]	5	26262
165	ENSG00000048342	14306	855.323	1139.53	1037.48	1536.11	1469.83	1490.66	1254.82	0.568433	0.135783	4.18634	2.83e-05	0.000244113	CC2D2A	coiled-coil and C2 domain containing 2A [Source:HGNC Symbol;Acc:HGNC:29253]	4	57545
166	ENSG00000048740	13397	637.449	634.339	556.43	1355.16	1027.07	1242.95	908.9	0.987214	0.146815	6.7242	1.77e-11	4.47e-10	CELF2	CUGBP Elav-like family member 2 [Source:HGNC Symbol;Acc:HGNC:2550]	10	10659
167	ENSG00000048991	16872	1955.16	1859.34	1737.73	1506.61	1249.4	1298.24	1601.08	-0.453618	0.12286	-3.69216	0.000222355	0.00148952	R3HDM1	R3H domain containing 1 [Source:HGNC Symbol;Acc:HGNC:9757]	2	23518
168	ENSG00000049167	11606	316.822	351.356	309.458	223.237	151.068	222.271	262.369	-0.714456	0.203412	-3.51236	0.000444141	0.00269866	ERCC8	ERCC excision repair 8, CSA ubiquitin ligase complex subunit [Source:HGNC Symbol;Acc:HGNC:3439]	5	1161
169	ENSG00000049192	15970	1455.67	1612.44	1644.49	705.115	657.479	779.608	1142.47	-1.13817	0.125607	-9.0613	1.29e-19	6.92e-18	ADAMTS6	ADAM metallopeptidase with thrombospondin type 1 motif 6 [Source:HGNC Symbol;Acc:HGNC:222]	5	11174
170	ENSG00000049540	12132	401.498	356.104	344.173	0	5.70069	0	184.579	-7.5553	1.12382	-6.72289	1.78e-11	4.5e-10	ELN	elastin [Source:HGNC Symbol;Acc:HGNC:3327]	7	2006
171	ENSG00000049541	13875	748.764	666.626	670.493	271.425	324.939	295.256	496.251	-1.22584	0.148115	-8.27625	1.27e-16	5.41e-15	RFC2	replication factor C subunit 2 [Source:HGNC Symbol;Acc:HGNC:9970]	7	5982
172	ENSG00000049759	13691	701.194	698.913	741.906	1623.63	1644.65	1587.97	1166.38	1.1811	0.109698	10.7668	4.94e-27	3.92e-25	NEDD4L	NEDD4 like E3 ubiquitin protein ligase [Source:HGNC Symbol;Acc:HGNC:7728]	18	23327
173	ENSG00000049769	9873	126.538	81.6664	124.974	175.049	175.771	256.552	156.758	0.864934	0.264222	3.27352	0.00106218	0.00567756	PPP1R3F	protein phosphatase 1 regulatory subunit 3F [Source:HGNC Symbol;Acc:HGNC:14944]	X	89801
174	ENSG00000049860	19837	8579.87	8556.93	8741.2	11980.1	11915.4	12046.9	10303.4	0.473957	0.085195	5.5632	2.65e-08	4.19e-07	HEXB	hexosaminidase subunit beta [Source:HGNC Symbol;Acc:HGNC:4879]	5	3074
175	ENSG00000050165	20460	46297.8	43329.7	44585.8	54077.5	62894.7	54940.8	51021.1	0.35716	0.101997	3.50166	0.000462362	0.00279618	DKK3	dickkopf WNT signaling pathway inhibitor 3 [Source:HGNC Symbol;Acc:HGNC:2893]	11	27122
176	ENSG00000050405	20019	10932.7	10853.1	10385.7	8654.13	6881.68	7911.09	9269.73	-0.456429	0.113691	-4.01464	5.95e-05	0.000468391	LIMA1	LIM domain and actin binding 1 [Source:HGNC Symbol;Acc:HGNC:24636]	12	51474
177	ENSG00000051180	12584	477.611	570.715	457.244	96.3755	132.066	108.371	307.064	-2.15903	0.194606	-11.0944	1.34e-28	1.18e-26	RAD51	RAD51 recombinase [Source:HGNC Symbol;Acc:HGNC:9817]	15	5888
178	ENSG00000051341	14994	1067.49	1132.88	1179.31	192.751	141.567	164.768	646.462	-2.76004	0.156035	-17.6886	5.14e-70	2.32e-67	POLQ	DNA polymerase theta [Source:HGNC Symbol;Acc:HGNC:9186]	3	10721
179	ENSG00000051523	13486	659.331	639.087	785.548	889.015	1313.06	959.858	874.316	0.602048	0.174088	3.4583	0.000543601	0.00321316	CYBA	cytochrome b-245 alpha chain [Source:HGNC Symbol;Acc:HGNC:2577]	16	1535
180	ENSG00000051596	15522	1262.53	1172.77	1126.75	665.778	766.742	884.662	979.871	-0.621152	0.1416	-4.38666	1.15e-05	0.000107758	THOC3	THO complex 3 [Source:HGNC Symbol;Acc:HGNC:19072]	5	84321
181	ENSG00000051620	15276	1166.44	1123.39	1239.82	1730.83	1746.31	1534.89	1423.61	0.506309	0.115929	4.36742	1.26e-05	0.000116608	HEBP2	heme binding protein 2 [Source:HGNC Symbol;Acc:HGNC:15716]	6	23593
182	ENSG00000051825	14755	989.473	912.575	900.603	450.408	384.796	420.214	676.345	-1.15896	0.133847	-8.65882	4.77e-18	2.25e-16	MPHOSPH9	M-phase phosphoprotein 9 [Source:HGNC Symbol;Acc:HGNC:7215]	12	10198
183	ENSG00000052126	14519	922.874	947.711	1011.69	1243.05	1179.09	1242.95	1091.23	0.346615	0.113028	3.06662	0.00216492	0.0104036	PLEKHA5	pleckstrin homology domain containing A5 [Source:HGNC Symbol;Acc:HGNC:30036]	12	54477
184	ENSG00000052723	16074	1499.43	1615.29	1634.57	1299.1	836.101	1126.84	1335.22	-0.542195	0.163046	-3.32542	0.000882867	0.00484248	SIKE1	suppressor of IKBKE 1 [Source:HGNC Symbol;Acc:HGNC:26119]	1	80143
185	ENSG00000053372	16299	1608.84	1538.37	1606.8	1008.01	1332.06	1101.4	1365.91	-0.465779	0.134496	-3.46314	0.00053391	0.00316521	MRTO4	MRT4 homolog, ribosome maturation factor [Source:HGNC Symbol;Acc:HGNC:18477]	1	51154
186	ENSG00000053747	7160	26.6397	24.6899	14.8778	128.829	89.3108	111.689	66.0059	2.31352	0.357146	6.47778	9.31e-11	2.15e-09	LAMA3	laminin subunit alpha 3 [Source:HGNC Symbol;Acc:HGNC:6483]	18	3909
187	ENSG00000054118	19725	7717.89	8162.85	8286.94	6631.23	6546.29	6192.63	7256.3	-0.319168	0.093293	-3.42113	0.000623608	0.00361152	THRAP3	thyroid hormone receptor associated protein 3 [Source:HGNC Symbol;Acc:HGNC:22964]	1	9967
188	ENSG00000054277	10800	213.117	193.72	228.126	433.69	380.046	450.072	316.462	0.992692	0.168152	5.90353	3.56e-09	6.54e-08	OPN3	opsin 3 [Source:HGNC Symbol;Acc:HGNC:14007]	1	23596
189	ENSG00000054356	10955	232.146	182.325	256.89	826.076	1004.27	840.429	557.023	1.993	0.171731	11.6053	3.87e-31	3.97e-29	PTPRN	protein tyrosine phosphatase receptor type N [Source:HGNC Symbol;Acc:HGNC:9676]	2	5798
190	ENSG00000054654	15020	1074.15	1143.33	987.886	422.872	323.039	308.526	709.967	-1.60324	0.159014	-10.0824	6.61e-24	4.55e-22	SYNE2	spectrin repeat containing nuclear envelope protein 2 [Source:HGNC Symbol;Acc:HGNC:17084]	14	23224
191	ENSG00000054793	18424	3492.65	3741.46	3611.34	4985.96	4812.33	4342.58	4164.39	0.382916	0.103513	3.69921	0.000216273	0.00145309	ATP9A	ATPase phospholipid transporting 9A (putative) [Source:HGNC Symbol;Acc:HGNC:13540]	20	10079
192	ENSG00000054967	10448	176.012	123.449	186.468	78.6739	95.0114	85.1487	124.127	-0.907737	0.257719	-3.52219	0.000427995	0.00261199	RELT	RELT TNF receptor [Source:HGNC Symbol;Acc:HGNC:13764]	11	84957
193	ENSG00000054983	15333	1185.46	1237.34	1123.77	1664.94	1721.61	1651	1430.69	0.506294	0.107473	4.7109	2.47e-06	2.71e-05	GALC	galactosylceramidase [Source:HGNC Symbol;Acc:HGNC:4115]	14	2581
194	ENSG00000055044	17561	2505.08	2439.55	2660.15	1626.58	1402.37	1662.06	2049.3	-0.697316	0.115705	-6.02665	1.67e-09	3.26e-08	NOP58	NOP58 ribonucleoprotein [Source:HGNC Symbol;Acc:HGNC:29926]	2	51602
195	ENSG00000055163	10627	195.04	208.914	213.248	311.745	344.892	287.515	260.226	0.61442	0.173784	3.53554	0.000406936	0.00250465	CYFIP2	cytoplasmic FMR1 interacting protein 2 [Source:HGNC Symbol;Acc:HGNC:13760]	5	26999
196	ENSG00000056277	10845	217.874	269.689	296.564	187.834	150.118	157.027	213.185	-0.663136	0.20744	-3.19676	0.0013898	0.00716546	ZNF280C	zinc finger protein 280C [Source:HGNC Symbol;Acc:HGNC:25955]	X	55609
197	ENSG00000056972	11463	298.745	316.22	290.613	455.325	534.914	551.808	407.938	0.76737	0.1547	4.96036	7.04e-07	8.62e-06	TRAF3IP2	TRAF3 interacting protein 2 [Source:HGNC Symbol;Acc:HGNC:1343]	6	10758
198	ENSG00000056998	10851	218.826	247.848	230.11	303.878	357.243	332.854	281.793	0.512601	0.169088	3.03155	0.00243298	0.0114898	GYG2	glycogenin 2 [Source:HGNC Symbol;Acc:HGNC:4700]	X	8908
199	ENSG00000057294	1968	3.80566	1.89922	1.98371	28.5193	11.4014	11.0583	9.77792	2.729	0.907059	3.00862	0.00262435	0.0121956	PKP2	plakophilin 2 [Source:HGNC Symbol;Acc:HGNC:9024]	12	5318
200	ENSG00000057608	20176	14805.9	15441.6	15265.6	10791.1	10643.2	10816.1	12960.6	-0.496975	0.0857607	-5.79491	6.84e-09	1.21e-07	GDI2	GDP dissociation inhibitor 2 [Source:HGNC Symbol;Acc:HGNC:4227]	10	2665
201	ENSG00000058056	16749	1872.39	1922.01	1729.79	1201.74	1060.33	1202.03	1498.05	-0.673675	0.116072	-5.80395	6.48e-09	1.15e-07	USP13	ubiquitin specific peptidase 13 [Source:HGNC Symbol;Acc:HGNC:12611]	3	8975
202	ENSG00000058085	11201	261.639	196.569	243.996	463.193	478.858	511.998	359.375	1.04994	0.16957	6.19174	5.95e-10	1.24e-08	LAMC2	laminin subunit gamma 2 [Source:HGNC Symbol;Acc:HGNC:6493]	1	3918
203	ENSG00000058091	17160	2170.18	2163.21	2057.1	1479.07	1216.15	1392.24	1746.32	-0.644975	0.117988	-5.46644	4.59e-08	6.95e-07	CDK14	cyclin dependent kinase 14 [Source:HGNC Symbol;Acc:HGNC:8883]	7	5218
204	ENSG00000058453	12262	422.429	423.526	492.951	602.839	796.196	666.814	567.459	0.626284	0.159179	3.93445	8.34e-05	0.000629433	CROCC	ciliary rootlet coiled-coil, rootletin [Source:HGNC Symbol;Acc:HGNC:21299]	1	9696
205	ENSG00000058668	20364	26253.4	26783.7	25804.1	41016.6	37197	38363.4	32569.7	0.56426	0.0908169	6.21315	5.19e-10	1.1e-08	ATP2B4	ATPase plasma membrane Ca2+ transporting 4 [Source:HGNC Symbol;Acc:HGNC:817]	1	493
206	ENSG00000058799	13816	732.59	680.87	579.242	1008.99	1056.53	838.217	816.073	0.543551	0.150942	3.60107	0.000316915	0.00202664	YIPF1	Yip1 domain family member 1 [Source:HGNC Symbol;Acc:HGNC:25231]	1	54432
207	ENSG00000058804	17537	2479.39	2420.56	2370.53	982.44	728.738	1108.04	1681.62	-1.36761	0.155258	-8.80867	1.27e-18	6.35e-17	NDC1	NDC1 transmembrane nucleoporin [Source:HGNC Symbol;Acc:HGNC:25525]	1	55706
208	ENSG00000059122	15985	1461.38	1305.71	1322.14	2096.66	2615.67	2182.9	1830.74	0.753928	0.128043	5.88811	3.91e-09	7.15e-08	FLYWCH1	FLYWCH-type zinc finger 1 [Source:HGNC Symbol;Acc:HGNC:25404]	16	84256
209	ENSG00000059377	11004	237.854	221.259	260.857	381.568	419	392.569	318.851	0.729351	0.161487	4.51646	6.29e-06	6.32e-05	TBXAS1	thromboxane A synthase 1 [Source:HGNC Symbol;Acc:HGNC:11609]	7	6916
210	ENSG00000059378	12240	419.575	334.263	347.149	670.695	657.479	664.602	515.627	0.855803	0.147944	5.78465	7.27e-09	1.27e-07	PARP12	poly(ADP-ribose) polymerase family member 12 [Source:HGNC Symbol;Acc:HGNC:21919]	7	64761
211	ENSG00000059573	19215	5248.01	5426.07	5239.96	2830.29	3381.46	2844.19	4161.66	-0.813174	0.111402	-7.29946	2.89e-13	8.92e-12	ALDH18A1	aldehyde dehydrogenase 18 family member A1 [Source:HGNC Symbol;Acc:HGNC:9722]	10	5832
212	ENSG00000059758	17680	2624.96	2752.92	2474.67	1647.23	1035.62	1753.84	2048.21	-0.824145	0.179986	-4.57894	4.67e-06	4.84e-05	CDK17	cyclin dependent kinase 17 [Source:HGNC Symbol;Acc:HGNC:8750]	12	5128
213	ENSG00000059769	13857	744.007	713.157	680.411	492.695	317.338	440.119	564.621	-0.774664	0.177517	-4.36388	1.28e-05	0.00011833	DNAJC25	DnaJ heat shock protein family (Hsp40) member C25 [Source:HGNC Symbol;Acc:HGNC:34187]	9	548645
214	ENSG00000060237	19877	8948.07	9644.24	9659.66	12699.9	10955.8	11409.9	10552.9	0.311718	0.103078	3.02411	0.00249368	0.0117334	WNK1	WNK lysine deficient protein kinase 1 [Source:HGNC Symbol;Acc:HGNC:14540]	12	65125
215	ENSG00000060642	11675	328.239	321.918	277.719	555.634	627.076	546.279	442.811	0.898034	0.152716	5.88041	4.09e-09	7.46e-08	PIGV	phosphatidylinositol glycan anchor biosynthesis class V [Source:HGNC Symbol;Acc:HGNC:26031]	1	55650
216	ENSG00000060656	12035	385.324	319.069	352.108	653.977	679.332	607.099	499.485	0.87754	0.14624	6.0007	1.96e-09	3.77e-08	PTPRU	protein tyrosine phosphatase receptor type U [Source:HGNC Symbol;Acc:HGNC:9683]	1	10076
217	ENSG00000060749	17896	2841.88	3226.77	2958.7	2395.62	1373.87	1889.86	2447.78	-0.673775	0.179001	-3.76409	0.000167156	0.00115581	QSER1	glutamine and serine rich 1 [Source:HGNC Symbol;Acc:HGNC:26154]	11	79832
218	ENSG00000061938	13720	709.756	606.801	680.411	1008.01	1295.96	1226.36	921.216	0.821992	0.144027	5.70719	1.15e-08	1.94e-07	TNK2	tyrosine kinase non receptor 2 [Source:HGNC Symbol;Acc:HGNC:19297]	3	10188
219	ENSG00000061987	18313	3334.71	3354.97	3152.11	2807.67	1922.08	2452.73	2837.38	-0.454581	0.145073	-3.13346	0.00172761	0.00860942	MON2	MON2 homolog, regulator of endosome-to-Golgi trafficking [Source:HGNC Symbol;Acc:HGNC:29177]	12	23041
220	ENSG00000062485	19418	6028.17	5986.34	5983.85	4160.87	4925.39	4541.63	5271.04	-0.401266	0.103886	-3.86255	0.000112209	0.000818212	CS	citrate synthase [Source:HGNC Symbol;Acc:HGNC:2422]	12	1431
221	ENSG00000062598	16296	1606.94	1508.93	1510.59	1916.69	2306.88	1876.59	1787.77	0.399216	0.123401	3.23512	0.00121593	0.006397	ELMO2	engulfment and cell motility 2 [Source:HGNC Symbol;Acc:HGNC:17233]	20	63916
222	ENSG00000062650	18471	3578.28	4099.47	3526.04	3112.54	2334.43	2872.94	3253.95	-0.429496	0.135681	-3.16548	0.00154828	0.00783708	WAPL	WAPL cohesin release factor [Source:HGNC Symbol;Acc:HGNC:23293]	10	23063
223	ENSG00000062716	19808	8360.09	8782.94	8629.13	6148.37	5840.35	6264.51	7337.57	-0.497725	0.0913282	-5.44985	5.04e-08	7.6e-07	VMP1	vacuole membrane protein 1 [Source:HGNC Symbol;Acc:HGNC:29559]	17	81671
224	ENSG00000062822	13905	753.522	612.498	616.933	368.784	367.694	349.441	511.479	-0.868482	0.150374	-5.77548	7.67e-09	1.34e-07	POLD1	DNA polymerase delta 1, catalytic subunit [Source:HGNC Symbol;Acc:HGNC:9175]	19	5424
225	ENSG00000063176	11464	298.745	269.689	330.287	422.872	552.967	432.379	384.49	0.648961	0.175917	3.68902	0.000225121	0.00150526	SPHK2	sphingosine kinase 2 [Source:HGNC Symbol;Acc:HGNC:18859]	19	56848
226	ENSG00000063660	19839	8594.14	7388.91	8090.55	10508.9	13380.5	11307.1	9878.34	0.548013	0.123757	4.42813	9.51e-06	9.07e-05	GPC1	glypican 1 [Source:HGNC Symbol;Acc:HGNC:4449]	2	2817
227	ENSG00000063761	9668	113.219	139.593	66.4542	209.469	257.481	180.25	161.078	1.01934	0.285876	3.56566	0.000362941	0.00228055	ADCK1	aarF domain containing kinase 1 [Source:HGNC Symbol;Acc:HGNC:19038]	14	57143
228	ENSG00000063854	13188	594.635	498.545	586.185	815.258	1115.43	926.683	756.124	0.767129	0.158578	4.83756	1.31e-06	1.53e-05	HAGH	hydroxyacylglutathione hydrolase [Source:HGNC Symbol;Acc:HGNC:4805]	16	3029
229	ENSG00000064042	5146	11.417	7.59688	7.93483	34.4198	29.4535	50.8681	23.615	2.08569	0.54423	3.83237	0.000126916	0.00091254	LIMCH1	LIM and calponin homology domains 1 [Source:HGNC Symbol;Acc:HGNC:29191]	4	22998
230	ENSG00000064102	15292	1172.14	1251.59	1306.27	1053.25	708.785	866.969	1059.83	-0.504771	0.158317	-3.18835	0.00143085	0.00734141	INTS13	integrator complex subunit 13 [Source:HGNC Symbol;Acc:HGNC:20174]	12	55726
231	ENSG00000064115	17354	2335.73	2370.23	2334.82	2894.22	3040.37	2977.99	2658.89	0.340113	0.0948442	3.58602	0.000335763	0.0021328	TM7SF3	transmembrane 7 superfamily member 3 [Source:HGNC Symbol;Acc:HGNC:23049]	12	51768
232	ENSG00000064313	17744	2688.7	2725.38	2470.71	2254.99	1667.45	1843.41	2275.11	-0.451561	0.13585	-3.32397	0.000887453	0.0048573	TAF2	TATA-box binding protein associated factor 2 [Source:HGNC Symbol;Acc:HGNC:11536]	8	6873
233	ENSG00000064601	19089	4842.71	4160.24	4585.34	6543.7	8172.88	7190.09	5915.83	0.68905	0.121253	5.68275	1.33e-08	2.21e-07	CTSA	cathepsin A [Source:HGNC Symbol;Acc:HGNC:9251]	20	5476
234	ENSG00000064651	16938	2000.83	2071.1	2004.54	1319.75	745.84	1311.51	1575.59	-0.847942	0.193532	-4.3814	1.18e-05	0.000110163	SLC12A2	solute carrier family 12 member 2 [Source:HGNC Symbol;Acc:HGNC:10911]	5	6558
235	ENSG00000064687	8419	54.2307	70.2711	37.6904	165.215	184.322	143.758	109.248	1.60407	0.288355	5.56283	2.65e-08	4.19e-07	ABCA7	ATP binding cassette subfamily A member 7 [Source:HGNC Symbol;Acc:HGNC:37]	19	10347
236	ENSG00000064692	13664	694.534	640.037	688.346	216.353	223.277	235.541	449.681	-1.58382	0.144701	-10.9455	6.98e-28	5.86e-26	SNCAIP	synuclein alpha interacting protein [Source:HGNC Symbol;Acc:HGNC:11139]	5	9627
237	ENSG00000064995	12986	550.87	591.607	564.365	378.618	441.803	415.791	490.509	-0.465319	0.140977	-3.30067	0.000964538	0.00521278	TAF11	TATA-box binding protein associated factor 11 [Source:HGNC Symbol;Acc:HGNC:11544]	6	6882
238	ENSG00000065029	12357	440.506	368.449	386.823	596.938	746.79	708.835	541.39	0.779352	0.154724	5.03705	4.73e-07	6.01e-06	ZNF76	zinc finger protein 76 [Source:HGNC Symbol;Acc:HGNC:13149]	6	7629
239	ENSG00000065057	10820	215.02	150.038	122.99	275.359	399.998	253.234	236.107	0.928497	0.259352	3.58006	0.000343517	0.00217136	NTHL1	nth like DNA glycosylase 1 [Source:HGNC Symbol;Acc:HGNC:8028]	16	4913
240	ENSG00000065060	13199	596.538	517.537	625.86	959.822	886.457	918.943	750.859	0.668539	0.132902	5.03033	4.9e-07	6.2e-06	UHRF1BP1	UHRF1 binding protein 1 [Source:HGNC Symbol;Acc:HGNC:21216]	6	54887
241	ENSG00000065135	19682	7416.29	7462.03	7390.3	6178.85	4873.14	5930.55	6541.86	-0.391051	0.117129	-3.33863	0.000841941	0.00465766	GNAI3	G protein subunit alpha i3 [Source:HGNC Symbol;Acc:HGNC:4387]	1	2773
242	ENSG00000065150	20231	16581.3	16866	16297.1	13490.6	12101.6	12295.7	14605.4	-0.39279	0.0940202	-4.17772	2.94e-05	0.000251863	IPO5	importin 5 [Source:HGNC Symbol;Acc:HGNC:6402]	13	3843
243	ENSG00000065308	20345	23520	24612	24055.4	13524	14647	13895.8	19042.4	-0.779048	0.0896111	-8.69366	3.51e-18	1.68e-16	TRAM2	translocation associated membrane protein 2 [Source:HGNC Symbol;Acc:HGNC:16855]	6	9697
244	ENSG00000065328	14266	842.955	809.068	751.825	68.8397	63.6577	74.0904	435.072	-3.54346	0.174339	-20.3251	7.71e-92	8.69e-89	MCM10	minichromosome maintenance 10 replication initiation factor [Source:HGNC Symbol;Acc:HGNC:18043]	10	55388
245	ENSG00000065357	17507	2451.8	2588.64	2542.12	3620.97	4208.06	3357.29	3128.15	0.561194	0.118334	4.74246	2.11e-06	2.35e-05	DGKA	diacylglycerol kinase alpha [Source:HGNC Symbol;Acc:HGNC:2849]	12	1606
246	ENSG00000065413	12679	495.688	532.731	474.106	337.314	286.935	411.368	423.024	-0.538827	0.173257	-3.10999	0.00187097	0.00921186	ANKRD44	ankyrin repeat domain 44 [Source:HGNC Symbol;Acc:HGNC:25259]	2	91526
247	ENSG00000065427	19129	4947.36	4764.19	4557.57	3514.76	3855.56	3728.85	4228.05	-0.362461	0.0985059	-3.67959	0.000233612	0.00155454	KARS1	lysyl-tRNA synthetase 1 [Source:HGNC Symbol;Acc:HGNC:6215]	16	3735
248	ENSG00000065485	16012	1471.84	1432.01	1485.8	868.363	1093.58	1028.42	1230	-0.55379	0.127358	-4.34828	1.37e-05	0.00012603	PDIA5	protein disulfide isomerase family A member 5 [Source:HGNC Symbol;Acc:HGNC:24811]	3	10954
249	ENSG00000065526	18133	3113.98	3141.31	3171.95	2235.32	2130.16	2159.68	2658.73	-0.530808	0.0949619	-5.58969	2.27e-08	3.65e-07	SPEN	spen family transcriptional repressor [Source:HGNC Symbol;Acc:HGNC:17575]	1	23013
250	ENSG00000065548	18739	4055.89	4240.96	3940.63	3216.78	2275.52	3378.3	3518.01	-0.464458	0.151601	-3.06368	0.00218636	0.0104843	ZC3H15	zinc finger CCCH-type containing 15 [Source:HGNC Symbol;Acc:HGNC:29528]	2	55854
251	ENSG00000065559	16595	1772.49	1723.54	1746.65	1244.03	1334.91	1255.11	1512.79	-0.451261	0.104425	-4.32138	1.55e-05	0.000141345	MAP2K4	mitogen-activated protein kinase kinase 4 [Source:HGNC Symbol;Acc:HGNC:6844]	17	6416
252	ENSG00000065809	19827	8511.37	9469.51	8824.52	5322.29	5090.71	5378.74	7099.52	-0.763409	0.096108	-7.94324	1.97e-15	7.48e-14	FAM107B	family with sequence similarity 107 member B [Source:HGNC Symbol;Acc:HGNC:23726]	10	83641
253	ENSG00000065833	18340	3368.01	3513.56	3291.96	5263.28	4003.78	5174.17	4102.46	0.505236	0.129478	3.90211	9.54e-05	0.000710548	ME1	malic enzyme 1 [Source:HGNC Symbol;Acc:HGNC:6983]	6	4199
254	ENSG00000065989	13280	611.761	603.002	630.819	1012.93	1182.89	1033.95	845.892	0.807748	0.126701	6.37525	1.83e-10	4.07e-09	PDE4A	phosphodiesterase 4A [Source:HGNC Symbol;Acc:HGNC:8780]	19	5141
255	ENSG00000066279	19110	4888.38	5335.86	4886.86	825.093	399.998	805.042	2856.87	-2.89673	0.215737	-13.4272	4.19e-41	6.69e-39	ASPM	assembly factor for spindle microtubules [Source:HGNC Symbol;Acc:HGNC:19048]	1	259266
256	ENSG00000066557	16613	1778.2	1671.31	1582.01	1074.88	495.96	1036.16	1273.09	-0.949154	0.232059	-4.09014	4.31e-05	0.000354323	LRRC40	leucine rich repeat containing 40 [Source:HGNC Symbol;Acc:HGNC:26004]	1	55631
257	ENSG00000066629	17572	2510.79	2421.5	2382.43	1974.71	1929.68	1749.42	2161.42	-0.371301	0.105643	-3.51467	0.000440297	0.00268162	EML1	EMAP like 1 [Source:HGNC Symbol;Acc:HGNC:3330]	14	2009
258	ENSG00000066855	15438	1227.33	1260.13	1177.33	918.518	750.59	891.297	1037.53	-0.517852	0.128154	-4.04084	5.33e-05	0.000426264	MTFR1	mitochondrial fission regulator 1 [Source:HGNC Symbol;Acc:HGNC:29510]	8	9650
259	ENSG00000067057	20027	10989.8	10464.7	11058.2	6566.32	8214.69	7372.55	9111.04	-0.553432	0.112881	-4.9028	9.45e-07	1.13e-05	PFKP	phosphofructokinase, platelet [Source:HGNC Symbol;Acc:HGNC:8878]	10	5214
260	ENSG00000067066	18698	3978.82	3948.48	3679.78	5421.62	4798.08	5218.4	4507.53	0.411407	0.102011	4.03296	5.51e-05	0.0004383	SP100	SP100 nuclear antigen [Source:HGNC Symbol;Acc:HGNC:11206]	2	6672
261	ENSG00000067113	12104	396.741	335.212	363.018	472.043	642.277	609.311	469.767	0.654414	0.169613	3.85828	0.000114188	0.000830963	PLPP1	phospholipid phosphatase 1 [Source:HGNC Symbol;Acc:HGNC:9228]	5	8611
262	ENSG00000067141	19183	5140.5	5286.48	4853.14	7166.21	7731.08	7034.17	6201.93	0.521382	0.0978432	5.32875	9.89e-08	1.41e-06	NEO1	neogenin 1 [Source:HGNC Symbol;Acc:HGNC:7754]	15	4756
263	ENSG00000067191	11435	295.89	275.387	290.613	404.187	371.495	468.871	351.074	0.528904	0.163498	3.23493	0.00121674	0.00639752	CACNB1	calcium voltage-gated channel auxiliary subunit beta 1 [Source:HGNC Symbol;Acc:HGNC:1401]	17	782
264	ENSG00000067221	12457	456.68	494.747	446.334	644.143	751.541	650.227	573.945	0.549958	0.140128	3.9247	8.68e-05	0.000652736	STOML1	stomatin like 1 [Source:HGNC Symbol;Acc:HGNC:14560]	15	9399
265	ENSG00000067365	13480	658.38	612.498	608.998	1008.01	1004.27	935.53	804.614	0.64924	0.12115	5.35896	8.37e-08	1.21e-06	METTL22	methyltransferase 22, Kin17 lysine [Source:HGNC Symbol;Acc:HGNC:28368]	16	79091
266	ENSG00000067715	15339	1188.32	1166.12	1090.05	790.673	833.25	892.403	993.469	-0.453497	0.119157	-3.80588	0.000141301	0.000998909	SYT1	synaptotagmin 1 [Source:HGNC Symbol;Acc:HGNC:11509]	12	6857
267	ENSG00000067955	17856	2797.16	2813.69	3018.21	1781.96	1060.33	1687.49	2193.14	-0.930084	0.17796	-5.22635	1.73e-07	2.38e-06	CBFB	core-binding factor subunit beta [Source:HGNC Symbol;Acc:HGNC:1539]	16	865
268	ENSG00000068024	12287	426.234	382.693	433.44	273.392	312.588	241.07	344.903	-0.585305	0.168691	-3.46969	0.000521061	0.0030982	HDAC4	histone deacetylase 4 [Source:HGNC Symbol;Acc:HGNC:14063]	2	9759
269	ENSG00000068028	15797	1376.7	1214.55	1433.23	884.098	1038.48	1008.51	1159.26	-0.45735	0.129009	-3.5451	0.000392462	0.002433	RASSF1	Ras association domain family member 1 [Source:HGNC Symbol;Acc:HGNC:9882]	3	11186
270	ENSG00000068120	16010	1470.89	1401.62	1335.03	1926.53	2261.27	1893.18	1714.75	0.531533	0.120565	4.40868	1.04e-05	9.85e-05	COASY	Coenzyme A synthase [Source:HGNC Symbol;Acc:HGNC:29932]	17	80347
271	ENSG00000068489	17791	2726.76	2735.83	2652.22	870.33	764.842	810.571	1760.09	-1.73039	0.108799	-15.9045	5.89e-57	1.66e-54	PRR11	proline rich 11 [Source:HGNC Symbol;Acc:HGNC:25619]	17	55771
272	ENSG00000068654	18170	3161.56	3256.21	3329.65	2432.01	2608.06	2524.6	2885.35	-0.365692	0.0968896	-3.77432	0.000160447	0.00111411	POLR1A	RNA polymerase I subunit A [Source:HGNC Symbol;Acc:HGNC:17264]	2	25885
273	ENSG00000068796	16975	2027.47	2018.87	2004.54	1563.64	1153.44	1634.41	1733.73	-0.476115	0.145936	-3.26249	0.00110436	0.00587691	KIF2A	kinesin family member 2A [Source:HGNC Symbol;Acc:HGNC:6318]	5	3796
274	ENSG00000068878	19826	8507.56	8930.13	8145.1	5360.64	4833.23	5205.13	6830.3	-0.732401	0.098661	-7.4234	1.14e-13	3.7e-12	PSME4	proteasome activator subunit 4 [Source:HGNC Symbol;Acc:HGNC:20635]	2	23198
275	ENSG00000069011	15082	1092.23	1011.33	1079.14	1469.24	1659.85	1393.34	1284.19	0.507266	0.121086	4.18932	2.8e-05	0.000241394	PITX1	paired like homeodomain 1 [Source:HGNC Symbol;Acc:HGNC:9004]	5	5307
276	ENSG00000069020	16160	1543.2	1547.86	1257.67	1024.73	829.45	1041.69	1207.43	-0.587184	0.145361	-4.0395	5.36e-05	0.000428329	MAST4	microtubule associated serine/threonine kinase family member 4 [Source:HGNC Symbol;Acc:HGNC:19037]	5	375449
277	ENSG00000069275	20259	18076	19498.3	19175.5	11196.3	8024.67	10820.5	14465.2	-0.917717	0.137195	-6.68915	2.24e-11	5.59e-10	NUCKS1	nuclear casein kinase and cyclin dependent kinase substrate 1 [Source:HGNC Symbol;Acc:HGNC:29923]	1	64710
278	ENSG00000069424	7227	27.5911	23.7402	42.6497	134.729	115.914	103.948	74.762	1.91913	0.330178	5.81241	6.16e-09	1.09e-07	KCNAB2	potassium voltage-gated channel subfamily A regulatory beta subunit 2 [Source:HGNC Symbol;Acc:HGNC:6229]	1	8514
279	ENSG00000069431	12057	389.129	396.937	436.416	324.53	197.624	275.351	336.664	-0.616908	0.202111	-3.05232	0.00227078	0.0108258	ABCC9	ATP binding cassette subfamily C member 9 [Source:HGNC Symbol;Acc:HGNC:60]	12	10060
280	ENSG00000069482	9111	80.8704	76.9184	96.2098	10.8177	19.9524	24.3282	51.5161	-2.21137	0.395891	-5.5858	2.33e-08	3.72e-07	GAL	galanin and GMAP prepropeptide [Source:HGNC Symbol;Acc:HGNC:4114]	11	51083
281	ENSG00000069702	12224	416.72	424.476	475.098	714.949	651.778	790.667	578.948	0.712353	0.144472	4.93073	8.19e-07	9.93e-06	TGFBR3	transforming growth factor beta receptor 3 [Source:HGNC Symbol;Acc:HGNC:11774]	1	7049
282	ENSG00000069849	19458	6257.46	6110.74	5696.21	4759.77	5146.77	4683.18	5442.36	-0.308134	0.0994836	-3.09733	0.0019527	0.0095491	ATP1B3	ATPase Na+/K+ transporting subunit beta 3 [Source:HGNC Symbol;Acc:HGNC:806]	3	483
283	ENSG00000069956	19035	4715.22	4975.01	5106.06	3404.61	2334.43	3157.14	3948.74	-0.734125	0.146016	-5.0277	4.96e-07	6.28e-06	MAPK6	mitogen-activated protein kinase 6 [Source:HGNC Symbol;Acc:HGNC:6879]	15	5597
284	ENSG00000070018	18537	3685.79	3994.06	3714.49	3167.61	2457	2746.88	3294.3	-0.444806	0.123358	-3.60582	0.000311174	0.00199499	LRP6	LDL receptor related protein 6 [Source:HGNC Symbol;Acc:HGNC:6698]	12	4040
285	ENSG00000070371	12830	525.182	478.603	464.187	882.131	1001.42	914.519	711.007	0.930661	0.131762	7.06318	1.63e-12	4.65e-11	CLTCL1	clathrin heavy chain like 1 [Source:HGNC Symbol;Acc:HGNC:2093]	22	8218
286	ENSG00000070444	13263	608.906	662.828	619.908	789.689	990.019	904.567	762.653	0.50494	0.137807	3.66412	0.000248195	0.0016347	MNT	MAX network transcriptional repressor [Source:HGNC Symbol;Acc:HGNC:7188]	17	4335
287	ENSG00000070495	16178	1551.76	1572.55	1467.94	795.59	985.269	903.461	1212.76	-0.774592	0.125645	-6.16495	7.05e-10	1.46e-08	JMJD6	jumonji domain containing 6, arginine demethylase and lysine hydroxylase [Source:HGNC Symbol;Acc:HGNC:19355]	17	23210
288	ENSG00000070669	8591	59.9392	56.9766	56.5356	146.53	127.315	137.123	97.4033	1.24414	0.253646	4.90504	9.34e-07	1.12e-05	ASNS	asparagine synthetase (glutamine-hydrolyzing) [Source:HGNC Symbol;Acc:HGNC:753]	7	440
289	ENSG00000070950	15786	1372.89	1415.87	1254.69	737.568	732.538	732.058	1040.94	-0.876759	0.116385	-7.53325	4.95e-14	1.67e-12	RAD18	RAD18 E3 ubiquitin protein ligase [Source:HGNC Symbol;Acc:HGNC:18278]	3	56852
290	ENSG00000070961	19803	8323.94	8178.04	7788.03	5636	4205.21	5583.32	6619.09	-0.655267	0.132234	-4.95536	7.22e-07	8.81e-06	ATP2B1	ATPase plasma membrane Ca2+ transporting 1 [Source:HGNC Symbol;Acc:HGNC:814]	12	490
291	ENSG00000071242	16528	1726.82	1676.06	1632.59	3737.01	4171.95	3715.58	2776.67	1.20706	0.104715	11.5271	9.64e-31	9.5e-29	RPS6KA2	ribosomal protein S6 kinase A2 [Source:HGNC Symbol;Acc:HGNC:10431]	6	6196
292	ENSG00000071243	13078	570.85	561.219	555.438	351.082	260.331	341.701	440.104	-0.825349	0.16362	-5.04431	4.55e-07	5.81e-06	ING3	inhibitor of growth family member 3 [Source:HGNC Symbol;Acc:HGNC:14587]	7	54556
293	ENSG00000071539	16374	1652.61	1455.75	1475.88	316.662	340.141	373.77	935.802	-2.15438	0.132581	-16.2495	2.25e-59	7.13e-57	TRIP13	thyroid hormone receptor interactor 13 [Source:HGNC Symbol;Acc:HGNC:12307]	5	9319
294	ENSG00000071564	17873	2819.05	2540.21	2668.09	1969.8	2349.63	1802.5	2358.21	-0.390559	0.129098	-3.02528	0.00248403	0.0117002	TCF3	transcription factor 3 [Source:HGNC Symbol;Acc:HGNC:11633]	19	6929
295	ENSG00000071889	13684	699.291	608.7	642.721	763.137	1158.19	942.165	802.367	0.553977	0.16917	3.27467	0.00105785	0.00565946	FAM3A	FAM3 metabolism regulating signaling molecule A [Source:HGNC Symbol;Acc:HGNC:13749]	X	60343
296	ENSG00000071967	19806	8348.68	8450.58	7836.63	11372.3	9865.04	11645.5	9586.45	0.4165	0.106517	3.91016	9.22e-05	0.000689272	CYBRD1	cytochrome b reductase 1 [Source:HGNC Symbol;Acc:HGNC:20797]	2	79901
297	ENSG00000072041	14620	952.368	1041.72	994.829	1772.13	1411.87	1750.52	1320.57	0.722985	0.131887	5.48183	4.21e-08	6.4e-07	SLC6A15	solute carrier family 6 member 15 [Source:HGNC Symbol;Acc:HGNC:13621]	12	55117
298	ENSG00000072042	18123	3102.57	3561.04	3429.83	2807.67	2370.54	2626.34	2983	-0.371098	0.115632	-3.20929	0.00133062	0.0068998	RDH11	retinol dehydrogenase 11 [Source:HGNC Symbol;Acc:HGNC:17964]	14	51109
299	ENSG00000072062	18136	3117.79	3157.45	3191.78	2482.16	2704.03	2467.1	2853.39	-0.306662	0.0989425	-3.09939	0.00193917	0.00949324	PRKACA	protein kinase cAMP-activated catalytic subunit alpha [Source:HGNC Symbol;Acc:HGNC:9380]	19	5566
300	ENSG00000072121	15831	1390.02	1476.64	1480.84	1833.1	1843.22	1874.38	1649.7	0.352462	0.10241	3.44166	0.000578148	0.00338191	ZFYVE26	zinc finger FYVE-type containing 26 [Source:HGNC Symbol;Acc:HGNC:20761]	14	23503
301	ENSG00000072163	17001	2046.5	1827.05	1871.63	2698.51	3650.34	2966.93	2510.16	0.697443	0.136925	5.0936	3.51e-07	4.58e-06	LIMS2	LIM zinc finger domain containing 2 [Source:HGNC Symbol;Acc:HGNC:16084]	2	55679
302	ENSG00000072195	15803	1378.6	1304.76	1420.33	2624.76	3187.63	2651.77	2094.64	1.04468	0.121784	8.5782	9.64e-18	4.49e-16	SPEG	striated muscle enriched protein kinase [Source:HGNC Symbol;Acc:HGNC:16901]	2	10290
303	ENSG00000072210	9525	104.656	84.5153	93.2342	160.298	152.018	180.25	129.162	0.801354	0.229523	3.49139	0.000480518	0.00289337	ALDH3A2	aldehyde dehydrogenase 3 family member A2 [Source:HGNC Symbol;Acc:HGNC:403]	17	224
304	ENSG00000072274	19731	7748.33	8010.91	7722.57	3531.47	2990.96	3372.77	5562.84	-1.24685	0.10475	-11.9031	1.14e-32	1.25e-30	TFRC	transferrin receptor [Source:HGNC Symbol;Acc:HGNC:11763]	3	7037
305	ENSG00000072422	15415	1218.76	1094.9	1077.15	1553.81	1513.53	1632.2	1348.39	0.470598	0.114034	4.12682	3.68e-05	0.000306985	RHOBTB1	Rho related BTB domain containing 1 [Source:HGNC Symbol;Acc:HGNC:18738]	10	9886
306	ENSG00000072501	19561	6677.99	7080.29	6547.22	4338.87	4147.25	4094.88	5481.08	-0.690596	0.094326	-7.32138	2.45e-13	7.65e-12	SMC1A	structural maintenance of chromosomes 1A [Source:HGNC Symbol;Acc:HGNC:11111]	X	8243
307	ENSG00000072571	16141	1533.68	1527.92	1545.31	320.596	195.724	277.563	900.132	-2.53796	0.17269	-14.6967	6.77e-49	1.47e-46	HMMR	hyaluronan mediated motility receptor [Source:HGNC Symbol;Acc:HGNC:5012]	5	3161
308	ENSG00000072657	19447	6211.8	6218.99	5978.89	4830.58	2845.59	4554.9	5106.79	-0.590047	0.175326	-3.36543	0.000764242	0.00428432	TRHDE	thyrotropin releasing hormone degrading enzyme [Source:HGNC Symbol;Acc:HGNC:30748]	12	29953
309	ENSG00000072682	19734	7758.8	7503.82	7933.84	4023.19	4787.63	4117	6020.71	-0.843298	0.108268	-7.78897	6.76e-15	2.44e-13	P4HA2	prolyl 4-hydroxylase subunit alpha 2 [Source:HGNC Symbol;Acc:HGNC:8547]	5	8974
310	ENSG00000072736	13800	727.833	779.63	724.053	516.297	507.361	509.786	627.493	-0.54131	0.125789	-4.30332	1.68e-05	0.000151767	NFATC3	nuclear factor of activated T cells 3 [Source:HGNC Symbol;Acc:HGNC:7777]	16	4775
311	ENSG00000072778	19855	8725.44	8027.05	8464.48	5431.45	7070.75	5842.09	7260.21	-0.458986	0.12346	-3.71768	0.000201063	0.00136104	ACADVL	acyl-CoA dehydrogenase very long chain [Source:HGNC Symbol;Acc:HGNC:92]	17	37
312	ENSG00000072832	15779	1370.04	1467.15	1414.38	1769.18	1781.46	1815.77	1603	0.335886	0.10276	3.26863	0.0010807	0.00576288	CRMP1	collapsin response mediator protein 1 [Source:HGNC Symbol;Acc:HGNC:2365]	4	1400
313	ENSG00000072840	17923	2875.18	2802.3	2960.68	4583.74	4638.46	4083.82	3657.36	0.623468	0.103145	6.04456	1.5e-09	2.95e-08	EVC	EvC ciliary complex subunit 1 [Source:HGNC Symbol;Acc:HGNC:3497]	4	2121
314	ENSG00000072952	17684	2631.62	2874.47	2735.53	3400.68	3743.45	3453.5	3139.87	0.362822	0.102115	3.55308	0.000380752	0.00237591	IRAG1	inositol 1,4,5-triphosphate receptor associated 1 [Source:HGNC Symbol;Acc:HGNC:7237]	11	10335
315	ENSG00000072954	7961	40.9109	18.0426	19.8371	89.4916	79.8096	48.6564	49.458	1.46908	0.438042	3.35374	0.000797272	0.0044364	TMEM38A	transmembrane protein 38A [Source:HGNC Symbol;Acc:HGNC:28462]	19	79041
316	ENSG00000073111	14278	845.809	819.513	888.701	260.607	409.499	309.632	588.96	-1.38133	0.177591	-7.77818	7.36e-15	2.64e-13	MCM2	minichromosome maintenance complex component 2 [Source:HGNC Symbol;Acc:HGNC:6944]	3	4171
317	ENSG00000073331	10852	218.826	201.317	195.395	372.718	388.597	411.368	298.037	0.929225	0.16273	5.71021	1.13e-08	1.91e-07	ALPK1	alpha kinase 1 [Source:HGNC Symbol;Acc:HGNC:20917]	4	80216
318	ENSG00000073417	16932	1994.17	2084.39	1996.6	1475.14	1471.73	1600.13	1770.36	-0.418338	0.104478	-4.00407	6.23e-05	0.000485612	PDE8A	phosphodiesterase 8A [Source:HGNC Symbol;Acc:HGNC:8793]	15	5151
319	ENSG00000073711	18646	3882.73	3950.38	3514.14	2866.68	2156.76	2676.1	3174.46	-0.559683	0.132265	-4.23152	2.32e-05	0.000203144	PPP2R3A	protein phosphatase 2 regulatory subunit B''alpha [Source:HGNC Symbol;Acc:HGNC:9307]	3	5523
320	ENSG00000073849	10171	149.372	166.182	150.762	349.115	360.093	390.357	260.98	1.23681	0.172715	7.161	8.01e-13	2.36e-11	ST6GAL1	ST6 beta-galactoside alpha-2,6-sialyltransferase 1 [Source:HGNC Symbol;Acc:HGNC:10860]	3	6480
321	ENSG00000073910	16094	1508.95	1598.19	1498.69	3014.19	2795.24	2751.3	2194.43	0.894313	0.103758	8.6192	6.74e-18	3.16e-16	FRY	FRY microtubule binding protein [Source:HGNC Symbol;Acc:HGNC:20367]	13	10129
322	ENSG00000074181	18458	3546.88	3247.67	3042.01	2128.13	2618.52	2109.92	2782.19	-0.520453	0.128194	-4.05989	4.91e-05	0.000398599	NOTCH3	notch receptor 3 [Source:HGNC Symbol;Acc:HGNC:7883]	19	4854
323	ENSG00000074211	541	1.90283	1.89922	3.96741	43.2706	36.1043	50.8681	23.0021	4.07331	0.69687	5.84516	5.06e-09	9.14e-08	PPP2R2C	protein phosphatase 2 regulatory subunit Bgamma [Source:HGNC Symbol;Acc:HGNC:9306]	4	5522
324	ENSG00000074266	13475	657.429	567.867	750.833	456.309	354.393	411.368	533.033	-0.69345	0.167346	-4.14381	3.42e-05	0.000287821	EED	embryonic ectoderm development [Source:HGNC Symbol;Acc:HGNC:3188]	11	8726
325	ENSG00000074319	16840	1928.52	1932.46	1950.98	2511.66	2478.85	2506.91	2218.23	0.367364	0.0954507	3.84873	0.000118732	0.000860991	TSG101	tumor susceptibility 101 [Source:HGNC Symbol;Acc:HGNC:15971]	11	7251
326	ENSG00000074370	10094	143.664	84.5153	162.664	493.679	477.908	466.659	304.848	1.88073	0.227514	8.2664	1.38e-16	5.85e-15	ATP2A3	ATPase sarcoplasmic/endoplasmic reticulum Ca2+ transporting 3 [Source:HGNC Symbol;Acc:HGNC:813]	17	489
327	ENSG00000074410	14809	1005.65	1124.34	1191.22	1464.32	1664.6	1486.23	1322.73	0.474987	0.123897	3.83374	0.000126208	0.00090781	CA12	carbonic anhydrase 12 [Source:HGNC Symbol;Acc:HGNC:1371]	15	771
328	ENSG00000074590	17811	2749.59	2915.3	2678	2419.22	2127.31	2032.51	2486.99	-0.342516	0.1136	-3.01511	0.00256882	0.0119808	NUAK1	NUAK family kinase 1 [Source:HGNC Symbol;Acc:HGNC:14311]	12	9891
329	ENSG00000074621	11351	283.522	263.042	280.695	454.342	440.853	423.532	357.664	0.673139	0.149565	4.50064	6.77e-06	6.74e-05	SLC24A1	solute carrier family 24 member 1 [Source:HGNC Symbol;Acc:HGNC:10975]	15	9187
330	ENSG00000074695	20240	17188.3	17264.9	16957.7	9400.55	5907.81	8951.67	12611.8	-1.08356	0.161243	-6.72005	1.82e-11	4.58e-10	LMAN1	lectin, mannose binding 1 [Source:HGNC Symbol;Acc:HGNC:6631]	18	3998
331	ENSG00000074935	12027	384.372	422.576	444.35	794.606	552.967	702.2	550.179	0.711843	0.169923	4.1892	2.8e-05	0.000241399	TUBE1	tubulin epsilon 1 [Source:HGNC Symbol;Acc:HGNC:20775]	6	51175
332	ENSG00000074964	12282	425.283	481.452	441.375	674.629	892.157	745.328	610.037	0.778569	0.154302	5.04574	4.52e-07	5.77e-06	ARHGEF10L	Rho guanine nucleotide exchange factor 10 like [Source:HGNC Symbol;Acc:HGNC:25540]	1	55160
333	ENSG00000075131	11244	269.251	454.863	373.929	263.558	185.272	168.086	285.826	-0.830776	0.244133	-3.40297	0.000666582	0.00381924	TIPIN	TIMELESS interacting protein [Source:HGNC Symbol;Acc:HGNC:30750]	15	54962
334	ENSG00000075213	19450	6224.16	6746.98	6334.97	3221.7	2114	3206.9	4641.45	-1.17653	0.159741	-7.36525	1.77e-13	5.55e-12	SEMA3A	semaphorin 3A [Source:HGNC Symbol;Acc:HGNC:10723]	7	10371
335	ENSG00000075218	15854	1402.39	1301.91	1280.48	208.486	176.721	184.673	759.111	-2.80567	0.139217	-20.1532	2.52e-90	2.67e-87	GTSE1	G2 and S-phase expressed 1 [Source:HGNC Symbol;Acc:HGNC:13698]	22	51512
336	ENSG00000075223	19452	6226.07	6446.9	5877.72	4793.21	3146.78	4753.95	5207.44	-0.547488	0.159444	-3.43374	0.000595317	0.00346884	SEMA3C	semaphorin 3C [Source:HGNC Symbol;Acc:HGNC:10725]	7	10512
337	ENSG00000075240	11140	254.98	210.813	215.232	391.403	346.792	297.468	286.115	0.605591	0.185074	3.27215	0.00106731	0.00569991	GRAMD4	GRAM domain containing 4 [Source:HGNC Symbol;Acc:HGNC:29113]	22	23151
338	ENSG00000075275	9299	91.3359	166.182	155.721	237.005	273.633	227.8	191.946	0.838445	0.24989	3.35525	0.000792928	0.00441631	CELSR1	cadherin EGF LAG seven-pass G-type receptor 1 [Source:HGNC Symbol;Acc:HGNC:1850]	22	9620
339	ENSG00000075303	12836	526.133	546.026	533.617	312.729	203.324	356.076	412.984	-0.882667	0.204375	-4.31886	1.57e-05	0.000142751	SLC25A40	solute carrier family 25 member 40 [Source:HGNC Symbol;Acc:HGNC:29680]	7	55972
340	ENSG00000075336	14834	1013.26	1011.33	1105.92	523.181	606.173	659.073	819.823	-0.808332	0.136783	-5.90958	3.43e-09	6.33e-08	TIMM21	translocase of inner mitochondrial membrane 21 [Source:HGNC Symbol;Acc:HGNC:25010]	18	29090
341	ENSG00000075399	13065	568.947	487.15	456.253	646.109	777.194	686.719	603.729	0.480521	0.150894	3.18449	0.0014501	0.00743386	VPS9D1	VPS9 domain containing 1 [Source:HGNC Symbol;Acc:HGNC:13526]	16	9605
342	ENSG00000075420	20136	13532.9	14442.6	13672.7	10635.7	8449.37	10659.1	11898.7	-0.485718	0.119739	-4.05646	4.98e-05	0.000403399	FNDC3B	fibronectin type III domain containing 3B [Source:HGNC Symbol;Acc:HGNC:24670]	3	64778
343	ENSG00000075539	17926	2878.99	3111.87	2965.64	2558.87	1810.92	2115.45	2573.62	-0.465824	0.140084	-3.32531	0.000883192	0.00484279	FRYL	FRY like transcription coactivator [Source:HGNC Symbol;Acc:HGNC:29127]	4	285527
344	ENSG00000075643	10989	235.951	256.395	245.98	448.441	433.252	422.426	340.407	0.820967	0.15214	5.39614	6.81e-08	1.01e-06	MOCOS	molybdenum cofactor sulfurase [Source:HGNC Symbol;Acc:HGNC:18234]	18	55034
345	ENSG00000075651	13324	623.178	592.556	612.965	856.562	764.842	869.18	719.881	0.44526	0.12679	3.51178	0.000445109	0.00270362	PLD1	phospholipase D1 [Source:HGNC Symbol;Acc:HGNC:9067]	3	5337
346	ENSG00000075702	13931	760.181	675.173	751.825	226.187	199.524	173.615	464.418	-1.86574	0.160045	-11.6576	2.1e-31	2.19e-29	WDR62	WD repeat domain 62 [Source:HGNC Symbol;Acc:HGNC:24502]	19	284403
347	ENSG00000075785	20159	14256	13780.7	14201.4	17598.4	20795.2	19306.6	16656.4	0.450039	0.101419	4.43741	9.1e-06	8.76e-05	RAB7A	RAB7A, member RAS oncogene family [Source:HGNC Symbol;Acc:HGNC:9788]	3	7879
348	ENSG00000076003	16948	2008.44	2035.01	2223.74	849.678	916.86	819.418	1475.52	-1.27659	0.114353	-11.1636	6.14e-29	5.54e-27	MCM6	minichromosome maintenance complex component 6 [Source:HGNC Symbol;Acc:HGNC:6949]	2	4175
349	ENSG00000076043	18011	2962.71	2900.11	2998.37	4014.34	4171.95	3933.43	3496.82	0.451882	0.0935888	4.82838	1.38e-06	1.6e-05	REXO2	RNA exonuclease 2 [Source:HGNC Symbol;Acc:HGNC:17851]	11	25996
350	ENSG00000076344	7649	34.251	40.8332	17.8534	84.5744	137.767	113.9	71.5298	1.85297	0.371338	4.98997	6.04e-07	7.53e-06	RGS11	regulator of G protein signaling 11 [Source:HGNC Symbol;Acc:HGNC:9993]	16	8786
351	ENSG00000076356	10732	206.457	205.116	216.224	315.679	355.343	345.018	273.973	0.694695	0.165607	4.19483	2.73e-05	0.000236383	PLXNA2	plexin A2 [Source:HGNC Symbol;Acc:HGNC:9100]	1	5362
352	ENSG00000076382	16800	1906.64	1868.83	2012.47	350.099	370.545	414.685	1153.88	-2.35118	0.124048	-18.9538	4.1e-80	2.74e-77	SPAG5	sperm associated antigen 5 [Source:HGNC Symbol;Acc:HGNC:13452]	17	10615
353	ENSG00000076513	19864	8851.02	8760.15	8646.98	5575.03	5329.19	5416.34	7096.45	-0.686082	0.0880857	-7.78879	6.77e-15	2.44e-13	ANKRD13A	ankyrin repeat domain 13A [Source:HGNC Symbol;Acc:HGNC:21268]	12	88455
354	ENSG00000076641	18906	4429.79	4754.7	4501.03	3054.51	2208.07	2640.72	3598.14	-0.792209	0.13395	-5.91421	3.33e-09	6.16e-08	PAG1	phosphoprotein membrane anchor with glycosphingolipid microdomains 1 [Source:HGNC Symbol;Acc:HGNC:30043]	8	55824
355	ENSG00000076685	16943	2005.59	2318.95	2005.53	2832.26	2538.71	2729.18	2405.03	0.355613	0.114072	3.11745	0.00182425	0.00900888	NT5C2	5'-nucleotidase, cytosolic II [Source:HGNC Symbol;Acc:HGNC:8022]	10	22978
356	ENSG00000077097	19786	8156.49	8410.69	8057.82	7026.56	5076.46	6282.21	7168.37	-0.421636	0.13136	-3.20977	0.00132843	0.00689044	TOP2B	DNA topoisomerase II beta [Source:HGNC Symbol;Acc:HGNC:11990]	3	7155
357	ENSG00000077152	13237	604.149	701.762	716.118	211.436	201.424	166.98	433.645	-1.79992	0.165165	-10.8977	1.18e-27	9.69e-26	UBE2T	ubiquitin conjugating enzyme E2 T [Source:HGNC Symbol;Acc:HGNC:25009]	1	29089
358	ENSG00000077232	19902	9244.91	9791.43	9412.69	7356.01	5767.19	7567.18	8189.9	-0.459527	0.125447	-3.66312	0.000249163	0.00163987	DNAJC10	DnaJ heat shock protein family (Hsp40) member C10 [Source:HGNC Symbol;Acc:HGNC:24637]	2	54431
359	ENSG00000077463	12351	439.554	377.945	351.116	518.264	737.289	493.199	486.228	0.58222	0.191414	3.04168	0.00235258	0.0111627	SIRT6	sirtuin 6 [Source:HGNC Symbol;Acc:HGNC:14934]	19	51548
360	ENSG00000077514	14246	836.295	961.955	1066.24	522.198	391.447	431.273	701.568	-1.09061	0.161588	-6.74933	1.49e-11	3.8e-10	POLD3	DNA polymerase delta 3, accessory subunit [Source:HGNC Symbol;Acc:HGNC:20932]	11	10714
361	ENSG00000077585	12609	481.417	459.611	544.528	733.634	723.987	801.725	624.15	0.604754	0.13749	4.39852	1.09e-05	0.000102515	GPR137B	G protein-coupled receptor 137B [Source:HGNC Symbol;Acc:HGNC:11862]	1	7107
362	ENSG00000077684	16945	2006.54	2026.47	2013.46	1445.63	939.663	1543.74	1662.58	-0.622444	0.173695	-3.58354	0.000338966	0.00215012	JADE1	jade family PHD finger 1 [Source:HGNC Symbol;Acc:HGNC:30027]	4	79960
363	ENSG00000077942	19766	8073.72	7466.78	7601.56	4252.32	5033.71	4286.19	6119.05	-0.769741	0.109984	-6.99869	2.58e-12	7.2e-11	FBLN1	fibulin 1 [Source:HGNC Symbol;Acc:HGNC:3600]	22	2192
364	ENSG00000077943	8441	55.1821	58.8758	67.446	301.911	214.726	276.457	162.433	2.12766	0.239054	8.90033	5.57e-19	2.86e-17	ITGA8	integrin subunit alpha 8 [Source:HGNC Symbol;Acc:HGNC:6144]	10	8516
365	ENSG00000078018	8210	47.5708	37.0348	45.6253	106.21	62.7076	106.159	67.5513	1.07703	0.339398	3.17336	0.00150687	0.00766754	MAP2	microtubule associated protein 2 [Source:HGNC Symbol;Acc:HGNC:6839]	2	4133
366	ENSG00000078053	10831	215.971	205.116	263.833	114.077	110.213	110.583	169.966	-1.03177	0.210885	-4.89259	9.95e-07	1.18e-05	AMPH	amphiphysin [Source:HGNC Symbol;Acc:HGNC:471]	7	273
367	ENSG00000078081	3107	5.7085	0	1.98371	32.453	26.6032	22.1165	14.8108	3.39866	0.836524	4.06283	4.85e-05	0.000394136	LAMP3	lysosomal associated membrane protein 3 [Source:HGNC Symbol;Acc:HGNC:14582]	3	27074
368	ENSG00000078098	19545	6589.51	7141.07	7035.22	4862.05	3949.63	4808.14	5730.93	-0.608622	0.116685	-5.21593	1.83e-07	2.51e-06	FAP	fibroblast activation protein alpha [Source:HGNC Symbol;Acc:HGNC:3590]	2	2191
369	ENSG00000078269	18984	4593.44	4736.65	4332.42	3263.98	3199.99	3002.32	3854.8	-0.529245	0.0992419	-5.33288	9.67e-08	1.38e-06	SYNJ2	synaptojanin 2 [Source:HGNC Symbol;Acc:HGNC:11504]	6	8871
370	ENSG00000078401	17453	2412.79	2203.09	2216.79	1315.82	1492.63	1502.82	1857.32	-0.664514	0.113283	-5.86597	4.47e-09	8.11e-08	EDN1	endothelin 1 [Source:HGNC Symbol;Acc:HGNC:3176]	6	1906
371	ENSG00000078668	18619	3824.69	4234.31	3931.71	2997.48	3454.62	3123.96	3594.46	-0.324329	0.107799	-3.00866	0.00262403	0.0121956	VDAC3	voltage dependent anion channel 3 [Source:HGNC Symbol;Acc:HGNC:12674]	8	7419
372	ENSG00000078747	19008	4654.33	4930.37	4346.3	3870.76	2774.33	3566.29	4023.73	-0.448261	0.139501	-3.21333	0.00131205	0.00682115	ITCH	itchy E3 ubiquitin protein ligase [Source:HGNC Symbol;Acc:HGNC:13890]	20	83737
373	ENSG00000078804	17234	2236.78	2305.65	2279.28	3009.28	3568.63	3225.7	2770.89	0.523261	0.108872	4.80619	1.54e-06	1.77e-05	TP53INP2	tumor protein p53 inducible nuclear protein 2 [Source:HGNC Symbol;Acc:HGNC:16104]	20	58476
374	ENSG00000078902	15845	1396.68	1326.6	1297.34	1919.64	2088.35	1749.42	1629.67	0.518307	0.116855	4.43548	9.19e-06	8.83e-05	TOLLIP	toll interacting protein [Source:HGNC Symbol;Acc:HGNC:16476]	11	54472
375	ENSG00000078967	9852	125.587	129.147	163.656	187.834	266.982	236.647	184.975	0.725581	0.224895	3.22631	0.00125398	0.00657597	UBE2D4	ubiquitin conjugating enzyme E2 D4 (putative) [Source:HGNC Symbol;Acc:HGNC:21647]	7	51619
376	ENSG00000079150	16610	1777.25	1797.61	1820.05	927.369	708.785	819.418	1308.41	-1.13574	0.131113	-8.66233	4.62e-18	2.19e-16	FKBP7	FKBP prolyl isomerase 7 [Source:HGNC Symbol;Acc:HGNC:3723]	2	51661
377	ENSG00000079246	20198	15501.4	15635.3	14710.2	10240.4	10307.8	10180.2	12762.6	-0.577252	0.0874992	-6.59722	4.19e-11	1.02e-09	XRCC5	X-ray repair cross complementing 5 [Source:HGNC Symbol;Acc:HGNC:12833]	2	7520
378	ENSG00000079308	20035	11257.2	11284.2	11501.5	7515.32	8672.64	7497.51	9621.4	-0.523272	0.102124	-5.12386	2.99e-07	3.95e-06	TNS1	tensin 1 [Source:HGNC Symbol;Acc:HGNC:11973]	2	7145
379	ENSG00000079459	19070	4795.14	4515.39	4773.79	5832.69	7136.31	6626.12	5613.24	0.476423	0.111287	4.28105	1.86e-05	0.000165959	FDFT1	farnesyl-diphosphate farnesyltransferase 1 [Source:HGNC Symbol;Acc:HGNC:3629]	8	2222
380	ENSG00000079482	13411	640.303	730.25	600.071	1032.59	935.863	902.355	806.906	0.542844	0.136119	3.98801	6.66e-05	0.000516161	OPHN1	oligophrenin 1 [Source:HGNC Symbol;Acc:HGNC:8148]	X	4983
381	ENSG00000079616	14702	974.25	945.811	929.367	299.944	376.245	356.076	646.949	-1.46499	0.14092	-10.3959	2.59e-25	1.88e-23	KIF22	kinesin family member 22 [Source:HGNC Symbol;Acc:HGNC:6391]	16	3835
382	ENSG00000079691	13356	628.886	540.328	580.234	865.413	921.611	921.154	742.938	0.630336	0.127897	4.92845	8.29e-07	1e-05	CARMIL1	capping protein regulator and myosin 1 linker 1 [Source:HGNC Symbol;Acc:HGNC:21581]	6	55604
383	ENSG00000079739	17729	2670.63	2768.11	2587.75	1967.83	2246.07	1784.81	2337.53	-0.419747	0.120488	-3.48371	0.000494509	0.00296081	PGM1	phosphoglucomutase 1 [Source:HGNC Symbol;Acc:HGNC:8905]	1	5236
384	ENSG00000079785	19416	6019.61	6284.52	6324.06	4523.75	4249.86	4653.32	5342.52	-0.472456	0.0949494	-4.97587	6.5e-07	8.04e-06	DDX1	DEAD-box helicase 1 [Source:HGNC Symbol;Acc:HGNC:2734]	2	1653
385	ENSG00000079819	20193	15407.2	16563.1	16727.6	9291.39	8517.78	9001.43	12584.8	-0.861072	0.0947429	-9.08851	1e-19	5.46e-18	EPB41L2	erythrocyte membrane protein band 4.1 like 2 [Source:HGNC Symbol;Acc:HGNC:3379]	6	2037
386	ENSG00000079974	11854	355.83	509.94	451.293	696.264	661.28	600.464	545.845	0.572481	0.167965	3.40833	0.000653625	0.00375217	RABL2B	RAB, member of RAS oncogene family like 2B [Source:HGNC Symbol;Acc:HGNC:9800]	22	11158
387	ENSG00000080345	18721	4022.59	4592.31	4315.55	2739.82	1261.75	2428.4	3226.74	-1.00808	0.220845	-4.56466	5e-06	5.16e-05	RIF1	replication timing regulatory factor 1 [Source:HGNC Symbol;Acc:HGNC:23207]	2	55183
388	ENSG00000080573	16218	1570.79	1772.92	1738.72	324.53	344.892	347.23	1016.51	-2.32194	0.124751	-18.6126	2.54e-77	1.39e-74	COL5A3	collagen type V alpha 3 chain [Source:HGNC Symbol;Acc:HGNC:14864]	19	50509
389	ENSG00000080608	18139	3119.69	3299.89	3446.69	2327.76	2056.05	2357.62	2767.95	-0.549634	0.109487	-5.02006	5.17e-07	6.5e-06	PUM3	pumilio RNA binding family member 3 [Source:HGNC Symbol;Acc:HGNC:29676]	9	9933
390	ENSG00000080709	11362	286.376	211.763	213.248	640.209	645.128	548.49	424.202	1.36635	0.176205	7.75431	8.88e-15	3.17e-13	KCNN2	potassium calcium-activated channel subfamily N member 2 [Source:HGNC Symbol;Acc:HGNC:6291]	5	3781
391	ENSG00000080824	20472	52648.5	55330	53081	41103.2	35555.2	40026.5	46290.7	-0.464988	0.0990636	-4.69383	2.68e-06	2.91e-05	HSP90AA1	heat shock protein 90 alpha family class A member 1 [Source:HGNC Symbol;Acc:HGNC:5253]	14	3320
392	ENSG00000080839	14889	1033.24	1020.83	1044.42	337.314	275.533	354.971	677.718	-1.68035	0.143105	-11.7421	7.76e-32	8.23e-30	RBL1	RB transcriptional corepressor like 1 [Source:HGNC Symbol;Acc:HGNC:9893]	20	5933
393	ENSG00000080986	15316	1178.8	1176.57	1131.7	162.265	167.22	164.768	663.555	-2.81865	0.136184	-20.6974	3.66e-95	5.08e-92	NDC80	NDC80 kinetochore complex component [Source:HGNC Symbol;Acc:HGNC:16909]	18	10403
394	ENSG00000081026	14141	807.752	691.316	755.792	397.303	410.449	414.685	579.55	-0.883419	0.135994	-6.49601	8.25e-11	1.91e-09	MAGI3	membrane associated guanylate kinase, WW and PDZ domain containing 3 [Source:HGNC Symbol;Acc:HGNC:29647]	1	260425
395	ENSG00000081041	1975	3.80566	6.64727	16.8615	26.5524	26.6032	51.9739	22.074	1.94636	0.646592	3.01018	0.00261089	0.0121393	CXCL2	C-X-C motif chemokine ligand 2 [Source:HGNC Symbol;Acc:HGNC:4603]	4	2920
396	ENSG00000081177	14743	984.716	1125.29	1022.6	1444.65	1671.25	1394.45	1273.83	0.526188	0.127138	4.13872	3.49e-05	0.000293316	EXD2	exonuclease 3'-5' domain containing 2 [Source:HGNC Symbol;Acc:HGNC:20217]	14	55218
397	ENSG00000081307	17215	2223.46	2357.88	2265.39	1854.74	1109.73	1634.41	1907.6	-0.574386	0.17314	-3.31746	0.000908386	0.00495833	UBA5	ubiquitin like modifier activating enzyme 5 [Source:HGNC Symbol;Acc:HGNC:23230]	3	79876
398	ENSG00000081665	11810	348.218	317.17	287.638	191.768	104.513	242.176	248.58	-0.826606	0.270586	-3.05487	0.0022516	0.0107457	ZNF506	zinc finger protein 506 [Source:HGNC Symbol;Acc:HGNC:23780]	19	440515
399	ENSG00000081853	11380	289.23	243.1	204.322	536.949	533.014	463.342	378.326	1.05758	0.177988	5.9419	2.82e-09	5.31e-08	PCDHGA2	protocadherin gamma subfamily A, 2 [Source:HGNC Symbol;Acc:HGNC:8700]	5	56113
400	ENSG00000081923	19938	9692.08	10057.3	9365.08	7338.31	6245.1	7004.31	8283.7	-0.500011	0.104182	-4.79938	1.59e-06	1.83e-05	ATP8B1	ATPase phospholipid transporting 8B1 [Source:HGNC Symbol;Acc:HGNC:3706]	18	5205
401	ENSG00000082126	11959	372.955	423.526	347.149	239.955	201.424	234.435	303.241	-0.759949	0.173857	-4.37112	1.24e-05	0.000114828	MPP4	MAGUK p55 scaffold protein 4 [Source:HGNC Symbol;Acc:HGNC:13680]	2	58538
402	ENSG00000082153	20244	17337.7	17895.4	17016.2	11102.9	7085	10203.5	13440.1	-0.880014	0.156082	-5.63817	1.72e-08	2.81e-07	BZW1	basic leucine zipper and W2 domains 1 [Source:HGNC Symbol;Acc:HGNC:18380]	2	9689
403	ENSG00000082512	17204	2213.95	2286.66	2254.48	1625.6	1391.92	1403.29	1862.65	-0.611524	0.112895	-5.41675	6.07e-08	9.03e-07	TRAF5	TNF receptor associated factor 5 [Source:HGNC Symbol;Acc:HGNC:12035]	1	7188
404	ENSG00000082641	19967	10091.7	10902.5	10510.7	12473.7	13978.1	12997.9	11825.8	0.324462	0.0968617	3.34974	0.000808862	0.00449811	NFE2L1	NFE2 like bZIP transcription factor 1 [Source:HGNC Symbol;Acc:HGNC:7781]	17	4779
405	ENSG00000082898	19973	10228.7	10861.6	9831.25	8253.88	5773.85	7552.8	8750.35	-0.51895	0.14015	-3.70281	0.000213228	0.00143585	XPO1	exportin 1 [Source:HGNC Symbol;Acc:HGNC:12825]	2	7514
406	ENSG00000083290	13494	660.283	587.808	663.55	1138.8	1005.22	1117.99	862.276	0.770835	0.127533	6.04422	1.5e-09	2.95e-08	ULK2	unc-51 like autophagy activating kinase 2 [Source:HGNC Symbol;Acc:HGNC:13480]	17	9706
407	ENSG00000083444	20304	20489.7	18988.4	19656.6	13570.3	17118.2	14075	17316.3	-0.401644	0.117656	-3.41372	0.000640835	0.00368761	PLOD1	procollagen-lysine,2-oxoglutarate 5-dioxygenase 1 [Source:HGNC Symbol;Acc:HGNC:9081]	1	5351
408	ENSG00000083454	7851	38.0566	35.1356	42.6497	118.011	147.268	85.1487	77.7115	1.60017	0.322723	4.95834	7.11e-07	8.7e-06	P2RX5	purinergic receptor P2X 5 [Source:HGNC Symbol;Acc:HGNC:8536]	17	5026
409	ENSG00000083642	16796	1905.69	2169.86	2029.33	1161.42	889.307	1226.36	1563.66	-0.898155	0.145053	-6.19192	5.94e-10	1.24e-08	PDS5B	PDS5 cohesin associated factor B [Source:HGNC Symbol;Acc:HGNC:20418]	13	23047
410	ENSG00000083720	16935	1996.07	2226.83	2120.58	1234.2	1212.35	1141.21	1655.21	-0.821918	0.109197	-7.52691	5.2e-14	1.75e-12	OXCT1	3-oxoacid CoA-transferase 1 [Source:HGNC Symbol;Acc:HGNC:8527]	5	5019
411	ENSG00000083750	12277	424.332	459.611	514.772	947.037	904.509	894.614	690.813	0.973738	0.134161	7.25795	3.93e-13	1.19e-11	RRAGB	Ras related GTP binding B [Source:HGNC Symbol;Acc:HGNC:19901]	X	10325
412	ENSG00000083799	17436	2396.62	2646.56	2415.16	3924.84	3017.56	3781.93	3030.45	0.523805	0.129765	4.03656	5.42e-05	0.000433166	CYLD	CYLD lysine 63 deubiquitinase [Source:HGNC Symbol;Acc:HGNC:2584]	16	1540
413	ENSG00000083828	11285	274.008	285.833	288.629	213.403	166.27	191.308	236.575	-0.571855	0.183117	-3.12289	0.00179085	0.00887552	ZNF586	zinc finger protein 586 [Source:HGNC Symbol;Acc:HGNC:25949]	19	54807
414	ENSG00000083844	14028	782.064	816.664	718.102	614.64	344.892	558.443	639.134	-0.610809	0.202442	-3.0172	0.00255118	0.0119119	ZNF264	zinc finger protein 264 [Source:HGNC Symbol;Acc:HGNC:13057]	19	9422
415	ENSG00000084070	17197	2200.63	2030.27	2096.78	1502.67	1799.52	1616.72	1874.43	-0.363191	0.115941	-3.13254	0.00173299	0.00863386	SMAP2	small ArfGAP2 [Source:HGNC Symbol;Acc:HGNC:25082]	1	64744
416	ENSG00000084090	19056	4756.13	5002.54	5090.19	4020.24	3886.92	3634.85	4398.48	-0.363316	0.0981891	-3.70016	0.000215462	0.00144819	STARD7	StAR related lipid transfer domain containing 7 [Source:HGNC Symbol;Acc:HGNC:18063]	2	56910
417	ENSG00000084234	20227	16410	16528	16471.7	19453.1	21556.2	19572	18331.8	0.294103	0.0927109	3.17225	0.00151261	0.00768662	APLP2	amyloid beta precursor like protein 2 [Source:HGNC Symbol;Acc:HGNC:598]	11	334
418	ENSG00000084463	18211	3209.13	3163.15	3359.41	2090.76	2151.06	2072.32	2674.3	-0.623983	0.0965892	-6.46017	1.05e-10	2.4e-09	WBP11	WW domain binding protein 11 [Source:HGNC Symbol;Acc:HGNC:16461]	12	51729
419	ENSG00000084636	18856	4316.57	3974.12	4486.15	2809.64	3689.29	3100.74	3729.42	-0.412341	0.128727	-3.20322	0.001359	0.00702475	COL16A1	collagen type XVI alpha 1 chain [Source:HGNC Symbol;Acc:HGNC:2193]	1	1307
420	ENSG00000084731	15864	1406.19	1296.22	1397.52	1867.52	2185.26	1791.44	1657.36	0.511764	0.122517	4.17708	2.95e-05	0.000252448	KIF3C	kinesin family member 3C [Source:HGNC Symbol;Acc:HGNC:6321]	2	3797
421	ENSG00000084764	12802	518.522	527.033	540.56	744.452	998.57	841.535	695.112	0.70476	0.149033	4.72889	2.26e-06	2.5e-05	MAPRE3	microtubule associated protein RP/EB family member 3 [Source:HGNC Symbol;Acc:HGNC:6892]	2	22924
422	ENSG00000085117	17123	2143.54	2224.94	2391.36	998.175	1289.31	1068.23	1685.92	-1.00997	0.13184	-7.6606	1.85e-14	6.47e-13	CD82	CD82 molecule [Source:HGNC Symbol;Acc:HGNC:6210]	11	3732
423	ENSG00000085276	14356	869.594	920.172	809.352	593.005	535.865	619.263	724.542	-0.572995	0.13206	-4.3389	1.43e-05	0.000130998	MECOM	MDS1 and EVI1 complex locus [Source:HGNC Symbol;Acc:HGNC:3498]	3	2122
424	ENSG00000085415	16506	1713.5	1734.94	2025.36	1399.41	1039.43	1314.83	1537.91	-0.54446	0.145516	-3.74159	0.000182859	0.00125381	SEH1L	SEH1 like nucleoporin [Source:HGNC Symbol;Acc:HGNC:30379]	18	81929
425	ENSG00000085644	11160	256.882	319.069	306.483	414.021	476.957	486.564	376.663	0.642335	0.164862	3.89619	9.77e-05	0.000725149	ZNF213	zinc finger protein 213 [Source:HGNC Symbol;Acc:HGNC:13005]	16	7760
426	ENSG00000085662	19105	4884.57	4589.46	4856.11	8068.99	10264.1	8151.05	6802.38	0.886155	0.123294	7.18734	6.61e-13	1.97e-11	AKR1B1	aldo-keto reductase family 1 member B [Source:HGNC Symbol;Acc:HGNC:381]	7	231
427	ENSG00000085831	6149	17.1255	21.841	17.8534	145.547	84.5602	102.842	64.9615	2.55034	0.370922	6.87567	6.17e-12	1.65e-10	TTC39A	tetratricopeptide repeat domain 39A [Source:HGNC Symbol;Acc:HGNC:18657]	1	22996
428	ENSG00000085840	11855	355.83	349.456	363.018	28.5193	46.5556	23.2224	194.434	-3.43047	0.257885	-13.3023	2.24e-40	3.46e-38	ORC1	origin recognition complex subunit 1 [Source:HGNC Symbol;Acc:HGNC:8487]	1	4998
429	ENSG00000085982	16084	1506.09	1507.03	1309.25	2059.29	1833.72	1812.45	1671.31	0.400512	0.119662	3.34702	0.000816843	0.0045369	USP40	ubiquitin specific peptidase 40 [Source:HGNC Symbol;Acc:HGNC:20069]	2	55230
430	ENSG00000085998	17081	2116.9	1946.7	2071.98	2861.76	3474.57	2838.66	2551.76	0.580718	0.121375	4.78449	1.71e-06	1.95e-05	POMGNT1	protein O-linked mannose N-acetylglucosaminyltransferase 1 (beta 1,2-) [Source:HGNC Symbol;Acc:HGNC:19139]	1	55624
431	ENSG00000085999	11565	310.162	240.251	277.719	36.3867	49.406	30.9632	157.481	-2.81939	0.258617	-10.9018	1.13e-27	9.35e-26	RAD54L	RAD54 like [Source:HGNC Symbol;Acc:HGNC:9826]	1	8438
432	ENSG00000086061	19989	10403.7	10856.9	11020.5	8428.93	8712.55	8722.77	9690.89	-0.319734	0.088593	-3.60902	0.000307353	0.00197426	DNAJA1	DnaJ heat shock protein family (Hsp40) member A1 [Source:HGNC Symbol;Acc:HGNC:5229]	9	3301
433	ENSG00000086200	14714	978.056	1101.55	1118.81	865.413	620.425	787.349	911.933	-0.492988	0.153522	-3.21119	0.00132189	0.0068624	IPO11	importin 11 [Source:HGNC Symbol;Acc:HGNC:20628]	5	51194
434	ENSG00000086200	14714	978.056	1101.55	1118.81	865.413	620.425	787.349	911.933	-0.492988	0.153522	-3.21119	0.00132189	0.0068624	IPO11	importin 11 [Source:HGNC Symbol;Acc:HGNC:20628]	5	101180901
435	ENSG00000086475	16786	1900.93	1891.62	1949.98	1502.67	1529.68	1457.48	1705.4	-0.354828	0.100826	-3.5192	0.000432857	0.00263991	SEPHS1	selenophosphate synthetase 1 [Source:HGNC Symbol;Acc:HGNC:19685]	10	22929
436	ENSG00000086504	15789	1373.84	1189.86	1439.18	1638.38	2069.35	1777.06	1581.28	0.454644	0.13622	3.33757	0.000845145	0.00467108	MRPL28	mitochondrial ribosomal protein L28 [Source:HGNC Symbol;Acc:HGNC:14484]	16	10573
437	ENSG00000086544	11885	361.538	399.786	340.206	498.596	585.27	534.115	453.252	0.554667	0.150719	3.68015	0.000233093	0.00155166	ITPKC	inositol-trisphosphate 3-kinase C [Source:HGNC Symbol;Acc:HGNC:14897]	19	80271
438	ENSG00000086598	20110	12913.6	13688.6	12922.9	8970.79	8115.88	8916.29	10921.3	-0.604144	0.0957038	-6.31264	2.74e-10	5.98e-09	TMED2	transmembrane p24 trafficking protein 2 [Source:HGNC Symbol;Acc:HGNC:16996]	12	10959
439	ENSG00000086827	15270	1164.53	1289.57	1192.21	794.606	823.749	779.608	1007.38	-0.604421	0.116042	-5.20865	1.9e-07	2.6e-06	ZW10	zw10 kinetochore protein [Source:HGNC Symbol;Acc:HGNC:13194]	11	9183
440	ENSG00000086991	13588	680.263	620.095	580.234	218.32	167.22	226.695	415.471	-1.62113	0.172532	-9.39614	5.66e-21	3.35e-19	NOX4	NADPH oxidase 4 [Source:HGNC Symbol;Acc:HGNC:7891]	11	50507
441	ENSG00000087053	18274	3281.43	3361.62	3100.53	2152.71	1703.56	2226.03	2637.65	-0.680195	0.129613	-5.2479	1.54e-07	2.14e-06	MTMR2	myotubularin related protein 2 [Source:HGNC Symbol;Acc:HGNC:7450]	11	8898
442	ENSG00000087076	9265	89.4331	76.9184	119.022	216.353	308.787	247.705	176.37	1.43899	0.245584	5.85946	4.64e-09	8.42e-08	HSD17B14	hydroxysteroid 17-beta dehydrogenase 14 [Source:HGNC Symbol;Acc:HGNC:23238]	19	51171
443	ENSG00000087086	20410	31988.5	29567	30868.5	56596	78277.1	64782.7	48680	1.11118	0.130516	8.51376	1.68e-17	7.58e-16	FTL	ferritin light chain [Source:HGNC Symbol;Acc:HGNC:3999]	19	2512
444	ENSG00000087087	18909	4434.55	3932.33	4183.64	2889.3	3523.02	3015.59	3663.07	-0.412599	0.117956	-3.49792	0.000468907	0.00282818	SRRT	serrate, RNA effector molecule [Source:HGNC Symbol;Acc:HGNC:24101]	7	51593
445	ENSG00000087116	19714	7617.04	7629.16	7777.12	3756.68	4246.06	3651.44	5779.58	-0.982075	0.102612	-9.57074	1.06e-21	6.54e-20	ADAMTS2	ADAM metallopeptidase with thrombospondin type 1 motif 2 [Source:HGNC Symbol;Acc:HGNC:218]	5	9509
446	ENSG00000087245	20315	21457.3	20154.5	20886.5	25784.4	32098.7	27602.6	24664	0.451881	0.112013	4.0342	5.48e-05	0.00043637	MMP2	matrix metallopeptidase 2 [Source:HGNC Symbol;Acc:HGNC:7166]	16	4313
447	ENSG00000087263	17823	2763.86	2876.37	2696.85	2265.81	2258.42	2187.33	2508.11	-0.312832	0.0972241	-3.21764	0.0012925	0.00674285	OGFOD1	2-oxoglutarate and iron dependent oxygenase domain containing 1 [Source:HGNC Symbol;Acc:HGNC:25585]	16	55239
448	ENSG00000087301	10742	207.409	192.771	229.118	135.712	92.1611	112.794	161.661	-0.885725	0.22713	-3.89964	9.63e-05	0.00071665	TXNDC16	thioredoxin domain containing 16 [Source:HGNC Symbol;Acc:HGNC:19965]	14	57544
449	ENSG00000087338	14597	946.659	943.912	933.334	744.452	445.604	692.248	784.368	-0.585881	0.185516	-3.15812	0.00158789	0.0080172	GMCL1	germ cell-less 1, spermatogenesis associated [Source:HGNC Symbol;Acc:HGNC:23843]	2	64395
450	ENSG00000087502	17759	2703.92	2958.98	3043.01	2193.04	1657	2490.32	2507.71	-0.457799	0.15356	-2.98124	0.00287086	0.0131916	ERGIC2	ERGIC and golgi 2 [Source:HGNC Symbol;Acc:HGNC:30208]	12	51290
451	ENSG00000087586	17481	2428.01	2459.49	2483.6	759.203	666.98	664.602	1576.98	-1.81753	0.112765	-16.1178	1.91e-58	5.66e-56	AURKA	aurora kinase A [Source:HGNC Symbol;Acc:HGNC:11393]	20	6790
452	ENSG00000087589	15310	1176.9	1039.82	1172.37	759.203	802.847	801.725	958.812	-0.519823	0.120583	-4.31092	1.63e-05	0.000147452	CASS4	Cas scaffold protein family member 4 [Source:HGNC Symbol;Acc:HGNC:15878]	20	57091
453	ENSG00000088205	18777	4138.66	4074.78	3795.82	2706.38	2324.93	2606.44	3274.5	-0.653086	0.108589	-6.0143	1.81e-09	3.49e-08	DDX18	DEAD-box helicase 18 [Source:HGNC Symbol;Acc:HGNC:2741]	2	8886
454	ENSG00000088247	19502	6395.42	6320.6	6884.45	4658.48	5164.82	4861.22	5714.17	-0.416532	0.0991131	-4.2026	2.64e-05	0.000228966	KHSRP	KH-type splicing regulatory protein [Source:HGNC Symbol;Acc:HGNC:6316]	19	8570
455	ENSG00000088280	13020	559.433	510.89	516.756	823.126	851.303	760.809	670.386	0.618092	0.129217	4.78335	1.72e-06	1.96e-05	ASAP3	ArfGAP with SH3 domain, ankyrin repeat and PH domain 3 [Source:HGNC Symbol;Acc:HGNC:14987]	1	55616
456	ENSG00000088298	14074	792.53	641.936	621.892	902.783	1033.72	864.757	809.604	0.446239	0.148788	2.99917	0.00270716	0.0125288	EDEM2	ER degradation enhancing alpha-mannosidase like protein 2 [Source:HGNC Symbol;Acc:HGNC:15877]	20	55741
457	ENSG00000088298	14074	792.53	641.936	621.892	902.783	1033.72	864.757	809.604	0.446239	0.148788	2.99917	0.00270716	0.0125288	EDEM2	ER degradation enhancing alpha-mannosidase like protein 2 [Source:HGNC Symbol;Acc:HGNC:15877]	20	111089941
458	ENSG00000088325	19529	6523.86	6544.71	6789.24	1516.44	1489.78	1439.79	4050.64	-2.15893	0.0942951	-22.8955	5.15e-116	1.55e-112	TPX2	TPX2 microtubule nucleation factor [Source:HGNC Symbol;Acc:HGNC:1249]	20	22974
459	ENSG00000088367	15599	1296.78	1296.22	1295.36	2579.52	3090.72	2384.16	1990.46	1.05091	0.127688	8.2303	1.87e-16	7.82e-15	EPB41L1	erythrocyte membrane protein band 4.1 like 1 [Source:HGNC Symbol;Acc:HGNC:3378]	20	2036
460	ENSG00000088538	3945	7.61133	16.1434	15.8697	31.4696	59.8572	30.9632	26.9857	1.62991	0.538678	3.02576	0.0024801	0.0116848	DOCK3	dedicator of cytokinesis 3 [Source:HGNC Symbol;Acc:HGNC:2989]	3	1795
461	ENSG00000088543	11134	254.028	179.476	245.98	403.204	517.812	475.506	346.001	1.03967	0.19253	5.40004	6.66e-08	9.88e-07	C3orf18	chromosome 3 open reading frame 18 [Source:HGNC Symbol;Acc:HGNC:24837]	3	51161
462	ENSG00000088854	16503	1712.55	1946.7	1817.08	2586.4	2313.53	2326.66	2117.15	0.400162	0.111881	3.57669	0.000347967	0.00219564	DNAAF9	dynein axonemal assembly factor 9 [Source:HGNC Symbol;Acc:HGNC:17721]	20	25943
463	ENSG00000088882	9280	90.3845	114.903	96.2098	11.8011	19.0023	25.434	59.6224	-2.4314	0.376415	-6.45935	1.05e-10	2.41e-09	CPXM1	carboxypeptidase X, M14 family member 1 [Source:HGNC Symbol;Acc:HGNC:15771]	20	56265
464	ENSG00000088899	10129	146.518	132.945	161.672	383.535	470.307	372.664	277.94	1.47656	0.187234	7.8862	3.12e-15	1.17e-13	LZTS3	leucine zipper tumor suppressor family member 3 [Source:HGNC Symbol;Acc:HGNC:30139]	20	9762
465	ENSG00000089006	18433	3511.68	3436.64	3117.4	2719.17	2559.61	2515.76	2976.71	-0.368889	0.104543	-3.52858	0.000417798	0.00255754	SNX5	sorting nexin 5 [Source:HGNC Symbol;Acc:HGNC:14969]	20	27131
466	ENSG00000089060	12149	404.352	366.549	341.198	561.535	557.717	527.48	459.805	0.566368	0.144562	3.91783	8.93e-05	0.00066966	SLC8B1	solute carrier family 8 member B1 [Source:HGNC Symbol;Acc:HGNC:26175]	12	80024
467	ENSG00000089094	14601	948.562	976.199	860.929	648.076	747.74	711.047	815.425	-0.403034	0.129014	-3.12395	0.00178438	0.00884832	KDM2B	lysine demethylase 2B [Source:HGNC Symbol;Acc:HGNC:13610]	12	84678
468	ENSG00000089280	19949	9834.79	11831.2	13525.9	5615.35	5629.43	5981.42	8736.35	-1.03066	0.130486	-7.8986	2.82e-15	1.06e-13	FUS	FUS RNA binding protein [Source:HGNC Symbol;Acc:HGNC:4010]	16	2521
469	ENSG00000089289	15048	1083.66	922.071	1113.85	1343.36	1493.58	1382.28	1223.13	0.435871	0.126177	3.45445	0.000551423	0.00325303	IGBP1	immunoglobulin binding protein 1 [Source:HGNC Symbol;Acc:HGNC:5461]	X	3476
470	ENSG00000089327	17226	2231.07	2091.99	2300.11	2606.07	3986.68	2840.87	2676.13	0.510482	0.160692	3.17678	0.00148918	0.00759324	FXYD5	FXYD domain containing ion transport regulator 5 [Source:HGNC Symbol;Acc:HGNC:4029]	19	53827
471	ENSG00000089597	20266	18288.1	18215.4	17619.3	14380.6	15519.2	14518.4	16423.5	-0.285069	0.0897768	-3.1753	0.00149679	0.00762558	GANAB	glucosidase II alpha subunit [Source:HGNC Symbol;Acc:HGNC:4138]	11	23193
472	ENSG00000089685	17664	2603.07	2426.25	2514.35	354.033	562.468	379.299	1473.25	-2.54017	0.170994	-14.8553	6.43e-50	1.47e-47	BIRC5	baculoviral IAP repeat containing 5 [Source:HGNC Symbol;Acc:HGNC:593]	17	332
473	ENSG00000089902	17290	2283.4	2160.36	2052.14	1424.98	1479.33	1338.05	1789.71	-0.614403	0.109206	-5.6261	1.84e-08	2.99e-07	RCOR1	REST corepressor 1 [Source:HGNC Symbol;Acc:HGNC:17441]	14	23186
474	ENSG00000090013	12212	413.866	310.522	327.312	641.192	885.507	812.783	565.197	1.15331	0.178957	6.44462	1.16e-10	2.63e-09	BLVRB	biliverdin reductase B [Source:HGNC Symbol;Acc:HGNC:1063]	19	645
475	ENSG00000090060	19873	8937.6	8902.59	8440.67	7180.96	5255.08	7224.37	7656.88	-0.418828	0.137196	-3.05277	0.00226737	0.0108124	PAPOLA	poly(A) polymerase alpha [Source:HGNC Symbol;Acc:HGNC:14981]	14	10914
476	ENSG00000090238	10679	200.749	165.232	129.933	300.928	460.805	325.113	263.793	1.13213	0.234602	4.82576	1.39e-06	1.62e-05	YPEL3	yippee like 3 [Source:HGNC Symbol;Acc:HGNC:18327]	16	83719
477	ENSG00000090263	12680	495.688	471.956	593.128	707.082	784.795	723.211	629.31	0.505654	0.145027	3.48662	0.000489162	0.00293465	MRPS33	mitochondrial ribosomal protein S33 [Source:HGNC Symbol;Acc:HGNC:16634]	7	51650
478	ENSG00000090487	17040	2081.7	2209.74	2340.77	2663.11	3219.94	2667.26	2530.42	0.366726	0.121747	3.01219	0.0025937	0.0120773	SPG21	SPG21 abhydrolase domain containing, maspardin [Source:HGNC Symbol;Acc:HGNC:20373]	15	51324
479	ENSG00000090520	17379	2353.8	2501.27	2473.68	1277.47	1366.26	1294.92	1877.9	-0.895711	0.102973	-8.69854	3.36e-18	1.61e-16	DNAJB11	DnaJ heat shock protein family (Hsp40) member B11 [Source:HGNC Symbol;Acc:HGNC:14889]	3	51726
480	ENSG00000090530	19524	6486.76	6264.58	5974.93	2920.77	3062.22	2825.39	4589.11	-1.08799	0.0971466	-11.1995	4.1e-29	3.74e-27	P3H2	prolyl 3-hydroxylase 2 [Source:HGNC Symbol;Acc:HGNC:19317]	3	55214
481	ENSG00000090565	12408	449.068	163.333	294.58	452.375	625.175	775.185	459.953	1.03013	0.300359	3.42967	0.000604309	0.0035152	RAB11FIP3	RAB11 family interacting protein 3 [Source:HGNC Symbol;Acc:HGNC:17224]	16	9727
482	ENSG00000090581	14428	893.38	943.912	938.293	1408.26	1663.65	1429.83	1212.89	0.698005	0.121918	5.7252	1.03e-08	1.76e-07	GNPTG	N-acetylglucosamine-1-phosphate transferase subunit gamma [Source:HGNC Symbol;Acc:HGNC:23026]	16	84572
483	ENSG00000090615	19678	7380.13	7106.88	7169.12	6238.84	5707.34	5498.17	6516.75	-0.311946	0.0980496	-3.18151	0.00146508	0.00749575	GOLGA3	golgin A3 [Source:HGNC Symbol;Acc:HGNC:4426]	12	2802
484	ENSG00000090661	8335	51.3765	24.6899	53.5601	102.276	140.617	118.324	81.8072	1.48017	0.342469	4.32206	1.55e-05	0.00014105	CERS4	ceramide synthase 4 [Source:HGNC Symbol;Acc:HGNC:23747]	19	79603
485	ENSG00000090674	14661	963.785	589.708	743.89	965.722	1309.26	1129.05	950.235	0.567329	0.190206	2.98271	0.00285709	0.0131417	MCOLN1	mucolipin TRP cation channel 1 [Source:HGNC Symbol;Acc:HGNC:13356]	19	57192
486	ENSG00000090776	14116	801.092	821.412	988.878	1124.05	1430.87	1260.64	1071.16	0.547416	0.145741	3.75608	0.000172599	0.00119116	EFNB1	ephrin B1 [Source:HGNC Symbol;Acc:HGNC:3226]	X	1947
487	ENSG00000090861	19080	4824.63	4424.23	4412.76	5761.88	6779.07	6052.19	5375.79	0.444682	0.108424	4.10131	4.11e-05	0.000338874	AARS1	alanyl-tRNA synthetase 1 [Source:HGNC Symbol;Acc:HGNC:20]	16	16
488	ENSG00000090889	16559	1745.85	1984.68	1734.75	341.248	331.59	302.997	1073.52	-2.48465	0.129299	-19.2163	2.7e-82	2.12e-79	KIF4A	kinesin family member 4A [Source:HGNC Symbol;Acc:HGNC:13339]	X	24137
489	ENSG00000090905	19122	4932.14	5165.88	4979.1	4109.73	3338.7	3769.77	4382.55	-0.42659	0.112106	-3.80523	0.00014167	0.00100068	TNRC6A	trinucleotide repeat containing adaptor 6A [Source:HGNC Symbol;Acc:HGNC:11969]	16	27327
490	ENSG00000090975	12399	447.166	441.569	394.758	707.082	713.536	724.317	571.404	0.740496	0.132643	5.58262	2.37e-08	3.78e-07	PITPNM2	phosphatidylinositol transfer protein membrane associated 2 [Source:HGNC Symbol;Acc:HGNC:21044]	12	57605
491	ENSG00000091127	15546	1272.99	1210.75	1371.73	876.231	688.833	759.703	1030.04	-0.729805	0.135771	-5.37528	7.65e-08	1.12e-06	PUS7	pseudouridine synthase 7 [Source:HGNC Symbol;Acc:HGNC:26033]	7	54517
492	ENSG00000091136	20346	23621.8	25093.4	23314.5	17495.1	18911.1	17697.7	21022.3	-0.412848	0.0924262	-4.46678	7.94e-06	7.75e-05	LAMB1	laminin subunit beta 1 [Source:HGNC Symbol;Acc:HGNC:6486]	7	3912
493	ENSG00000091140	18787	4152.93	4191.58	3745.24	3247.27	3123.98	3278.78	3623.29	-0.325296	0.100854	-3.22541	0.00125793	0.00659297	DLD	dihydrolipoamide dehydrogenase [Source:HGNC Symbol;Acc:HGNC:2898]	7	1738
494	ENSG00000091409	19600	6904.43	7443.04	6734.68	12608.5	9800.43	12133.1	9270.7	0.712276	0.123117	5.78537	7.24e-09	1.27e-07	ITGA6	integrin subunit alpha 6 [Source:HGNC Symbol;Acc:HGNC:6142]	2	3655
495	ENSG00000091428	10542	185.526	121.55	117.039	46.2209	70.3085	79.6196	103.377	-1.11522	0.311054	-3.58528	0.000336716	0.0021381	RAPGEF4	Rap guanine nucleotide exchange factor 4 [Source:HGNC Symbol;Acc:HGNC:16626]	2	11069
496	ENSG00000091483	17472	2423.26	2234.43	2136.45	1866.54	1786.22	1733.94	2030.14	-0.334823	0.107783	-3.10645	0.00189346	0.00929725	FH	fumarate hydratase [Source:HGNC Symbol;Acc:HGNC:3700]	1	2271
497	ENSG00000091490	15638	1312.95	1378.83	1314.21	2434.96	2588.11	2458.25	1914.55	0.90118	0.10178	8.85419	8.43e-19	4.27e-17	SEL1L3	SEL1L family member 3 [Source:HGNC Symbol;Acc:HGNC:29108]	4	23231
498	ENSG00000091622	11987	377.712	410.231	468.155	796.573	965.316	754.174	628.694	1.00309	0.15762	6.36397	1.97e-10	4.36e-09	PITPNM3	PITPNM family member 3 [Source:HGNC Symbol;Acc:HGNC:21043]	17	83394
499	ENSG00000091640	15466	1242.55	1305.71	1431.24	1595.11	2041.8	1726.2	1557.1	0.430758	0.133517	3.22623	0.00125432	0.00657597	SPAG7	sperm associated antigen 7 [Source:HGNC Symbol;Acc:HGNC:11216]	17	9552
500	ENSG00000091651	14886	1032.29	977.148	929.367	216.353	264.132	211.213	605.083	-2.08531	0.149128	-13.9833	1.97e-44	3.66e-42	ORC6	origin recognition complex subunit 6 [Source:HGNC Symbol;Acc:HGNC:17151]	16	23594
501	ENSG00000091656	16451	1683.06	1657.07	1618.7	1366.96	991.919	1058.28	1396	-0.537098	0.143483	-3.74329	0.000181627	0.00124631	ZFHX4	zinc finger homeobox 4 [Source:HGNC Symbol;Acc:HGNC:30939]	8	79776
502	ENSG00000091986	20263	18177.8	19301.8	19144.8	23657.2	22928.2	22886.2	21016	0.295009	0.0873367	3.37784	0.000730573	0.0041186	CCDC80	coiled-coil domain containing 80 [Source:HGNC Symbol;Acc:HGNC:30649]	3	151887
503	ENSG00000092140	16614	1778.2	1873.58	1808.15	860.496	410.449	963.176	1282.34	-1.28996	0.239174	-5.39342	6.91e-08	1.02e-06	G2E3	G2/M-phase specific E3 ubiquitin protein ligase [Source:HGNC Symbol;Acc:HGNC:20338]	14	55632
504	ENSG00000092201	19439	6145.2	6086.05	6198.09	4779.44	4572.9	4247.48	5338.19	-0.438286	0.0966315	-4.53565	5.74e-06	5.85e-05	SUPT16H	SPT16 homolog, facilitates chromatin remodeling subunit [Source:HGNC Symbol;Acc:HGNC:11465]	14	11198
505	ENSG00000092208	10808	214.069	232.654	184.485	108.177	113.064	110.583	160.505	-0.927997	0.211027	-4.39754	1.09e-05	0.000102924	GEMIN2	gem nuclear organelle associated protein 2 [Source:HGNC Symbol;Acc:HGNC:10884]	14	8487
506	ENSG00000092421	15580	1291.07	1470.95	1398.51	2381.85	2299.28	2291.27	1855.49	0.744933	0.107435	6.9338	4.1e-12	1.12e-10	SEMA6A	semaphorin 6A [Source:HGNC Symbol;Acc:HGNC:10738]	5	57556
507	ENSG00000092445	14796	1002.79	848.002	778.605	1141.76	1564.84	1239.63	1095.94	0.585876	0.160392	3.65278	0.000259413	0.00169805	TYRO3	TYRO3 protein tyrosine kinase [Source:HGNC Symbol;Acc:HGNC:12446]	15	7301
508	ENSG00000092470	14302	854.372	851.8	844.067	179.967	186.222	160.345	512.795	-2.27409	0.144799	-15.7052	1.39e-55	3.75e-53	WDR76	WD repeat domain 76 [Source:HGNC Symbol;Acc:HGNC:25773]	15	79968
509	ENSG00000092621	18860	4327.04	4200.12	4180.66	5431.45	6976.69	5787.9	5150.64	0.517982	0.12071	4.29113	1.78e-05	0.000159787	PHGDH	phosphoglycerate dehydrogenase [Source:HGNC Symbol;Acc:HGNC:8923]	1	26227
510	ENSG00000092853	16490	1704.94	1718.79	1494.72	238.972	157.719	151.498	911.107	-3.16388	0.179806	-17.5961	2.64e-69	1.13e-66	CLSPN	claspin [Source:HGNC Symbol;Acc:HGNC:19715]	1	63967
511	ENSG00000092964	18411	3475.52	3728.17	3400.07	5526.84	5292.14	5189.65	4435.4	0.594282	0.0971388	6.11786	9.48e-10	1.91e-08	DPYSL2	dihydropyrimidinase like 2 [Source:HGNC Symbol;Acc:HGNC:3014]	8	1808
512	ENSG00000092978	14156	810.607	861.296	926.391	677.579	541.565	645.803	743.874	-0.478797	0.141427	-3.38547	0.000710573	0.00402851	GPATCH2	G-patch domain containing 2 [Source:HGNC Symbol;Acc:HGNC:25499]	1	55105
513	ENSG00000093000	18901	4415.52	4641.69	4517.89	3296.44	2876	2839.76	3764.55	-0.590912	0.106357	-5.55592	2.76e-08	4.35e-07	NUP50	nucleoporin 50 [Source:HGNC Symbol;Acc:HGNC:8065]	22	10762
514	ENSG00000093009	13219	600.344	640.037	532.625	95.3921	118.764	92.8895	346.675	-2.52709	0.182854	-13.8202	1.92e-43	3.37e-41	CDC45	cell division cycle 45 [Source:HGNC Symbol;Acc:HGNC:1739]	22	8318
515	ENSG00000093010	18005	2960.81	2481.33	2728.59	3791.1	5035.61	4377.97	3562.57	0.692562	0.134767	5.13897	2.76e-07	3.67e-06	COMT	catechol-O-methyltransferase [Source:HGNC Symbol;Acc:HGNC:2228]	22	1312
516	ENSG00000094804	15929	1432.83	1613.39	1553.24	219.304	257.481	258.764	889.168	-2.6452	0.136138	-19.4303	4.28e-84	3.86e-81	CDC6	cell division cycle 6 [Source:HGNC Symbol;Acc:HGNC:1744]	17	990
517	ENSG00000094880	15965	1453.76	1508.93	1498.69	1060.13	987.169	1043.9	1258.76	-0.529477	0.107927	-4.90587	9.3e-07	1.11e-05	CDC23	cell division cycle 23 [Source:HGNC Symbol;Acc:HGNC:1724]	5	8697
518	ENSG00000094916	19750	7931	8405.95	7563.87	5836.62	4494.04	4788.23	6503.29	-0.660698	0.125098	-5.28146	1.28e-07	1.8e-06	CBX5	chromobox 5 [Source:HGNC Symbol;Acc:HGNC:1555]	12	23468
519	ENSG00000094975	19229	5284.17	5492.54	5087.22	3949.43	2531.1	3706.73	4341.87	-0.639142	0.159621	-4.00412	6.22e-05	0.000485612	SUCO	SUN domain containing ossification factor [Source:HGNC Symbol;Acc:HGNC:1240]	1	51430
520	ENSG00000095002	15784	1371.94	1414.92	1318.17	714.949	561.518	693.354	1012.48	-1.06	0.13501	-7.85129	4.12e-15	1.52e-13	MSH2	mutS homolog 2 [Source:HGNC Symbol;Acc:HGNC:7325]	2	4436
521	ENSG00000095066	11489	301.599	332.363	300.532	540.883	609.973	536.326	436.946	0.852694	0.147845	5.76747	8.05e-09	1.4e-07	HOOK2	hook microtubule tethering protein 2 [Source:HGNC Symbol;Acc:HGNC:19885]	19	29911
522	ENSG00000095139	20261	18153	18193.6	17572.7	15012	14655.5	14591.4	16363	-0.284832	0.0854299	-3.3341	0.000855766	0.00471822	ARCN1	archain 1 [Source:HGNC Symbol;Acc:HGNC:649]	11	372
523	ENSG00000095303	19768	8078.47	7713.68	7986.4	4081.21	4346.77	4162.33	6061.48	-0.917302	0.0914576	-10.0298	1.13e-23	7.65e-22	PTGS1	prostaglandin-endoperoxide synthase 1 [Source:HGNC Symbol;Acc:HGNC:9604]	9	5742
524	ENSG00000095319	18419	3485.04	3710.13	3480.41	2371.03	2495.95	2302.33	2974.15	-0.574258	0.0992132	-5.78812	7.12e-09	1.25e-07	NUP188	nucleoporin 188 [Source:HGNC Symbol;Acc:HGNC:17859]	9	23511
525	ENSG00000095321	15644	1315.81	1263.93	1183.28	1779.01	2182.41	1819.09	1590.59	0.619477	0.126491	4.89742	9.71e-07	1.16e-05	CRAT	carnitine O-acetyltransferase [Source:HGNC Symbol;Acc:HGNC:2342]	9	1384
526	ENSG00000095380	16912	1980.85	1851.74	2045.2	1227.31	1491.68	1455.27	1675.34	-0.49381	0.122485	-4.03159	5.54e-05	0.000440284	NANS	N-acetylneuraminate synthase [Source:HGNC Symbol;Acc:HGNC:19237]	9	54187
527	ENSG00000095383	18696	3975.02	3575.28	3864.26	6253.59	7386.19	6464.67	5253.17	0.816713	0.110683	7.37883	1.6e-13	5.05e-12	TBC1D2	TBC1 domain family member 2 [Source:HGNC Symbol;Acc:HGNC:18026]	9	55357
528	ENSG00000095397	8529	58.0364	57.9262	51.5764	126.862	151.068	142.652	98.0201	1.32742	0.257224	5.16055	2.46e-07	3.3e-06	WHRN	whirlin [Source:HGNC Symbol;Acc:HGNC:16361]	9	25861
529	ENSG00000095485	12540	471.902	531.781	536.593	335.348	390.497	345.018	435.19	-0.523734	0.150663	-3.4762	0.000508569	0.00303794	CWF19L1	CWF19 like cell cycle control factor 1 [Source:HGNC Symbol;Acc:HGNC:25613]	10	55280
530	ENSG00000095539	9797	121.781	113.953	121.998	244.873	214.726	207.896	170.871	0.900537	0.201532	4.46846	7.88e-06	7.7e-05	SEMA4G	semaphorin 4G [Source:HGNC Symbol;Acc:HGNC:10735]	10	57715
531	ENSG00000095739	11034	241.66	192.771	223.167	474.01	637.527	542.961	385.349	1.33149	0.179217	7.42945	1.09e-13	3.54e-12	BAMBI	BMP and activin membrane bound inhibitor [Source:HGNC Symbol;Acc:HGNC:30251]	10	25805
532	ENSG00000095752	14764	992.327	1040.77	1043.43	278.309	298.336	345.018	666.365	-1.74061	0.139217	-12.5029	7.2e-36	9.28e-34	IL11	interleukin 11 [Source:HGNC Symbol;Acc:HGNC:5966]	19	3589
533	ENSG00000096060	15467	1242.55	1143.33	1051.36	572.353	577.67	644.697	871.994	-0.938278	0.130828	-7.17186	7.4e-13	2.19e-11	FKBP5	FKBP prolyl isomerase 5 [Source:HGNC Symbol;Acc:HGNC:3721]	6	2289
534	ENSG00000096092	12894	535.647	458.662	503.862	624.474	728.738	803.937	609.22	0.525378	0.151096	3.47711	0.000506852	0.00302969	TMEM14A	transmembrane protein 14A [Source:HGNC Symbol;Acc:HGNC:21076]	6	28978
535	ENSG00000096384	20458	45981	46401.7	44522.3	35565.5	37556.1	34682.1	40784.8	-0.344757	0.088706	-3.88651	0.000101695	0.000750029	HSP90AB1	heat shock protein 90 alpha family class B member 1 [Source:HGNC Symbol;Acc:HGNC:5258]	6	3326
536	ENSG00000096433	17786	2724.86	2504.12	2729.58	3581.63	3698.8	3572.93	3135.32	0.447639	0.098133	4.56155	5.08e-06	5.23e-05	ITPR3	inositol 1,4,5-trisphosphate receptor type 3 [Source:HGNC Symbol;Acc:HGNC:6182]	6	3710
537	ENSG00000096746	19335	5708.5	6508.63	6889.41	4490.31	3585.73	4747.32	5321.65	-0.575432	0.13589	-4.23453	2.29e-05	0.000201054	HNRNPH3	heterogeneous nuclear ribonucleoprotein H3 [Source:HGNC Symbol;Acc:HGNC:5043]	10	3189
538	ENSG00000097021	16849	1939.94	1793.81	1875.59	2304.16	3137.28	2886.21	2322.83	0.570074	0.135814	4.19747	2.7e-05	0.00023399	ACOT7	acyl-CoA thioesterase 7 [Source:HGNC Symbol;Acc:HGNC:24157]	1	11332
539	ENSG00000097046	12585	477.611	435.871	417.57	130.795	70.3085	129.382	276.923	-2.01336	0.23474	-8.57695	9.74e-18	4.53e-16	CDC7	cell division cycle 7 [Source:HGNC Symbol;Acc:HGNC:1745]	1	8317
540	ENSG00000099194	20039	11302.8	11754.3	11815	9035.7	8723	8549.15	10196.7	-0.406545	0.088732	-4.58172	4.61e-06	4.78e-05	SCD	stearoyl-CoA desaturase [Source:HGNC Symbol;Acc:HGNC:10571]	10	6319
541	ENSG00000099204	16033	1480.4	1391.18	1352.89	2657.21	2429.44	2367.58	1946.45	0.819343	0.109162	7.50575	6.11e-14	2.04e-12	ABLIM1	actin binding LIM protein 1 [Source:HGNC Symbol;Acc:HGNC:78]	10	3983
542	ENSG00000099219	12696	500.445	558.371	515.764	996.208	982.418	981.975	755.863	0.910879	0.122456	7.43839	1.02e-13	3.34e-12	ERMP1	endoplasmic reticulum metallopeptidase 1 [Source:HGNC Symbol;Acc:HGNC:23703]	9	79956
543	ENSG00000099250	20133	13387.4	13190.1	12738.4	10883.6	8918.72	10150.4	11544.7	-0.392463	0.108138	-3.62927	0.000284221	0.00184172	NRP1	neuropilin 1 [Source:HGNC Symbol;Acc:HGNC:8004]	10	8829
544	ENSG00000099290	18058	3021.7	3154.6	2879.35	4263.14	4450.34	4126.95	3649.35	0.503851	0.0986706	5.10639	3.28e-07	4.3e-06	WASHC2A	WASH complex subunit 2A [Source:HGNC Symbol;Acc:HGNC:23416]	10	387680
545	ENSG00000099308	11552	309.21	226.007	230.11	452.375	409.499	347.23	329.072	0.660321	0.19339	3.41445	0.000639112	0.00367957	MAST3	microtubule associated serine/threonine kinase 3 [Source:HGNC Symbol;Acc:HGNC:19036]	19	23031
546	ENSG00000099326	12361	441.457	395.038	466.171	566.452	606.173	631.427	517.786	0.469683	0.142201	3.30296	0.000956713	0.0051798	MZF1	myeloid zinc finger 1 [Source:HGNC Symbol;Acc:HGNC:13108]	19	7593
547	ENSG00000099365	10832	215.971	284.883	233.086	406.154	487.409	410.262	339.627	0.829376	0.178781	4.63906	3.5e-06	3.73e-05	STX1B	syntaxin 1B [Source:HGNC Symbol;Acc:HGNC:18539]	16	112755
548	ENSG00000099377	10076	142.712	73.12	138.859	207.502	254.631	199.049	169.312	0.899751	0.274248	3.28079	0.00103517	0.00555506	HSD3B7	hydroxy-delta-5-steroid dehydrogenase, 3 beta- and steroid delta-isomerase 7 [Source:HGNC Symbol;Acc:HGNC:18324]	16	80270
549	ENSG00000099783	19836	8555.13	8644.3	8588.46	5338.02	6322.06	5718.23	7194.37	-0.569356	0.103095	-5.52262	3.34e-08	5.18e-07	HNRNPM	heterogeneous nuclear ribonucleoprotein M [Source:HGNC Symbol;Acc:HGNC:5046]	19	4670
550	ENSG00000099785	12483	460.485	325.716	413.603	689.38	848.452	659.073	566.118	0.873288	0.176385	4.95104	7.38e-07	8.99e-06	MARCHF2	membrane associated ring-CH-type finger 2 [Source:HGNC Symbol;Acc:HGNC:28038]	19	51257
551	ENSG00000099795	14460	904.797	780.579	806.377	1024.73	1670.3	1241.84	1071.44	0.660113	0.179043	3.6869	0.000227001	0.00151558	NDUFB7	NADH:ubiquinone oxidoreductase subunit B7 [Source:HGNC Symbol;Acc:HGNC:7702]	19	4713
552	ENSG00000099804	15517	1260.63	1150.93	1168.4	1431.87	1912.58	1628.88	1425.55	0.474403	0.137265	3.45611	0.000548029	0.00323721	CDC34	cell division cycle 34, ubiqiutin conjugating enzyme [Source:HGNC Symbol;Acc:HGNC:1734]	19	997
553	ENSG00000099810	16469	1692.57	1774.82	1631.6	942.12	615.674	1239.63	1316.07	-0.866982	0.206917	-4.19	2.79e-05	0.000240853	MTAP	methylthioadenosine phosphorylase [Source:HGNC Symbol;Acc:HGNC:7413]	9	4507
554	ENSG00000099814	17765	2708.68	2430.05	2590.72	3257.1	3896.42	3111.8	2999.13	0.409549	0.122964	3.33064	0.000866455	0.00476695	CEP170B	centrosomal protein 170B [Source:HGNC Symbol;Acc:HGNC:20362]	14	283638
555	ENSG00000099864	10970	233.097	236.453	281.686	403.204	590.971	531.903	379.552	1.02285	0.190171	5.37859	7.51e-08	1.1e-06	PALM	paralemmin [Source:HGNC Symbol;Acc:HGNC:8594]	19	5064
556	ENSG00000099875	14352	867.691	790.075	839.108	1391.54	1906.88	1656.53	1241.97	0.98886	0.143505	6.89078	5.55e-12	1.49e-10	MKNK2	MAPK interacting serine/threonine kinase 2 [Source:HGNC Symbol;Acc:HGNC:7111]	19	2872
557	ENSG00000099889	10698	202.652	208.914	217.216	290.11	444.654	302.997	277.757	0.724062	0.209297	3.4595	0.000541173	0.00320301	ARVCF	ARVCF delta catenin family member [Source:HGNC Symbol;Acc:HGNC:728]	22	421
558	ENSG00000099901	18241	3238.62	2838.38	3454.63	1705.26	2119.71	1946.26	2550.47	-0.723759	0.129596	-5.58473	2.34e-08	3.74e-07	RANBP1	RAN binding protein 1 [Source:HGNC Symbol;Acc:HGNC:9847]	22	5902
559	ENSG00000099940	15867	1407.14	1458.6	1482.82	1958	2148.21	2337.72	1798.75	0.567174	0.114597	4.94931	7.45e-07	9.06e-06	SNAP29	synaptosome associated protein 29 [Source:HGNC Symbol;Acc:HGNC:11133]	22	9342
560	ENSG00000099942	18174	3163.46	3151.75	3062.84	2568.7	2490.25	2278	2785.84	-0.35389	0.101949	-3.47125	0.00051805	0.00308335	CRKL	CRK like proto-oncogene, adaptor protein [Source:HGNC Symbol;Acc:HGNC:2363]	22	1399
561	ENSG00000099957	1981	3.80566	0	5.95112	15.7348	37.0545	23.2224	14.2947	2.97114	0.845459	3.51423	0.000441027	0.00268426	P2RX6	purinergic receptor P2X 6 [Source:HGNC Symbol;Acc:HGNC:8538]	22	9127
562	ENSG00000100028	14890	1034.19	1067.36	884.733	721.833	714.486	818.312	873.486	-0.406226	0.135463	-2.9988	0.00271044	0.0125403	SNRPD3	small nuclear ribonucleoprotein D3 polypeptide [Source:HGNC Symbol;Acc:HGNC:11160]	22	6634
563	ENSG00000100083	15523	1262.53	1243.99	1405.46	1519.39	1848.92	1754.95	1505.87	0.389254	0.125509	3.10142	0.00192596	0.0094414	GGA1	golgi associated, gamma adaptin ear containing, ARF binding protein 1 [Source:HGNC Symbol;Acc:HGNC:17842]	22	26088
564	ENSG00000100099	14545	930.485	927.769	950.196	1369.91	1389.07	1366.8	1155.7	0.554978	0.106738	5.19944	2e-07	2.72e-06	HPS4	HPS4 biogenesis of lysosomal organelles complex 3 subunit 2 [Source:HGNC Symbol;Acc:HGNC:15844]	22	89781
565	ENSG00000100100	13072	569.898	599.204	603.047	934.253	1160.09	999.668	811.027	0.804315	0.135252	5.9468	2.73e-09	5.17e-08	PIK3IP1	phosphoinositide-3-kinase interacting protein 1 [Source:HGNC Symbol;Acc:HGNC:24942]	22	113791
566	ENSG00000100147	9779	120.83	102.558	104.145	58.022	57.0069	56.3972	83.1597	-0.933992	0.270506	-3.45275	0.000554901	0.00327245	CCDC134	coiled-coil domain containing 134 [Source:HGNC Symbol;Acc:HGNC:26185]	22	79879
567	ENSG00000100151	10921	226.437	290.581	274.743	373.701	444.654	390.357	333.412	0.610863	0.173722	3.51633	0.000437562	0.00266586	PICK1	protein interacting with PRKCA 1 [Source:HGNC Symbol;Acc:HGNC:9394]	22	9463
568	ENSG00000100154	14663	964.736	1124.34	1039.46	1392.53	1504.98	1366.8	1232.14	0.447034	0.119413	3.74359	0.000181407	0.00124528	TTC28	tetratricopeptide repeat domain 28 [Source:HGNC Symbol;Acc:HGNC:29179]	22	23331
569	ENSG00000100162	10680	200.749	219.36	242.012	48.1878	92.1611	72.9846	145.909	-1.63297	0.266562	-6.12604	9.01e-10	1.83e-08	CENPM	centromere protein M [Source:HGNC Symbol;Acc:HGNC:18352]	22	79019
570	ENSG00000100196	19086	4839.85	4830.66	4627	2855.86	3242.74	3171.51	3927.94	-0.625154	0.10164	-6.15068	7.72e-10	1.58e-08	KDELR3	KDEL endoplasmic reticulum protein retention receptor 3 [Source:HGNC Symbol;Acc:HGNC:6306]	22	11015
571	ENSG00000100206	7473	31.3967	19.9418	18.8452	0	2.85034	4.42331	12.9096	-3.2959	0.871792	-3.78061	0.000156447	0.00109138	DMC1	DNA meiotic recombinase 1 [Source:HGNC Symbol;Acc:HGNC:2927]	22	11144
572	ENSG00000100241	18514	3637.26	3364.47	3403.05	4613.24	5573.37	4695.34	4214.46	0.516417	0.114824	4.49745	6.88e-06	6.83e-05	SBF1	SET binding factor 1 [Source:HGNC Symbol;Acc:HGNC:10542]	22	6305
573	ENSG00000100243	20032	11165.8	9710.71	10890.6	14324.6	19161.9	15284.7	13423	0.618533	0.132608	4.66439	3.1e-06	3.33e-05	CYB5R3	cytochrome b5 reductase 3 [Source:HGNC Symbol;Acc:HGNC:2873]	22	1727
574	ENSG00000100246	10460	176.963	165.232	164.648	244.873	301.186	225.589	213.082	0.607728	0.19724	3.08115	0.002062	0.00999961	DNAL4	dynein axonemal light chain 4 [Source:HGNC Symbol;Acc:HGNC:2955]	22	10126
575	ENSG00000100263	12152	405.303	334.263	383.847	456.309	618.524	551.808	458.342	0.534193	0.169688	3.14808	0.00164344	0.00824748	RHBDD3	rhomboid domain containing 3 [Source:HGNC Symbol;Acc:HGNC:1308]	22	25807
576	ENSG00000100271	10325	164.595	124.399	130.925	296.011	399.998	312.949	238.146	1.26515	0.210129	6.02081	1.74e-09	3.37e-08	TTLL1	TTL family tubulin polyglutamylase complex subunit L1 [Source:HGNC Symbol;Acc:HGNC:1312]	22	25809
577	ENSG00000100284	15913	1425.22	1217.4	1362.81	1634.45	2343.93	1858.9	1640.45	0.543543	0.152628	3.56124	0.000369113	0.00231289	TOM1	target of myb1 membrane trafficking protein [Source:HGNC Symbol;Acc:HGNC:11982]	22	10043
578	ENSG00000100292	11628	320.627	314.321	265.817	430.74	652.729	545.173	421.568	0.854382	0.189285	4.51373	6.37e-06	6.39e-05	HMOX1	heme oxygenase 1 [Source:HGNC Symbol;Acc:HGNC:5013]	22	3162
579	ENSG00000100297	16638	1796.27	1680.81	1693.09	630.375	679.332	597.147	1179.51	-1.43833	0.11674	-12.3208	7e-35	8.7e-33	MCM5	minichromosome maintenance complex component 5 [Source:HGNC Symbol;Acc:HGNC:6948]	22	4174
580	ENSG00000100299	14405	884.817	772.033	881.758	1421.05	1725.41	1422.09	1184.53	0.848088	0.134343	6.31285	2.74e-10	5.98e-09	ARSA	arylsulfatase A [Source:HGNC Symbol;Acc:HGNC:713]	22	410
581	ENSG00000100300	17431	2392.81	2059.7	2039.25	2415.29	3797.61	3221.28	2654.32	0.539291	0.164446	3.27943	0.00104016	0.00557305	TSPO	translocator protein [Source:HGNC Symbol;Acc:HGNC:1158]	22	706
582	ENSG00000100307	8443	55.1821	73.12	43.6416	185.867	279.334	259.869	149.502	2.07462	0.273597	7.58275	3.38e-14	1.16e-12	CBX7	chromobox 7 [Source:HGNC Symbol;Acc:HGNC:1557]	22	23492
583	ENSG00000100321	12176	409.109	354.204	419.554	635.292	879.806	694.46	565.404	0.902074	0.168194	5.36329	8.17e-08	1.18e-06	SYNGR1	synaptogyrin 1 [Source:HGNC Symbol;Acc:HGNC:11498]	22	9145
584	ENSG00000100348	15287	1170.24	1048.37	1100.96	1357.12	1578.14	1472.96	1287.97	0.409269	0.119249	3.43205	0.000599042	0.00348716	TXN2	thioredoxin 2 [Source:HGNC Symbol;Acc:HGNC:17772]	22	25828
585	ENSG00000100412	16281	1599.33	1384.53	1473.89	1724.93	2145.36	1947.36	1712.57	0.384177	0.127286	3.01821	0.00254269	0.0118838	ACO2	aconitase 2 [Source:HGNC Symbol;Acc:HGNC:118]	22	50
586	ENSG00000100416	14835	1013.26	1126.24	964.082	752.319	703.085	653.544	868.754	-0.557052	0.130163	-4.27967	1.87e-05	0.000166829	TRMU	tRNA mitochondrial 2-thiouridylase [Source:HGNC Symbol;Acc:HGNC:25481]	22	55687
587	ENSG00000100426	16757	1878.1	1864.08	1804.18	1281.4	1080.28	1160.01	1511.34	-0.655351	0.115258	-5.68596	1.3e-08	2.17e-07	ZBED4	zinc finger BED-type containing 4 [Source:HGNC Symbol;Acc:HGNC:20721]	22	9889
588	ENSG00000100439	15212	1142.65	1127.19	1126.75	1603.96	2005.69	1764.9	1461.86	0.662198	0.123713	5.35271	8.66e-08	1.25e-06	ABHD4	abhydrolase domain containing 4, N-acyl phospholipase B [Source:HGNC Symbol;Acc:HGNC:20154]	14	63874
589	ENSG00000100479	10846	217.874	220.309	262.841	43.2706	17.1021	39.8098	133.535	-2.81359	0.311374	-9.03606	1.62e-19	8.64e-18	POLE2	DNA polymerase epsilon 2, accessory subunit [Source:HGNC Symbol;Acc:HGNC:9178]	14	5427
590	ENSG00000100483	11525	306.356	262.092	345.165	196.685	146.318	214.531	245.191	-0.714256	0.211182	-3.38218	0.000719121	0.00406293	VCPKMT	valosin containing protein lysine methyltransferase [Source:HGNC Symbol;Acc:HGNC:20352]	14	79609
591	ENSG00000100503	19267	5431.63	5713.8	5424.45	4889.58	3535.38	4139.11	4855.66	-0.399299	0.132342	-3.01718	0.00255142	0.0119119	NIN	ninein [Source:HGNC Symbol;Acc:HGNC:14906]	14	51199
592	ENSG00000100519	18233	3231.96	3698.73	3900.96	2840.13	2367.69	2683.84	3120.55	-0.45691	0.123287	-3.70606	0.000210512	0.00142074	PSMC6	proteasome 26S subunit, ATPase 6 [Source:HGNC Symbol;Acc:HGNC:9553]	14	5706
593	ENSG00000100522	17637	2576.43	2524.06	2750.41	1681.65	886.457	1664.27	2013.88	-0.891759	0.205478	-4.33992	1.43e-05	0.000130458	GNPNAT1	glucosamine-phosphate N-acetyltransferase 1 [Source:HGNC Symbol;Acc:HGNC:19980]	14	64841
594	ENSG00000100526	13090	572.753	584.96	694.297	177.016	147.268	115.006	381.883	-2.07278	0.192667	-10.7583	5.41e-27	4.28e-25	CDKN3	cyclin dependent kinase inhibitor 3 [Source:HGNC Symbol;Acc:HGNC:1791]	14	1033
595	ENSG00000100567	18042	3006.47	3162.2	3074.75	2506.75	2303.08	2565.52	2769.79	-0.325914	0.101409	-3.21385	0.0013097	0.00681483	PSMA3	proteasome 20S subunit alpha 3 [Source:HGNC Symbol;Acc:HGNC:9532]	14	5684
596	ENSG00000100568	16228	1572.69	1586.8	1520.51	1967.83	1904.98	1885.44	1739.71	0.299142	0.100792	2.96791	0.00299828	0.0136934	VTI1B	vesicle transport through interaction with t-SNAREs 1B [Source:HGNC Symbol;Acc:HGNC:17793]	14	10490
597	ENSG00000100575	12524	468.097	441.569	431.456	322.563	347.742	305.208	386.106	-0.458427	0.149117	-3.07428	0.00211012	0.0101864	TIMM9	translocase of inner mitochondrial membrane 9 [Source:HGNC Symbol;Acc:HGNC:11819]	14	26520
598	ENSG00000100578	15687	1335.79	1271.53	1223.95	978.507	596.672	753.068	1026.58	-0.718719	0.175022	-4.10646	4.02e-05	0.00033263	KIAA0586	KIAA0586 [Source:HGNC Symbol;Acc:HGNC:19960]	14	9786
599	ENSG00000100596	18988	4607.71	4573.32	4239.18	3559.99	3073.62	3165.98	3869.97	-0.453609	0.107433	-4.22227	2.42e-05	0.000210981	SPTLC2	serine palmitoyltransferase long chain base subunit 2 [Source:HGNC Symbol;Acc:HGNC:11278]	14	9517
600	ENSG00000100599	14616	951.416	877.439	790.507	1095.53	1345.36	1105.83	1027.68	0.437485	0.140302	3.11818	0.00181974	0.00898909	RIN3	Ras and Rab interactor 3 [Source:HGNC Symbol;Acc:HGNC:18751]	14	79890
601	ENSG00000100600	11792	345.364	327.615	355.084	591.038	646.078	578.348	473.921	0.820999	0.140632	5.83792	5.29e-09	9.52e-08	LGMN	legumain [Source:HGNC Symbol;Acc:HGNC:9472]	14	5641
602	ENSG00000100612	15772	1368.14	1326.6	1316.19	1803.6	2182.41	1942.94	1656.65	0.563955	0.117546	4.79773	1.6e-06	1.84e-05	DHRS7	dehydrogenase/reductase 7 [Source:HGNC Symbol;Acc:HGNC:21524]	14	51635
603	ENSG00000100625	14961	1057.97	1114.84	1000.78	667.745	553.917	690.036	847.549	-0.732134	0.136791	-5.35221	8.69e-08	1.25e-06	SIX4	SIX homeobox 4 [Source:HGNC Symbol;Acc:HGNC:10890]	14	51804
604	ENSG00000100629	13546	671.7	565.967	657.599	228.154	169.12	141.546	405.681	-1.81235	0.196115	-9.24125	2.44e-20	1.39e-18	CEP128	centrosomal protein 128 [Source:HGNC Symbol;Acc:HGNC:20359]	14	145508
605	ENSG00000100632	16906	1977.04	2101.49	2366.56	1562.66	1340.61	1694.13	1840.42	-0.487727	0.132754	-3.67392	0.000238853	0.00158532	ERH	ERH mRNA splicing and mitosis factor [Source:HGNC Symbol;Acc:HGNC:3447]	14	2079
606	ENSG00000100664	20048	11453.1	11893.9	11673.1	9496.92	8399.96	8966.05	10313.8	-0.382586	0.0955394	-4.00448	6.22e-05	0.000485386	EIF5	eukaryotic translation initiation factor 5 [Source:HGNC Symbol;Acc:HGNC:3299]	14	1983
607	ENSG00000100697	19010	4658.13	4792.68	4524.84	4018.27	2925.4	3360.61	4046.66	-0.439707	0.132055	-3.32974	0.000869278	0.00477812	DICER1	dicer 1, ribonuclease III [Source:HGNC Symbol;Acc:HGNC:17098]	14	23405
608	ENSG00000100711	13839	740.202	726.451	750.833	1123.07	1144.89	1131.26	936.118	0.616352	0.111884	5.50886	3.61e-08	5.54e-07	ZFYVE21	zinc finger FYVE-type containing 21 [Source:HGNC Symbol;Acc:HGNC:20760]	14	79038
609	ENSG00000100714	17587	2519.35	2602.88	2362.59	1966.85	1977.19	1732.83	2193.62	-0.398588	0.111046	-3.5894	0.000331436	0.00210755	MTHFD1	methylenetetrahydrofolate dehydrogenase, cyclohydrolase and formyltetrahydrofolate synthetase 1 [Source:HGNC Symbol;Acc:HGNC:7432]	14	4522
610	ENSG00000100749	13805	728.785	863.195	745.874	226.187	226.127	287.515	512.947	-1.66217	0.162576	-10.2239	1.55e-24	1.07e-22	VRK1	VRK serine/threonine kinase 1 [Source:HGNC Symbol;Acc:HGNC:12718]	14	7443
611	ENSG00000100764	17914	2864.71	3122.32	3458.59	2116.33	2541.56	2513.55	2769.51	-0.397405	0.125766	-3.15987	0.00157842	0.00797387	PSMC1	proteasome 26S subunit, ATPase 1 [Source:HGNC Symbol;Acc:HGNC:9547]	14	5700
612	ENSG00000100814	13990	773.501	803.37	818.279	580.22	590.971	557.337	687.28	-0.470152	0.122503	-3.83787	0.000124106	0.000894479	CCNB1IP1	cyclin B1 interacting protein 1 [Source:HGNC Symbol;Acc:HGNC:19437]	14	57820
613	ENSG00000100883	18895	4401.25	4858.2	4971.17	3696.69	3054.62	3701.2	4113.86	-0.445287	0.119325	-3.7317	0.000190188	0.00129618	SRP54	signal recognition particle 54 [Source:HGNC Symbol;Acc:HGNC:11301]	14	6729
614	ENSG00000100889	14734	982.813	885.036	983.919	2222.54	2636.57	2333.3	1674.03	1.33482	0.120704	11.0586	1.99e-28	1.74e-26	PCK2	phosphoenolpyruvate carboxykinase 2, mitochondrial [Source:HGNC Symbol;Acc:HGNC:8725]	14	5106
615	ENSG00000100897	13420	642.206	577.363	544.528	795.59	852.253	853.699	710.94	0.503594	0.131066	3.84229	0.000121893	0.000881306	DCAF11	DDB1 and CUL4 associated factor 11 [Source:HGNC Symbol;Acc:HGNC:20258]	14	80344
616	ENSG00000100934	20186	15232.2	15555.6	15493.7	9130.11	7160.06	8642.04	11868.9	-0.89248	0.116204	-7.6803	1.59e-14	5.58e-13	SEC23A	SEC23 homolog A, COPII coat complex component [Source:HGNC Symbol;Acc:HGNC:10701]	14	10484
617	ENSG00000100941	19336	5711.35	6166.77	5920.37	3903.21	3741.55	4217.63	4943.48	-0.585528	0.100414	-5.83115	5.5e-09	9.85e-08	PNN	pinin, desmosome associated protein [Source:HGNC Symbol;Acc:HGNC:9162]	14	5411
618	ENSG00000100983	16327	1622.16	1604.84	1666.31	1817.37	2437.99	2207.23	1892.65	0.401345	0.132787	3.02248	0.0025071	0.011772	GSS	glutathione synthetase [Source:HGNC Symbol;Acc:HGNC:4624]	20	2937
619	ENSG00000100994	19292	5520.12	5484.95	5282.61	7723.81	9536.3	8242.84	6965.1	0.646921	0.112103	5.77078	7.89e-09	1.37e-07	PYGB	glycogen phosphorylase B [Source:HGNC Symbol;Acc:HGNC:9723]	20	5834
620	ENSG00000101003	13316	622.226	494.747	559.405	108.177	119.714	117.218	336.914	-2.28035	0.177852	-12.8216	1.24e-37	1.71e-35	GINS1	GINS complex subunit 1 [Source:HGNC Symbol;Acc:HGNC:28980]	20	9837
621	ENSG00000101040	16991	2037.93	2199.3	2004.54	1504.64	1586.69	1414.35	1791.24	-0.469923	0.109705	-4.2835	1.84e-05	0.000164512	ZMYND8	zinc finger MYND-type containing 8 [Source:HGNC Symbol;Acc:HGNC:9397]	20	23613
622	ENSG00000101057	16512	1716.35	1803.31	1751.61	109.16	164.37	157.027	950.306	-3.61484	0.16122	-22.4217	2.42e-111	5.45e-108	MYBL2	MYB proto-oncogene like 2 [Source:HGNC Symbol;Acc:HGNC:7548]	20	4605
623	ENSG00000101079	15930	1432.83	1441.51	1451.08	1724.93	2021.84	1749.42	1636.93	0.34585	0.114623	3.01729	0.00255043	0.0119119	NDRG3	NDRG family member 3 [Source:HGNC Symbol;Acc:HGNC:14462]	20	57446
624	ENSG00000101096	8705	63.7449	69.3215	95.2179	31.4696	37.0545	37.5981	55.7344	-1.10513	0.345505	-3.19859	0.00138101	0.00712423	NFATC2	nuclear factor of activated T cells 2 [Source:HGNC Symbol;Acc:HGNC:7776]	20	4773
625	ENSG00000101194	10621	194.089	256.395	286.646	101.293	117.814	91.7837	174.67	-1.24313	0.233339	-5.32756	9.95e-08	1.42e-06	SLC17A9	solute carrier family 17 member 9 [Source:HGNC Symbol;Acc:HGNC:16192]	20	63910
626	ENSG00000101210	9017	76.1133	45.5813	42.6497	114.077	177.671	143.758	99.9751	1.40543	0.316907	4.43483	9.21e-06	8.85e-05	EEF1A2	eukaryotic translation elongation factor 1 alpha 2 [Source:HGNC Symbol;Acc:HGNC:3192]	20	1917
627	ENSG00000101220	13821	733.542	581.161	634.786	798.54	1137.29	931.107	802.737	0.556626	0.166711	3.33887	0.000841191	0.00465494	C20orf27	chromosome 20 open reading frame 27 [Source:HGNC Symbol;Acc:HGNC:15873]	20	54976
628	ENSG00000101236	17251	2251.05	2223.04	2303.08	3338.72	3235.14	2890.63	2706.94	0.482074	0.105981	4.54867	5.4e-06	5.53e-05	RNF24	ring finger protein 24 [Source:HGNC Symbol;Acc:HGNC:13779]	20	11237
629	ENSG00000101255	14626	953.319	926.819	916.473	4112.68	5346.29	4391.24	2774.47	2.30823	0.128595	17.9497	4.83e-72	2.29e-69	TRIB3	tribbles pseudokinase 3 [Source:HGNC Symbol;Acc:HGNC:16228]	20	57761
630	ENSG00000101298	13166	588.927	560.27	532.625	798.54	965.316	922.26	727.99	0.675327	0.135779	4.97373	6.57e-07	8.12e-06	SNPH	syntaphilin [Source:HGNC Symbol;Acc:HGNC:15931]	20	9751
631	ENSG00000101333	19159	5065.34	5347.25	4931.5	11141.2	8496.87	10424.6	7567.8	0.970236	0.124332	7.80362	6.02e-15	2.19e-13	PLCB4	phospholipase C beta 4 [Source:HGNC Symbol;Acc:HGNC:9059]	20	5332
632	ENSG00000101347	15649	1318.66	1242.09	1260.65	924.418	793.346	866.969	1067.69	-0.564282	0.119436	-4.72456	2.31e-06	2.55e-05	SAMHD1	SAM and HD domain containing deoxynucleoside triphosphate triphosphohydrolase 1 [Source:HGNC Symbol;Acc:HGNC:15925]	20	25939
633	ENSG00000101361	18501	3617.28	3391.06	3348.5	2307.11	2542.51	2412.92	2936.56	-0.512006	0.101568	-5.04099	4.63e-07	5.9e-06	NOP56	NOP56 ribonucleoprotein [Source:HGNC Symbol;Acc:HGNC:15911]	20	10528
634	ENSG00000101367	19994	10470.3	10962.3	10653.5	8036.54	8636.54	7922.15	9446.89	-0.383517	0.0924075	-4.15027	3.32e-05	0.00028033	MAPRE1	microtubule associated protein RP/EB family member 1 [Source:HGNC Symbol;Acc:HGNC:6890]	20	22919
635	ENSG00000101400	12810	519.473	444.417	446.334	898.849	997.62	863.651	695.058	0.96907	0.138588	6.99246	2.7e-12	7.5e-11	SNTA1	syntrophin alpha 1 [Source:HGNC Symbol;Acc:HGNC:11167]	20	6640
636	ENSG00000101412	13862	744.959	671.374	606.022	223.237	304.037	206.79	459.403	-1.46014	0.184497	-7.91417	2.49e-15	9.41e-14	E2F1	E2F transcription factor 1 [Source:HGNC Symbol;Acc:HGNC:3113]	20	1869
637	ENSG00000101439	18383	3433.66	3073.89	3217.57	4475.56	6626.1	5041.47	4311.37	0.731216	0.150102	4.87145	1.11e-06	1.31e-05	CST3	cystatin C [Source:HGNC Symbol;Acc:HGNC:2475]	20	1471
638	ENSG00000101447	15068	1089.37	837.556	1044.42	144.563	175.771	158.133	574.969	-2.63397	0.168281	-15.6522	3.21e-55	8.51e-53	FAM83D	family with sequence similarity 83 member D [Source:HGNC Symbol;Acc:HGNC:16122]	20	81610
639	ENSG00000101460	11946	371.052	372.247	456.253	622.507	970.067	821.63	602.293	1.00943	0.186953	5.39936	6.69e-08	9.91e-07	MAP1LC3A	microtubule associated protein 1 light chain 3 alpha [Source:HGNC Symbol;Acc:HGNC:6838]	20	84557
640	ENSG00000101473	12125	399.595	397.886	353.1	509.414	575.769	502.046	456.302	0.464433	0.14754	3.14785	0.00164477	0.00825127	ACOT8	acyl-CoA thioesterase 8 [Source:HGNC Symbol;Acc:HGNC:15919]	20	10005
641	ENSG00000101493	16400	1664.98	1698.85	1663.34	2320.88	1964.84	2113.24	1904.35	0.348041	0.111509	3.1212	0.00180115	0.00891923	ZNF516	zinc finger protein 516 [Source:HGNC Symbol;Acc:HGNC:28990]	18	9658
642	ENSG00000101544	14989	1066.54	1196.51	996.813	813.291	807.597	822.736	950.58	-0.416006	0.124908	-3.33049	0.00086693	0.00476811	ADNP2	ADNP homeobox 2 [Source:HGNC Symbol;Acc:HGNC:23803]	18	22850
643	ENSG00000101596	19401	5959.67	6634.92	6201.07	4567.02	2548.21	4143.54	5009.07	-0.739475	0.18467	-4.0043	6.22e-05	0.000485546	SMCHD1	structural maintenance of chromosomes flexible hinge domain containing 1 [Source:HGNC Symbol;Acc:HGNC:29090]	18	23347
644	ENSG00000101680	18421	3487.89	3648.4	3379.24	4966.29	4962.45	4703.08	4191.23	0.47663	0.0953469	4.9989	5.77e-07	7.21e-06	LAMA1	laminin subunit alpha 1 [Source:HGNC Symbol;Acc:HGNC:6481]	18	284217
645	ENSG00000101773	16169	1547.95	1626.68	1543.32	1140.77	927.312	1084.82	1311.81	-0.581827	0.123819	-4.69902	2.61e-06	2.85e-05	RBBP8	RB binding protein 8, endonuclease [Source:HGNC Symbol;Acc:HGNC:9891]	18	5932
646	ENSG00000101825	14632	954.27	1138.58	1023.59	1520.37	1353.91	1315.93	1217.78	0.427274	0.127232	3.35822	0.000784472	0.00438138	MXRA5	matrix remodeling associated 5 [Source:HGNC Symbol;Acc:HGNC:7539]	X	25878
647	ENSG00000101849	17232	2233.93	2126.18	2210.84	3050.58	3362.45	2919.38	2650.56	0.506358	0.106135	4.77088	1.83e-06	2.08e-05	TBL1X	transducin beta like 1 X-linked [Source:HGNC Symbol;Acc:HGNC:11585]	X	6907
648	ENSG00000101868	14448	901.942	904.978	923.416	328.464	265.082	301.891	604.295	-1.60893	0.140675	-11.4373	2.72e-30	2.59e-28	POLA1	DNA polymerase alpha 1, catalytic subunit [Source:HGNC Symbol;Acc:HGNC:9173]	X	5422
649	ENSG00000101911	14894	1035.14	914.474	1204.11	801.49	498.81	778.502	872.088	-0.601827	0.192517	-3.1261	0.00177142	0.00880101	PRPS2	phosphoribosyl pyrophosphate synthetase 2 [Source:HGNC Symbol;Acc:HGNC:9465]	X	5634
650	ENSG00000101935	16087	1507.04	1701.7	1461	1159.46	718.287	1092.56	1273.34	-0.653231	0.177964	-3.67057	0.000242007	0.00160213	AMMECR1	AMMECR nuclear protein 1 [Source:HGNC Symbol;Acc:HGNC:467]	X	9949
651	ENSG00000101945	11196	260.688	280.135	189.444	105.226	144.417	106.159	181.012	-1.03596	0.240322	-4.31071	1.63e-05	0.000147518	SUV39H1	SUV39H1 histone lysine methyltransferase [Source:HGNC Symbol;Acc:HGNC:11479]	X	6839
652	ENSG00000101955	17800	2740.08	2544	2571.88	3315.12	3882.17	3266.61	3053.31	0.41372	0.113583	3.64245	0.00027005	0.00175811	SRPX	sushi repeat containing protein X-linked [Source:HGNC Symbol;Acc:HGNC:11309]	X	8406
653	ENSG00000101974	18356	3396.56	3680.69	3554.8	2901.1	1652.25	2502.49	2947.98	-0.591686	0.179425	-3.29767	0.000974905	0.00525779	ATP11C	ATPase phospholipid transporting 11C [Source:HGNC Symbol;Acc:HGNC:13554]	X	286410
654	ENSG00000101986	13022	559.433	451.065	534.609	697.247	913.06	767.444	653.81	0.622286	0.158647	3.92246	8.76e-05	0.000658276	ABCD1	ATP binding cassette subfamily D member 1 [Source:HGNC Symbol;Acc:HGNC:61]	X	215
655	ENSG00000102024	20214	16000.9	17019.9	15726.8	13071.7	11146.7	12743.6	14284.9	-0.399331	0.104658	-3.8156	0.000135853	0.000966401	PLS3	plastin 3 [Source:HGNC Symbol;Acc:HGNC:9091]	X	5358
656	ENSG00000102032	7589	33.2996	21.841	12.8941	110.143	101.662	95.1012	62.4903	2.17083	0.37691	5.75956	8.43e-09	1.46e-07	RENBP	renin binding protein [Source:HGNC Symbol;Acc:HGNC:9959]	X	5973
657	ENSG00000102038	19728	7731.21	7704.18	7532.14	6137.55	5053.66	5572.26	6621.83	-0.454309	0.10756	-4.22379	2.4e-05	0.000209733	SMARCA1	SWI/SNF related, matrix associated, actin dependent regulator of chromatin, subfamily a, member 1 [Source:HGNC Symbol;Acc:HGNC:11097]	X	6594
658	ENSG00000102098	9912	129.393	158.585	139.851	55.0717	60.8073	66.3496	101.676	-1.23303	0.256523	-4.80671	1.53e-06	1.77e-05	SCML2	Scm polycomb group protein like 2 [Source:HGNC Symbol;Acc:HGNC:10581]	X	10389
659	ENSG00000102158	19195	5190.93	5545.72	5355.02	4192.34	2564.36	3748.75	4432.85	-0.615298	0.165436	-3.71925	0.000199817	0.00135413	MAGT1	magnesium transporter 1 [Source:HGNC Symbol;Acc:HGNC:28880]	X	84061
660	ENSG00000102172	19990	10410.4	10624.2	10112.9	6856.43	7356.74	6864.98	8704.29	-0.563331	0.0915507	-6.15321	7.59e-10	1.56e-08	SMS	spermine synthase [Source:HGNC Symbol;Acc:HGNC:11123]	X	6611
661	ENSG00000102181	17432	2392.81	2318	2235.64	3144.01	3784.31	3499.94	2895.78	0.586152	0.112172	5.22545	1.74e-07	2.38e-06	CD99L2	CD99 molecule like 2 [Source:HGNC Symbol;Acc:HGNC:18237]	X	83692
662	ENSG00000102218	17767	2709.63	2770.01	2718.67	2085.84	1562.94	2135.35	2330.41	-0.50358	0.138191	-3.64409	0.000268342	0.00174951	RP2	RP2 activator of ARL3 GTPase [Source:HGNC Symbol;Acc:HGNC:10274]	X	6102
663	ENSG00000102312	11080	247.368	248.798	247.963	348.132	474.107	328.431	315.8	0.630099	0.190164	3.31345	0.000921524	0.00502244	PORCN	porcupine O-acyltransferase [Source:HGNC Symbol;Acc:HGNC:17652]	X	64840
664	ENSG00000102317	19924	9517.02	9670.83	9696.36	6791.52	6558.64	7107.15	8223.59	-0.497738	0.0903462	-5.50923	3.6e-08	5.53e-07	RBM3	RNA binding motif protein 3 [Source:HGNC Symbol;Acc:HGNC:9900]	X	5935
665	ENSG00000102384	14757	990.424	1137.63	1157.49	316.662	249.88	339.489	698.597	-1.86019	0.15742	-11.8167	3.2e-32	3.46e-30	CENPI	centromere protein I [Source:HGNC Symbol;Acc:HGNC:3968]	X	2491
666	ENSG00000102531	19125	4941.66	4932.27	4908.68	4088.09	2729.68	3614.95	4202.56	-0.502892	0.147286	-3.4144	0.000639234	0.00367957	FNDC3A	fibronectin type III domain containing 3A [Source:HGNC Symbol;Acc:HGNC:20296]	13	22862
667	ENSG00000102547	14089	796.335	882.187	944.244	1196.83	1047.03	1198.72	1010.89	0.392248	0.129473	3.02958	0.00244897	0.0115441	CAB39L	calcium binding protein 39 like [Source:HGNC Symbol;Acc:HGNC:20290]	13	81617
668	ENSG00000102580	19161	5071.05	5221.9	4686.51	3444.93	2874.1	3347.34	4107.64	-0.632098	0.114002	-5.54461	2.95e-08	4.61e-07	DNAJC3	DnaJ heat shock protein family (Hsp40) member C3 [Source:HGNC Symbol;Acc:HGNC:9439]	13	5611
669	ENSG00000102595	18209	3204.37	3492.66	3479.42	2403.49	1372.92	2297.91	2708.46	-0.744695	0.18587	-4.00653	6.16e-05	0.000482038	UGGT2	UDP-glucose glycoprotein glucosyltransferase 2 [Source:HGNC Symbol;Acc:HGNC:15664]	13	55757
670	ENSG00000102606	18224	3215.79	3270.46	3182.86	2740.8	2642.27	2514.65	2927.8	-0.291807	0.0970408	-3.00706	0.00263789	0.0122522	ARHGEF7	Rho guanine nucleotide exchange factor 7 [Source:HGNC Symbol;Acc:HGNC:15607]	13	8874
671	ENSG00000102710	17338	2321.46	2493.68	2515.34	1987.5	1989.54	1916.4	2203.98	-0.314652	0.10073	-3.12371	0.00178586	0.00885326	SUPT20H	SPT20 homolog, SAGA complex component [Source:HGNC Symbol;Acc:HGNC:20596]	13	55578
672	ENSG00000102755	18001	2957.95	3282.8	2947.79	955.888	751.541	839.323	1955.88	-1.85132	0.12751	-14.519	9.19e-48	1.91e-45	FLT1	fms related receptor tyrosine kinase 1 [Source:HGNC Symbol;Acc:HGNC:3763]	13	2321
673	ENSG00000102763	15472	1244.45	1170.87	1274.53	1866.54	1542.99	1740.57	1473.32	0.480957	0.120961	3.97614	7e-05	0.00053999	VWA8	von Willebrand factor A domain containing 8 [Source:HGNC Symbol;Acc:HGNC:29071]	13	23078
674	ENSG00000102804	17918	2867.57	2759.57	2812.9	3506.89	3404.26	3600.57	3158.63	0.316587	0.0943166	3.35664	0.00078895	0.00439823	TSC22D1	TSC22 domain family member 1 [Source:HGNC Symbol;Acc:HGNC:16826]	13	8848
675	ENSG00000102871	12001	380.566	289.631	332.271	512.364	694.534	669.026	479.732	0.903879	0.178546	5.06244	4.14e-07	5.33e-06	TRADD	TNFRSF1A associated via death domain [Source:HGNC Symbol;Acc:HGNC:12030]	16	8717
676	ENSG00000102879	8336	51.3765	48.4301	60.5031	14.7514	2.85034	13.2699	31.8635	-2.38739	0.541297	-4.41051	1.03e-05	9.77e-05	CORO1A	coronin 1A [Source:HGNC Symbol;Acc:HGNC:2252]	16	11151
677	ENSG00000102882	16520	1720.16	1434.86	1639.53	2791.94	3766.25	3154.93	2417.95	1.01865	0.141041	7.2224	5.11e-13	1.53e-11	MAPK3	mitogen-activated protein kinase 3 [Source:HGNC Symbol;Acc:HGNC:6877]	16	5595
678	ENSG00000102900	16772	1887.61	2035.01	1989.66	1349.26	1530.63	1372.33	1694.08	-0.475242	0.11118	-4.27453	1.92e-05	0.000170297	NUP93	nucleoporin 93 [Source:HGNC Symbol;Acc:HGNC:28958]	16	9688
679	ENSG00000102904	5546	13.3198	15.1938	7.93483	33.4364	53.2064	29.8573	25.4914	1.67678	0.526878	3.18248	0.00146021	0.00747719	TSNAXIP1	translin associated factor X interacting protein 1 [Source:HGNC Symbol;Acc:HGNC:18586]	16	55815
680	ENSG00000102996	9316	92.2874	60.775	71.4134	234.055	380.046	288.621	187.866	2.00805	0.258578	7.76573	8.12e-15	2.91e-13	MMP15	matrix metallopeptidase 15 [Source:HGNC Symbol;Acc:HGNC:7161]	16	4324
681	ENSG00000103018	18315	3336.62	3232.47	3378.25	2651.31	2842.74	2546.72	2998.02	-0.306761	0.100296	-3.05856	0.00222401	0.0106366	CYB5B	cytochrome b5 type B [Source:HGNC Symbol;Acc:HGNC:24374]	16	80777
682	ENSG00000103021	7651	34.251	63.6239	33.723	140.63	140.617	108.371	86.8692	1.56581	0.328547	4.76588	1.88e-06	2.13e-05	CCDC113	coiled-coil domain containing 113 [Source:HGNC Symbol;Acc:HGNC:25002]	16	29070
683	ENSG00000103024	10645	196.943	222.209	243.004	295.027	430.402	335.066	287.108	0.680456	0.199962	3.40293	0.000666673	0.00381924	NME3	NME/NM23 nucleoside diphosphate kinase 3 [Source:HGNC Symbol;Acc:HGNC:7851]	16	4832
684	ENSG00000103043	15707	1342.45	1173.72	1226.92	1648.22	2149.16	1766.01	1551.08	0.571933	0.136865	4.17881	2.93e-05	0.000250841	VAC14	VAC14 component of PIKFYVE complex [Source:HGNC Symbol;Acc:HGNC:25507]	16	55697
685	ENSG00000103064	15590	1293.93	1449.1	1449.1	810.341	958.665	947.694	1151.47	-0.62595	0.126737	-4.93898	7.85e-07	9.55e-06	SLC7A6	solute carrier family 7 member 6 [Source:HGNC Symbol;Acc:HGNC:11064]	16	9057
686	ENSG00000103066	15976	1458.52	1343.7	1398.51	1662.97	2304.03	1794.76	1660.41	0.456115	0.144079	3.16573	0.00154697	0.00783474	PLA2G15	phospholipase A2 group XV [Source:HGNC Symbol;Acc:HGNC:17163]	16	23659
687	ENSG00000103091	14868	1023.72	973.35	908.538	1217.48	1266.5	1278.34	1111.32	0.372566	0.114424	3.25602	0.00112984	0.00599127	WDR59	WD repeat domain 59 [Source:HGNC Symbol;Acc:HGNC:25706]	16	79726
688	ENSG00000103121	12216	414.817	367.499	386.823	232.088	256.531	268.716	321.079	-0.627163	0.161318	-3.88775	0.000101177	0.000747333	CMC2	C-X9-C motif containing 2 [Source:HGNC Symbol;Acc:HGNC:24447]	16	56942
689	ENSG00000103145	10881	221.68	273.488	283.67	328.464	495.01	391.463	332.296	0.64219	0.201374	3.18904	0.00142747	0.00733035	HCFC1R1	host cell factor C1 regulator 1 [Source:HGNC Symbol;Acc:HGNC:21198]	16	54985
690	ENSG00000103148	15222	1147.41	1045.52	948.212	1311.89	1776.71	1416.56	1274.38	0.520445	0.149877	3.47248	0.000515681	0.00307127	NPRL3	NPR3 like, GATOR1 complex subunit [Source:HGNC Symbol;Acc:HGNC:14124]	16	8131
691	ENSG00000103174	11575	312.064	313.371	364.01	475.977	701.184	578.348	457.493	0.827744	0.180787	4.57855	4.68e-06	4.85e-05	NAGPA	N-acetylglucosamine-1-phosphodiester alpha-N-acetylglucosaminidase [Source:HGNC Symbol;Acc:HGNC:17378]	16	51172
692	ENSG00000103194	18789	4165.3	4400.49	4191.57	3355.44	3206.64	3398.21	3786.27	-0.357172	0.0945605	-3.77718	0.000158613	0.00110392	USP10	ubiquitin specific peptidase 10 [Source:HGNC Symbol;Acc:HGNC:12608]	16	9100
693	ENSG00000103196	18885	4384.13	4187.78	4318.53	2419.22	2356.28	2219.4	3314.22	-0.881735	0.0972052	-9.07087	1.18e-19	6.38e-18	CRISPLD2	cysteine rich secretory protein LCCL domain containing 2 [Source:HGNC Symbol;Acc:HGNC:25248]	16	83716
694	ENSG00000103197	18226	3217.69	3043.5	3022.18	3776.35	4557.7	4047.33	3610.79	0.415512	0.111521	3.72585	0.000194656	0.00132313	TSC2	TSC complex subunit 2 [Source:HGNC Symbol;Acc:HGNC:12363]	16	7249
695	ENSG00000103202	17415	2379.49	1944.8	2178.11	2688.68	4222.31	3252.24	2777.61	0.644412	0.166123	3.87913	0.000104831	0.000770328	NME4	NME/NM23 nucleoside diphosphate kinase 4 [Source:HGNC Symbol;Acc:HGNC:7852]	16	4833
696	ENSG00000103249	16201	1560.32	1501.33	1560.19	2421.19	2950.11	2677.21	2111.72	0.800338	0.115882	6.90648	4.97e-12	1.35e-10	CLCN7	chloride voltage-gated channel 7 [Source:HGNC Symbol;Acc:HGNC:2025]	16	1186
697	ENSG00000103253	10500	181.72	158.585	154.729	214.386	333.49	311.843	225.792	0.795883	0.220529	3.60897	0.000307411	0.00197426	HAGHL	hydroxyacylglutathione hydrolase like [Source:HGNC Symbol;Acc:HGNC:14177]	16	84264
698	ENSG00000103257	19991	10447.5	9477.11	10219.1	12738.3	15207.5	13020	11851.6	0.442608	0.110361	4.01054	6.06e-05	0.000475773	SLC7A5	solute carrier family 7 member 5 [Source:HGNC Symbol;Acc:HGNC:11063]	16	8140
699	ENSG00000103260	11188	259.737	257.344	269.784	481.878	715.436	497.622	413.634	1.10792	0.189886	5.83465	5.39e-09	9.7e-08	METRN	meteorin, glial cell differentiation regulator [Source:HGNC Symbol;Acc:HGNC:14151]	16	79006
700	ENSG00000103264	13067	568.947	632.44	665.534	815.258	844.652	858.122	730.825	0.431692	0.128056	3.3711	0.000748677	0.00421145	FBXO31	F-box protein 31 [Source:HGNC Symbol;Acc:HGNC:16510]	16	79791
701	ENSG00000103266	14602	948.562	858.447	982.927	1246.98	1652.25	1300.45	1164.94	0.590466	0.145376	4.06165	4.87e-05	0.000395961	STUB1	STIP1 homology and U-box containing protein 1 [Source:HGNC Symbol;Acc:HGNC:11427]	16	10273
702	ENSG00000103316	5372	12.3684	4.74805	2.97556	43.2706	48.4558	48.6564	26.7458	2.7993	0.577339	4.84863	1.24e-06	1.45e-05	CRYM	crystallin mu [Source:HGNC Symbol;Acc:HGNC:2418]	16	1428
703	ENSG00000103342	19931	9615.96	9630.94	9304.58	7783.8	6781.92	7219.95	8389.52	-0.390207	0.0983355	-3.96812	7.24e-05	0.000555864	GSPT1	G1 to S phase transition 1 [Source:HGNC Symbol;Acc:HGNC:4621]	16	2935
704	ENSG00000103365	15336	1187.37	1363.64	1137.66	828.043	1039.43	895.72	1075.31	-0.416573	0.139714	-2.98161	0.00286737	0.0131789	GGA2	golgi associated, gamma adaptin ear containing, ARF binding protein 2 [Source:HGNC Symbol;Acc:HGNC:16064]	16	23062
705	ENSG00000103381	15169	1129.33	909.726	1111.87	1490.87	1573.39	1575.8	1298.5	0.558424	0.127651	4.37461	1.22e-05	0.000113122	CPPED1	calcineurin like phosphoesterase domain containing 1 [Source:HGNC Symbol;Acc:HGNC:25632]	16	55313
706	ENSG00000103404	13310	620.323	626.742	623.876	478.927	482.658	471.082	550.602	-0.384892	0.127611	-3.01613	0.00256025	0.011947	USP31	ubiquitin specific peptidase 31 [Source:HGNC Symbol;Acc:HGNC:20060]	16	57478
707	ENSG00000103485	13741	714.514	741.645	711.159	960.805	1009.02	901.249	839.732	0.406075	0.120024	3.38329	0.000716227	0.00405238	QPRT	quinolinate phosphoribosyltransferase [Source:HGNC Symbol;Acc:HGNC:9755]	16	23475
708	ENSG00000103489	18903	4423.13	4160.24	4027.92	2960.11	2961.51	2688.27	3536.86	-0.550484	0.102652	-5.36263	8.2e-08	1.19e-06	XYLT1	xylosyltransferase 1 [Source:HGNC Symbol;Acc:HGNC:15516]	16	64131
709	ENSG00000103494	14668	965.687	963.854	966.065	566.452	529.214	560.654	758.654	-0.806149	0.11948	-6.74716	1.51e-11	3.84e-10	RPGRIP1L	RPGRIP1 like [Source:HGNC Symbol;Acc:HGNC:29168]	16	23322
710	ENSG00000103502	16219	1570.79	1423.47	1331.07	1783.93	2348.68	1919.72	1729.61	0.484806	0.13954	3.4743	0.000512183	0.00305548	CDIPT	CDP-diacylglycerol--inositol 3-phosphatidyltransferase [Source:HGNC Symbol;Acc:HGNC:1769]	16	10423
711	ENSG00000103512	11929	369.149	412.131	620.9	740.518	1186.69	1380.07	784.911	1.238	0.241087	5.1351	2.82e-07	3.74e-06	NOMO1	NODAL modulator 1 [Source:HGNC Symbol;Acc:HGNC:30060]	16	23420
712	ENSG00000103540	15002	1068.44	1327.55	1157.49	557.601	387.647	599.358	849.682	-1.20314	0.17828	-6.7486	1.49e-11	3.81e-10	CCP110	centriolar coiled-coil protein 110 [Source:HGNC Symbol;Acc:HGNC:24342]	16	9738
713	ENSG00000103550	12904	536.599	569.766	416.578	370.751	339.191	366.029	433.152	-0.501855	0.168416	-2.97985	0.00288394	0.0132416	KNOP1	lysine rich nucleolar protein 1 [Source:HGNC Symbol;Acc:HGNC:34404]	16	400506
714	ENSG00000103710	7229	27.5911	21.841	28.7638	3.9337	8.55103	4.42331	15.8506	-2.1994	0.656832	-3.3485	0.000812501	0.00451617	RASL12	RAS like family 12 [Source:HGNC Symbol;Acc:HGNC:30289]	15	51285
715	ENSG00000103811	9411	97.0444	84.5153	95.2179	161.281	195.724	231.118	144.15	1.08613	0.2355	4.61203	3.99e-06	4.18e-05	CTSH	cathepsin H [Source:HGNC Symbol;Acc:HGNC:2535]	15	1512
716	ENSG00000103888	17675	2619.25	2563.95	2442.94	519.248	601.422	519.739	1544.42	-2.21616	0.118043	-18.7742	1.23e-78	7.63e-76	CEMIP	cell migration inducing hyaluronidase 1 [Source:HGNC Symbol;Acc:HGNC:29213]	15	57214
717	ENSG00000103966	17445	2404.23	2290.46	2307.05	1448.58	1765.31	1433.15	1941.46	-0.591015	0.122488	-4.82509	1.4e-06	1.62e-05	EHD4	EH domain containing 4 [Source:HGNC Symbol;Acc:HGNC:3245]	15	30844
718	ENSG00000103978	17099	2130.22	2186.95	2084.88	1728.86	1510.68	1716.24	1892.97	-0.369698	0.109747	-3.36863	0.000755423	0.00424411	TMEM87A	transmembrane protein 87A [Source:HGNC Symbol;Acc:HGNC:24522]	15	25963
719	ENSG00000103995	13651	691.68	640.037	630.819	359.933	254.631	326.219	483.886	-1.06166	0.166787	-6.36539	1.95e-10	4.32e-09	CEP152	centrosomal protein 152 [Source:HGNC Symbol;Acc:HGNC:29298]	15	22995
720	ENSG00000104064	14664	964.736	1056.92	978.959	681.513	585.27	601.57	811.494	-0.683396	0.128658	-5.31175	1.09e-07	1.54e-06	GABPB1	GA binding protein transcription factor subunit beta 1 [Source:HGNC Symbol;Acc:HGNC:4074]	15	2553
721	ENSG00000104131	19082	4826.53	5209.56	5443.29	3868.79	1801.42	3933.43	4180.5	-0.68886	0.228235	-3.01821	0.00254276	0.0118838	EIF3J	eukaryotic translation initiation factor 3 subunit J [Source:HGNC Symbol;Acc:HGNC:3270]	15	8669
722	ENSG00000104133	16693	1836.23	2098.64	1935.11	3450.83	2654.62	2820.97	2466.07	0.604751	0.132371	4.56862	4.91e-06	5.07e-05	SPG11	SPG11 vesicle trafficking associated, spatacsin [Source:HGNC Symbol;Acc:HGNC:11226]	15	80208
723	ENSG00000104177	16126	1527.02	1620.98	1656.4	1242.06	988.119	1091.45	1354.34	-0.532497	0.12695	-4.19455	2.73e-05	0.000236421	MYEF2	myelin expression factor 2 [Source:HGNC Symbol;Acc:HGNC:17940]	15	50804
724	ENSG00000104205	14951	1055.12	1022.73	938.293	1542.01	1252.25	1471.86	1213.71	0.499878	0.129534	3.85906	0.000113824	0.000828722	SGK3	serum/glucocorticoid regulated kinase family member 3 [Source:HGNC Symbol;Acc:HGNC:10812]	8	23678
725	ENSG00000104213	13943	763.987	723.603	816.295	236.022	281.234	220.06	506.867	-1.64178	0.154928	-10.5971	3.08e-26	2.33e-24	PDGFRL	platelet derived growth factor receptor like [Source:HGNC Symbol;Acc:HGNC:8805]	8	5157
726	ENSG00000104324	15442	1231.13	1025.58	1213.04	2094.69	2387.64	2080.06	1672.02	0.919645	0.126265	7.28344	3.25e-13	9.96e-12	CPQ	carboxypeptidase Q [Source:HGNC Symbol;Acc:HGNC:16910]	8	10404
727	ENSG00000104356	15473	1244.45	1233.54	1275.52	661.844	708.785	717.682	973.638	-0.846095	0.114366	-7.39811	1.38e-13	4.43e-12	POP1	POP1 homolog, ribonuclease P/MRP subunit [Source:HGNC Symbol;Acc:HGNC:30129]	8	10940
728	ENSG00000104361	13359	629.837	642.886	612.965	1091.6	921.611	1143.43	840.388	0.742705	0.134039	5.54095	3.01e-08	4.69e-07	NIPAL2	NIPA like domain containing 2 [Source:HGNC Symbol;Acc:HGNC:25854]	8	79815
729	ENSG00000104368	20279	18924.6	18133.7	18698.4	9106.5	10742.9	10183.6	14298.3	-0.892595	0.10199	-8.75181	2.1e-18	1.03e-16	PLAT	plasminogen activator, tissue type [Source:HGNC Symbol;Acc:HGNC:9051]	8	5327
730	ENSG00000104415	17682	2625.91	2687.4	2436.98	686.43	733.488	720.999	1648.53	-1.8561	0.109824	-16.9007	4.45e-64	1.6e-61	CCN4	cellular communication network factor 4 [Source:HGNC Symbol;Acc:HGNC:12769]	8	8840
731	ENSG00000104611	14497	917.165	813.816	816.295	1935.38	1979.09	2022.56	1414.05	1.22062	0.11236	10.8634	1.72e-27	1.4e-25	SH2D4A	SH2 domain containing 4A [Source:HGNC Symbol;Acc:HGNC:26102]	8	63898
732	ENSG00000104626	16422	1673.54	1679.86	1739.71	1222.4	673.631	1139	1354.69	-0.747285	0.194556	-3.84098	0.000122543	0.000884626	ERI1	exoribonuclease 1 [Source:HGNC Symbol;Acc:HGNC:23994]	8	90459
733	ENSG00000104635	19430	6099.53	6061.36	5728.95	4188.4	4034.19	4009.73	5020.36	-0.548432	0.0926367	-5.92024	3.21e-09	5.96e-08	SLC39A14	solute carrier family 39 member 14 [Source:HGNC Symbol;Acc:HGNC:20858]	8	23516
734	ENSG00000104691	12133	401.498	385.542	401.701	528.099	503.561	602.676	470.512	0.458402	0.145221	3.15659	0.00159625	0.00804817	UBXN8	UBX domain protein 8 [Source:HGNC Symbol;Acc:HGNC:30307]	8	7993
735	ENSG00000104722	7009	24.7368	4.74805	38.6823	123.911	98.8119	150.393	73.5472	2.45497	0.492474	4.98497	6.2e-07	7.7e-06	NEFM	neurofilament medium chain [Source:HGNC Symbol;Acc:HGNC:7734]	8	4741
736	ENSG00000104738	18372	3423.2	3594.27	3415.94	1056.2	970.067	1111.36	2261.84	-1.73402	0.107434	-16.1402	1.33e-58	4e-56	MCM4	minichromosome maintenance complex component 4 [Source:HGNC Symbol;Acc:HGNC:6947]	8	4173
737	ENSG00000104763	18082	3055	3122.32	3149.13	5689.11	5226.58	5957.09	4366.54	0.855194	0.100173	8.53718	1.38e-17	6.3e-16	ASAH1	N-acylsphingosine amidohydrolase 1 [Source:HGNC Symbol;Acc:HGNC:735]	8	427
738	ENSG00000104805	19114	4901.7	4778.44	4950.34	5913.33	7709.23	6438.13	5781.86	0.455465	0.122064	3.73137	0.000190445	0.00129744	NUCB1	nucleobindin 1 [Source:HGNC Symbol;Acc:HGNC:8043]	19	4924
739	ENSG00000104824	18780	4145.32	4391	4611.13	3377.08	3779.56	3396	3950.01	-0.317036	0.104977	-3.02004	0.00252742	0.0118458	HNRNPL	heterogeneous nuclear ribonucleoprotein L [Source:HGNC Symbol;Acc:HGNC:5045]	19	3191
740	ENSG00000104853	19150	5027.28	4395.74	4797.6	5801.22	7065.05	5908.44	5499.22	0.400896	0.119167	3.36414	0.000767812	0.00430087	CLPTM1	CLPTM1 regulator of GABA type A receptor forward trafficking [Source:HGNC Symbol;Acc:HGNC:2087]	19	1209
741	ENSG00000104870	15948	1443.3	1420.62	1373.72	1683.62	2532.05	1817.98	1711.88	0.51002	0.159879	3.19003	0.00142256	0.00731555	FCGRT	Fc gamma receptor and transporter [Source:HGNC Symbol;Acc:HGNC:3621]	19	2217
742	ENSG00000104885	16560	1745.85	1763.43	1743.68	802.474	959.616	881.344	1316.06	-0.990563	0.117644	-8.42003	3.76e-17	1.65e-15	DOT1L	DOT1 like histone lysine methyltransferase [Source:HGNC Symbol;Acc:HGNC:24948]	19	84444
743	ENSG00000104904	19895	9116.47	7885.56	7970.53	10096.8	13837.5	11121.3	10004.7	0.48933	0.137081	3.56964	0.000357468	0.0022493	OAZ1	ornithine decarboxylase antizyme 1 [Source:HGNC Symbol;Acc:HGNC:8095]	19	4946
744	ENSG00000104946	14103	799.19	756.839	783.564	1160.44	1678.85	1234.1	1068.83	0.800357	0.159094	5.03073	4.89e-07	6.19e-06	TBC1D17	TBC1 domain family member 17 [Source:HGNC Symbol;Acc:HGNC:25699]	19	79735
745	ENSG00000105011	12458	456.68	519.437	474.106	63.9225	79.8096	138.228	288.697	-2.36908	0.252279	-9.39072	5.96e-21	3.51e-19	ASF1B	anti-silencing function 1B histone chaperone [Source:HGNC Symbol;Acc:HGNC:20996]	19	55723
746	ENSG00000105048	5373	12.3684	4.74805	6.94297	69.8231	22.8027	40.9156	26.2668	2.47143	0.616448	4.00915	6.09e-05	0.000477755	TNNT1	troponin T1, slow skeletal type [Source:HGNC Symbol;Acc:HGNC:11948]	19	7138
747	ENSG00000105088	11098	249.271	161.434	209.281	30.4861	51.3062	37.5981	123.229	-2.37378	0.294989	-8.047	8.48e-16	3.35e-14	OLFM2	olfactomedin 2 [Source:HGNC Symbol;Acc:HGNC:17189]	19	93145
748	ENSG00000105127	15611	1300.59	1344.65	1380.66	940.153	1108.78	1019.57	1182.4	-0.391583	0.118823	-3.2955	0.000982452	0.00529532	AKAP8	A-kinase anchoring protein 8 [Source:HGNC Symbol;Acc:HGNC:378]	19	10270
749	ENSG00000105135	14494	915.262	859.397	958.13	1208.63	1554.39	1342.47	1139.71	0.587452	0.135249	4.34348	1.4e-05	0.000128428	ILVBL	ilvB acetolactate synthase like [Source:HGNC Symbol;Acc:HGNC:6041]	19	10994
750	ENSG00000105136	12029	384.372	416.879	305.491	530.065	595.722	545.173	462.95	0.594111	0.16453	3.61096	0.00030506	0.00196196	ZNF419	zinc finger protein 419 [Source:HGNC Symbol;Acc:HGNC:20648]	19	79744
751	ENSG00000105173	11719	333.947	250.697	293.589	154.398	189.073	162.557	230.71	-0.794555	0.198678	-3.99922	6.36e-05	0.00049503	CCNE1	cyclin E1 [Source:HGNC Symbol;Acc:HGNC:1589]	19	898
752	ENSG00000105202	17734	2673.48	2734.88	3306.84	1341.39	1879.33	1656.53	2265.41	-0.837357	0.151334	-5.53316	3.15e-08	4.9e-07	FBL	fibrillarin [Source:HGNC Symbol;Acc:HGNC:3599]	19	2091
753	ENSG00000105204	11898	364.392	458.662	416.578	633.325	842.752	748.645	577.392	0.843837	0.163924	5.14775	2.64e-07	3.52e-06	DYRK1B	dual specificity tyrosine phosphorylation regulated kinase 1B [Source:HGNC Symbol;Acc:HGNC:3092]	19	9149
754	ENSG00000105254	16736	1867.63	1424.41	1630.61	2025.85	2732.53	2067.9	1958.16	0.471878	0.156663	3.01206	0.0025948	0.0120773	TBCB	tubulin folding cofactor B [Source:HGNC Symbol;Acc:HGNC:1989]	19	1155
755	ENSG00000105270	17553	2497.47	2563	2634.36	3965.16	4564.35	4239.74	3410.68	0.730783	0.103801	7.04023	1.92e-12	5.44e-11	CLIP3	CAP-Gly domain containing linker protein 3 [Source:HGNC Symbol;Acc:HGNC:24314]	19	25999
756	ENSG00000105327	9699	115.121	144.341	155.721	280.276	460.805	368.241	254.084	1.4186	0.230788	6.14677	7.91e-10	1.62e-08	BBC3	BCL2 binding component 3 [Source:HGNC Symbol;Acc:HGNC:17868]	19	27113
757	ENSG00000105339	18570	3744.77	3479.37	3293.95	4385.09	4896.89	4373.55	4028.94	0.376665	0.107519	3.50324	0.000459641	0.00278253	DENND3	DENN domain containing 3 [Source:HGNC Symbol;Acc:HGNC:29134]	8	22898
758	ENSG00000105373	16603	1774.39	1561.16	1619.7	2053.39	2532.05	2019.24	1926.66	0.414787	0.130564	3.17689	0.00148863	0.00759257	NOP53	NOP53 ribosome biogenesis factor [Source:HGNC Symbol;Acc:HGNC:4333]	19	29997
759	ENSG00000105402	15448	1233.04	1152.83	1318.17	1583.31	1785.27	1767.11	1473.29	0.4715	0.117367	4.01731	5.89e-05	0.000463526	NAPA	NSF attachment protein alpha [Source:HGNC Symbol;Acc:HGNC:7641]	19	8775
760	ENSG00000105419	14848	1017.06	960.055	1027.56	1349.26	1462.23	1418.78	1205.82	0.493614	0.110895	4.4512	8.54e-06	8.28e-05	MEIS3	Meis homeobox 3 [Source:HGNC Symbol;Acc:HGNC:29537]	19	56917
761	ENSG00000105426	16518	1718.26	1508.93	1478.85	2070.11	2102.6	2074.53	1825.55	0.40865	0.111116	3.67769	0.000235352	0.00156381	PTPRS	protein tyrosine phosphatase receptor type S [Source:HGNC Symbol;Acc:HGNC:9681]	19	5802
762	ENSG00000105429	17957	2919.9	2767.16	3039.04	3862.89	4326.82	3838.33	3459.02	0.463149	0.105669	4.38302	1.17e-05	0.000109403	MEGF8	multiple EGF like domains 8 [Source:HGNC Symbol;Acc:HGNC:3233]	19	1954
763	ENSG00000105447	15427	1223.52	1116.74	1261.64	741.502	1027.07	833.794	1034.04	-0.468506	0.149298	-3.13805	0.00170074	0.00849429	GRWD1	glutamate rich WD repeat containing 1 [Source:HGNC Symbol;Acc:HGNC:21270]	19	83743
764	ENSG00000105483	13827	735.445	912.575	808.361	620.54	463.656	552.914	682.248	-0.585724	0.158619	-3.69265	0.00022193	0.00148723	CARD8	caspase recruitment domain family member 8 [Source:HGNC Symbol;Acc:HGNC:17057]	19	22900
765	ENSG00000105486	14249	837.246	709.358	666.526	303.878	362.944	273.139	525.515	-1.23403	0.167418	-7.37096	1.69e-13	5.35e-12	LIG1	DNA ligase 1 [Source:HGNC Symbol;Acc:HGNC:6598]	19	3978
766	ENSG00000105499	9975	135.101	126.298	166.631	375.668	398.098	433.484	272.547	1.4963	0.185731	8.05628	7.87e-16	3.12e-14	PLA2G4C	phospholipase A2 group IVC [Source:HGNC Symbol;Acc:HGNC:9037]	19	8605
767	ENSG00000105516	6526	19.9797	34.186	34.7149	59.0054	80.7597	76.3021	50.8246	1.28229	0.374792	3.42134	0.000623131	0.00360991	DBP	D-box binding PAR bZIP transcription factor [Source:HGNC Symbol;Acc:HGNC:2697]	19	1628
768	ENSG00000105518	9341	93.2388	55.0774	82.3238	141.613	212.826	145.969	121.841	1.11902	0.289582	3.86428	0.000111419	0.000813109	TMEM205	transmembrane protein 205 [Source:HGNC Symbol;Acc:HGNC:29631]	19	374882
769	ENSG00000105552	12875	532.793	458.662	449.31	828.043	880.756	705.518	642.513	0.745319	0.149382	4.98936	6.06e-07	7.55e-06	BCAT2	branched chain amino acid transaminase 2 [Source:HGNC Symbol;Acc:HGNC:977]	19	587
770	ENSG00000105607	11395	291.133	299.127	294.58	370.751	482.658	423.532	360.297	0.529498	0.164832	3.21235	0.00131652	0.00683847	GCDH	glutaryl-CoA dehydrogenase [Source:HGNC Symbol;Acc:HGNC:4189]	19	2639
771	ENSG00000105612	14291	850.566	815.715	850.018	1270.58	1599.04	1249.58	1105.92	0.711521	0.137249	5.18415	2.17e-07	2.93e-06	DNASE2	deoxyribonuclease 2, lysosomal [Source:HGNC Symbol;Acc:HGNC:2960]	19	1777
772	ENSG00000105639	5875	15.2227	9.4961	2.97556	46.2209	24.703	33.1748	21.9655	1.90563	0.626782	3.04033	0.00236317	0.0111982	JAK3	Janus kinase 3 [Source:HGNC Symbol;Acc:HGNC:6193]	19	3718
773	ENSG00000105643	9266	89.4331	87.3641	110.096	165.215	152.968	163.662	128.123	0.748527	0.228822	3.27122	0.00107086	0.00571718	ARRDC2	arrestin domain containing 2 [Source:HGNC Symbol;Acc:HGNC:25225]	19	27106
774	ENSG00000105662	12036	385.324	380.794	401.701	544.817	639.427	555.125	484.531	0.57535	0.143665	4.0048	6.21e-05	0.000484956	CRTC1	CREB regulated transcription coactivator 1 [Source:HGNC Symbol;Acc:HGNC:16062]	19	23373
775	ENSG00000105677	14065	790.627	671.374	674.46	911.634	1422.32	1069.34	923.292	0.671943	0.176241	3.81264	0.00013749	0.000976507	TMEM147	transmembrane protein 147 [Source:HGNC Symbol;Acc:HGNC:30414]	19	10430
776	ENSG00000105698	15987	1462.33	1280.07	1323.13	2167.47	2695.47	2346.57	1879.17	0.826552	0.126655	6.526	6.75e-11	1.58e-09	USF2	upstream transcription factor 2, c-fos interacting [Source:HGNC Symbol;Acc:HGNC:12594]	19	7392
777	ENSG00000105701	19181	5128.13	4311.23	4702.38	6550.59	8868.37	7359.28	6153.33	0.687742	0.136096	5.05334	4.34e-07	5.58e-06	FKBP8	FKBP prolyl isomerase 8 [Source:HGNC Symbol;Acc:HGNC:3724]	19	23770
778	ENSG00000105711	9763	119.878	92.1121	86.2913	233.071	209.975	206.79	158.02	1.12305	0.223468	5.02553	5.02e-07	6.35e-06	SCN1B	sodium voltage-gated channel beta subunit 1 [Source:HGNC Symbol;Acc:HGNC:10586]	19	6324
779	ENSG00000105738	18563	3726.7	3457.53	3612.33	2278.59	2447.49	2028.09	2925.12	-0.676369	0.112596	-6.00705	1.89e-09	3.64e-08	SIPA1L3	signal induced proliferation associated 1 like 3 [Source:HGNC Symbol;Acc:HGNC:23801]	19	23094
780	ENSG00000105810	20246	17371	17845.1	17441.7	11138.3	6537.74	9813.11	13357.8	-0.937832	0.169828	-5.52226	3.35e-08	5.19e-07	CDK6	cyclin dependent kinase 6 [Source:HGNC Symbol;Acc:HGNC:1777]	7	1021
781	ENSG00000105821	17054	2093.12	2111.93	1894.44	1551.84	782.894	1333.63	1627.98	-0.733866	0.206529	-3.55334	0.000380379	0.00237441	DNAJC2	DnaJ heat shock protein family (Hsp40) member C2 [Source:HGNC Symbol;Acc:HGNC:13192]	7	27000
782	ENSG00000105825	18294	3306.17	3391.06	3267.17	1940.3	1908.78	1958.42	2628.65	-0.778953	0.0948867	-8.20929	2.23e-16	9.19e-15	TFPI2	tissue factor pathway inhibitor 2 [Source:HGNC Symbol;Acc:HGNC:11761]	7	7980
783	ENSG00000105894	17877	2820.95	2727.28	2880.34	966.706	861.754	1002.99	1876.67	-1.5743	0.111673	-14.0974	3.94e-45	7.56e-43	PTN	pleiotrophin [Source:HGNC Symbol;Acc:HGNC:9630]	7	5764
784	ENSG00000105926	13774	722.125	640.037	738.931	501.546	376.245	469.977	574.81	-0.64112	0.157691	-4.06567	4.79e-05	0.000389822	PALS2	protein associated with LIN7 2, MAGUK p55 family member [Source:HGNC Symbol;Acc:HGNC:18167]	7	51678
785	ENSG00000105929	3621	6.65991	2.84883	10.9104	26.5524	49.406	47.5506	23.988	2.60145	0.608955	4.272	1.94e-05	0.00017216	ATP6V0A4	ATPase H+ transporting V0 subunit a4 [Source:HGNC Symbol;Acc:HGNC:866]	7	50617
786	ENSG00000105953	18605	3791.39	4132.7	3813.68	4877.78	5894.51	4868.96	4563.17	0.4143	0.117031	3.5401	0.000399976	0.00247024	OGDH	oxoglutarate dehydrogenase [Source:HGNC Symbol;Acc:HGNC:8124]	7	4967
787	ENSG00000105967	8271	49.4736	26.5891	33.723	121.945	46.5556	100.63	63.1527	1.29199	0.422841	3.0555	0.00224688	0.0107317	TFEC	transcription factor EC [Source:HGNC Symbol;Acc:HGNC:11754]	7	22797
788	ENSG00000105968	18391	3449.83	3439.49	3328.66	2246.14	2056.05	2001.55	2753.62	-0.696697	0.101965	-6.83272	8.33e-12	2.19e-10	H2AZ2	H2A.Z variant histone 2 [Source:HGNC Symbol;Acc:HGNC:20664]	7	94239
789	ENSG00000105974	20441	39435.2	38387	37954.3	31453.8	26397	31635.5	34210.5	-0.371626	0.106971	-3.47409	0.000512584	0.00305585	CAV1	caveolin 1 [Source:HGNC Symbol;Acc:HGNC:1527]	7	857
790	ENSG00000105989	8396	53.2793	52.2285	73.3972	4.91712	3.80046	2.21165	31.639	-4.01655	0.60196	-6.67244	2.52e-11	6.22e-10	WNT2	Wnt family member 2 [Source:HGNC Symbol;Acc:HGNC:12780]	7	7472
791	ENSG00000105997	9463	100.85	104.457	73.3972	49.1712	51.3062	48.6564	71.3064	-0.902367	0.303268	-2.97547	0.00292538	0.0134114	HOXA3	homeobox A3 [Source:HGNC Symbol;Acc:HGNC:5104]	7	3200
792	ENSG00000106012	14024	781.113	792.924	774.638	1013.91	1280.75	1141.21	964.092	0.54896	0.131711	4.16791	3.07e-05	0.000261836	IQCE	IQ motif containing E [Source:HGNC Symbol;Acc:HGNC:29171]	7	23288
793	ENSG00000106049	14188	820.121	817.614	804.393	1168.31	1091.68	1154.48	976.1	0.483347	0.112637	4.29119	1.78e-05	0.000159787	HIBADH	3-hydroxyisobutyrate dehydrogenase [Source:HGNC Symbol;Acc:HGNC:4907]	7	11112
794	ENSG00000106070	13969	768.744	856.548	778.605	1445.63	1610.44	1566.96	1171.16	0.943374	0.118002	7.99458	1.3e-15	5.03e-14	GRB10	growth factor receptor bound protein 10 [Source:HGNC Symbol;Acc:HGNC:4564]	7	2887
795	ENSG00000106080	19342	5750.36	6488.68	6299.26	2870.61	1947.73	2678.31	4339.16	-1.30638	0.149972	-8.71081	3.02e-18	1.46e-16	FKBP14	FKBP prolyl isomerase 14 [Source:HGNC Symbol;Acc:HGNC:18625]	7	55033
796	ENSG00000106086	15284	1169.29	1275.33	1096.99	730.684	624.225	735.375	938.648	-0.761351	0.132288	-5.75524	8.65e-09	1.49e-07	PLEKHA8	pleckstrin homology domain containing A8 [Source:HGNC Symbol;Acc:HGNC:30037]	7	84725
797	ENSG00000106089	11070	246.417	229.806	258.874	152.431	161.519	179.144	204.698	-0.57714	0.1877	-3.07481	0.00210639	0.0101738	STX1A	syntaxin 1A [Source:HGNC Symbol;Acc:HGNC:11433]	7	6804
798	ENSG00000106144	16163	1543.2	1539.32	1472.9	1120.12	1041.33	975.34	1282.03	-0.537951	0.113878	-4.72393	2.31e-06	2.56e-05	CASP2	caspase 2 [Source:HGNC Symbol;Acc:HGNC:1503]	7	835
799	ENSG00000106333	18621	3825.64	3432.84	3556.79	1714.11	2239.42	1896.49	2777.55	-0.88639	0.128339	-6.90666	4.96e-12	1.35e-10	PCOLCE	procollagen C-endopeptidase enhancer [Source:HGNC Symbol;Acc:HGNC:8738]	7	5118
800	ENSG00000106366	20507	122455	119896	119611	74842.5	86775.9	77129.2	100118	-0.600343	0.0983027	-6.10709	1.01e-09	2.04e-08	SERPINE1	serpin family E member 1 [Source:HGNC Symbol;Acc:HGNC:8583]	7	5054
801	ENSG00000106367	17249	2248.2	2187.9	2291.18	3076.15	3729.2	3055.4	2764.67	0.551885	0.11845	4.65922	3.17e-06	3.4e-05	AP1S1	adaptor related protein complex 1 subunit sigma 1 [Source:HGNC Symbol;Acc:HGNC:559]	7	1174
802	ENSG00000106399	10810	214.069	191.821	184.485	97.359	123.515	121.641	155.482	-0.786253	0.216748	-3.6275	0.000286175	0.00185239	RPA3	replication protein A3 [Source:HGNC Symbol;Acc:HGNC:10291]	7	6119
803	ENSG00000106443	14821	1009.45	1048.37	1242.79	887.048	767.692	812.783	961.356	-0.419529	0.136391	-3.07592	0.00209852	0.0101413	PHF14	PHD finger protein 14 [Source:HGNC Symbol;Acc:HGNC:22203]	7	9678
804	ENSG00000106462	14887	1032.29	1068.31	1001.77	215.37	232.778	241.07	631.931	-2.17116	0.135154	-16.0643	4.54e-58	1.32e-55	EZH2	enhancer of zeste 2 polycomb repressive complex 2 subunit [Source:HGNC Symbol;Acc:HGNC:3527]	7	2146
805	ENSG00000106479	11670	327.287	327.615	292.597	518.264	576.719	509.786	425.378	0.760379	0.148628	5.11597	3.12e-07	4.11e-06	ZNF862	zinc finger protein 862 [Source:HGNC Symbol;Acc:HGNC:34519]	7	643641
806	ENSG00000106484	19905	9258.23	9378.35	8798.73	4320.18	3924.92	3987.61	6611.34	-1.16528	0.0963772	-12.0908	1.18e-33	1.37e-31	MEST	mesoderm specific transcript [Source:HGNC Symbol;Acc:HGNC:7028]	7	4232
807	ENSG00000106537	12278	424.332	397.886	448.318	307.812	290.735	263.187	355.378	-0.558998	0.156791	-3.56524	0.00036352	0.00228339	TSPAN13	tetraspanin 13 [Source:HGNC Symbol;Acc:HGNC:21643]	7	27075
808	ENSG00000106554	17401	2370.93	2282.86	2299.12	1824.25	1933.48	1777.06	2081.28	-0.32888	0.101112	-3.25262	0.00114345	0.00605456	CHCHD3	coiled-coil-helix-coiled-coil-helix domain containing 3 [Source:HGNC Symbol;Acc:HGNC:21906]	7	54927
809	ENSG00000106603	16050	1489.92	1588.7	1477.86	1171.26	1173.39	1186.55	1347.95	-0.367859	0.106368	-3.45836	0.000543471	0.00321316	COA1	cytochrome c oxidase assembly factor 1 [Source:HGNC Symbol;Acc:HGNC:21868]	7	55744
810	ENSG00000106624	16117	1522.27	1332.3	1510.59	770.021	899.758	836.006	1145.16	-0.800598	0.125473	-6.38063	1.76e-10	3.93e-09	AEBP1	AE binding protein 1 [Source:HGNC Symbol;Acc:HGNC:303]	7	165
811	ENSG00000106628	17044	2086.46	1935.3	1977.76	1503.65	1695.95	1420.99	1770.02	-0.376369	0.116247	-3.23767	0.0012051	0.00634745	POLD2	DNA polymerase delta 2, accessory subunit [Source:HGNC Symbol;Acc:HGNC:9176]	7	5425
812	ENSG00000106638	16540	1735.38	1664.67	1641.52	1091.6	1171.49	1247.37	1425.34	-0.522598	0.111873	-4.67134	2.99e-06	3.22e-05	TBL2	transducin beta like 2 [Source:HGNC Symbol;Acc:HGNC:11586]	7	26608
813	ENSG00000106665	18545	3698.15	3441.39	3306.84	4212	4831.33	4374.65	3977.39	0.361202	0.107488	3.36039	0.000778312	0.00435102	CLIP2	CAP-Gly domain containing linker protein 2 [Source:HGNC Symbol;Acc:HGNC:2586]	7	7461
814	ENSG00000106682	20131	13321.7	13135	13913.7	8983.58	10439.9	9595.26	11564.9	-0.476285	0.100551	-4.73675	2.17e-06	2.41e-05	EIF4H	eukaryotic translation initiation factor 4H [Source:HGNC Symbol;Acc:HGNC:12741]	7	7458
815	ENSG00000106733	10622	194.089	134.845	195.395	331.414	328.74	318.478	250.493	0.900943	0.199044	4.52635	6e-06	6.07e-05	NMRK1	nicotinamide riboside kinase 1 [Source:HGNC Symbol;Acc:HGNC:26057]	9	54981
816	ENSG00000106772	11878	360.587	501.394	485.016	1061.11	924.461	887.979	703.425	1.09346	0.163886	6.67207	2.52e-11	6.22e-10	PRUNE2	prune homolog 2 with BCH domain [Source:HGNC Symbol;Acc:HGNC:25209]	9	158471
817	ENSG00000106803	17564	2506.98	2339.84	2368.55	1575.44	2025.64	1751.63	2094.68	-0.430651	0.12535	-3.43559	0.000591275	0.00344751	SEC61B	SEC61 translocon subunit beta [Source:HGNC Symbol;Acc:HGNC:16993]	9	10952
818	ENSG00000106853	16238	1577.45	1605.79	1730.78	2422.17	2851.29	2582.11	2128.27	0.676977	0.113938	5.94161	2.82e-09	5.31e-08	PTGR1	prostaglandin reductase 1 [Source:HGNC Symbol;Acc:HGNC:18429]	9	22949
819	ENSG00000106868	14015	779.21	733.099	761.743	1022.76	1072.68	1038.37	901.311	0.462751	0.114678	4.03522	5.46e-05	0.000435063	SUSD1	sushi domain containing 1 [Source:HGNC Symbol;Acc:HGNC:25413]	9	64420
820	ENSG00000106948	11510	305.405	371.297	370.953	702.165	885.507	805.042	573.395	1.19175	0.157212	7.58056	3.44e-14	1.17e-12	AKNA	AT-hook transcription factor [Source:HGNC Symbol;Acc:HGNC:24108]	9	80709
821	ENSG00000107036	19223	5270.85	5724.25	5206.24	4097.93	3185.73	3492.2	4496.2	-0.588326	0.122956	-4.78485	1.71e-06	1.95e-05	RIC1	RIC1 homolog, RAB6A GEF complex partner 1 [Source:HGNC Symbol;Acc:HGNC:17686]	9	57589
822	ENSG00000107140	13307	619.372	572.615	673.468	797.557	987.169	863.651	752.305	0.506016	0.141886	3.56637	0.000361962	0.00227519	TESK1	testis associated actin remodelling kinase 1 [Source:HGNC Symbol;Acc:HGNC:11731]	9	7016
823	ENSG00000107249	14969	1059.88	1015.13	922.424	788.706	573.869	746.433	851.074	-0.507796	0.153686	-3.30411	0.000952768	0.00516154	GLIS3	GLIS family zinc finger 3 [Source:HGNC Symbol;Acc:HGNC:28510]	9	169792
824	ENSG00000107263	18234	3231.96	3030.2	2885.3	4368.37	5038.46	4509.56	3843.98	0.605378	0.108832	5.5625	2.66e-08	4.2e-07	RAPGEF1	Rap guanine nucleotide exchange factor 1 [Source:HGNC Symbol;Acc:HGNC:4568]	9	2889
825	ENSG00000107281	13167	588.927	505.192	574.283	924.418	1331.11	935.53	809.91	0.936126	0.17198	5.44324	5.23e-08	7.88e-07	NPDC1	neural proliferation, differentiation and control 1 [Source:HGNC Symbol;Acc:HGNC:7899]	9	56654
826	ENSG00000107290	19290	5513.46	5735.64	5268.73	4777.47	3677.89	3987.61	4826.8	-0.408696	0.123869	-3.29943	0.000968823	0.00522967	SETX	senataxin [Source:HGNC Symbol;Acc:HGNC:445]	9	23064
827	ENSG00000107331	15395	1209.25	1070.21	1036.49	1896.04	2317.33	1848.94	1563.04	0.870648	0.134983	6.45004	1.12e-10	2.54e-09	ABCA2	ATP binding cassette subfamily A member 2 [Source:HGNC Symbol;Acc:HGNC:32]	9	20
828	ENSG00000107362	12922	539.453	462.46	534.609	313.712	278.384	372.664	416.88	-0.673029	0.16823	-4.00065	6.32e-05	0.000492474	ABHD17B	abhydrolase domain containing 17B, depalmitoylase [Source:HGNC Symbol;Acc:HGNC:24278]	9	51104
829	ENSG00000107371	12574	476.659	460.561	389.798	314.696	193.823	302.997	356.422	-0.711003	0.208904	-3.4035	0.000665293	0.00381375	EXOSC3	exosome component 3 [Source:HGNC Symbol;Acc:HGNC:17944]	9	51010
830	ENSG00000107372	20005	10639.7	10999.3	10953	9017.01	6345.81	8788.01	9457.15	-0.432522	0.141	-3.06754	0.00215828	0.0103772	ZFAND5	zinc finger AN1-type containing 5 [Source:HGNC Symbol;Acc:HGNC:13008]	9	7763
831	ENSG00000107438	20038	11299	10270	10862.8	5313.44	7096.4	5989.16	8471.81	-0.817727	0.126672	-6.45545	1.08e-10	2.46e-09	PDLIM1	PDZ and LIM domain 1 [Source:HGNC Symbol;Acc:HGNC:2067]	10	9124
832	ENSG00000107443	13722	709.756	781.529	759.76	498.596	351.542	458.918	593.35	-0.782776	0.162484	-4.81756	1.45e-06	1.68e-05	CCNJ	cyclin J [Source:HGNC Symbol;Acc:HGNC:23434]	10	54619
833	ENSG00000107521	16341	1628.82	1456.7	1643.5	2282.53	2865.55	2260.31	2022.9	0.647901	0.132978	4.87225	1.1e-06	1.3e-05	HPS1	HPS1 biogenesis of lysosomal organelles complex 3 subunit 1 [Source:HGNC Symbol;Acc:HGNC:5163]	10	3257
834	ENSG00000107537	12288	426.234	457.712	464.187	709.049	790.495	793.984	606.944	0.76653	0.133067	5.76047	8.39e-09	1.45e-07	PHYH	phytanoyl-CoA 2-hydroxylase [Source:HGNC Symbol;Acc:HGNC:8940]	10	5264
835	ENSG00000107551	9817	123.684	153.837	125.965	252.74	249.88	266.504	195.435	0.929945	0.195675	4.7525	2.01e-06	2.25e-05	RASSF4	Ras association domain family member 4 [Source:HGNC Symbol;Acc:HGNC:20793]	10	83937
836	ENSG00000107611	7927	39.9595	57.9262	32.7312	81.6242	91.211	92.8895	66.0569	1.02282	0.32903	3.10861	0.00187972	0.00924234	CUBN	cubilin [Source:HGNC Symbol;Acc:HGNC:2548]	10	8029
837	ENSG00000107643	17277	2272.93	2306.6	2406.24	1282.38	896.908	1430.94	1766	-0.952948	0.165182	-5.76907	7.97e-09	1.38e-07	MAPK8	mitogen-activated protein kinase 8 [Source:HGNC Symbol;Acc:HGNC:6881]	10	5599
838	ENSG00000107651	18882	4383.17	4380.55	4019.98	3264.97	2618.52	3165.98	3638.86	-0.498586	0.120334	-4.14337	3.42e-05	0.000288107	SEC23IP	SEC23 interacting protein [Source:HGNC Symbol;Acc:HGNC:17018]	10	11196
839	ENSG00000107672	12713	502.348	494.747	556.43	319.613	335.39	393.675	433.7	-0.56809	0.154944	-3.66642	0.000245965	0.00162238	NSMCE4A	NSE4 homolog A, SMC5-SMC6 complex component [Source:HGNC Symbol;Acc:HGNC:25935]	10	54780
840	ENSG00000107731	12471	458.583	407.383	412.611	700.198	895.958	662.391	589.52	0.821517	0.161463	5.08797	3.62e-07	4.7e-06	UNC5B	unc-5 netrin receptor B [Source:HGNC Symbol;Acc:HGNC:12568]	10	219699
841	ENSG00000107738	11692	330.141	332.363	312.434	799.524	1047.98	839.323	610.294	1.46283	0.154928	9.44199	3.66e-21	2.19e-19	VSIR	V-set immunoregulatory receptor [Source:HGNC Symbol;Acc:HGNC:30085]	10	64115
842	ENSG00000107745	17780	2720.1	2682.65	2696.85	3544.26	4373.38	3871.5	3314.79	0.54161	0.113657	4.76528	1.89e-06	2.13e-05	MICU1	mitochondrial calcium uptake 1 [Source:HGNC Symbol;Acc:HGNC:1530]	10	10367
843	ENSG00000107796	20280	18928.4	18883	20884.5	10624.9	13625.6	12353.2	15883.3	-0.681254	0.119799	-5.68664	1.3e-08	2.16e-07	ACTA2	actin alpha 2, smooth muscle [Source:HGNC Symbol;Acc:HGNC:130]	10	59
844	ENSG00000107816	17720	2661.11	2385.42	2704.78	3562.94	4614.71	4079.4	3334.73	0.661176	0.127464	5.18716	2.14e-07	2.89e-06	LZTS2	leucine zipper tumor suppressor 2 [Source:HGNC Symbol;Acc:HGNC:29381]	10	84445
845	ENSG00000107821	10253	157.935	177.577	166.631	87.5247	112.114	80.7254	130.418	-0.83804	0.236404	-3.54495	0.000392682	0.00243352	KAZALD1	Kazal type serine peptidase inhibitor domain 1 [Source:HGNC Symbol;Acc:HGNC:25460]	10	81621
846	ENSG00000107829	12525	468.097	393.138	466.171	703.148	857.003	634.745	587.05	0.726439	0.163182	4.45172	8.52e-06	8.26e-05	FBXW4	F-box and WD repeat domain containing 4 [Source:HGNC Symbol;Acc:HGNC:10847]	10	6468
847	ENSG00000107863	19642	7187.95	7361.37	6879.5	9985.69	9067.89	9283.42	8294.3	0.403125	0.0952688	4.23144	2.32e-05	0.000203144	ARHGAP21	Rho GTPase activating protein 21 [Source:HGNC Symbol;Acc:HGNC:23725]	10	57584
848	ENSG00000107874	13950	765.89	679.921	772.654	994.241	1371.02	1045.01	938.121	0.620803	0.155865	3.98296	6.81e-05	0.000526742	CUEDC2	CUE domain containing 2 [Source:HGNC Symbol;Acc:HGNC:28352]	10	79004
849	ENSG00000107929	18785	4150.08	4236.21	4062.63	3311.19	3156.28	2993.47	3651.64	-0.395842	0.0974094	-4.06369	4.83e-05	0.00039287	LARP4B	La ribonucleoprotein 4B [Source:HGNC Symbol;Acc:HGNC:28987]	10	23185
850	ENSG00000107937	19189	5162.38	5325.41	5113	4036.95	3845.11	3962.18	4574.17	-0.397471	0.0913678	-4.35023	1.36e-05	0.000125146	GTPBP4	GTP binding protein 4 [Source:HGNC Symbol;Acc:HGNC:21535]	10	23560
851	ENSG00000107949	16826	1919.96	1977.09	1986.68	1360.08	1192.39	1273.91	1618.35	-0.620823	0.109036	-5.69376	1.24e-08	2.08e-07	BCCIP	BRCA2 and CDKN1A interacting protein [Source:HGNC Symbol;Acc:HGNC:978]	10	56647
852	ENSG00000107954	4359	8.56275	1.89922	1.98371	39.337	61.7574	32.069	24.2682	3.41644	0.678658	5.03412	4.8e-07	6.09e-06	NEURL1	neuralized E3 ubiquitin protein ligase 1 [Source:HGNC Symbol;Acc:HGNC:7761]	10	9148
853	ENSG00000107960	12586	477.611	537.479	581.226	718.883	778.144	659.073	625.403	0.434482	0.144052	3.01615	0.00256006	0.011947	STN1	STN1 subunit of CST complex [Source:HGNC Symbol;Acc:HGNC:26200]	10	79991
854	ENSG00000107968	9133	81.8218	104.457	142.827	67.8562	27.5533	49.7622	79.0463	-1.18189	0.375636	-3.14637	0.00165308	0.00828607	MAP3K8	mitogen-activated protein kinase kinase kinase 8 [Source:HGNC Symbol;Acc:HGNC:6860]	10	1326
855	ENSG00000107984	17475	2426.11	2398.71	2177.12	1498.74	1160.09	1663.16	1887.32	-0.696633	0.147288	-4.72972	2.25e-06	2.49e-05	DKK1	dickkopf WNT signaling pathway inhibitor 1 [Source:HGNC Symbol;Acc:HGNC:2891]	10	22943
856	ENSG00000108021	19106	4884.57	5080.41	4903.72	4271.01	3378.61	3614.95	4355.55	-0.400476	0.117863	-3.39782	0.000679255	0.00387805	TASOR2	transcription activation suppressor family member 2 [Source:HGNC Symbol;Acc:HGNC:23484]	10	54906
857	ENSG00000108055	19276	5471.59	5517.23	5408.58	3860.92	2726.83	3400.42	4397.6	-0.715271	0.136194	-5.25184	1.51e-07	2.1e-06	SMC3	structural maintenance of chromosomes 3 [Source:HGNC Symbol;Acc:HGNC:2468]	10	9126
858	ENSG00000108106	18579	3760.95	2988.42	3839.46	1542.01	2507.35	1775.96	2735.69	-0.8619	0.180075	-4.78635	1.7e-06	1.94e-05	UBE2S	ubiquitin conjugating enzyme E2 S [Source:HGNC Symbol;Acc:HGNC:17895]	19	27338
859	ENSG00000108179	17501	2445.14	2281.91	2227.7	1225.35	1504.03	1373.44	1842.93	-0.761323	0.120461	-6.3201	2.61e-10	5.73e-09	PPIF	peptidylprolyl isomerase F [Source:HGNC Symbol;Acc:HGNC:9259]	10	10105
860	ENSG00000108219	18307	3327.1	3242.92	3231.46	2243.19	2764.83	2504.7	2885.7	-0.3836	0.114058	-3.36319	0.000770483	0.0043126	TSPAN14	tetraspanin 14 [Source:HGNC Symbol;Acc:HGNC:23303]	10	81619
861	ENSG00000108262	15401	1212.1	1117.69	1167.41	1551.84	1892.63	1589.07	1421.79	0.525652	0.125122	4.2011	2.66e-05	0.000230371	GIT1	GIT ArfGAP 1 [Source:HGNC Symbol;Acc:HGNC:4272]	17	28964
862	ENSG00000108370	10476	178.866	147.19	219.2	434.673	464.606	408.05	308.764	1.26289	0.190557	6.62738	3.42e-11	8.33e-10	RGS9	regulator of G protein signaling 9 [Source:HGNC Symbol;Acc:HGNC:10004]	17	8787
863	ENSG00000108423	10770	210.263	164.282	180.517	66.8728	59.8572	68.5613	125.059	-1.50851	0.241557	-6.24493	4.24e-10	9.07e-09	TUBD1	tubulin delta 1 [Source:HGNC Symbol;Acc:HGNC:16811]	17	51174
864	ENSG00000108424	20278	18851.4	19736.7	19246.9	14675.6	14659.3	14583.7	16958.9	-0.397107	0.0851582	-4.66317	3.11e-06	3.34e-05	KPNB1	karyopherin subunit beta 1 [Source:HGNC Symbol;Acc:HGNC:6400]	17	3837
865	ENSG00000108439	11006	237.854	270.639	244.988	363.867	445.604	352.759	319.285	0.626094	0.173297	3.61284	0.000302864	0.00194991	PNPO	pyridoxamine 5'-phosphate oxidase [Source:HGNC Symbol;Acc:HGNC:30260]	17	55163
866	ENSG00000108443	16956	2016.05	2074.9	2088.84	1654.12	1055.58	1479.6	1728.18	-0.561124	0.161831	-3.46735	0.000525614	0.00312322	RPS6KB1	ribosomal protein S6 kinase B1 [Source:HGNC Symbol;Acc:HGNC:10436]	17	6198
867	ENSG00000108448	8444	55.1821	72.1703	61.4949	120.961	121.615	101.736	88.8599	0.867662	0.270823	3.2038	0.00135625	0.00701354	TRIM16L	tripartite motif containing 16 like [Source:HGNC Symbol;Acc:HGNC:32670]	17	147166
868	ENSG00000108468	19123	4933.09	5400.43	5814.24	3069.27	3230.39	3238.97	4281.07	-0.759478	0.106211	-7.15065	8.64e-13	2.53e-11	CBX1	chromobox 1 [Source:HGNC Symbol;Acc:HGNC:1551]	17	10951
869	ENSG00000108479	11401	292.085	288.681	351.116	420.905	608.073	490.987	408.641	0.706563	0.184963	3.82002	0.00013344	0.000951863	GALK1	galactokinase 1 [Source:HGNC Symbol;Acc:HGNC:4118]	17	2584
870	ENSG00000108509	16269	1594.57	1484.24	1507.62	1792.78	2364.83	2118.77	1810.47	0.452601	0.131277	3.44767	0.000565441	0.00332482	CAMTA2	calmodulin binding transcription activator 2 [Source:HGNC Symbol;Acc:HGNC:18807]	17	23125
871	ENSG00000108523	15500	1254.92	1072.11	1149.56	1682.64	2085.5	1940.73	1530.91	0.715543	0.129863	5.50998	3.59e-08	5.51e-07	RNF167	ring finger protein 167 [Source:HGNC Symbol;Acc:HGNC:24544]	17	26001
872	ENSG00000108559	17027	2065.52	1959.04	1956.93	1351.22	1457.48	1377.86	1694.68	-0.514632	0.10443	-4.928	8.31e-07	1.01e-05	NUP88	nucleoporin 88 [Source:HGNC Symbol;Acc:HGNC:8067]	17	4927
873	ENSG00000108578	15092	1098.89	1218.35	1250.73	582.187	754.391	645.803	925.057	-0.847435	0.141122	-6.005	1.91e-09	3.67e-08	BLMH	bleomycin hydrolase [Source:HGNC Symbol;Acc:HGNC:1059]	17	642
874	ENSG00000108588	19061	4772.3	4932.27	4973.15	3483.29	3295.95	3671.35	4188.05	-0.490204	0.097436	-5.03104	4.88e-07	6.18e-06	CCDC47	coiled-coil domain containing 47 [Source:HGNC Symbol;Acc:HGNC:24856]	17	57003
875	ENSG00000108641	9606	109.413	148.139	141.835	180.95	228.978	245.494	175.801	0.714034	0.225877	3.16117	0.00157137	0.00794049	B9D1	B9 domain containing 1 [Source:HGNC Symbol;Acc:HGNC:24123]	17	27077
876	ENSG00000108671	18951	4520.18	4301.73	4356.22	3596.38	3591.43	3475.62	3973.59	-0.305413	0.0922376	-3.31115	0.000929132	0.00505331	PSMD11	proteasome 26S subunit, non-ATPase 11 [Source:HGNC Symbol;Acc:HGNC:9556]	17	5717
877	ENSG00000108679	18767	4112.97	3749.06	3982.29	4666.35	6196.65	5086.81	4632.35	0.429429	0.128773	3.33477	0.000853685	0.00470819	LGALS3BP	galectin 3 binding protein [Source:HGNC Symbol;Acc:HGNC:6564]	17	3959
878	ENSG00000108691	13815	731.639	716.955	896.636	284.209	384.796	300.785	552.503	-1.27281	0.172144	-7.39388	1.43e-13	4.55e-12	CCL2	C-C motif chemokine ligand 2 [Source:HGNC Symbol;Acc:HGNC:10618]	17	6347
879	ENSG00000108784	14439	898.137	673.273	797.45	1069.97	1180.04	1209.78	971.44	0.546368	0.143523	3.80683	0.000140762	0.000996601	NAGLU	N-acetyl-alpha-glucosaminidase [Source:HGNC Symbol;Acc:HGNC:7632]	17	4669
880	ENSG00000108798	7092	25.6882	37.9844	36.6986	7.86739	16.1519	6.63496	21.8376	-1.70018	0.569479	-2.98551	0.00283109	0.0130402	ABI3	ABI family member 3 [Source:HGNC Symbol;Acc:HGNC:29859]	17	51225
881	ENSG00000108799	13428	643.157	750.192	638.754	1243.05	1384.32	1372.33	1005.3	0.9767	0.128095	7.62478	2.44e-14	8.46e-13	EZH1	enhancer of zeste 1 polycomb repressive complex 2 subunit [Source:HGNC Symbol;Acc:HGNC:3526]	17	2145
882	ENSG00000108821	20527	674913	618218	642307	233459	294264	252311	452579	-1.31105	0.114616	-11.4387	2.68e-30	2.56e-28	COL1A1	collagen type I alpha 1 chain [Source:HGNC Symbol;Acc:HGNC:2197]	17	1277
883	ENSG00000108828	19928	9575.05	9365.05	9005.04	15826.2	19973.3	16102	13307.8	0.893209	0.119223	7.49189	6.79e-14	2.26e-12	VAT1	vesicle amine transport 1 [Source:HGNC Symbol;Acc:HGNC:16919]	17	10493
884	ENSG00000108829	20079	12243.8	11841.6	11709.8	7631.37	8341.05	7904.45	9945.35	-0.584134	0.0919274	-6.3543	2.09e-10	4.62e-09	LRRC59	leucine rich repeat containing 59 [Source:HGNC Symbol;Acc:HGNC:28817]	17	55379
885	ENSG00000108840	17158	2169.23	1841.29	1844.85	2405.45	2876	2586.53	2287.23	0.426268	0.124496	3.42394	0.000617211	0.00358137	HDAC5	histone deacetylase 5 [Source:HGNC Symbol;Acc:HGNC:14068]	17	10014
886	ENSG00000108846	13614	684.068	611.549	712.151	1744.59	2114.95	1825.72	1282.17	1.50197	0.131157	11.4517	2.31e-30	2.21e-28	ABCC3	ATP binding cassette subfamily C member 3 [Source:HGNC Symbol;Acc:HGNC:54]	17	8714
887	ENSG00000108852	9422	97.9959	75.0192	60.5031	127.845	163.42	126.064	108.475	0.837833	0.276397	3.03126	0.00243534	0.0114922	MPP2	MAGUK p55 scaffold protein 2 [Source:HGNC Symbol;Acc:HGNC:7220]	17	4355
888	ENSG00000108932	10763	209.312	174.728	209.281	513.347	410.449	515.316	338.739	1.2779	0.177489	7.19988	6.03e-13	1.8e-11	SLC16A6	solute carrier family 16 member 6 [Source:HGNC Symbol;Acc:HGNC:10927]	17	9120
889	ENSG00000108963	12839	526.133	489.999	535.601	587.104	782.894	826.053	624.631	0.500641	0.162769	3.07577	0.00209958	0.0101436	DPH1	diphthamide biosynthesis 1 [Source:HGNC Symbol;Acc:HGNC:3003]	17	1801
890	ENSG00000109046	19633	7144.18	7293.95	7613.47	5053.81	4133.95	5216.19	6075.93	-0.614559	0.118473	-5.18732	2.13e-07	2.89e-06	WSB1	WD repeat and SOCS box containing 1 [Source:HGNC Symbol;Acc:HGNC:19221]	17	26118
891	ENSG00000109084	13927	759.23	803.37	799.434	395.336	451.304	486.564	615.873	-0.825928	0.138861	-5.94786	2.72e-09	5.14e-08	TMEM97	transmembrane protein 97 [Source:HGNC Symbol;Acc:HGNC:28106]	17	27346
892	ENSG00000109099	16554	1744.9	1632.38	1491.75	2492	2402.84	2327.77	2015.27	0.568868	0.110915	5.12888	2.91e-07	3.86e-06	PMP22	peripheral myelin protein 22 [Source:HGNC Symbol;Acc:HGNC:9118]	17	5376
893	ENSG00000109103	12434	453.825	532.731	523.699	738.551	1036.57	772.973	676.392	0.755218	0.168243	4.48885	7.16e-06	7.07e-05	UNC119	unc-119 lipid binding chaperone [Source:HGNC Symbol;Acc:HGNC:12565]	17	9094
894	ENSG00000109321	12268	423.38	451.065	367.978	258.64	250.83	269.822	336.952	-0.67376	0.162707	-4.14094	3.46e-05	0.000291031	AREG	amphiregulin [Source:HGNC Symbol;Acc:HGNC:651]	4	374
895	ENSG00000109381	14560	936.193	1027.48	891.676	624.474	548.216	617.052	774.182	-0.67446	0.13166	-5.12276	3.01e-07	3.97e-06	ELF2	E74 like ETS transcription factor 2 [Source:HGNC Symbol;Acc:HGNC:3317]	4	1998
896	ENSG00000109452	13716	708.805	782.478	791.499	1452.52	1007.12	1323.68	1011.02	0.728635	0.157498	4.6263	3.72e-06	3.95e-05	INPP4B	inositol polyphosphate-4-phosphatase type II B [Source:HGNC Symbol;Acc:HGNC:6075]	4	8821
897	ENSG00000109458	13547	671.7	772.033	662.558	529.082	389.547	498.728	587.275	-0.572264	0.161623	-3.54074	0.000399012	0.00246682	GAB1	GRB2 associated binding protein 1 [Source:HGNC Symbol;Acc:HGNC:4066]	4	2549
898	ENSG00000109472	10271	159.838	139.593	183.493	290.11	300.236	315.161	231.405	0.907222	0.187893	4.82839	1.38e-06	1.6e-05	CPE	carboxypeptidase E [Source:HGNC Symbol;Acc:HGNC:2303]	4	1363
899	ENSG00000109501	17667	2610.69	2349.33	2453.85	3736.03	4388.58	3723.32	3210.3	0.676471	0.114691	5.89822	3.67e-09	6.74e-08	WFS1	wolframin ER transmembrane glycoprotein [Source:HGNC Symbol;Acc:HGNC:12762]	4	7466
900	ENSG00000109519	15971	1455.67	1533.62	1591.92	1188.96	1192.39	1160.01	1353.76	-0.371239	0.107467	-3.45444	0.000551428	0.00325303	GRPEL1	GrpE like 1, mitochondrial [Source:HGNC Symbol;Acc:HGNC:19696]	4	80273
901	ENSG00000109534	13253	607.003	916.373	1084.1	546.784	399.998	624.792	696.508	-0.731075	0.224369	-3.25836	0.00112057	0.00594909	GAR1	GAR1 ribonucleoprotein [Source:HGNC Symbol;Acc:HGNC:14264]	4	54433
902	ENSG00000109572	17962	2923.7	3138.46	2683.96	4621.11	3885.97	4344.8	3599.66	0.555153	0.116814	4.75245	2.01e-06	2.25e-05	CLCN3	chloride voltage-gated channel 3 [Source:HGNC Symbol;Acc:HGNC:2021]	4	1182
903	ENSG00000109606	19852	8680.72	8607.26	8315.7	6441.43	5806.15	6490.1	7390.23	-0.450499	0.0969762	-4.64545	3.39e-06	3.62e-05	DHX15	DEAH-box helicase 15 [Source:HGNC Symbol;Acc:HGNC:2738]	4	1665
904	ENSG00000109674	11732	336.801	376.045	302.515	110.143	61.7574	38.704	204.328	-2.26481	0.305733	-7.40781	1.28e-13	4.14e-12	NEIL3	nei like DNA glycosylase 3 [Source:HGNC Symbol;Acc:HGNC:24573]	4	55247
905	ENSG00000109680	12796	517.57	556.471	434.432	889.999	760.092	906.778	677.557	0.760565	0.1511	5.03351	4.82e-07	6.11e-06	TBC1D19	TBC1 domain family member 19 [Source:HGNC Symbol;Acc:HGNC:25624]	4	55296
906	ENSG00000109685	19438	6137.59	5742.29	6353.81	2606.07	2641.32	2669.47	4358.42	-1.20362	0.0964564	-12.4784	9.8e-36	1.24e-33	NSD2	nuclear receptor binding SET domain protein 2 [Source:HGNC Symbol;Acc:HGNC:12766]	4	7468
907	ENSG00000109736	16668	1820.06	1607.69	1590.93	1998.32	2658.42	2195.07	1978.41	0.449294	0.137783	3.26089	0.00111065	0.00590339	MFSD10	major facilitator superfamily domain containing 10 [Source:HGNC Symbol;Acc:HGNC:16894]	4	10227
908	ENSG00000109805	17665	2604.03	2673.15	2555.01	505.48	303.087	461.13	1516.98	-2.62597	0.173197	-15.1617	6.34e-52	1.54e-49	NCAPG	non-SMC condensin I complex subunit G [Source:HGNC Symbol;Acc:HGNC:24304]	4	64151
909	ENSG00000109814	19048	4733.3	4558.13	4629.97	2582.47	2493.1	2610.86	3601.3	-0.857015	0.092983	-9.2169	3.06e-20	1.73e-18	UGDH	UDP-glucose 6-dehydrogenase [Source:HGNC Symbol;Acc:HGNC:12525]	4	7358
910	ENSG00000109846	10898	223.583	213.662	194.403	479.911	574.819	475.506	360.314	1.27686	0.166077	7.68834	1.49e-14	5.25e-13	CRYAB	crystallin alpha B [Source:HGNC Symbol;Acc:HGNC:2389]	11	1410
911	ENSG00000109854	14320	859.129	802.42	869.855	1422.03	1558.19	1434.26	1157.65	0.802562	0.114565	7.00528	2.46e-12	6.93e-11	HTATIP2	HIV-1 Tat interactive protein 2 [Source:HGNC Symbol;Acc:HGNC:16637]	11	10553
912	ENSG00000109861	19772	8098.45	8137.21	7650.17	5676.32	6066.48	5941.61	6928.37	-0.433692	0.0925352	-4.68678	2.78e-06	3.01e-05	CTSC	cathepsin C [Source:HGNC Symbol;Acc:HGNC:2528]	11	1075
913	ENSG00000109881	12348	438.603	518.487	535.601	213.403	186.222	232.224	354.09	-1.24176	0.171982	-7.22027	5.19e-13	1.55e-11	CCDC34	coiled-coil domain containing 34 [Source:HGNC Symbol;Acc:HGNC:25079]	11	91057
914	ENSG00000109944	9249	88.4817	64.5735	76.3727	249.79	190.973	231.118	150.218	1.54967	0.236603	6.54968	5.77e-11	1.36e-09	JHY	junctional cadherin complex regulator [Source:HGNC Symbol;Acc:HGNC:26288]	11	79864
915	ENSG00000110002	10916	225.486	262.092	283.67	549.734	559.617	544.067	404.111	1.10072	0.155238	7.0905	1.34e-12	3.83e-11	VWA5A	von Willebrand factor A domain containing 5A [Source:HGNC Symbol;Acc:HGNC:6658]	11	4013
916	ENSG00000110011	11035	241.66	256.395	250.939	324.53	460.805	350.547	314.146	0.601644	0.186856	3.21983	0.00128268	0.00669938	DNAJC4	DnaJ heat shock protein family (Hsp40) member C4 [Source:HGNC Symbol;Acc:HGNC:5271]	11	3338
917	ENSG00000110013	14216	827.732	903.079	951.187	1076.85	1147.74	1266.17	1028.79	0.379948	0.126972	2.99239	0.00276805	0.0127778	SIAE	sialic acid acetylesterase [Source:HGNC Symbol;Acc:HGNC:18187]	11	54414
918	ENSG00000110042	13811	730.688	668.525	715.126	1111.27	1193.34	997.456	902.735	0.643738	0.128144	5.02354	5.07e-07	6.4e-06	DTX4	deltex E3 ubiquitin ligase 4 [Source:HGNC Symbol;Acc:HGNC:29151]	11	23220
919	ENSG00000110046	14052	787.773	680.87	693.306	918.518	1219	1016.26	885.953	0.54496	0.148391	3.67246	0.000240227	0.00159268	ATG2A	autophagy related 2A [Source:HGNC Symbol;Acc:HGNC:29028]	11	23130
920	ENSG00000110057	12129	400.546	328.565	389.798	516.297	638.477	625.898	483.264	0.670284	0.160299	4.18146	2.9e-05	0.000248458	UNC93B1	unc-93 homolog B1, TLR signaling regulator [Source:HGNC Symbol;Acc:HGNC:13481]	11	81622
921	ENSG00000110090	18063	3034.07	3185.94	3050.94	4262.16	4238.46	3869.29	3606.81	0.416174	0.0990232	4.20279	2.64e-05	0.000228878	CPT1A	carnitine palmitoyltransferase 1A [Source:HGNC Symbol;Acc:HGNC:2328]	11	1374
922	ENSG00000110092	20490	69007.2	69124.9	69510.1	98695.4	95053.2	98817.8	83368.1	0.494663	0.0835361	5.92155	3.19e-09	5.92e-08	CCND1	cyclin D1 [Source:HGNC Symbol;Acc:HGNC:1582]	11	595
923	ENSG00000110203	8530	58.0364	48.4301	24.7963	185.867	274.583	244.388	139.35	2.42238	0.309811	7.81889	5.33e-15	1.95e-13	FOLR3	folate receptor gamma [Source:HGNC Symbol;Acc:HGNC:3795]	11	2352
924	ENSG00000110218	18418	3484.09	3683.54	3628.2	2789.97	2809.49	2520.18	3152.58	-0.410751	0.101635	-4.04142	5.31e-05	0.000425782	PANX1	pannexin 1 [Source:HGNC Symbol;Acc:HGNC:8599]	11	24145
925	ENSG00000110315	16246	1583.16	1639.98	1687.14	2376.94	1789.07	2543.4	1936.61	0.450073	0.145729	3.08843	0.00201214	0.00979422	RNF141	ring finger protein 141 [Source:HGNC Symbol;Acc:HGNC:21159]	11	50862
926	ENSG00000110321	20488	67268	69690.9	65295.7	53753	45961.8	50991.9	58826.9	-0.424437	0.100489	-4.22371	2.4e-05	0.000209733	EIF4G2	eukaryotic translation initiation factor 4 gamma 2 [Source:HGNC Symbol;Acc:HGNC:3297]	11	1982
927	ENSG00000110330	19431	6106.19	6293.06	5939.22	4509	2571.96	4476.39	4982.64	-0.666221	0.186224	-3.57752	0.000346868	0.00218947	BIRC2	baculoviral IAP repeat containing 2 [Source:HGNC Symbol;Acc:HGNC:590]	11	329
928	ENSG00000110367	19572	6719.85	7362.32	7302.03	6005.77	3914.47	4891.07	6032.59	-0.529875	0.15178	-3.49108	0.00048108	0.00289579	DDX6	DEAD-box helicase 6 [Source:HGNC Symbol;Acc:HGNC:2747]	11	1656
929	ENSG00000110395	18922	4456.43	4593.26	4541.7	4058.59	3205.69	3346.23	4033.65	-0.357153	0.119759	-2.98225	0.00286135	0.013158	CBL	Cbl proto-oncogene [Source:HGNC Symbol;Acc:HGNC:1541]	11	867
930	ENSG00000110427	15248	1156.92	1042.67	1043.43	860.496	719.237	850.381	945.523	-0.41683	0.130923	-3.18378	0.00145365	0.00744784	KIAA1549L	KIAA1549 like [Source:HGNC Symbol;Acc:HGNC:24836]	11	25758
931	ENSG00000110435	16412	1669.74	1488.04	1697.06	1172.24	1064.13	1130.16	1370.23	-0.528209	0.116421	-4.53705	5.7e-06	5.82e-05	PDHX	pyruvate dehydrogenase complex component X [Source:HGNC Symbol;Acc:HGNC:21350]	11	8050
932	ENSG00000110455	9528	104.656	106.356	157.705	231.105	246.08	278.669	187.428	1.03601	0.229244	4.51926	6.21e-06	6.25e-05	ACCS	1-aminocyclopropane-1-carboxylate synthase homolog (inactive) [Source:HGNC Symbol;Acc:HGNC:23989]	11	84680
933	ENSG00000110628	8927	72.3076	58.8758	65.4623	225.204	165.32	150.393	122.927	1.46085	0.262715	5.56058	2.69e-08	4.24e-07	SLC22A18	solute carrier family 22 member 18 [Source:HGNC Symbol;Acc:HGNC:10964]	11	5002
934	ENSG00000110651	19468	6291.71	6103.14	5730.93	7573.35	10336.3	8349	7397.4	0.534786	0.132252	4.04369	5.26e-05	0.000422778	CD81	CD81 molecule [Source:HGNC Symbol;Acc:HGNC:1701]	11	975
935	ENSG00000110660	12853	528.987	588.758	667.517	266.508	254.631	260.975	427.896	-1.19054	0.157163	-7.57519	3.59e-14	1.22e-12	SLC35F2	solute carrier family 35 member F2 [Source:HGNC Symbol;Acc:HGNC:23615]	11	54733
936	ENSG00000110675	9317	92.2874	138.643	138.859	259.624	197.624	298.573	187.602	1.0304	0.247352	4.16574	3.1e-05	0.000264044	ELMOD1	ELMO domain containing 1 [Source:HGNC Symbol;Acc:HGNC:25334]	11	55531
937	ENSG00000110711	13254	607.003	584.96	506.837	649.06	868.405	881.344	682.935	0.497309	0.163031	3.0504	0.00228539	0.0108839	AIP	aryl hydrocarbon receptor interacting protein [Source:HGNC Symbol;Acc:HGNC:358]	11	9049
938	ENSG00000110713	19203	5201.39	5490.64	5275.67	4379.19	4155.8	4020.79	4753.91	-0.346731	0.0950489	-3.64792	0.000264367	0.00172546	NUP98	nucleoporin 98 and 96 precursor [Source:HGNC Symbol;Acc:HGNC:8068]	11	4928
939	ENSG00000110717	14772	993.278	847.052	1032.52	1284.35	1728.26	1386.71	1212.03	0.615153	0.151072	4.07191	4.66e-05	0.000380626	NDUFS8	NADH:ubiquinone oxidoreductase core subunit S8 [Source:HGNC Symbol;Acc:HGNC:7715]	11	4728
940	ENSG00000110880	20380	28187.6	27744.7	27575.5	19999.9	20695.4	19704.7	23984.6	-0.467348	0.0852977	-5.47903	4.28e-08	6.49e-07	CORO1C	coronin 1C [Source:HGNC Symbol;Acc:HGNC:2254]	12	23603
941	ENSG00000110917	19661	7278.33	6972.03	6907.27	5745.16	5999.02	5675.11	6429.49	-0.280448	0.0910745	-3.07933	0.00207467	0.0100556	MLEC	malectin [Source:HGNC Symbol;Acc:HGNC:28973]	12	9761
942	ENSG00000111052	16305	1612.65	2040.71	1617.71	911.634	508.311	1036.16	1287.86	-1.10249	0.22178	-4.97112	6.66e-07	8.2e-06	LIN7A	lin-7 homolog A, crumbs cell polarity complex component [Source:HGNC Symbol;Acc:HGNC:17787]	12	8825
943	ENSG00000111057	17112	2135.93	1829.9	1739.71	838.86	1238.95	965.387	1458.12	-0.906493	0.162238	-5.58743	2.3e-08	3.69e-07	KRT18	keratin 18 [Source:HGNC Symbol;Acc:HGNC:6430]	12	3875
944	ENSG00000111110	8273	49.4736	38.934	60.5031	98.3424	128.265	86.2545	76.9622	1.07422	0.315794	3.40165	0.000669815	0.00383359	PPM1H	protein phosphatase, Mg2+/Mn2+ dependent 1H [Source:HGNC Symbol;Acc:HGNC:18583]	12	57460
945	ENSG00000111196	13185	593.684	727.401	743.89	425.822	341.091	310.737	523.771	-0.93724	0.172456	-5.43465	5.49e-08	8.25e-07	MAGOHB	mago homolog B, exon junction complex subunit [Source:HGNC Symbol;Acc:HGNC:25504]	12	55110
946	ENSG00000111206	17516	2456.56	2477.53	2556.01	591.038	858.903	712.153	1608.7	-1.79221	0.14647	-12.2361	1.99e-34	2.43e-32	FOXM1	forkhead box M1 [Source:HGNC Symbol;Acc:HGNC:3818]	12	2305
947	ENSG00000111231	13771	721.173	634.339	698.265	473.027	352.492	478.823	559.687	-0.655978	0.162914	-4.02652	5.66e-05	0.000448282	GPN3	GPN-loop GTPase 3 [Source:HGNC Symbol;Acc:HGNC:30186]	12	51184
948	ENSG00000111247	13360	629.837	717.905	708.183	128.829	83.6101	126.064	399.071	-2.60572	0.192578	-13.5307	1.03e-41	1.69e-39	RAD51AP1	RAD51 associated protein 1 [Source:HGNC Symbol;Acc:HGNC:16956]	12	10635
949	ENSG00000111261	10436	175.061	129.147	140.843	279.292	215.676	210.107	191.688	0.664254	0.220791	3.00852	0.00262526	0.0121967	MANSC1	MANSC domain containing 1 [Source:HGNC Symbol;Acc:HGNC:25505]	12	54682
950	ENSG00000111271	11892	362.49	440.619	443.358	713.966	637.527	578.348	529.385	0.631322	0.156483	4.03445	5.47e-05	0.00043611	ACAD10	acyl-CoA dehydrogenase family member 10 [Source:HGNC Symbol;Acc:HGNC:21597]	12	80724
951	ENSG00000111275	13086	571.801	589.708	551.471	935.236	993.82	893.509	755.924	0.720774	0.12357	5.83291	5.45e-09	9.77e-08	ALDH2	aldehyde dehydrogenase 2 family member [Source:HGNC Symbol;Acc:HGNC:404]	12	217
952	ENSG00000111300	17462	2417.55	2613.33	2302.09	1870.47	1505.93	1972.8	2113.69	-0.455493	0.133319	-3.41657	0.000634153	0.00365967	NAA25	N-alpha-acetyltransferase 25, NatB auxiliary subunit [Source:HGNC Symbol;Acc:HGNC:25783]	12	80018
953	ENSG00000111305	9380	95.1416	91.1625	83.3157	176.033	178.622	180.25	134.087	0.987816	0.218024	4.53077	5.88e-06	5.97e-05	GSG1	germ cell associated 1 [Source:HGNC Symbol;Acc:HGNC:19716]	12	83445
954	ENSG00000111321	18457	3545.93	3102.38	3287.99	4202.17	5673.13	4745.11	4092.78	0.557268	0.133626	4.17036	3.04e-05	0.000259525	LTBR	lymphotoxin beta receptor [Source:HGNC Symbol;Acc:HGNC:6718]	12	4055
955	ENSG00000111328	19510	6422.06	6052.81	5981.87	4991.86	3568.63	5039.26	5342.75	-0.440722	0.143592	-3.06926	0.00214593	0.0103316	CDK2AP1	cyclin dependent kinase 2 associated protein 1 [Source:HGNC Symbol;Acc:HGNC:14002]	12	8099
956	ENSG00000111331	13155	586.072	568.816	549.487	225.204	273.633	206.79	401.667	-1.27033	0.163432	-7.77282	7.68e-15	2.75e-13	OAS3	2'-5'-oligoadenylate synthetase 3 [Source:HGNC Symbol;Acc:HGNC:8088]	12	4940
957	ENSG00000111364	14279	845.809	901.18	820.263	655.944	603.323	678.978	750.916	-0.406099	0.126097	-3.22053	0.00127952	0.0066867	DDX55	DEAD-box helicase 55 [Source:HGNC Symbol;Acc:HGNC:20085]	12	57696
958	ENSG00000111445	12393	446.214	350.406	438.399	201.602	174.821	159.239	295.114	-1.20376	0.187095	-6.43394	1.24e-10	2.82e-09	RFC5	replication factor C subunit 5 [Source:HGNC Symbol;Acc:HGNC:9973]	12	5985
959	ENSG00000111540	19358	5804.59	5821.11	6264.55	7342.24	8062.67	7865.75	6860.15	0.37936	0.0970064	3.91068	9.2e-05	0.000688381	RAB5B	RAB5B, member RAS oncogene family [Source:HGNC Symbol;Acc:HGNC:9784]	12	5869
960	ENSG00000111581	16683	1830.52	1891.62	1817.08	1201.74	1047.98	1089.24	1479.7	-0.730275	0.111799	-6.53205	6.49e-11	1.52e-09	NUP107	nucleoporin 107 [Source:HGNC Symbol;Acc:HGNC:29914]	12	57122
961	ENSG00000111602	15806	1378.6	1361.74	1294.37	599.889	598.572	588.3	970.245	-1.17505	0.113973	-10.3099	6.36e-25	4.53e-23	TIMELESS	timeless circadian regulator [Source:HGNC Symbol;Acc:HGNC:11813]	12	8914
962	ENSG00000111605	18014	2965.56	3027.36	3260.22	2329.73	2202.37	2203.91	2664.86	-0.457953	0.101324	-4.51967	6.19e-06	6.24e-05	CPSF6	cleavage and polyadenylation specific factor 6 [Source:HGNC Symbol;Acc:HGNC:13871]	12	11052
963	ENSG00000111652	17383	2357.61	2273.37	2315.98	2835.21	3650.34	2939.29	2728.63	0.440266	0.126407	3.48294	0.000495948	0.00296746	COPS7A	COP9 signalosome subunit 7A [Source:HGNC Symbol;Acc:HGNC:16758]	12	50813
964	ENSG00000111665	13842	741.153	793.874	861.921	143.58	235.628	183.567	493.287	-2.08946	0.189902	-11.0028	3.7e-28	3.18e-26	CDCA3	cell division cycle associated 3 [Source:HGNC Symbol;Acc:HGNC:14624]	12	83461
965	ENSG00000111666	14462	905.748	857.498	894.652	1173.22	1072.68	1206.46	1018.38	0.376973	0.116913	3.22439	0.0012624	0.00661257	CHPT1	choline phosphotransferase 1 [Source:HGNC Symbol;Acc:HGNC:17852]	12	56994
966	ENSG00000111726	16154	1540.34	1683.66	1407.44	2121.25	1939.18	2207.23	1816.52	0.436147	0.119977	3.63525	0.000277714	0.00180474	CMAS	cytidine monophosphate N-acetylneuraminic acid synthetase [Source:HGNC Symbol;Acc:HGNC:18290]	12	55907
967	ENSG00000111752	13951	765.89	661.878	696.281	1043.41	1096.43	941.059	867.492	0.53699	0.130398	4.11807	3.82e-05	0.00031777	PHC1	polyhomeotic homolog 1 [Source:HGNC Symbol;Acc:HGNC:3182]	12	1911
968	ENSG00000111786	16756	1874.29	1718.79	2157.28	1308.94	1579.09	1478.49	1686.15	-0.397043	0.13364	-2.971	0.00296836	0.0135703	SRSF9	serine and arginine rich splicing factor 9 [Source:HGNC Symbol;Acc:HGNC:10791]	12	8683
969	ENSG00000111790	16957	2017	1910.61	2258.45	1557.74	1070.78	1474.07	1714.78	-0.592764	0.15694	-3.77702	0.000158715	0.00110421	FGFR1OP2	FGFR1 oncogene partner 2 [Source:HGNC Symbol;Acc:HGNC:23098]	12	26127
970	ENSG00000111799	20513	149265	160459	153371	64161.5	57814.5	57183.4	107042	-1.37006	0.096318	-14.2244	6.47e-46	1.27e-43	COL12A1	collagen type XII alpha 1 chain [Source:HGNC Symbol;Acc:HGNC:2188]	6	1303
971	ENSG00000111802	16284	1601.23	1737.79	1699.04	2133.05	2304.98	2264.73	1956.8	0.411884	0.104239	3.95135	7.77e-05	0.000591035	TDP2	tyrosyl-DNA phosphodiesterase 2 [Source:HGNC Symbol;Acc:HGNC:17768]	6	51567
972	ENSG00000111817	18942	4499.25	4592.31	4308.61	3162.69	2610.91	3170.41	3724.03	-0.583472	0.115564	-5.04893	4.44e-07	5.69e-06	DSE	dermatan sulfate epimerase [Source:HGNC Symbol;Acc:HGNC:21144]	6	29940
973	ENSG00000111843	17776	2717.24	2763.36	2604.61	3372.16	3686.44	3496.63	3106.74	0.38461	0.0986311	3.89949	9.64e-05	0.000716821	TMEM14C	transmembrane protein 14C [Source:HGNC Symbol;Acc:HGNC:20952]	6	51522
974	ENSG00000111846	11733	336.801	340.91	346.157	222.254	163.42	248.811	276.392	-0.692648	0.196199	-3.53033	0.000415036	0.00254286	GCNT2	glucosaminyl (N-acetyl) transferase 2 (I blood group) [Source:HGNC Symbol;Acc:HGNC:4204]	6	2651
975	ENSG00000111897	20199	15507.1	16543.2	15751.6	23121.3	17792.8	23481.1	18699.5	0.429851	0.126978	3.38523	0.000711179	0.00403068	SERINC1	serine incorporator 1 [Source:HGNC Symbol;Acc:HGNC:13464]	6	57515
976	ENSG00000111907	9834	124.636	116.802	129.933	210.453	214.726	171.403	161.325	0.685631	0.211034	3.24892	0.00115845	0.00612676	TPD52L1	TPD52 like 1 [Source:HGNC Symbol;Acc:HGNC:12006]	6	7164
977	ENSG00000111913	10570	187.429	188.972	204.322	51.138	95.9616	69.6671	132.915	-1.41975	0.267669	-5.30413	1.13e-07	1.6e-06	RIPOR2	RHO family interacting cell polarization regulator 2 [Source:HGNC Symbol;Acc:HGNC:13872]	6	9750
978	ENSG00000111962	14339	863.886	792.924	790.507	1378.76	1349.16	1297.14	1078.73	0.7179	0.114111	6.29127	3.15e-10	6.79e-09	UST	uronyl 2-sulfotransferase [Source:HGNC Symbol;Acc:HGNC:17223]	6	10090
979	ENSG00000111981	11587	313.967	353.255	396.741	968.672	884.557	1078.18	665.896	1.46202	0.151	9.68226	3.59e-22	2.28e-20	ULBP1	UL16 binding protein 1 [Source:HGNC Symbol;Acc:HGNC:14893]	6	80329
980	ENSG00000112029	15692	1338.64	1240.19	1158.48	205.536	150.118	258.764	725.289	-2.6083	0.186833	-13.9606	2.71e-44	4.99e-42	FBXO5	F-box protein 5 [Source:HGNC Symbol;Acc:HGNC:13584]	6	26271
981	ENSG00000112078	19889	9045.11	9289.08	9354.17	7848.71	7424.19	7391.35	8392.1	-0.288834	0.0895153	-3.22664	0.00125252	0.00657033	KCTD20	potassium channel tetramerization domain containing 20 [Source:HGNC Symbol;Acc:HGNC:21052]	6	222658
982	ENSG00000112081	19832	8522.79	9056.43	8841.38	6561.4	5165.77	6628.33	7462.68	-0.52556	0.122846	-4.27821	1.88e-05	0.00016776	SRSF3	serine and arginine rich splicing factor 3 [Source:HGNC Symbol;Acc:HGNC:10785]	6	6428
983	ENSG00000112118	17616	2551.7	2449.04	2457.81	784.772	975.768	736.481	1659.26	-1.57783	0.133559	-11.8138	3.31e-32	3.56e-30	MCM3	minichromosome maintenance complex component 3 [Source:HGNC Symbol;Acc:HGNC:6945]	6	4172
984	ENSG00000112139	11417	293.988	337.111	284.662	483.844	643.227	525.268	428.017	0.851741	0.170207	5.00414	5.61e-07	7.02e-06	MDGA1	MAM domain containing glycosylphosphatidylinositol anchor 1 [Source:HGNC Symbol;Acc:HGNC:19267]	6	266727
985	ENSG00000112159	17989	2947.49	3223.93	3249.31	2507.73	2367.69	2443.88	2790	-0.364137	0.101268	-3.59577	0.000323432	0.00206246	MDN1	midasin AAA ATPase 1 [Source:HGNC Symbol;Acc:HGNC:18302]	6	23195
986	ENSG00000112237	16473	1695.42	1753.93	1744.67	1107.34	505.461	1127.94	1322.46	-0.922847	0.2372	-3.89058	0.000100005	0.000740593	CCNC	cyclin C [Source:HGNC Symbol;Acc:HGNC:1581]	6	892
987	ENSG00000112242	17568	2508.88	2505.07	2633.37	1668.87	1636.1	1697.45	2108.29	-0.612408	0.098763	-6.20078	5.62e-10	1.18e-08	E2F3	E2F transcription factor 3 [Source:HGNC Symbol;Acc:HGNC:3115]	6	1871
988	ENSG00000112282	17323	2305.28	2337.94	2153.31	1783.93	1494.53	1718.46	1965.58	-0.444021	0.116299	-3.81794	0.000134572	0.000958418	MED23	mediator complex subunit 23 [Source:HGNC Symbol;Acc:HGNC:2372]	6	9439
989	ENSG00000112294	7652	34.251	28.4883	13.8859	171.116	140.617	151.498	89.976	2.59221	0.335929	7.71656	1.2e-14	4.22e-13	ALDH5A1	aldehyde dehydrogenase 5 family member A1 [Source:HGNC Symbol;Acc:HGNC:408]	6	7915
990	ENSG00000112299	8238	48.5222	45.5813	39.6741	19.6685	15.2018	16.5874	30.8726	-1.37878	0.437261	-3.15322	0.00161481	0.00812588	VNN1	vanin 1 [Source:HGNC Symbol;Acc:HGNC:12705]	6	8876
991	ENSG00000112308	18854	4315.62	4419.48	4016.01	3182.36	2389.54	3119.54	3573.76	-0.553174	0.133617	-4.14	3.47e-05	0.000291956	C6orf62	chromosome 6 open reading frame 62 [Source:HGNC Symbol;Acc:HGNC:20998]	6	81688
992	ENSG00000112312	14200	823.926	814.765	870.847	297.977	274.583	279.774	560.312	-1.55777	0.134764	-11.5592	6.63e-31	6.61e-29	GMNN	geminin DNA replication inhibitor [Source:HGNC Symbol;Acc:HGNC:17493]	6	51053
993	ENSG00000112319	12134	401.498	487.15	529.65	888.032	673.631	779.608	626.595	0.723233	0.165879	4.35999	1.3e-05	0.000120205	EYA4	EYA transcriptional coactivator and phosphatase 4 [Source:HGNC Symbol;Acc:HGNC:3522]	6	2070
994	ENSG00000112339	18392	3449.83	3345.48	3092.6	2640.49	2326.83	2477.05	2888.71	-0.409602	0.107511	-3.80986	0.000139047	0.000985238	HBS1L	HBS1 like translational GTPase [Source:HGNC Symbol;Acc:HGNC:4834]	6	10767
995	ENSG00000112357	9638	111.316	110.155	144.811	200.618	219.476	172.509	159.814	0.696244	0.224804	3.09711	0.00195416	0.00955367	PEX7	peroxisomal biogenesis factor 7 [Source:HGNC Symbol;Acc:HGNC:8860]	6	5191
996	ENSG00000112367	14418	890.525	936.315	870.847	1132.9	1309.26	1129.05	1044.82	0.404986	0.122821	3.29735	0.000976008	0.00526216	FIG4	FIG4 phosphoinositide 5-phosphatase [Source:HGNC Symbol;Acc:HGNC:16873]	6	9896
997	ENSG00000112378	19580	6789.31	6686.2	7001.49	12594.7	6219.45	13530.9	8803.68	0.659486	0.220342	2.99301	0.00276239	0.0127549	PERP	p53 apoptosis effector related to PMP22 [Source:HGNC Symbol;Acc:HGNC:17637]	6	64065
998	ENSG00000112425	10555	186.478	222.209	212.257	336.331	271.733	331.748	260.126	0.597237	0.183575	3.25337	0.00114046	0.00604048	EPM2A	EPM2A glucan phosphatase, laforin [Source:HGNC Symbol;Acc:HGNC:3413]	6	7957
999	ENSG00000112624	13445	649.817	579.262	640.737	890.982	891.207	946.588	766.432	0.545171	0.124299	4.38595	1.15e-05	0.000108054	BICRAL	BICRA like chromatin remodeling complex associated protein [Source:HGNC Symbol;Acc:HGNC:21111]	6	23506
1000	ENSG00000112659	13350	627.935	572.615	604.039	890.982	994.77	931.107	770.241	0.642576	0.124748	5.151	2.59e-07	3.46e-06	CUL9	cullin 9 [Source:HGNC Symbol;Acc:HGNC:15982]	6	23113
1001	ENSG00000112667	10098	143.664	169.031	242.012	390.419	550.116	340.595	305.973	1.20927	0.245956	4.91661	8.81e-07	1.06e-05	DNPH1	2'-deoxynucleoside 5'-phosphate N-hydrolase 1 [Source:HGNC Symbol;Acc:HGNC:21218]	6	10591
1002	ENSG00000112679	11705	332.044	304.825	411.619	485.811	485.508	499.834	419.94	0.489017	0.163844	2.98465	0.00283904	0.0130721	DUSP22	dual specificity phosphatase 22 [Source:HGNC Symbol;Acc:HGNC:16077]	6	56940
1003	ENSG00000112739	19084	4827.49	4824.02	5026.71	3987.78	2621.37	3643.7	4155.18	-0.517778	0.152358	-3.39842	0.000677754	0.00387411	PRPF4B	pre-mRNA processing factor 4B [Source:HGNC Symbol;Acc:HGNC:17346]	6	8899
1004	ENSG00000112742	15851	1400.48	1284.82	1226.92	232.088	101.662	201.261	741.207	-2.87231	0.234532	-12.247	1.74e-34	2.16e-32	TTK	TTK protein kinase [Source:HGNC Symbol;Acc:HGNC:12401]	6	7272
1005	ENSG00000112763	17946	2898.96	3244.82	3001.35	2171.4	2473.15	2234.88	2670.76	-0.410592	0.109744	-3.74137	0.000183021	0.00125422	BTN2A1	butyrophilin subfamily 2 member A1 [Source:HGNC Symbol;Acc:HGNC:1136]	6	11120
1006	ENSG00000112769	18781	4146.27	4063.38	4173.72	5591.75	5731.09	5281.43	4831.27	0.423253	0.0933021	4.53638	5.72e-06	5.83e-05	LAMA4	laminin subunit alpha 4 [Source:HGNC Symbol;Acc:HGNC:6484]	6	3910
1007	ENSG00000112773	15915	1426.17	1444.36	1348.92	1062.1	741.089	1040.58	1177.2	-0.569839	0.155283	-3.66969	0.000242846	0.00160592	TENT5A	terminal nucleotidyltransferase 5A [Source:HGNC Symbol;Acc:HGNC:18345]	6	55603
1008	ENSG00000112877	9082	78.9675	94.0114	107.12	40.3204	44.6554	50.8681	69.3238	-1.0457	0.306569	-3.41098	0.000647309	0.0037213	CEP72	centrosomal protein 72 [Source:HGNC Symbol;Acc:HGNC:25547]	5	55722
1009	ENSG00000112893	20130	13318.9	13617.4	12968.5	9791.95	6092.13	9117.55	10817.7	-0.674603	0.162214	-4.15873	3.2e-05	0.000271171	MAN2A1	mannosidase alpha class 2A member 1 [Source:HGNC Symbol;Acc:HGNC:6824]	5	4124
1010	ENSG00000112902	19588	6813.09	7189.5	6770.39	5421.62	4270.76	4683.18	5858.09	-0.531105	0.117383	-4.52453	6.05e-06	6.12e-05	SEMA5A	semaphorin 5A [Source:HGNC Symbol;Acc:HGNC:10736]	5	9037
1011	ENSG00000112941	16589	1767.73	1943.85	1758.56	1287.3	1391.92	1291.61	1573.49	-0.461995	0.110511	-4.18054	2.91e-05	0.000249355	TENT4A	terminal nucleotidyltransferase 4A [Source:HGNC Symbol;Acc:HGNC:16705]	5	11044
1012	ENSG00000112972	17721	2661.11	2881.12	2943.82	2334.65	1878.38	2327.77	2504.47	-0.375855	0.124683	-3.0145	0.00257403	0.0119988	HMGCS1	3-hydroxy-3-methylglutaryl-CoA synthase 1 [Source:HGNC Symbol;Acc:HGNC:5007]	5	3157
1013	ENSG00000112981	1994	3.80566	5.69766	1.98371	33.4364	24.703	47.5506	19.5295	3.19287	0.681092	4.68787	2.76e-06	2.99e-05	NME5	NME/NM23 family member 5 [Source:HGNC Symbol;Acc:HGNC:7853]	5	8382
1014	ENSG00000112984	17812	2749.59	2730.13	2593.7	557.601	484.558	518.633	1605.7	-2.37111	0.114314	-20.742	1.45e-95	2.18e-92	KIF20A	kinesin family member 20A [Source:HGNC Symbol;Acc:HGNC:9787]	5	10112
1015	ENSG00000113013	20169	14581.4	14302.1	14526.7	17959.3	17546.7	17158	16012.4	0.2788	0.0855129	3.26033	0.00111282	0.00591147	HSPA9	heat shock protein family A (Hsp70) member 9 [Source:HGNC Symbol;Acc:HGNC:5244]	5	3313
1016	ENSG00000113070	14590	944.756	939.164	822.247	406.154	471.257	557.337	690.152	-0.916717	0.155879	-5.88097	4.08e-09	7.45e-08	HBEGF	heparin binding EGF like growth factor [Source:HGNC Symbol;Acc:HGNC:3059]	5	1839
1017	ENSG00000113083	20480	56377.1	55301.5	55681.7	45091	31208.4	44899.9	48093.3	-0.465592	0.144893	-3.21336	0.00131193	0.00682115	LOX	lysyl oxidase [Source:HGNC Symbol;Acc:HGNC:6664]	5	4015
1018	ENSG00000113140	20515	159076	154748	155213	62523.1	74658.1	65429.6	111941	-1.21098	0.10311	-11.7446	7.53e-32	8.04e-30	SPARC	secreted protein acidic and cysteine rich [Source:HGNC Symbol;Acc:HGNC:11219]	5	6678
1019	ENSG00000113161	18568	3742.87	3822.18	3582.57	2958.14	2574.81	3128.39	3301.49	-0.364346	0.112906	-3.22697	0.00125109	0.00656475	HMGCR	3-hydroxy-3-methylglutaryl-CoA reductase [Source:HGNC Symbol;Acc:HGNC:5006]	5	3156
1020	ENSG00000113269	13634	686.922	623.894	687.354	857.546	920.661	911.202	781.263	0.428646	0.122946	3.48647	0.000489437	0.00293532	RNF130	ring finger protein 130 [Source:HGNC Symbol;Acc:HGNC:18280]	5	55819
1021	ENSG00000113272	13053	566.093	526.084	497.91	363.867	398.098	368.241	453.382	-0.492285	0.14343	-3.43224	0.000598614	0.00348579	THG1L	tRNA-histidine guanylyltransferase 1 like [Source:HGNC Symbol;Acc:HGNC:26053]	5	54974
1022	ENSG00000113282	19534	6548.6	6898.91	6908.26	5210.18	4520.64	5176.38	5877.16	-0.449523	0.103692	-4.33519	1.46e-05	0.000133158	CLINT1	clathrin interactor 1 [Source:HGNC Symbol;Acc:HGNC:23186]	5	9685
1023	ENSG00000113300	16097	1510.85	1508.93	1428.27	1221.41	872.205	935.53	1246.2	-0.554161	0.148346	-3.73561	0.000187262	0.00127914	CNOT6	CCR4-NOT transcription complex subunit 6 [Source:HGNC Symbol;Acc:HGNC:14099]	5	57472
1024	ENSG00000113312	17312	2297.67	2359.78	2612.54	3028.95	3433.71	3121.75	2809.07	0.398898	0.110856	3.59835	0.000320243	0.00204429	TTC1	tetratricopeptide repeat domain 1 [Source:HGNC Symbol;Acc:HGNC:12391]	5	7265
1025	ENSG00000113356	11592	314.919	276.336	386.823	192.751	116.864	249.917	256.268	-0.808176	0.265369	-3.04548	0.00232308	0.0110362	POLR3G	RNA polymerase III subunit G [Source:HGNC Symbol;Acc:HGNC:30075]	5	10622
1026	ENSG00000113361	18066	3036.92	3173.6	3079.7	820.175	552.016	720.999	1897.24	-2.15047	0.149234	-14.4101	4.47e-47	9.06e-45	CDH6	cadherin 6 [Source:HGNC Symbol;Acc:HGNC:1765]	5	1004
1027	ENSG00000113368	17547	2490.81	2647.51	2501.45	283.226	281.234	285.303	1414.92	-3.16858	0.116026	-27.3092	3.3e-164	1.98e-160	LMNB1	lamin B1 [Source:HGNC Symbol;Acc:HGNC:6637]	5	4001
1028	ENSG00000113369	14621	952.368	940.114	995.821	743.468	442.753	720.999	799.254	-0.599485	0.189896	-3.15691	0.00159449	0.00804155	ARRDC3	arrestin domain containing 3 [Source:HGNC Symbol;Acc:HGNC:29263]	5	57561
1029	ENSG00000113396	19	0.951416	9.4961	5.95112	82.6076	54.1565	56.3972	34.9267	3.5592	0.581616	6.1195	9.39e-10	1.89e-08	SLC27A6	solute carrier family 27 member 6 [Source:HGNC Symbol;Acc:HGNC:11000]	5	28965
1030	ENSG00000113460	16220	1570.79	1510.83	1524.48	1031.61	947.264	991.927	1262.82	-0.632794	0.108781	-5.81715	5.99e-09	1.06e-07	BRIX1	biogenesis of ribosomes BRX1 [Source:HGNC Symbol;Acc:HGNC:24170]	5	55299
1031	ENSG00000113522	9623	110.364	133.895	104.145	231.105	211.876	191.308	163.782	0.864689	0.215425	4.01387	5.97e-05	0.000469515	RAD50	RAD50 double strand break repair protein [Source:HGNC Symbol;Acc:HGNC:9816]	5	10111
1032	ENSG00000113552	15285	1169.29	1090.15	1091.04	1643.3	1841.32	1647.68	1413.8	0.615415	0.11347	5.42357	5.84e-08	8.71e-07	GNPDA1	glucosamine-6-phosphate deaminase 1 [Source:HGNC Symbol;Acc:HGNC:4417]	5	10007
1033	ENSG00000113569	16659	1815.3	2025.52	1739.71	1184.04	976.718	1036.16	1462.91	-0.80376	0.127708	-6.29375	3.1e-10	6.69e-09	NUP155	nucleoporin 155 [Source:HGNC Symbol;Acc:HGNC:8063]	5	9631
1034	ENSG00000113575	19484	6339.29	5823.96	5493.88	4401.8	4161.5	4230.9	5075.22	-0.464787	0.102137	-4.5506	5.35e-06	5.49e-05	PPP2CA	protein phosphatase 2 catalytic subunit alpha [Source:HGNC Symbol;Acc:HGNC:9299]	5	5515
1035	ENSG00000113615	19107	4886.47	5082.31	4759.9	2729.98	1501.18	2675	3605.81	-1.09292	0.19307	-5.66075	1.51e-08	2.49e-07	SEC24A	SEC24 homolog A, COPII coat complex component [Source:HGNC Symbol;Acc:HGNC:10703]	5	10802
1036	ENSG00000113643	19359	5809.35	6004.38	5864.83	4761.74	4734.42	4605.77	5296.75	-0.326063	0.0892835	-3.652	0.000260205	0.00170261	RARS1	arginyl-tRNA synthetase 1 [Source:HGNC Symbol;Acc:HGNC:9870]	5	5917
1037	ENSG00000113649	18896	4403.15	4389.1	4175.7	3196.13	2399.04	3100.74	3610.64	-0.576746	0.130943	-4.40457	1.06e-05	0.000100112	TCERG1	transcription elongation regulator 1 [Source:HGNC Symbol;Acc:HGNC:15630]	5	10915
1038	ENSG00000113657	19792	8244.02	8946.27	8845.35	5302.62	5834.65	5114.45	7047.89	-0.679779	0.101903	-6.67084	2.54e-11	6.27e-10	DPYSL3	dihydropyrimidinase like 3 [Source:HGNC Symbol;Acc:HGNC:3015]	5	1809
1039	ENSG00000113732	19011	4662.89	4127	4646.83	6431.59	7870.75	6832.91	5762	0.653539	0.117547	5.5598	2.7e-08	4.26e-07	ATP6V0E1	ATPase H+ transporting V0 subunit e1 [Source:HGNC Symbol;Acc:HGNC:863]	5	8992
1040	ENSG00000113810	19611	6969.12	7829.53	7178.04	1894.07	642.277	1649.89	4360.49	-2.39234	0.451937	-5.29352	1.2e-07	1.7e-06	SMC4	structural maintenance of chromosomes 4 [Source:HGNC Symbol;Acc:HGNC:14013]	3	10051
1041	ENSG00000113811	14588	943.805	979.997	974	591.038	662.23	612.628	793.95	-0.634794	0.121646	-5.21836	1.81e-07	2.47e-06	SELENOK	selenoprotein K [Source:HGNC Symbol;Acc:HGNC:30394]	3	58515
1042	ENSG00000113838	12064	390.081	399.786	418.562	231.105	304.987	298.573	340.516	-0.534216	0.171398	-3.11681	0.0018282	0.00902593	TBCCD1	TBCC domain containing 1 [Source:HGNC Symbol;Acc:HGNC:25546]	3	55171
1043	ENSG00000114021	15104	1103.64	993.292	1008.71	1358.11	1377.67	1461.9	1217.22	0.434427	0.113752	3.81907	0.000133955	0.000955161	NIT2	nitrilase family member 2 [Source:HGNC Symbol;Acc:HGNC:29878]	3	56954
1044	ENSG00000114107	12988	551.821	564.068	509.813	352.066	175.771	307.42	410.16	-0.961941	0.229819	-4.18565	2.84e-05	0.000244624	CEP70	centrosomal protein 70 [Source:HGNC Symbol;Acc:HGNC:29972]	3	80321
1045	ENSG00000114251	20473	53133.7	52747	51781.7	30297.3	23244.5	29088.8	40048.9	-0.932111	0.120589	-7.72966	1.08e-14	3.83e-13	WNT5A	Wnt family member 5A [Source:HGNC Symbol;Acc:HGNC:12784]	3	7474
1046	ENSG00000114268	13043	563.238	694.165	480.057	255.69	413.3	385.934	465.397	-0.720276	0.212834	-3.38421	0.000713821	0.00404439	PFKFB4	6-phosphofructo-2-kinase/fructose-2,6-biphosphatase 4 [Source:HGNC Symbol;Acc:HGNC:8875]	3	5210
1047	ENSG00000114270	19778	8122.24	7529.46	8002.27	3243.33	3852.71	3399.31	5691.55	-1.17222	0.108124	-10.8414	2.19e-27	1.76e-25	COL7A1	collagen type VII alpha 1 chain [Source:HGNC Symbol;Acc:HGNC:2214]	3	1294
1048	ENSG00000114302	18705	3995	3665.49	3581.58	2822.43	2451.3	2755.72	3211.92	-0.485694	0.109885	-4.42003	9.87e-06	9.4e-05	PRKAR2A	protein kinase cAMP-dependent type II regulatory subunit alpha [Source:HGNC Symbol;Acc:HGNC:9391]	3	5576
1049	ENSG00000114315	9967	134.15	180.426	111.088	24.5856	38.0046	27.6457	85.9832	-2.23517	0.330322	-6.76666	1.32e-11	3.4e-10	HES1	hes family bHLH transcription factor 1 [Source:HGNC Symbol;Acc:HGNC:5192]	3	3280
1050	ENSG00000114346	19100	4876.96	4990.2	4665.68	2342.52	1557.24	2255.89	3448.08	-1.23962	0.154674	-8.0144	1.11e-15	4.35e-14	ECT2	epithelial cell transforming 2 [Source:HGNC Symbol;Acc:HGNC:3155]	3	1894
1051	ENSG00000114353	20188	15305.4	14278.3	14767.7	18784.4	23799.4	19973.5	17818.1	0.496219	0.116508	4.25911	2.05e-05	0.000181586	GNAI2	G protein subunit alpha i2 [Source:HGNC Symbol;Acc:HGNC:4385]	3	2771
1052	ENSG00000114423	12779	514.716	574.514	547.503	767.071	678.382	745.328	637.919	0.420369	0.132286	3.17772	0.0014844	0.00757312	CBLB	Cbl proto-oncogene B [Source:HGNC Symbol;Acc:HGNC:1542]	3	868
1053	ENSG00000114450	18808	4218.58	4640.74	4295.72	2748.67	1379.57	2755.72	3339.83	-0.934549	0.21347	-4.3779	1.2e-05	0.000111773	GNB4	G protein subunit beta 4 [Source:HGNC Symbol;Acc:HGNC:20731]	3	59345
1054	ENSG00000114480	19587	6812.14	7161.01	6776.34	8561.69	8272.65	8674.11	7709.66	0.297856	0.0900547	3.3075	0.00094133	0.00510725	GBE1	1,4-alpha-glucan branching enzyme 1 [Source:HGNC Symbol;Acc:HGNC:4180]	3	2632
1055	ENSG00000114520	16403	1666.88	1696.95	1724.83	1062.1	770.543	1088.13	1334.91	-0.80157	0.149461	-5.36305	8.18e-08	1.18e-06	SNX4	sorting nexin 4 [Source:HGNC Symbol;Acc:HGNC:11175]	3	8723
1056	ENSG00000114529	12337	436.7	471.006	468.155	290.11	267.932	300.785	372.448	-0.680662	0.150309	-4.52843	5.94e-06	6.03e-05	C3orf52	chromosome 3 open reading frame 52 [Source:HGNC Symbol;Acc:HGNC:26255]	3	79669
1057	ENSG00000114544	13337	625.08	739.746	709.175	1078.82	1202.84	1126.84	913.75	0.716881	0.127961	5.60235	2.11e-08	3.41e-07	SLC41A3	solute carrier family 41 member 3 [Source:HGNC Symbol;Acc:HGNC:31046]	3	54946
1058	ENSG00000114554	19613	6992.91	6735.58	6713.86	8373.85	9507.8	8151.05	7745.84	0.348836	0.103099	3.38351	0.000715644	0.00405095	PLXNA1	plexin A1 [Source:HGNC Symbol;Acc:HGNC:9099]	3	5361
1059	ENSG00000114626	11326	279.716	299.127	301.523	474.994	533.964	599.358	414.781	0.868712	0.157449	5.51742	3.44e-08	5.32e-07	ABTB1	ankyrin repeat and BTB domain containing 1 [Source:HGNC Symbol;Acc:HGNC:18275]	3	80325
1060	ENSG00000114648	16056	1492.77	1419.67	1365.78	1128.97	1091.68	1137.9	1272.79	-0.349381	0.108972	-3.20615	0.00134525	0.00696365	KLHL18	kelch like family member 18 [Source:HGNC Symbol;Acc:HGNC:29120]	3	23276
1061	ENSG00000114650	16131	1529.88	1395.93	1389.59	1961.93	2517.8	1900.92	1782.67	0.564493	0.139073	4.05898	4.93e-05	0.000399873	SCAP	SREBF chaperone [Source:HGNC Symbol;Acc:HGNC:30634]	3	22937
1062	ENSG00000114670	9756	118.927	159.534	124.974	220.287	242.279	223.377	181.563	0.765742	0.208339	3.67546	0.000237419	0.00157638	NEK11	NIMA related kinase 11 [Source:HGNC Symbol;Acc:HGNC:18593]	3	79858
1063	ENSG00000114686	18310	3328.05	3090.03	3154.09	1878.34	1987.64	1969.48	2567.94	-0.714037	0.0993504	-7.18706	6.62e-13	1.97e-11	MRPL3	mitochondrial ribosomal protein L3 [Source:HGNC Symbol;Acc:HGNC:10379]	3	11222
1064	ENSG00000114735	12315	430.992	431.123	478.073	542.85	691.683	604.888	529.935	0.457289	0.151374	3.02091	0.00252013	0.0118229	HEMK1	HemK methyltransferase family member 1 [Source:HGNC Symbol;Acc:HGNC:24923]	3	51409
1065	ENSG00000114737	8558	58.9878	52.2285	70.4216	22.6187	35.1542	18.7991	43.035	-1.23917	0.402593	-3.07798	0.00208406	0.010093	CISH	cytokine inducible SH2 containing protein [Source:HGNC Symbol;Acc:HGNC:1984]	3	1154
1066	ENSG00000114738	13881	749.716	878.389	759.76	1347.29	1866.97	1427.62	1171.63	0.959218	0.155676	6.16164	7.2e-10	1.49e-08	MAPKAPK3	MAPK activated protein kinase 3 [Source:HGNC Symbol;Acc:HGNC:6888]	3	7867
1067	ENSG00000114744	16028	1479.45	1506.08	1467.94	1143.72	875.055	1119.1	1265.23	-0.505635	0.135735	-3.72515	0.000195198	0.00132632	COMMD2	COMM domain containing 2 [Source:HGNC Symbol;Acc:HGNC:24993]	3	51122
1068	ENSG00000114779	11169	257.834	182.325	170.599	427.789	554.867	503.151	349.428	1.28217	0.203256	6.30813	2.82e-10	6.15e-09	ABHD14B	abhydrolase domain containing 14B [Source:HGNC Symbol;Acc:HGNC:28235]	3	84836
1069	ENSG00000114784	14801	1003.74	1055.02	959.122	1551.84	1473.63	1809.13	1308.75	0.679313	0.126546	5.36811	7.96e-08	1.16e-06	EIF1B	eukaryotic translation initiation factor 1B [Source:HGNC Symbol;Acc:HGNC:30792]	3	10289
1070	ENSG00000114796	13311	620.323	589.708	557.422	1020.79	626.125	1022.89	739.544	0.59442	0.191835	3.09859	0.00194442	0.00951343	KLHL24	kelch like family member 24 [Source:HGNC Symbol;Acc:HGNC:25947]	3	54800
1071	ENSG00000114841	10218	153.178	178.527	147.786	280.276	340.141	285.303	230.869	0.917907	0.190952	4.807	1.53e-06	1.77e-05	DNAH1	dynein axonemal heavy chain 1 [Source:HGNC Symbol;Acc:HGNC:2940]	3	25981
1072	ENSG00000114850	20367	26895.6	27362.1	27050.8	21216.4	15384.3	19762.2	22945.2	-0.528686	0.130252	-4.05894	4.93e-05	0.000399873	SSR3	signal sequence receptor subunit 3 [Source:HGNC Symbol;Acc:HGNC:11325]	3	6747
1073	ENSG00000114853	15468	1242.55	1308.56	1469.93	2209.75	2619.47	2326.66	1862.82	0.831804	0.123875	6.71489	1.88e-11	4.74e-10	ZBTB47	zinc finger and BTB domain containing 47 [Source:HGNC Symbol;Acc:HGNC:26955]	3	92999
1074	ENSG00000114857	19328	5679	6106.94	5987.82	4849.26	3368.16	4205.46	5032.77	-0.516814	0.140018	-3.69105	0.000223328	0.00149438	NKTR	natural killer cell triggering receptor [Source:HGNC Symbol;Acc:HGNC:7833]	3	4820
1075	ENSG00000114923	10181	150.324	179.476	153.737	346.165	379.096	321.796	255.099	1.11517	0.181092	6.15801	7.37e-10	1.52e-08	SLC4A3	solute carrier family 4 member 3 [Source:HGNC Symbol;Acc:HGNC:11029]	2	6508
1076	ENSG00000114942	19387	5892.12	6231.34	6045.35	4528.67	5163.87	4594.71	5409.34	-0.34664	0.101705	-3.40829	0.000653717	0.00375217	EEF1B2	eukaryotic translation elongation factor 1 beta 2 [Source:HGNC Symbol;Acc:HGNC:3208]	2	1933
1077	ENSG00000114948	15737	1352.91	1213.6	1299.33	2047.49	1889.78	2000.44	1633.93	0.619061	0.109053	5.67671	1.37e-08	2.28e-07	ADAM23	ADAM metallopeptidase domain 23 [Source:HGNC Symbol;Acc:HGNC:202]	2	8745
1078	ENSG00000115041	5880	15.2227	20.8914	37.6904	41.3038	73.1588	85.1487	45.5693	1.43642	0.459581	3.1255	0.00177502	0.00881031	KCNIP3	potassium voltage-gated channel interacting protein 3 [Source:HGNC Symbol;Acc:HGNC:15523]	2	30818
1079	ENSG00000115042	13158	587.024	595.405	627.843	782.805	961.516	958.752	752.224	0.578269	0.13816	4.18551	2.85e-05	0.000244654	FAHD2A	fumarylacetoacetate hydrolase domain containing 2A [Source:HGNC Symbol;Acc:HGNC:24252]	2	51011
1080	ENSG00000115053	20379	28052.5	30927.8	29981.7	21291.1	17993.3	21999.3	25041	-0.537721	0.112217	-4.79181	1.65e-06	1.89e-05	NCL	nucleolin [Source:HGNC Symbol;Acc:HGNC:7667]	2	4691
1081	ENSG00000115107	17181	2185.4	1954.3	2113.64	3196.13	3560.08	3021.12	2671.78	0.645022	0.113522	5.68194	1.33e-08	2.22e-07	STEAP3	STEAP3 metalloreductase [Source:HGNC Symbol;Acc:HGNC:24592]	2	55240
1082	ENSG00000115109	17872	2818.09	3082.43	2733.55	2354.32	2011.39	2230.45	2538.37	-0.388561	0.113754	-3.41581	0.000635919	0.00366634	EPB41L5	erythrocyte membrane protein band 4.1 like 5 [Source:HGNC Symbol;Acc:HGNC:19819]	2	57669
1083	ENSG00000115129	13877	748.764	681.82	721.077	884.098	1159.14	975.34	861.707	0.488723	0.142615	3.42687	0.000610574	0.00354742	TP53I3	tumor protein p53 inducible protein 3 [Source:HGNC Symbol;Acc:HGNC:19373]	2	9540
1084	ENSG00000115163	11358	285.425	362.751	311.442	41.3038	71.2586	66.3496	189.755	-2.42434	0.246747	-9.82522	8.77e-23	5.69e-21	CENPA	centromere protein A [Source:HGNC Symbol;Acc:HGNC:1851]	2	1058
1085	ENSG00000115204	15607	1299.63	1247.79	1237.83	1578.4	1867.92	1681.96	1485.59	0.438205	0.116092	3.77463	0.000160242	0.00111312	MPV17	mitochondrial inner membrane protein MPV17 [Source:HGNC Symbol;Acc:HGNC:7224]	2	4358
1086	ENSG00000115226	11978	375.809	377.945	335.246	606.772	674.581	608.205	496.427	0.795125	0.142202	5.59153	2.25e-08	3.61e-07	FNDC4	fibronectin type III domain containing 4 [Source:HGNC Symbol;Acc:HGNC:20239]	2	64838
1087	ENSG00000115232	18845	4305.16	4262.8	4442.51	2962.07	2022.79	2526.82	3420.36	-0.792554	0.143401	-5.52684	3.26e-08	5.06e-07	ITGA4	integrin subunit alpha 4 [Source:HGNC Symbol;Acc:HGNC:6140]	2	3676
1088	ENSG00000115241	18778	4141.51	4411.89	4474.25	3064.35	3512.57	3247.82	3808.73	-0.407005	0.104198	-3.90609	9.38e-05	0.000700417	PPM1G	protein phosphatase, Mg2+/Mn2+ dependent 1G [Source:HGNC Symbol;Acc:HGNC:9278]	2	5496
1089	ENSG00000115255	7813	37.1052	26.5891	24.7963	83.591	139.667	112.794	70.7571	1.92449	0.346436	5.55509	2.77e-08	4.36e-07	REEP6	receptor accessory protein 6 [Source:HGNC Symbol;Acc:HGNC:30078]	19	92840
1090	ENSG00000115257	7533	32.3481	29.4379	38.6823	75.7236	78.8595	82.9371	56.3314	1.24188	0.327609	3.79075	0.000150195	0.00105429	PCSK4	proprotein convertase subtilisin/kexin type 4 [Source:HGNC Symbol;Acc:HGNC:8746]	19	54760
1091	ENSG00000115266	9899	128.441	82.616	93.2342	236.022	247.03	227.8	169.191	1.22411	0.229339	5.33754	9.42e-08	1.35e-06	APC2	APC regulator of WNT signaling pathway 2 [Source:HGNC Symbol;Acc:HGNC:24036]	19	10297
1092	ENSG00000115267	10116	145.567	117.752	115.055	309.778	154.869	315.161	193.03	1.04178	0.282544	3.68713	0.000226794	0.00151476	IFIH1	interferon induced with helicase C domain 1 [Source:HGNC Symbol;Acc:HGNC:18873]	2	64135
1093	ENSG00000115295	17451	2408.99	2759.57	2474.67	3735.04	3030.87	3706.73	3019.31	0.454203	0.124965	3.63465	0.000278356	0.00180826	CLIP4	CAP-Gly domain containing linker protein family member 4 [Source:HGNC Symbol;Acc:HGNC:26108]	2	79745
1094	ENSG00000115310	20475	53546.7	51687.3	51985	82151.3	75099.9	85758	66704.7	0.628227	0.0953193	6.59076	4.38e-11	1.06e-09	RTN4	reticulon 4 [Source:HGNC Symbol;Acc:HGNC:14085]	2	57142
1095	ENSG00000115318	14172	816.315	806.219	841.092	419.922	476.007	371.558	621.852	-0.957367	0.14282	-6.7033	2.04e-11	5.11e-10	LOXL3	lysyl oxidase like 3 [Source:HGNC Symbol;Acc:HGNC:13869]	2	84695
1096	ENSG00000115339	11922	368.198	358.003	340.206	479.911	475.057	513.104	422.413	0.460532	0.142175	3.23919	0.00119871	0.00632116	GALNT3	polypeptide N-acetylgalactosaminyltransferase 3 [Source:HGNC Symbol;Acc:HGNC:4125]	2	2591
1097	ENSG00000115363	16166	1544.15	1363.64	1457.03	785.756	1009.97	924.472	1180.84	-0.682149	0.134907	-5.05645	4.27e-07	5.5e-06	EVA1A	eva-1 homolog A, regulator of programmed cell death [Source:HGNC Symbol;Acc:HGNC:25816]	2	84141
1098	ENSG00000115415	19664	7311.63	7059.4	6692.04	10075.2	7739.63	9904.9	8130.46	0.396121	0.126356	3.13496	0.00171876	0.00857004	STAT1	signal transducer and activator of transcription 1 [Source:HGNC Symbol;Acc:HGNC:11362]	2	6772
1099	ENSG00000115446	14221	828.683	901.18	825.222	1030.63	1108.78	1163.33	976.305	0.369938	0.120266	3.07601	0.00209791	0.010141	UNC50	unc-50 inner nuclear membrane RNA binding protein [Source:HGNC Symbol;Acc:HGNC:16046]	2	25972
1100	ENSG00000115461	20519	215695	221853	230056	91684.6	96623.8	92520.2	158072	-1.2493	0.0873728	-14.2985	2.24e-46	4.48e-44	IGFBP5	insulin like growth factor binding protein 5 [Source:HGNC Symbol;Acc:HGNC:5474]	2	3488
1101	ENSG00000115484	19164	5075.8	5172.52	5137.8	3662.27	4015.18	3559.66	4437.21	-0.453204	0.0986332	-4.59485	4.33e-06	4.5e-05	CCT4	chaperonin containing TCP1 subunit 4 [Source:HGNC Symbol;Acc:HGNC:1617]	2	10575
1102	ENSG00000115524	20202	15589.9	16559.3	15253.7	12257.4	10593.8	11891	13690.8	-0.448329	0.102351	-4.38031	1.19e-05	0.000110659	SF3B1	splicing factor 3b subunit 1 [Source:HGNC Symbol;Acc:HGNC:10768]	2	23451
1103	ENSG00000115541	11593	314.919	311.472	400.709	187.834	192.873	173.615	263.57	-0.888497	0.186462	-4.76503	1.89e-06	2.13e-05	HSPE1	heat shock protein family E (Hsp10) member 1 [Source:HGNC Symbol;Acc:HGNC:5269]	2	3336
1104	ENSG00000115561	17595	2525.06	2559.2	2624.44	3093.85	3169.58	3173.72	2857.64	0.29187	0.0938448	3.11014	0.00187001	0.00920964	CHMP3	charged multivesicular body protein 3 [Source:HGNC Symbol;Acc:HGNC:29865]	2	51652
1105	ENSG00000115594	17122	2142.59	2226.83	2215.8	3119.42	2626.12	2989.05	2553.3	0.407393	0.11074	3.67881	0.000234325	0.00155871	IL1R1	interleukin 1 receptor type 1 [Source:HGNC Symbol;Acc:HGNC:5993]	2	3554
1106	ENSG00000115641	19684	7427.71	7011.92	7211.77	9177.31	11626.6	10227.8	8780.51	0.519308	0.115302	4.5039	6.67e-06	6.67e-05	FHL2	four and a half LIM domains 2 [Source:HGNC Symbol;Acc:HGNC:3703]	2	2274
1107	ENSG00000115648	13808	729.736	656.18	628.835	864.43	1234.2	948.8	843.697	0.597281	0.162221	3.68189	0.000231507	0.00154175	MLPH	melanophilin [Source:HGNC Symbol;Acc:HGNC:29643]	2	79083
1108	ENSG00000115652	17272	2269.13	2057.8	2277.3	2718.18	2660.32	2774.52	2459.54	0.303912	0.102229	2.97286	0.00295043	0.0135091	UXS1	UDP-glucuronate decarboxylase 1 [Source:HGNC Symbol;Acc:HGNC:17729]	2	80146
1109	ENSG00000115661	12038	386.275	414.03	400.709	606.772	730.638	592.723	521.858	0.68513	0.148393	4.61698	3.89e-06	4.11e-05	STK16	serine/threonine kinase 16 [Source:HGNC Symbol;Acc:HGNC:11394]	2	8576
1110	ENSG00000115687	11203	261.639	269.689	260.857	127.845	124.465	120.535	194.172	-1.08679	0.186996	-5.81182	6.18e-09	1.1e-07	PASK	PAS domain containing serine/threonine kinase [Source:HGNC Symbol;Acc:HGNC:17270]	2	23178
1111	ENSG00000115738	12605	480.465	474.805	507.829	809.358	728.738	771.868	628.844	0.658867	0.128973	5.10855	3.25e-07	4.26e-06	ID2	inhibitor of DNA binding 2 [Source:HGNC Symbol;Acc:HGNC:5361]	2	3398
1112	ENSG00000115806	19429	6081.45	6063.26	6112.79	4428.36	4790.48	4436.58	5318.82	-0.418932	0.0929969	-4.5048	6.64e-06	6.64e-05	GORASP2	golgi reassembly stacking protein 2 [Source:HGNC Symbol;Acc:HGNC:17500]	2	26003
1113	ENSG00000115816	16065	1495.63	1606.74	1425.29	1139.79	875.055	1179.92	1287.07	-0.50368	0.144066	-3.49617	0.000471982	0.00284387	CEBPZ	CCAAT enhancer binding protein zeta [Source:HGNC Symbol;Acc:HGNC:24218]	2	10153
1114	ENSG00000115825	17795	2734.37	3018.81	2673.05	1863.59	1238.95	1668.69	2199.58	-0.820776	0.155442	-5.28026	1.29e-07	1.82e-06	PRKD3	protein kinase D3 [Source:HGNC Symbol;Acc:HGNC:9408]	2	23683
1115	ENSG00000115875	18265	3271.92	2952.34	3095.57	1925.54	2005.69	1902.02	2525.51	-0.675882	0.101752	-6.64242	3.09e-11	7.56e-10	SRSF7	serine and arginine rich splicing factor 7 [Source:HGNC Symbol;Acc:HGNC:10789]	2	6432
1116	ENSG00000115884	15139	1120.77	1204.11	1266.6	816.242	886.457	882.45	1029.44	-0.474339	0.118908	-3.98911	6.63e-05	0.000514375	SDC1	syndecan 1 [Source:HGNC Symbol;Acc:HGNC:10658]	2	6382
1117	ENSG00000115902	15412	1217.81	1140.48	1214.03	1653.14	1928.73	1825.72	1496.65	0.598181	0.115177	5.1936	2.06e-07	2.8e-06	SLC1A4	solute carrier family 1 member 4 [Source:HGNC Symbol;Acc:HGNC:10942]	2	6509
1118	ENSG00000115919	8117	44.7166	30.3875	36.6986	240.939	247.03	241.07	140.14	2.70507	0.248817	10.8717	1.57e-27	1.28e-25	KYNU	kynureninase [Source:HGNC Symbol;Acc:HGNC:6469]	2	8942
1119	ENSG00000115966	16918	1983.7	2151.82	2197.95	1605.93	1003.32	1475.17	1736.32	-0.633167	0.169193	-3.74227	0.000182366	0.00125091	ATF2	activating transcription factor 2 [Source:HGNC Symbol;Acc:HGNC:784]	2	1386
1120	ENSG00000116001	17853	2795.26	2873.52	2869.43	2208.77	1367.21	2024.77	2356.49	-0.608556	0.166752	-3.64946	0.000262791	0.00171766	TIA1	TIA1 cytotoxic granule associated RNA binding protein [Source:HGNC Symbol;Acc:HGNC:11802]	2	7072
1121	ENSG00000116005	19478	6319.31	6773.57	6431.18	10153.9	8550.08	10101.7	8054.95	0.561037	0.10894	5.14997	2.61e-07	3.48e-06	PCYOX1	prenylcysteine oxidase 1 [Source:HGNC Symbol;Acc:HGNC:20588]	2	51449
1122	ENSG00000116032	8880	70.4048	66.4727	72.4053	141.613	207.125	157.027	119.175	1.27428	0.256352	4.97084	6.67e-07	8.2e-06	GRIN3B	glutamate ionotropic receptor NMDA type subunit 3B [Source:HGNC Symbol;Acc:HGNC:16768]	19	116444
1123	ENSG00000116062	17928	2880.89	3034	2836.7	2173.37	2062.7	2097.75	2514.24	-0.466498	0.0984629	-4.7378	2.16e-06	2.4e-05	MSH6	mutS homolog 6 [Source:HGNC Symbol;Acc:HGNC:7329]	2	2956
1124	ENSG00000116095	15152	1124.57	1104.4	1090.05	875.247	755.341	911.202	976.801	-0.38557	0.125225	-3.07902	0.00207679	0.0100632	PLEKHA3	pleckstrin homology domain containing A3 [Source:HGNC Symbol;Acc:HGNC:14338]	2	65977
1125	ENSG00000116096	11931	369.149	367.499	349.132	583.17	639.427	481.035	464.902	0.650861	0.15922	4.08782	4.35e-05	0.000357554	SPR	sepiapterin reductase [Source:HGNC Symbol;Acc:HGNC:11257]	2	6697
1126	ENSG00000116106	15602	1297.73	1370.29	1317.18	1094.55	971.017	933.318	1164.01	-0.40991	0.119091	-3.442	0.000577429	0.00337989	EPHA4	EPH receptor A4 [Source:HGNC Symbol;Acc:HGNC:3388]	2	2043
1127	ENSG00000116117	16426	1676.4	1582.05	1628.62	2491.01	2158.66	2249.25	1964.33	0.497419	0.10981	4.5298	5.9e-06	6e-05	PARD3B	par-3 family cell polarity regulator beta [Source:HGNC Symbol;Acc:HGNC:14446]	2	117583
1128	ENSG00000116120	17987	2941.78	2964.68	2870.42	2215.65	1820.42	2122.08	2489.17	-0.511419	0.114493	-4.46681	7.94e-06	7.75e-05	FARSB	phenylalanyl-tRNA synthetase subunit beta [Source:HGNC Symbol;Acc:HGNC:17800]	2	10056
1129	ENSG00000116127	14568	938.096	1062.61	1024.58	780.838	571.969	652.438	838.423	-0.593365	0.149893	-3.95859	7.54e-05	0.000575836	ALMS1	ALMS1 centrosome and basal body associated protein [Source:HGNC Symbol;Acc:HGNC:428]	2	7840
1130	ENSG00000116132	18456	3542.12	3459.43	3241.38	2285.48	1828.02	2511.33	2811.29	-0.629062	0.135737	-4.63443	3.58e-06	3.8e-05	PRRX1	paired related homeobox 1 [Source:HGNC Symbol;Acc:HGNC:9142]	1	5396
1131	ENSG00000116161	17685	2631.62	2777.61	2776.2	1686.57	1360.56	1646.58	2146.52	-0.802625	0.121132	-6.62601	3.45e-11	8.4e-10	CACYBP	calcyclin binding protein [Source:HGNC Symbol;Acc:HGNC:30423]	1	27101
1132	ENSG00000116183	6639	20.9312	27.5387	13.8859	680.529	601.422	654.65	333.16	4.9519	0.246975	20.0503	2.01e-89	1.91e-86	PAPPA2	pappalysin 2 [Source:HGNC Symbol;Acc:HGNC:14615]	1	60676
1133	ENSG00000116237	19476	6315.5	6939.75	6790.23	5165.93	5524.92	5481.59	6036.32	-0.30975	0.0964901	-3.21018	0.00132652	0.0068825	ICMT	isoprenylcysteine carboxyl methyltransferase [Source:HGNC Symbol;Acc:HGNC:5350]	1	23463
1134	ENSG00000116260	20398	30388.2	27637.4	29712	37038.7	48146.1	39699.2	35436.9	0.509334	0.122269	4.16567	3.1e-05	0.000264044	QSOX1	quiescin sulfhydryl oxidase 1 [Source:HGNC Symbol;Acc:HGNC:9756]	1	5768
1135	ENSG00000116285	20158	14212.3	14918.4	14625.9	7389.45	7239.87	7303.99	10948.3	-0.996376	0.0867846	-11.481	1.64e-30	1.61e-28	ERRFI1	ERBB receptor feedback inhibitor 1 [Source:HGNC Symbol;Acc:HGNC:18185]	1	54206
1136	ENSG00000116299	8559	58.9878	55.0774	65.4623	109.16	99.762	142.652	88.5169	0.967724	0.281401	3.43895	0.000583981	0.00341049	ELAPOR1	endosome-lysosome associated apoptosis and autophagy regulator 1 [Source:HGNC Symbol;Acc:HGNC:29618]	1	57535
1137	ENSG00000116396	3627	6.65991	6.64727	5.95112	38.3535	37.0545	40.9156	22.597	2.59315	0.551552	4.70155	2.58e-06	2.81e-05	KCNC4	potassium voltage-gated channel subfamily C member 4 [Source:HGNC Symbol;Acc:HGNC:6236]	1	3749
1138	ENSG00000116406	19242	5357.42	5533.38	5285.59	3594.41	1973.39	3162.67	4151.14	-0.889904	0.185099	-4.80772	1.53e-06	1.76e-05	EDEM3	ER degradation enhancing alpha-mannosidase like protein 3 [Source:HGNC Symbol;Acc:HGNC:16787]	1	80267
1139	ENSG00000116514	12192	411.012	376.045	439.391	676.596	658.429	489.882	508.559	0.574535	0.169822	3.38316	0.000716575	0.00405238	RNF19B	ring finger protein 19B [Source:HGNC Symbol;Acc:HGNC:26886]	1	127544
1140	ENSG00000116560	20155	14167.5	15522.3	14969.1	9924.71	8528.23	9506.8	12103.1	-0.675632	0.103483	-6.52892	6.62e-11	1.55e-09	SFPQ	splicing factor proline and glutamine rich [Source:HGNC Symbol;Acc:HGNC:10774]	1	6421
1141	ENSG00000116574	8996	75.1619	97.8098	108.112	214.386	148.218	227.8	145.248	1.06986	0.25988	4.11675	3.84e-05	0.000318859	RHOU	ras homolog family member U [Source:HGNC Symbol;Acc:HGNC:17794]	1	58480
1142	ENSG00000116584	19007	4649.57	4525.84	4532.77	6993.13	7986.66	7017.58	5950.93	0.682363	0.101546	6.71977	1.82e-11	4.59e-10	ARHGEF2	Rho/Rac guanine nucleotide exchange factor 2 [Source:HGNC Symbol;Acc:HGNC:682]	1	9181
1143	ENSG00000116661	6531	19.9797	17.093	22.8126	45.2375	73.1588	87.3604	44.2737	1.77968	0.417313	4.26461	2e-05	0.000177517	FBXO2	F-box protein 2 [Source:HGNC Symbol;Acc:HGNC:13581]	1	26232
1144	ENSG00000116663	9194	85.6275	64.5735	76.3727	202.585	150.118	129.382	118.11	1.09068	0.270491	4.03224	5.52e-05	0.00043925	FBXO6	F-box protein 6 [Source:HGNC Symbol;Acc:HGNC:13585]	1	26270
1145	ENSG00000116675	8560	58.9878	84.5153	115.055	260.607	122.565	207.896	141.604	1.19314	0.329051	3.626	0.000287848	0.00186188	DNAJC6	DnaJ heat shock protein family (Hsp40) member C6 [Source:HGNC Symbol;Acc:HGNC:15469]	1	9829
1146	ENSG00000116679	16858	1945.65	1903.02	1932.13	1068	1082.18	1085.92	1502.82	-0.837047	0.102029	-8.20401	2.33e-16	9.58e-15	IVNS1ABP	influenza virus NS1A binding protein [Source:HGNC Symbol;Acc:HGNC:16951]	1	10625
1147	ENSG00000116690	3628	6.65991	21.841	27.7719	0.983424	0	0	9.54271	-5.69365	1.44802	-3.93202	8.42e-05	0.00063501	PRG4	proteoglycan 4 [Source:HGNC Symbol;Acc:HGNC:9364]	1	10216
1148	ENSG00000116717	17429	2390.91	2409.16	2554.02	3528.52	4025.63	3914.63	3137.15	0.641118	0.105084	6.101	1.05e-09	2.11e-08	GADD45A	growth arrest and DNA damage inducible alpha [Source:HGNC Symbol;Acc:HGNC:4095]	1	1647
1149	ENSG00000116741	11135	254.028	278.236	258.874	159.315	133.966	115.006	199.904	-0.952365	0.202526	-4.70244	2.57e-06	2.81e-05	RGS2	regulator of G protein signaling 2 [Source:HGNC Symbol;Acc:HGNC:9998]	1	5997
1150	ENSG00000116750	16414	1669.74	1754.88	1817.08	1028.66	480.758	1079.29	1305.07	-1.01841	0.236462	-4.30688	1.66e-05	0.000149499	UCHL5	ubiquitin C-terminal hydrolase L5 [Source:HGNC Symbol;Acc:HGNC:19678]	1	51377
1151	ENSG00000116786	17676	2620.2	2419.61	2472.69	3202.03	3984.78	3442.44	3023.62	0.500769	0.11872	4.21807	2.46e-05	0.000214736	PLEKHM2	pleckstrin homology and RUN domain containing M2 [Source:HGNC Symbol;Acc:HGNC:29131]	1	23207
1152	ENSG00000116793	15548	1273.95	1370.29	1369.75	1074.88	1038.48	985.292	1185.44	-0.373066	0.11232	-3.32146	0.000895464	0.00489966	PHTF1	putative homeodomain transcription factor 1 [Source:HGNC Symbol;Acc:HGNC:8939]	1	10745
1153	ENSG00000116830	14546	930.485	1130.99	1025.58	644.143	542.515	615.946	814.942	-0.776508	0.139296	-5.57453	2.48e-08	3.94e-07	TTF2	transcription termination factor 2 [Source:HGNC Symbol;Acc:HGNC:12398]	1	8458
1154	ENSG00000116954	15055	1085.57	982.846	906.554	1558.73	1453.68	1502.82	1248.36	0.601736	0.120401	4.99777	5.8e-07	7.25e-06	RRAGC	Ras related GTP binding C [Source:HGNC Symbol;Acc:HGNC:19902]	1	64121
1155	ENSG00000116962	19845	8636	8793.39	8685.66	3066.32	3138.23	2989.05	5884.77	-1.50608	0.0894988	-16.8279	1.52e-63	5.28e-61	NID1	nidogen 1 [Source:HGNC Symbol;Acc:HGNC:7821]	1	4811
1156	ENSG00000116984	17658	2593.56	2912.45	2781.16	2224.5	1689.3	1816.87	2336.31	-0.532129	0.132686	-4.01044	6.06e-05	0.000475773	MTR	5-methyltetrahydrofolate-homocysteine methyltransferase [Source:HGNC Symbol;Acc:HGNC:7468]	1	4548
1157	ENSG00000117000	14783	996.133	1213.6	1060.29	705.115	550.116	632.533	859.632	-0.792894	0.147019	-5.39313	6.92e-08	1.02e-06	RLF	RLF zinc finger [Source:HGNC Symbol;Acc:HGNC:10025]	1	6018
1158	ENSG00000117114	13468	655.526	757.789	717.11	1277.47	1065.08	1137.9	935.144	0.708131	0.1322	5.35651	8.48e-08	1.22e-06	ADGRL2	adhesion G protein-coupled receptor L2 [Source:HGNC Symbol;Acc:HGNC:18582]	1	23266
1159	ENSG00000117139	19031	4706.66	4772.74	4451.44	3692.76	3552.48	3443.55	4103.27	-0.38213	0.0957759	-3.98984	6.61e-05	0.000513246	KDM5B	lysine demethylase 5B [Source:HGNC Symbol;Acc:HGNC:18039]	1	10765
1160	ENSG00000117143	19788	8215.48	8447.73	8130.22	5455.05	5487.86	5557.89	6882.37	-0.58745	0.0877093	-6.6977	2.12e-11	5.28e-10	UAP1	UDP-N-acetylglucosamine pyrophosphorylase 1 [Source:HGNC Symbol;Acc:HGNC:12457]	1	6675
1161	ENSG00000117152	19679	7385.84	7616.82	7777.12	4468.68	3849.86	4358.07	5909.4	-0.845678	0.103125	-8.20048	2.39e-16	9.84e-15	RGS4	regulator of G protein signaling 4 [Source:HGNC Symbol;Acc:HGNC:10000]	1	5999
1162	ENSG00000117153	15262	1160.73	1301.91	1159.48	1570.53	1702.61	1576.91	1412.03	0.421243	0.114296	3.68553	0.000228228	0.00152265	KLHL12	kelch like family member 12 [Source:HGNC Symbol;Acc:HGNC:19360]	1	59349
1163	ENSG00000117226	17164	2173.99	2112.88	2198.94	1848.84	1580.99	1648.79	1927.4	-0.352802	0.110952	-3.17978	0.00147386	0.00752576	GBP3	guanylate binding protein 3 [Source:HGNC Symbol;Acc:HGNC:4184]	1	2635
1164	ENSG00000117228	18629	3843.72	4164.04	3910.88	2931.59	2653.67	2632.98	3356.14	-0.536247	0.103153	-5.19854	2.01e-07	2.73e-06	GBP1	guanylate binding protein 1 [Source:HGNC Symbol;Acc:HGNC:4182]	1	2633
1165	ENSG00000117280	14243	835.343	1021.78	828.198	1588.23	1682.65	1691.92	1274.69	0.88586	0.128576	6.88976	5.59e-12	1.5e-10	RAB29	RAB29, member RAS oncogene family [Source:HGNC Symbol;Acc:HGNC:9789]	1	8934
1166	ENSG00000117305	13087	571.801	517.537	514.772	731.667	1030.87	778.502	690.859	0.664092	0.163858	4.05284	5.06e-05	0.000409143	HMGCL	3-hydroxy-3-methylglutaryl-CoA lyase [Source:HGNC Symbol;Acc:HGNC:5005]	1	3155
1167	ENSG00000117318	13710	705.951	698.913	719.094	243.889	443.703	287.515	516.511	-1.1219	0.208981	-5.36844	7.94e-08	1.15e-06	ID3	inhibitor of DNA binding 3, HLH protein [Source:HGNC Symbol;Acc:HGNC:5362]	1	3399
1168	ENSG00000117360	17604	2545.99	2466.14	2465.75	1942.26	1933.48	1838.99	2198.77	-0.387784	0.0982697	-3.94611	7.94e-05	0.00060333	PRPF3	pre-mRNA processing factor 3 [Source:HGNC Symbol;Acc:HGNC:17348]	1	9129
1169	ENSG00000117385	19777	8118.43	7696.59	8178.82	3480.34	3721.6	3506.58	5783.73	-1.16382	0.0938851	-12.3962	2.74e-35	3.46e-33	P3H1	prolyl 3-hydroxylase 1 [Source:HGNC Symbol;Acc:HGNC:19316]	1	64175
1170	ENSG00000117395	17697	2643.99	2491.78	2380.45	1908.83	2095.95	1947.36	2244.72	-0.336522	0.106189	-3.16907	0.00152925	0.00776024	EBNA1BP2	EBNA1 binding protein 2 [Source:HGNC Symbol;Acc:HGNC:15531]	1	10969
1171	ENSG00000117399	17188	2193.01	2110.98	2376.48	305.845	397.148	315.161	1283.11	-2.71263	0.140144	-19.356	1.81e-83	1.49e-80	CDC20	cell division cycle 20 [Source:HGNC Symbol;Acc:HGNC:1723]	1	991
1172	ENSG00000117505	18533	3680.08	3976.02	3723.42	3042.71	2043.7	2728.08	3199	-0.542371	0.149391	-3.63055	0.000282813	0.00183325	DR1	down-regulator of transcription 1 [Source:HGNC Symbol;Acc:HGNC:3017]	1	1810
1173	ENSG00000117519	20284	19137.7	19342.6	18936.5	12792.4	12673.6	13132.8	16002.6	-0.572942	0.0850123	-6.73952	1.59e-11	4.03e-10	CNN3	calponin 3 [Source:HGNC Symbol;Acc:HGNC:2157]	1	1266
1174	ENSG00000117523	20143	13872.6	15003.8	14457.3	12319.3	10189	11157.8	12833.3	-0.364201	0.107651	-3.38316	0.00071658	0.00405238	PRRC2C	proline rich coiled-coil 2C [Source:HGNC Symbol;Acc:HGNC:24903]	1	23215
1175	ENSG00000117525	20476	54951.9	57001.3	56414.6	32403.8	31063	33225.7	44176.7	-0.800153	0.0869243	-9.20517	3.41e-20	1.92e-18	F3	coagulation factor III, tissue factor [Source:HGNC Symbol;Acc:HGNC:3541]	1	2152
1176	ENSG00000117586	19719	7659.85	8114.42	7793.98	3596.38	3037.52	3436.91	5606.51	-1.22677	0.106077	-11.5649	6.2e-31	6.22e-29	TNFSF4	TNF superfamily member 4 [Source:HGNC Symbol;Acc:HGNC:11934]	1	7292
1177	ENSG00000117592	20303	20458.3	20723.3	19909.5	13762	13977.1	13794.1	17104.1	-0.556695	0.0849962	-6.54964	5.77e-11	1.36e-09	PRDX6	peroxiredoxin 6 [Source:HGNC Symbol;Acc:HGNC:16753]	1	9588
1178	ENSG00000117593	15868	1407.14	1401.62	1319.17	945.07	901.659	874.709	1141.56	-0.60088	0.111793	-5.37491	7.66e-08	1.12e-06	DARS2	aspartyl-tRNA synthetase 2, mitochondrial [Source:HGNC Symbol;Acc:HGNC:25538]	1	55157
1179	ENSG00000117594	7474	31.3967	44.6317	36.6986	64.906	96.9117	91.7837	61.0547	1.16914	0.339634	3.44235	0.000576679	0.00337836	HSD11B1	hydroxysteroid 11-beta dehydrogenase 1 [Source:HGNC Symbol;Acc:HGNC:5208]	1	3290
1180	ENSG00000117600	11512	305.405	332.363	337.23	225.204	215.676	216.742	272.103	-0.567936	0.164594	-3.45053	0.000559492	0.00329629	PLPPR4	phospholipid phosphatase related 4 [Source:HGNC Symbol;Acc:HGNC:23496]	1	9890
1181	ENSG00000117614	15565	1284.41	1386.43	1379.67	1635.43	1699.75	1917.5	1550.53	0.374628	0.116585	3.21334	0.00131202	0.00682115	SYF2	SYF2 pre-mRNA splicing factor [Source:HGNC Symbol;Acc:HGNC:19824]	1	25949
1182	ENSG00000117632	19822	8487.58	8724.06	8168.91	6178.85	6132.04	6077.63	7294.85	-0.464918	0.0893205	-5.20506	1.94e-07	2.65e-06	STMN1	stathmin 1 [Source:HGNC Symbol;Acc:HGNC:6510]	1	3925
1183	ENSG00000117643	11776	342.51	283.933	286.646	566.452	642.277	607.099	454.82	0.991685	0.153106	6.4771	9.35e-11	2.16e-09	MAN1C1	mannosidase alpha class 1C member 1 [Source:HGNC Symbol;Acc:HGNC:19080]	1	57134
1184	ENSG00000117650	14182	818.218	749.242	789.515	124.895	137.767	196.837	469.412	-2.36313	0.185583	-12.7335	3.85e-37	5.15e-35	NEK2	NIMA related kinase 2 [Source:HGNC Symbol;Acc:HGNC:7745]	1	4751
1185	ENSG00000117724	19735	7771.17	8494.26	7728.52	1793.76	1395.72	1480.7	4777.36	-2.36106	0.12435	-18.9872	2.18e-80	1.51e-77	CENPF	centromere protein F [Source:HGNC Symbol;Acc:HGNC:1857]	1	1063
1186	ENSG00000117748	14785	997.084	1054.07	904.57	576.286	562.468	686.719	796.866	-0.696357	0.13988	-4.97824	6.42e-07	7.96e-06	RPA2	replication protein A2 [Source:HGNC Symbol;Acc:HGNC:10290]	1	6118
1187	ENSG00000117751	16976	2030.32	2073.95	2039.25	1321.72	1242.75	1438.68	1691.11	-0.618416	0.109837	-5.6303	1.8e-08	2.93e-07	PPP1R8	protein phosphatase 1 regulatory subunit 8 [Source:HGNC Symbol;Acc:HGNC:9296]	1	5511
1188	ENSG00000117862	11072	246.417	179.476	208.289	336.331	361.994	371.558	284.011	0.754188	0.182666	4.12878	3.65e-05	0.000305146	TXNDC12	thioredoxin domain containing 12 [Source:HGNC Symbol;Acc:HGNC:24626]	1	51060
1189	ENSG00000117899	17692	2642.08	2818.44	2558.98	2108.46	2284.08	1984.96	2399.5	-0.330286	0.10941	-3.01879	0.00253788	0.0118733	MESD	mesoderm development LRP chaperone [Source:HGNC Symbol;Acc:HGNC:13520]	15	23184
1190	ENSG00000117984	16076	1500.38	1263.93	1287.43	2981.74	4850.33	3649.23	2588.84	1.50273	0.172394	8.71686	2.86e-18	1.39e-16	CTSD	cathepsin D [Source:HGNC Symbol;Acc:HGNC:2529]	11	1509
1191	ENSG00000118193	15751	1358.62	1621.93	1452.07	313.712	207.125	241.07	865.756	-2.5405	0.169471	-14.9907	8.44e-51	2e-48	KIF14	kinesin family member 14 [Source:HGNC Symbol;Acc:HGNC:19181]	1	9928
1192	ENSG00000118363	18102	3071.17	3029.26	2614.53	1956.03	1775.76	2526.82	2495.59	-0.478129	0.149934	-3.18893	0.001428	0.00733098	SPCS2	signal peptidase complex subunit 2 [Source:HGNC Symbol;Acc:HGNC:28962]	11	9789
1193	ENSG00000118412	15902	1423.32	1518.43	1415.37	879.181	549.166	928.895	1119.06	-0.887084	0.184723	-4.80224	1.57e-06	1.8e-05	CASP8AP2	caspase 8 associated protein 2 [Source:HGNC Symbol;Acc:HGNC:1510]	6	9994
1194	ENSG00000118418	12612	482.368	478.603	485.016	343.215	255.581	299.679	390.744	-0.686895	0.163762	-4.19447	2.74e-05	0.000236421	HMGN3	high mobility group nucleosomal binding domain 3 [Source:HGNC Symbol;Acc:HGNC:12312]	6	9324
1195	ENSG00000118508	15628	1306.29	1305.71	1139.64	1954.06	2294.53	1958.42	1659.78	0.726464	0.124526	5.83381	5.42e-09	9.73e-08	RAB32	RAB32, member RAS oncogene family [Source:HGNC Symbol;Acc:HGNC:9772]	6	10981
1196	ENSG00000118513	8006	41.8623	28.4883	33.723	0	0.950114	0	17.504	-6.5817	1.3034	-5.04966	4.43e-07	5.67e-06	MYB	MYB proto-oncogene, transcription factor [Source:HGNC Symbol;Acc:HGNC:7545]	6	4602
1197	ENSG00000118515	18709	4002.61	4085.22	4075.53	3070.25	2884.55	2938.18	3509.39	-0.451794	0.0934785	-4.83313	1.34e-06	1.57e-05	SGK1	serum/glucocorticoid regulated kinase 1 [Source:HGNC Symbol;Acc:HGNC:10810]	6	6446
1198	ENSG00000118523	20433	37580	35787.9	34974.7	28723.8	31339.5	28701.7	32851.3	-0.287525	0.0934196	-3.07778	0.0020855	0.0100973	CCN2	cellular communication network factor 2 [Source:HGNC Symbol;Acc:HGNC:2500]	6	1490
1199	ENSG00000118526	12959	546.113	669.475	608.998	1075.87	1324.46	1148.95	895.644	0.960165	0.142447	6.74051	1.58e-11	4.01e-10	TCF21	transcription factor 21 [Source:HGNC Symbol;Acc:HGNC:11632]	6	6943
1200	ENSG00000118579	15581	1291.07	1455.75	1227.91	975.556	949.164	1101.4	1166.81	-0.39401	0.128204	-3.07331	0.00211698	0.0102044	MED28	mediator complex subunit 28 [Source:HGNC Symbol;Acc:HGNC:24628]	4	80306
1201	ENSG00000118620	12075	391.983	450.115	375.912	214.386	129.216	227.8	298.236	-1.09437	0.224894	-4.86614	1.14e-06	1.34e-05	ZNF430	zinc finger protein 430 [Source:HGNC Symbol;Acc:HGNC:20808]	19	80264
1202	ENSG00000118655	13228	602.246	607.75	589.161	219.304	222.327	244.388	414.196	-1.3922	0.146385	-9.51051	1.9e-21	1.16e-19	DCLRE1B	DNA cross-link repair 1B [Source:HGNC Symbol;Acc:HGNC:17641]	1	64858
1203	ENSG00000118707	12300	428.137	451.065	431.456	278.309	323.989	296.362	368.22	-0.544105	0.151927	-3.58135	0.000341824	0.00216444	TGIF2	TGFB induced factor homeobox 2 [Source:HGNC Symbol;Acc:HGNC:15764]	20	60436
1204	ENSG00000118785	582	1.90283	3.79844	8.92668	29.5027	33.254	17.6932	15.8463	2.46969	0.722925	3.41624	0.000634919	0.00366292	SPP1	secreted phosphoprotein 1 [Source:HGNC Symbol;Acc:HGNC:11255]	4	6696
1205	ENSG00000118900	17650	2583.09	2808.95	2651.22	1935.38	2010.44	1723.98	2285.51	-0.504129	0.111086	-4.5382	5.67e-06	5.79e-05	UBN1	ubinuclein 1 [Source:HGNC Symbol;Acc:HGNC:12506]	16	29855
1206	ENSG00000118960	14851	1018.02	891.684	905.562	1225.35	1608.54	1466.33	1185.91	0.611124	0.140419	4.35216	1.35e-05	0.000124139	HS1BP3	HCLS1 binding protein 3 [Source:HGNC Symbol;Acc:HGNC:24979]	2	64342
1207	ENSG00000118971	14748	987.57	979.997	1042.44	2986.66	2454.15	2793.32	1874.02	1.45182	0.119188	12.1809	3.93e-34	4.72e-32	CCND2	cyclin D2 [Source:HGNC Symbol;Acc:HGNC:1583]	12	894
1208	ENSG00000119203	16669	1820.06	1918.21	1783.35	1366.96	1390.02	1562.53	1640.19	-0.354682	0.112416	-3.15509	0.0016045	0.00808526	CPSF3	cleavage and polyadenylation specific factor 3 [Source:HGNC Symbol;Acc:HGNC:2326]	2	51692
1209	ENSG00000119242	11327	279.716	515.638	295.572	634.308	642.277	617.052	497.427	0.795374	0.222494	3.57481	0.000350476	0.00220847	CCDC92	coiled-coil domain containing 92 [Source:HGNC Symbol;Acc:HGNC:29563]	12	80212
1210	ENSG00000119314	18825	4253.78	4183.03	4122.14	2550.02	1575.29	2559.99	3207.38	-0.909935	0.172765	-5.2669	1.39e-07	1.95e-06	PTBP3	polypyrimidine tract binding protein 3 [Source:HGNC Symbol;Acc:HGNC:10253]	9	9991
1211	ENSG00000119326	18132	3113.03	3353.07	3105.49	1742.63	1618.04	1656.53	2431.47	-0.931899	0.10214	-9.1237	7.26e-20	3.97e-18	CTNNAL1	catenin alpha like 1 [Source:HGNC Symbol;Acc:HGNC:2512]	9	8727
1212	ENSG00000119335	20171	14609	15711.3	15602.8	11408.7	10209	11930.8	13245.3	-0.453034	0.102965	-4.39989	1.08e-05	0.000102027	SET	SET nuclear proto-oncogene [Source:HGNC Symbol;Acc:HGNC:10760]	9	6418
1213	ENSG00000119397	12938	541.356	760.637	529.65	308.795	308.787	319.584	461.468	-0.967165	0.180272	-5.36504	8.09e-08	1.17e-06	CNTRL	centriolin [Source:HGNC Symbol;Acc:HGNC:1858]	9	11064
1214	ENSG00000119403	15254	1157.87	1258.23	1128.73	596.938	783.844	613.734	923.225	-0.829023	0.145777	-5.68692	1.29e-08	2.16e-07	PHF19	PHD finger protein 19 [Source:HGNC Symbol;Acc:HGNC:24566]	9	26147
1215	ENSG00000119431	9726	117.024	107.306	94.2261	192.751	198.574	170.297	146.696	0.818509	0.218245	3.75041	0.000176545	0.00121653	HDHD3	haloacid dehalogenase like hydrolase domain containing 3 [Source:HGNC Symbol;Acc:HGNC:28171]	9	81932
1216	ENSG00000119514	8070	43.7651	36.0852	65.4623	86.5413	87.4105	123.853	73.8529	1.03473	0.337057	3.06991	0.00214127	0.0103119	GALNT12	polypeptide N-acetylgalactosaminyltransferase 12 [Source:HGNC Symbol;Acc:HGNC:19877]	9	79695
1217	ENSG00000119537	18590	3775.22	3743.36	3688.7	5665.5	4823.73	5536.88	4538.9	0.515893	0.105641	4.88346	1.04e-06	1.23e-05	KDSR	3-ketodihydrosphingosine reductase [Source:HGNC Symbol;Acc:HGNC:4021]	18	2531
1218	ENSG00000119559	12162	407.206	348.507	417.57	554.651	847.502	713.259	548.116	0.85069	0.182395	4.66399	3.1e-06	3.33e-05	C19orf25	chromosome 19 open reading frame 25 [Source:HGNC Symbol;Acc:HGNC:26711]	19	148223
1219	ENSG00000119574	12039	386.275	349.456	400.709	610.706	609.023	455.601	468.628	0.561168	0.168236	3.33561	0.00085112	0.00469691	ZBTB45	zinc finger and BTB domain containing 45 [Source:HGNC Symbol;Acc:HGNC:23715]	19	84878
1220	ENSG00000119636	10131	146.518	109.205	137.868	68.8397	64.6078	87.3604	102.4	-0.836914	0.267767	-3.12553	0.00177483	0.00881031	BBOF1	basal body orientation factor 1 [Source:HGNC Symbol;Acc:HGNC:19855]	14	80127
1221	ENSG00000119638	18177	3167.26	3224.87	3003.33	4854.18	4724.92	4646.69	3936.88	0.598467	0.0943349	6.34407	2.24e-10	4.93e-09	NEK9	NIMA related kinase 9 [Source:HGNC Symbol;Acc:HGNC:18591]	14	91754
1222	ENSG00000119650	11338	281.619	268.74	293.589	354.033	515.912	416.897	355.131	0.60922	0.183426	3.32134	0.000895866	0.00490037	IFT43	intraflagellar transport 43 [Source:HGNC Symbol;Acc:HGNC:29669]	14	112752
1223	ENSG00000119655	17617	2553.6	2418.66	2580.8	3467.55	4959.6	4164.55	3357.46	0.737411	0.140671	5.24211	1.59e-07	2.2e-06	NPC2	NPC intracellular cholesterol transporter 2 [Source:HGNC Symbol;Acc:HGNC:14537]	14	10577
1224	ENSG00000119661	13081	570.85	745.444	688.346	434.673	306.887	403.627	524.971	-0.808445	0.179581	-4.50183	6.74e-06	6.73e-05	DNAL1	dynein axonemal light chain 1 [Source:HGNC Symbol;Acc:HGNC:23247]	14	83544
1225	ENSG00000119673	12686	496.639	517.537	492.951	637.259	766.742	748.645	609.962	0.514108	0.138458	3.71309	0.000204748	0.00138391	ACOT2	acyl-CoA thioesterase 2 [Source:HGNC Symbol;Acc:HGNC:18431]	14	10965
1226	ENSG00000119707	19890	9059.38	9839.86	9668.59	6806.28	5414.7	6588.52	7896.22	-0.603009	0.118162	-5.10322	3.34e-07	4.37e-06	RBM25	RNA binding motif protein 25 [Source:HGNC Symbol;Acc:HGNC:23244]	14	58517
1227	ENSG00000119771	14431	894.331	873.641	812.328	1427.93	1336.81	1415.46	1126.75	0.695775	0.113651	6.12206	9.24e-10	1.87e-08	KLHL29	kelch like family member 29 [Source:HGNC Symbol;Acc:HGNC:29404]	2	114818
1228	ENSG00000119777	19058	4765.64	4642.64	4841.24	3274.8	3536.33	3169.3	4038.33	-0.513565	0.0982193	-5.22876	1.71e-07	2.35e-06	TMEM214	transmembrane protein 214 [Source:HGNC Symbol;Acc:HGNC:25983]	2	54867
1229	ENSG00000119787	15435	1226.38	1373.14	1202.13	885.081	656.529	859.228	1033.75	-0.663692	0.148942	-4.45604	8.35e-06	8.12e-05	ATL2	atlastin GTPase 2 [Source:HGNC Symbol;Acc:HGNC:24047]	2	64225
1230	ENSG00000119812	19666	7316.39	7894.11	8052.86	4828.61	4567.2	5054.74	6285.65	-0.68703	0.0993148	-6.9177	4.59e-12	1.25e-10	FAM98A	family with sequence similarity 98 member A [Source:HGNC Symbol;Acc:HGNC:24520]	2	25940
1231	ENSG00000119812	19666	7316.39	7894.11	8052.86	4828.61	4567.2	5054.74	6285.65	-0.68703	0.0993148	-6.9177	4.59e-12	1.25e-10	FAM98A	family with sequence similarity 98 member A [Source:HGNC Symbol;Acc:HGNC:24520]	2	105374454
1232	ENSG00000119906	17384	2357.61	2271.47	2192.99	1671.82	1140.14	1526.04	1860.01	-0.653478	0.150233	-4.34976	1.36e-05	0.000125311	SLF2	SMC5-SMC6 complex localization factor 2 [Source:HGNC Symbol;Acc:HGNC:17814]	10	55719
1233	ENSG00000119917	11964	373.907	473.855	472.122	608.739	637.527	630.322	532.745	0.507873	0.150129	3.3829	0.000717238	0.00405483	IFIT3	interferon induced protein with tetratricopeptide repeats 3 [Source:HGNC Symbol;Acc:HGNC:5411]	10	3437
1234	ENSG00000119922	10577	188.38	152.887	105.136	476.961	336.341	391.463	275.195	1.43136	0.237608	6.02403	1.7e-09	3.3e-08	IFIT2	interferon induced protein with tetratricopeptide repeats 2 [Source:HGNC Symbol;Acc:HGNC:5409]	10	3433
1235	ENSG00000119938	15738	1352.91	1344.65	1344.95	2850.95	2682.17	2997.9	2095.59	1.07727	0.103593	10.3991	2.5e-25	1.83e-23	PPP1R3C	protein phosphatase 1 regulatory subunit 3C [Source:HGNC Symbol;Acc:HGNC:9293]	10	5507
1236	ENSG00000119950	12543	471.902	461.51	418.562	1068	923.511	1036.16	729.941	1.16267	0.133412	8.71491	2.91e-18	1.41e-16	MXI1	MAX interactor 1, dimerization protein [Source:HGNC Symbol;Acc:HGNC:7534]	10	4601
1237	ENSG00000119953	16690	1834.33	1517.48	1794.26	1322.7	681.232	1186.55	1389.43	-0.690044	0.210018	-3.28564	0.00101752	0.00547123	SMNDC1	survival motor neuron domain containing 1 [Source:HGNC Symbol;Acc:HGNC:16900]	10	10285
1238	ENSG00000119969	15513	1259.67	1345.6	1227.91	346.165	161.519	251.023	765.316	-2.33753	0.221116	-10.5715	4.04e-26	3.02e-24	HELLS	helicase, lymphoid specific [Source:HGNC Symbol;Acc:HGNC:4861]	10	3070
1239	ENSG00000119979	16909	1977.99	1893.52	1889.48	2822.43	2627.07	2731.39	2323.65	0.505881	0.0992916	5.09491	3.49e-07	4.55e-06	DENND10	DENN domain containing 10 [Source:HGNC Symbol;Acc:HGNC:31793]	10	404636
1240	ENSG00000119986	12442	454.777	370.348	380.872	749.369	1081.23	715.47	625.344	1.0786	0.188055	5.73555	9.72e-09	1.66e-07	AVPI1	arginine vasopressin induced 1 [Source:HGNC Symbol;Acc:HGNC:30898]	10	60370
1241	ENSG00000120053	15713	1343.4	1353.19	1388.59	1796.72	2300.23	1967.27	1691.57	0.570106	0.126403	4.51023	6.48e-06	6.49e-05	GOT1	glutamic-oxaloacetic transaminase 1 [Source:HGNC Symbol;Acc:HGNC:4432]	10	2805
1242	ENSG00000120075	16513	1717.31	1469.05	1613.75	2230.41	3025.16	2356.52	2068.7	0.665432	0.143802	4.62742	3.7e-06	3.93e-05	HOXB5	homeobox B5 [Source:HGNC Symbol;Acc:HGNC:5116]	17	3215
1243	ENSG00000120137	19163	5073.9	5457.41	4839.25	4183.48	2060.8	3637.07	4208.65	-0.637517	0.206438	-3.08818	0.00201389	0.00979445	PANK3	pantothenate kinase 3 [Source:HGNC Symbol;Acc:HGNC:19365]	5	79646
1244	ENSG00000120217	15040	1080.81	1091.1	1002.76	427.789	326.839	448.966	729.711	-1.40072	0.153512	-9.12445	7.21e-20	3.95e-18	CD274	CD274 molecule [Source:HGNC Symbol;Acc:HGNC:17635]	9	29126
1245	ENSG00000120253	15843	1394.78	1381.68	1516.54	874.264	878.856	1093.66	1189.96	-0.593402	0.133984	-4.42889	9.47e-06	9.05e-05	NUP43	nucleoporin 43 [Source:HGNC Symbol;Acc:HGNC:21182]	6	348995
1246	ENSG00000120262	8302	50.4251	61.7246	32.7312	108.177	95.9616	144.863	82.3137	1.26472	0.329034	3.84374	0.000121172	0.000876479	CCDC170	coiled-coil domain containing 170 [Source:HGNC Symbol;Acc:HGNC:21177]	6	80129
1247	ENSG00000120279	10196	151.275	152.887	106.128	15.7348	12.3515	19.9049	76.3803	-3.10551	0.359812	-8.63091	6.09e-18	2.87e-16	MYCT1	MYC target 1 [Source:HGNC Symbol;Acc:HGNC:23172]	6	80177
1248	ENSG00000120306	12002	380.566	371.297	440.383	987.357	1047.98	977.551	700.855	1.33804	0.134102	9.97778	1.91e-23	1.29e-21	CYSTM1	cysteine rich transmembrane module containing 1 [Source:HGNC Symbol;Acc:HGNC:30239]	5	84418
1249	ENSG00000120334	13687	700.242	718.855	704.216	346.165	319.238	246.6	505.886	-1.21726	0.161862	-7.52035	5.46e-14	1.84e-12	CENPL	centromere protein L [Source:HGNC Symbol;Acc:HGNC:17879]	1	91687
1250	ENSG00000120337	10753	208.36	241.201	255.898	52.1215	36.1043	42.0214	139.284	-2.43751	0.252975	-9.63536	5.67e-22	3.55e-20	TNFSF18	TNF superfamily member 18 [Source:HGNC Symbol;Acc:HGNC:11932]	1	8995
1251	ENSG00000120438	19961	10029.8	10324.2	10061.4	6827.91	7200.92	6742.23	8531.07	-0.550173	0.0895947	-6.14069	8.22e-10	1.67e-08	TCP1	t-complex 1 [Source:HGNC Symbol;Acc:HGNC:11655]	6	6950
1252	ENSG00000120451	19205	5209.95	5104.15	4900.75	6394.22	6458.88	5808.91	5646.14	0.29471	0.0980591	3.00543	0.00265204	0.0123084	SNX19	sorting nexin 19 [Source:HGNC Symbol;Acc:HGNC:21532]	11	399979
1253	ENSG00000120458	13823	733.542	734.048	764.719	527.115	467.456	639.168	644.341	-0.451662	0.152171	-2.96812	0.00299632	0.0136879	MSANTD2	Myb/SANT DNA binding domain containing 2 [Source:HGNC Symbol;Acc:HGNC:26266]	11	79684
1254	ENSG00000120519	12244	419.575	345.658	401.701	210.453	192.873	214.531	297.465	-0.918038	0.170794	-5.37511	7.65e-08	1.12e-06	SLC10A7	solute carrier family 10 member 7 [Source:HGNC Symbol;Acc:HGNC:23088]	4	84068
1255	ENSG00000120526	17597	2528.86	2638.02	2538.15	1825.23	1339.66	1568.06	2073	-0.703167	0.133755	-5.25714	1.46e-07	2.04e-06	NUDCD1	NudC domain containing 1 [Source:HGNC Symbol;Acc:HGNC:24306]	8	84955
1256	ENSG00000120533	16196	1559.37	1605.79	1486.79	1090.62	1089.78	1124.63	1326.16	-0.49339	0.10713	-4.60554	4.11e-06	4.31e-05	ENY2	ENY2 transcription and export complex 2 subunit [Source:HGNC Symbol;Acc:HGNC:24449]	8	56943
1257	ENSG00000120539	15469	1242.55	1213.6	1205.1	442.541	340.141	418.003	810.323	-1.60933	0.140278	-11.4725	1.81e-30	1.77e-28	MASTL	microtubule associated serine/threonine kinase like [Source:HGNC Symbol;Acc:HGNC:19042]	10	84930
1258	ENSG00000120647	11836	352.975	401.685	417.57	227.171	236.578	242.176	313.026	-0.731825	0.163045	-4.48847	7.17e-06	7.08e-05	CCDC77	coiled-coil domain containing 77 [Source:HGNC Symbol;Acc:HGNC:28203]	12	84318
1259	ENSG00000120658	8677	62.7935	57.9262	73.3972	123.911	145.368	130.488	98.9806	1.0435	0.257181	4.05747	4.96e-05	0.000401848	ENOX1	ecto-NOX disulfide-thiol exchanger 1 [Source:HGNC Symbol;Acc:HGNC:25474]	13	55068
1260	ENSG00000120685	16561	1746.8	1749.18	1874.6	1396.46	1421.37	1239.63	1571.34	-0.403993	0.113466	-3.56048	0.000370182	0.00231878	PROSER1	proline and serine rich 1 [Source:HGNC Symbol;Acc:HGNC:20291]	13	80209
1261	ENSG00000120699	14576	940.951	980.947	950.196	665.778	742.989	758.598	839.91	-0.406488	0.122161	-3.32747	0.000876392	0.00481282	EXOSC8	exosome component 8 [Source:HGNC Symbol;Acc:HGNC:17035]	13	11340
1262	ENSG00000120708	20499	94260.6	91102.7	88806.6	37213.7	45525.7	38377.7	65881.2	-1.17865	0.110211	-10.6946	1.08e-26	8.36e-25	TGFBI	transforming growth factor beta induced [Source:HGNC Symbol;Acc:HGNC:11771]	5	7045
1263	ENSG00000120738	19052	4744.71	4350.16	4876.94	3350.52	3742.5	3707.84	4128.78	-0.371385	0.105365	-3.52475	0.000423878	0.00259037	EGR1	early growth response 1 [Source:HGNC Symbol;Acc:HGNC:3238]	5	1958
1264	ENSG00000120742	19798	8266.85	7732.67	7779.11	5389.16	3128.73	5251.57	6258.02	-0.78832	0.180836	-4.35932	1.3e-05	0.000120453	SERP1	stress associated endoplasmic reticulum protein 1 [Source:HGNC Symbol;Acc:HGNC:10759]	3	27230
1265	ENSG00000120802	18727	4038.76	4146.95	4000.14	1013.91	554.867	1000.77	2459.23	-2.24628	0.194605	-11.5428	8.03e-31	7.96e-29	TMPO	thymopoietin [Source:HGNC Symbol;Acc:HGNC:11875]	12	7112
1266	ENSG00000120805	19094	4860.78	5106.05	4795.61	3547.21	3095.47	4015.26	4236.73	-0.470269	0.121663	-3.86533	0.00011094	0.000810176	ARL1	ADP ribosylation factor like GTPase 1 [Source:HGNC Symbol;Acc:HGNC:692]	12	400
1267	ENSG00000120833	16598	1773.44	1822.3	1819.06	691.347	693.584	759.703	1259.91	-1.33679	0.111238	-12.0174	2.88e-33	3.25e-31	SOCS2	suppressor of cytokine signaling 2 [Source:HGNC Symbol;Acc:HGNC:19382]	12	8835
1268	ENSG00000120868	17519	2460.36	2393.02	2367.55	1185.03	689.783	1079.29	1695.84	-1.28992	0.179997	-7.16637	7.7e-13	2.27e-11	APAF1	apoptotic peptidase activating factor 1 [Source:HGNC Symbol;Acc:HGNC:576]	12	317
1269	ENSG00000120899	3964	7.61133	27.5387	12.8941	72.7734	82.66	54.1855	42.9438	2.12548	0.483153	4.39919	1.09e-05	0.000102303	PTK2B	protein tyrosine kinase 2 beta [Source:HGNC Symbol;Acc:HGNC:9612]	8	2185
1270	ENSG00000120948	18774	4129.15	4384.35	4278.86	3316.1	2620.42	3245.6	3662.41	-0.478559	0.121623	-3.93477	8.33e-05	0.000629118	TARDBP	TAR DNA binding protein [Source:HGNC Symbol;Acc:HGNC:11571]	1	23435
1271	ENSG00000120992	17958	2919.9	3030.2	3022.18	2174.35	1162.94	2141.99	2408.59	-0.711787	0.200545	-3.54927	0.000386301	0.00240223	LYPLA1	lysophospholipase 1 [Source:HGNC Symbol;Acc:HGNC:6737]	8	10434
1272	ENSG00000121057	13168	588.927	557.421	556.43	702.165	858.903	806.148	678.332	0.47527	0.136585	3.47967	0.000502028	0.00300185	AKAP1	A-kinase anchoring protein 1 [Source:HGNC Symbol;Acc:HGNC:367]	17	8165
1273	ENSG00000121060	18196	3188.2	3341.68	3392.14	4772.56	5030.86	4752.85	4079.71	0.553016	0.094615	5.84491	5.07e-09	9.14e-08	TRIM25	tripartite motif containing 25 [Source:HGNC Symbol;Acc:HGNC:12932]	17	7706
1274	ENSG00000121104	8145	45.668	41.7828	32.7312	76.7071	115.914	108.371	70.1957	1.32311	0.324154	4.08174	4.47e-05	0.0003662	FAM117A	family with sequence similarity 117 member A [Source:HGNC Symbol;Acc:HGNC:24179]	17	81558
1275	ENSG00000121152	14938	1050.36	1128.14	1139.64	153.414	192.873	196.837	643.544	-2.61215	0.150597	-17.3454	2.14e-67	8.38e-65	NCAPH	non-SMC condensin I complex subunit H [Source:HGNC Symbol;Acc:HGNC:1112]	2	23397
1276	ENSG00000121210	13825	734.493	741.645	765.711	492.695	457.955	502.046	615.758	-0.626414	0.127676	-4.90629	9.28e-07	1.11e-05	TMEM131L	transmembrane 131 like [Source:HGNC Symbol;Acc:HGNC:29146]	4	23240
1277	ENSG00000121211	10290	161.741	124.399	194.403	37.3701	32.3039	45.3389	99.2593	-2.06695	0.299932	-6.89141	5.52e-12	1.49e-10	MND1	meiotic nuclear divisions 1 [Source:HGNC Symbol;Acc:HGNC:24839]	4	84057
1278	ENSG00000121289	15832	1390.02	1397.83	1285.44	1028.66	1081.23	948.8	1188.66	-0.412865	0.116877	-3.53248	0.000411683	0.00252697	CEP89	centrosomal protein 89 [Source:HGNC Symbol;Acc:HGNC:25907]	19	84902
1279	ENSG00000121310	13342	626.032	533.681	562.381	861.479	904.509	962.07	741.692	0.663352	0.131603	5.04055	4.64e-07	5.91e-06	ECHDC2	enoyl-CoA hydratase domain containing 2 [Source:HGNC Symbol;Acc:HGNC:23408]	1	55268
1280	ENSG00000121361	11308	276.862	199.418	242.012	88.5081	150.118	109.477	177.733	-1.04357	0.25123	-4.15384	3.27e-05	0.000276254	KCNJ8	potassium inwardly rectifying channel subfamily J member 8 [Source:HGNC Symbol;Acc:HGNC:6269]	12	3764
1281	ENSG00000121413	9398	96.093	94.0114	91.2505	223.237	279.334	253.234	172.86	1.42567	0.208402	6.84094	7.87e-12	2.07e-10	ZSCAN18	zinc finger and SCAN domain containing 18 [Source:HGNC Symbol;Acc:HGNC:21037]	19	65982
1282	ENSG00000121440	11629	320.627	337.111	284.662	452.375	428.502	455.601	379.813	0.503406	0.152284	3.30571	0.000947364	0.00513535	PDZRN3	PDZ domain containing ring finger 3 [Source:HGNC Symbol;Acc:HGNC:17704]	3	23024
1283	ENSG00000121578	16702	1841.94	2056.85	1842.86	1439.73	1352.01	1342.47	1645.98	-0.473802	0.110652	-4.2819	1.85e-05	0.000165487	B4GALT4	beta-1,4-galactosyltransferase 4 [Source:HGNC Symbol;Acc:HGNC:927]	3	8702
1284	ENSG00000121621	15266	1161.68	1225.95	1075.17	354.033	233.728	342.806	732.227	-1.89725	0.172937	-10.9708	5.28e-28	4.52e-26	KIF18A	kinesin family member 18A [Source:HGNC Symbol;Acc:HGNC:29441]	11	81930
1285	ENSG00000121680	11660	325.384	294.379	255.898	373.701	550.116	393.675	365.526	0.589894	0.198104	2.9777	0.00290416	0.0133277	PEX16	peroxisomal biogenesis factor 16 [Source:HGNC Symbol;Acc:HGNC:8857]	11	9409
1286	ENSG00000121690	12253	420.526	311.472	301.523	225.204	113.064	193.52	260.885	-0.960061	0.259252	-3.70319	0.000212901	0.00143526	DEPDC7	DEP domain containing 7 [Source:HGNC Symbol;Acc:HGNC:29899]	11	91614
1287	ENSG00000121691	17086	2118.8	2024.57	1988.67	2534.28	2658.42	2556.67	2313.57	0.337737	0.0987056	3.42166	0.000622396	0.00360682	CAT	catalase [Source:HGNC Symbol;Acc:HGNC:1516]	11	847
1288	ENSG00000121753	12544	471.902	382.693	371.945	572.353	722.087	662.391	530.562	0.673779	0.163177	4.12914	3.64e-05	0.00030496	ADGRB2	adhesion G protein-coupled receptor B2 [Source:HGNC Symbol;Acc:HGNC:944]	1	576
1289	ENSG00000121774	19355	5797.93	6098.39	5714.07	4504.08	4634.66	4793.76	5257.15	-0.338053	0.093325	-3.62233	0.000291966	0.00188649	KHDRBS1	KH RNA binding domain containing, signal transduction associated 1 [Source:HGNC Symbol;Acc:HGNC:18116]	1	10657
1290	ENSG00000121864	15739	1352.91	1216.45	1225.93	938.186	587.171	817.206	1022.98	-0.696542	0.172409	-4.04007	5.34e-05	0.000427491	ZNF639	zinc finger protein 639 [Source:HGNC Symbol;Acc:HGNC:30950]	3	51193
1291	ENSG00000121900	10544	185.526	186.124	182.501	269.458	365.794	371.558	260.16	0.86084	0.193205	4.45558	8.37e-06	8.13e-05	TMEM54	transmembrane protein 54 [Source:HGNC Symbol;Acc:HGNC:24143]	1	113452
1292	ENSG00000121957	15575	1290.12	1356.99	1364.79	630.375	474.107	625.898	957.047	-1.21405	0.144666	-8.39213	4.77e-17	2.07e-15	GPSM2	G protein signaling modulator 2 [Source:HGNC Symbol;Acc:HGNC:29501]	1	29899
1293	ENSG00000122176	12050	388.178	501.394	403.684	589.071	744.89	742.01	561.538	0.682402	0.166994	4.08638	4.38e-05	0.000359599	FMOD	fibromodulin [Source:HGNC Symbol;Acc:HGNC:3774]	1	2331
1294	ENSG00000122257	18591	3776.17	3864.91	3867.24	2966.99	1619.95	2746.88	3140.35	-0.650239	0.190193	-3.41883	0.000628909	0.00363331	RBBP6	RB binding protein 6, ubiquitin ligase [Source:HGNC Symbol;Acc:HGNC:9889]	16	5930
1295	ENSG00000122376	17033	2075.04	2087.24	2138.44	1567.58	835.151	1624.46	1721.32	-0.646174	0.208391	-3.10078	0.00193012	0.00945504	SHLD2	shieldin complex subunit 2 [Source:HGNC Symbol;Acc:HGNC:28773]	10	54537
1296	ENSG00000122417	17066	2104.53	2208.79	2190.01	1720.99	751.541	1450.85	1737.79	-0.729346	0.229914	-3.17226	0.00151257	0.00768662	ODF2L	outer dense fiber of sperm tails 2 like [Source:HGNC Symbol;Acc:HGNC:29225]	1	57489
1297	ENSG00000122483	14575	939.999	929.668	962.098	283.226	113.064	270.928	583.164	-2.08728	0.262316	-7.95713	1.76e-15	6.73e-14	CCDC18	coiled-coil domain containing 18 [Source:HGNC Symbol;Acc:HGNC:30370]	1	343099
1298	ENSG00000122547	10488	180.769	217.461	158.697	257.657	317.338	326.219	243.023	0.693369	0.201141	3.44718	0.000566471	0.00332979	EEPD1	endonuclease/exonuclease/phosphatase family domain containing 1 [Source:HGNC Symbol;Acc:HGNC:22223]	7	80820
1299	ENSG00000122565	19593	6844.49	6957.79	6384.56	4112.68	2421.84	4250.8	5162.03	-0.904532	0.184689	-4.8976	9.7e-07	1.16e-05	CBX3	chromobox 3 [Source:HGNC Symbol;Acc:HGNC:1553]	7	11335
1300	ENSG00000122566	20388	29243.7	31585.9	33823.2	19136.4	16588	20920	25216.2	-0.740747	0.119339	-6.20709	5.4e-10	1.14e-08	HNRNPA2B1	heterogeneous nuclear ribonucleoprotein A2/B1 [Source:HGNC Symbol;Acc:HGNC:5033]	7	3181
1301	ENSG00000122591	19569	6712.24	7161.01	6875.53	5573.06	4023.73	4992.81	5889.73	-0.508157	0.132638	-3.83115	0.000127545	0.000916331	FAM126A	family with sequence similarity 126 member A [Source:HGNC Symbol;Acc:HGNC:24587]	7	84668
1302	ENSG00000122641	20411	32168.3	33804.2	32549.7	25501.2	15429.9	24861.2	27385.7	-0.582559	0.17061	-3.41457	0.000638822	0.00367955	INHBA	inhibin subunit beta A [Source:HGNC Symbol;Acc:HGNC:6066]	7	3624
1303	ENSG00000122642	20066	11928.9	11799.9	11860.6	14022.6	15439.4	14636.7	13281.3	0.309306	0.0907319	3.40901	0.000651986	0.0037458	FKBP9	FKBP prolyl isomerase 9 [Source:HGNC Symbol;Acc:HGNC:3725]	7	11328
1304	ENSG00000122644	13248	606.052	694.165	650.656	456.309	409.499	542.961	559.94	-0.471035	0.155393	-3.03125	0.0024354	0.0114922	ARL4A	ADP ribosylation factor like GTPase 4A [Source:HGNC Symbol;Acc:HGNC:695]	7	10124
1305	ENSG00000122694	15025	1075.1	1028.43	1089.06	742.485	836.101	750.857	920.338	-0.454309	0.120077	-3.78348	0.000154648	0.0010805	GLIPR2	GLI pathogenesis related 2 [Source:HGNC Symbol;Acc:HGNC:18007]	9	152007
1306	ENSG00000122707	19589	6823.56	6987.23	6501.6	5292.79	4918.74	5346.68	5978.43	-0.384779	0.0956949	-4.02089	5.8e-05	0.000457534	RECK	reversion inducing cysteine rich protein with kazal motifs [Source:HGNC Symbol;Acc:HGNC:11345]	9	8434
1307	ENSG00000122779	14104	799.19	848.951	861.921	543.833	479.808	514.21	674.652	-0.70694	0.128756	-5.49055	4.01e-08	6.12e-07	TRIM24	tripartite motif containing 24 [Source:HGNC Symbol;Acc:HGNC:11812]	7	8805
1308	ENSG00000122861	20347	23858.7	23500.9	22935.6	11888.6	14713.5	12557.8	18242.5	-0.844016	0.110883	-7.6118	2.7e-14	9.31e-13	PLAU	plasminogen activator, urokinase [Source:HGNC Symbol;Acc:HGNC:9052]	10	5328
1309	ENSG00000122862	11920	367.247	314.321	352.108	526.132	579.57	542.961	447.056	0.673797	0.146392	4.60271	4.17e-06	4.36e-05	SRGN	serglycin [Source:HGNC Symbol;Acc:HGNC:9361]	10	5552
1310	ENSG00000122877	11218	263.542	200.368	231.102	67.8562	42.7551	37.5981	140.537	-2.2257	0.276152	-8.05968	7.65e-16	3.06e-14	EGR2	early growth response 2 [Source:HGNC Symbol;Acc:HGNC:3239]	10	1959
1311	ENSG00000122884	20245	17343.4	17478.5	17208.7	6791.52	5647.48	6473.51	11823.8	-1.46008	0.105203	-13.8787	8.52e-44	1.52e-41	P4HA1	prolyl 4-hydroxylase subunit alpha 1 [Source:HGNC Symbol;Acc:HGNC:8546]	10	5033
1312	ENSG00000122952	16379	1655.46	1602.94	1530.43	341.248	435.152	320.69	980.988	-2.12433	0.146215	-14.5288	7.96e-48	1.69e-45	ZWINT	ZW10 interacting kinetochore protein [Source:HGNC Symbol;Acc:HGNC:13195]	10	11130
1313	ENSG00000122966	16832	1924.71	1706.45	1665.32	386.486	485.508	408.05	1096.09	-2.04813	0.138384	-14.8003	1.46e-49	3.25e-47	CIT	citron rho-interacting serine/threonine kinase [Source:HGNC Symbol;Acc:HGNC:1985]	12	11113
1314	ENSG00000123080	13239	604.149	559.32	617.925	107.193	74.1089	59.7147	337.068	-2.88134	0.21247	-13.5612	6.8e-42	1.13e-39	CDKN2C	cyclin dependent kinase inhibitor 2C [Source:HGNC Symbol;Acc:HGNC:1789]	1	1031
1315	ENSG00000123095	9654	112.267	91.1625	132.908	283.226	245.13	252.129	186.137	1.2155	0.215827	5.63182	1.78e-08	2.91e-07	BHLHE41	basic helix-loop-helix family member e41 [Source:HGNC Symbol;Acc:HGNC:16617]	12	79365
1316	ENSG00000123104	15890	1416.66	1520.33	1306.27	1121.1	877.906	1007.41	1208.28	-0.497381	0.135677	-3.66593	0.000246446	0.00162496	ITPR2	inositol 1,4,5-trisphosphate receptor type 2 [Source:HGNC Symbol;Acc:HGNC:6181]	12	3709
1317	ENSG00000123136	17257	2253.9	2195.5	2086.86	1003.09	1235.15	1053.85	1638.06	-0.989139	0.122687	-8.06231	7.49e-16	3e-14	DDX39A	DExD-box helicase 39A [Source:HGNC Symbol;Acc:HGNC:17821]	19	10212
1318	ENSG00000123143	17943	2897.06	2634.22	2686.93	3634.73	4696.42	3914.63	3410.66	0.575481	0.126005	4.56715	4.94e-06	5.1e-05	PKN1	protein kinase N1 [Source:HGNC Symbol;Acc:HGNC:9405]	19	5585
1319	ENSG00000123146	15871	1410	1313.31	1276.52	826.076	847.502	729.846	1067.21	-0.734213	0.122569	-5.99023	2.1e-09	4.01e-08	ADGRE5	adhesion G protein-coupled receptor E5 [Source:HGNC Symbol;Acc:HGNC:1711]	19	976
1320	ENSG00000123179	12909	537.55	485.251	540.56	613.656	782.894	749.751	618.277	0.457181	0.148738	3.07373	0.00211402	0.0101977	EBPL	EBP like [Source:HGNC Symbol;Acc:HGNC:18061]	13	84650
1321	ENSG00000123191	11747	338.704	325.716	341.198	517.281	511.162	412.474	407.756	0.520059	0.158229	3.28675	0.00101351	0.0054513	ATP7B	ATPase copper transporting beta [Source:HGNC Symbol;Acc:HGNC:870]	13	540
1322	ENSG00000123219	15241	1154.07	1141.43	1166.42	217.337	93.1112	241.07	668.906	-2.65292	0.258414	-10.2662	1e-24	7e-23	CENPK	centromere protein K [Source:HGNC Symbol;Acc:HGNC:29479]	5	64105
1323	ENSG00000123240	19713	7610.38	8296.74	7904.08	10808.8	10974.8	10065.2	9276.67	0.419649	0.0955458	4.39213	1.12e-05	0.0001053	OPTN	optineurin [Source:HGNC Symbol;Acc:HGNC:17142]	10	10133
1324	ENSG00000123342	15244	1155.02	1145.23	1153.53	677.579	835.151	964.281	988.464	-0.480293	0.148975	-3.22399	0.0012642	0.00661815	MMP19	matrix metallopeptidase 19 [Source:HGNC Symbol;Acc:HGNC:7165]	12	4327
1325	ENSG00000123358	12888	534.696	514.688	457.244	268.475	354.393	284.198	402.282	-0.731249	0.169445	-4.31556	1.59e-05	0.000144682	NR4A1	nuclear receptor subfamily 4 group A member 1 [Source:HGNC Symbol;Acc:HGNC:7980]	12	3164
1326	ENSG00000123374	16727	1859.07	1742.53	1703.01	723.8	895.008	736.481	1276.65	-1.17078	0.129514	-9.03975	1.57e-19	8.38e-18	CDK2	cyclin dependent kinase 2 [Source:HGNC Symbol;Acc:HGNC:1771]	12	1017
1327	ENSG00000123384	20462	47203.6	45048.5	44126.6	58980.8	62488.1	52899.5	51791.2	0.354534	0.102347	3.46403	0.000532153	0.00315594	LRP1	LDL receptor related protein 1 [Source:HGNC Symbol;Acc:HGNC:6692]	12	4035
1328	ENSG00000123416	19914	9385.72	9422.98	9817.37	5336.06	7025.15	5821.08	7801.39	-0.654717	0.123284	-5.31062	1.09e-07	1.55e-06	TUBA1B	tubulin alpha 1b [Source:HGNC Symbol;Acc:HGNC:18809]	12	10376
1329	ENSG00000123473	15331	1184.51	1239.24	1175.35	263.558	341.091	325.113	754.81	-1.95297	0.142592	-13.6962	1.07e-42	1.82e-40	STIL	STIL centriolar assembly protein [Source:HGNC Symbol;Acc:HGNC:10879]	1	6491
1330	ENSG00000123485	16721	1857.16	1877.38	1804.18	320.596	337.291	322.902	1086.59	-2.49723	0.117026	-21.339	4.93e-101	9.88e-98	HJURP	Holliday junction recognition protein [Source:HGNC Symbol;Acc:HGNC:25444]	2	55355
1331	ENSG00000123562	20238	16972.3	16933.4	17124.3	13760.1	14059.8	14287.3	15522.9	-0.277296	0.0848496	-3.26809	0.00108277	0.00577048	MORF4L2	mortality factor 4 like 2 [Source:HGNC Symbol;Acc:HGNC:16849]	X	9643
1332	ENSG00000123572	12869	531.842	493.797	469.147	294.044	317.338	422.426	421.432	-0.533882	0.177607	-3.00598	0.00264725	0.0122893	NRK	Nik related kinase [Source:HGNC Symbol;Acc:HGNC:25391]	X	203447
1333	ENSG00000123610	9835	124.636	124.399	88.275	20.6519	12.3515	11.0583	63.5618	-2.93136	0.387521	-7.5644	3.9e-14	1.32e-12	TNFAIP6	TNF alpha induced protein 6 [Source:HGNC Symbol;Acc:HGNC:11898]	2	7130
1334	ENSG00000123700	10062	141.761	179.476	133.9	515.314	380.996	568.395	319.974	1.68485	0.210054	8.02106	1.05e-15	4.13e-14	KCNJ2	potassium inwardly rectifying channel subfamily J member 2 [Source:HGNC Symbol;Acc:HGNC:6263]	17	3759
1335	ENSG00000123737	15668	1327.23	1217.4	1201.13	694.297	545.366	590.512	929.322	-1.0333	0.137123	-7.53559	4.86e-14	1.64e-12	EXOSC9	exosome component 9 [Source:HGNC Symbol;Acc:HGNC:9137]	4	5393
1336	ENSG00000123815	11309	276.862	299.127	270.776	360.917	465.556	427.955	350.199	0.566908	0.16755	3.38351	0.000715652	0.00405095	COQ8B	coenzyme Q8B [Source:HGNC Symbol;Acc:HGNC:19041]	19	79934
1337	ENSG00000123836	9946	132.247	137.693	186.468	461.226	377.195	411.368	284.366	1.45419	0.197613	7.35878	1.86e-13	5.81e-12	PFKFB2	6-phosphofructo-2-kinase/fructose-2,6-biphosphatase 2 [Source:HGNC Symbol;Acc:HGNC:8873]	1	5208
1338	ENSG00000123908	19509	6419.2	6550.41	6553.18	3765.53	3139.18	3245.6	4945.52	-0.94359	0.108653	-8.68447	3.81e-18	1.82e-16	AGO2	argonaute RISC catalytic component 2 [Source:HGNC Symbol;Acc:HGNC:3263]	8	27161
1339	ENSG00000123933	17254	2252.95	2046.41	2265.39	2661.14	3227.54	2680.53	2522.33	0.384641	0.121564	3.16411	0.00155561	0.00786743	MXD4	MAX dimerization protein 4 [Source:HGNC Symbol;Acc:HGNC:13906]	4	10608
1340	ENSG00000123975	15531	1263.48	1236.39	1185.26	577.27	576.719	415.791	875.82	-1.22971	0.153901	-7.99029	1.35e-15	5.2e-14	CKS2	CDC28 protein kinase regulatory subunit 2 [Source:HGNC Symbol;Acc:HGNC:2000]	9	1164
1341	ENSG00000123977	7931	39.9595	32.2867	26.78	117.027	79.8096	99.5245	65.898	1.57975	0.334168	4.7274	2.27e-06	2.52e-05	DAW1	dynein assembly factor with WD repeats 1 [Source:HGNC Symbol;Acc:HGNC:26383]	2	164781
1342	ENSG00000123989	18927	4465	3615.16	3850.38	4584.72	6456.03	5513.66	4747.49	0.47258	0.146557	3.22456	0.00126167	0.00661066	CHPF	chondroitin polymerizing factor [Source:HGNC Symbol;Acc:HGNC:24291]	2	79586
1343	ENSG00000123992	14269	843.906	754.94	893.66	1245.01	1392.87	1261.75	1065.36	0.646099	0.125696	5.14018	2.74e-07	3.65e-06	DNPEP	aspartyl aminopeptidase [Source:HGNC Symbol;Acc:HGNC:2981]	2	23549
1344	ENSG00000124098	16890	1963.72	1982.79	1963.87	3358.39	3551.53	3328.54	2691.47	0.792765	0.0964156	8.22237	2e-16	8.33e-15	FAM210B	family with sequence similarity 210 member B [Source:HGNC Symbol;Acc:HGNC:16102]	20	116151
1345	ENSG00000124145	19922	9471.35	10328.9	10755.7	6103.13	6462.68	6199.27	8220.16	-0.703362	0.0983768	-7.14968	8.7e-13	2.54e-11	SDC4	syndecan 4 [Source:HGNC Symbol;Acc:HGNC:10661]	20	6385
1346	ENSG00000124155	18275	3281.43	2999.82	3094.58	4165.78	5291.19	4344.8	3862.93	0.557942	0.123459	4.51924	6.21e-06	6.25e-05	PIGT	phosphatidylinositol glycan anchor biosynthesis class T [Source:HGNC Symbol;Acc:HGNC:14938]	20	51604
1347	ENSG00000124193	19124	4936.9	5045.28	4700.39	3565.89	2389.54	3645.91	4047.32	-0.613015	0.158596	-3.86526	0.000110973	0.000810176	SRSF6	serine and arginine rich splicing factor 6 [Source:HGNC Symbol;Acc:HGNC:10788]	20	6431
1348	ENSG00000124201	18430	3507.87	3722.47	3496.28	4548.33	4710.67	4364.7	4058.39	0.344999	0.0961414	3.58845	0.000332649	0.00211377	ZNFX1	zinc finger NFX1-type containing 1 [Source:HGNC Symbol;Acc:HGNC:29271]	20	57169
1349	ENSG00000124207	19535	6557.16	6462.09	6184.21	3584.58	2905.45	3191.42	4814.15	-0.988115	0.112629	-8.77321	1.74e-18	8.56e-17	CSE1L	chromosome segregation 1 like [Source:HGNC Symbol;Acc:HGNC:2431]	20	1434
1350	ENSG00000124212	7932	39.9595	13.2945	27.7719	3.9337	0	6.63496	15.2658	-2.9684	0.856925	-3.46402	0.000532171	0.00315594	PTGIS	prostaglandin I2 synthase [Source:HGNC Symbol;Acc:HGNC:9603]	20	5740
1351	ENSG00000124222	17982	2936.07	2785.21	2936.88	3922.88	3322.55	3645.91	3258.25	0.331013	0.107923	3.06713	0.00216125	0.0103888	STX16	syntaxin 16 [Source:HGNC Symbol;Acc:HGNC:11431]	20	8675
1352	ENSG00000124226	17467	2419.45	2436.7	2393.34	1921.61	2034.19	1949.57	2192.48	-0.295781	0.0976148	-3.03009	0.00244483	0.0115306	RNF114	ring finger protein 114 [Source:HGNC Symbol;Acc:HGNC:13094]	20	55905
1353	ENSG00000124299	16260	1590.77	1299.07	1518.53	1824.25	2411.39	1874.38	1753.06	0.471208	0.147143	3.20238	0.00136298	0.00703928	PEPD	peptidase D [Source:HGNC Symbol;Acc:HGNC:8840]	19	5184
1354	ENSG00000124313	12500	464.291	465.309	498.902	611.69	751.541	714.364	584.349	0.540497	0.142599	3.79032	0.000150453	0.00105542	IQSEC2	IQ motif and Sec7 domain ArfGEF 2 [Source:HGNC Symbol;Acc:HGNC:29059]	X	23096
1355	ENSG00000124370	11413	293.036	280.135	250.939	191.768	191.923	181.356	231.526	-0.544198	0.17787	-3.05954	0.00221681	0.0106087	MCEE	methylmalonyl-CoA epimerase [Source:HGNC Symbol;Acc:HGNC:16732]	2	84693
1356	ENSG00000124383	17514	2455.6	2663.66	2488.56	1949.15	1459.38	1825.72	2140.34	-0.539752	0.13353	-4.04217	5.3e-05	0.000425179	MPHOSPH10	M-phase phosphoprotein 10 [Source:HGNC Symbol;Acc:HGNC:7213]	2	10199
1357	ENSG00000124523	11162	256.882	310.522	279.703	502.53	543.465	536.326	404.905	0.901313	0.15257	5.90754	3.47e-09	6.39e-08	SIRT5	sirtuin 5 [Source:HGNC Symbol;Acc:HGNC:14933]	6	23408
1358	ENSG00000124571	16905	1976.09	1974.24	1855.76	1454.48	1619.95	1450.85	1721.89	-0.359349	0.109296	-3.28784	0.00100957	0.00543339	XPO5	exportin 5 [Source:HGNC Symbol;Acc:HGNC:17675]	6	57510
1359	ENSG00000124762	20146	13982	12994.5	13732.2	26303.6	32105.3	28499.4	21269.5	1.09417	0.108808	10.056	8.64e-24	5.93e-22	CDKN1A	cyclin dependent kinase inhibitor 1A [Source:HGNC Symbol;Acc:HGNC:1784]	6	1026
1360	ENSG00000124766	16676	1824.82	1949.55	2163.23	810.341	552.967	832.688	1355.6	-1.43576	0.16687	-8.60404	7.7e-18	3.6e-16	SOX4	SRY-box transcription factor 4 [Source:HGNC Symbol;Acc:HGNC:11200]	6	6659
1361	ENSG00000124767	18994	4619.13	5042.43	4426.64	3641.62	2698.32	3826.16	4042.38	-0.470947	0.144867	-3.25089	0.00115046	0.00608988	GLO1	glyoxalase I [Source:HGNC Symbol;Acc:HGNC:4323]	6	2739
1362	ENSG00000124783	19996	10484.6	10759.1	10900.5	6242.77	3903.07	6305.43	8099.24	-0.966475	0.168512	-5.73535	9.73e-09	1.66e-07	SSR1	signal sequence receptor subunit 1 [Source:HGNC Symbol;Acc:HGNC:11323]	6	6745
1363	ENSG00000124789	18945	4508.76	4420.43	4242.16	3196.13	2948.21	3172.62	3748.05	-0.499593	0.097219	-5.13885	2.76e-07	3.67e-06	NUP153	nucleoporin 153 [Source:HGNC Symbol;Acc:HGNC:8062]	6	9972
1364	ENSG00000124920	10712	204.554	178.527	165.64	113.094	120.665	85.1487	144.605	-0.780108	0.234425	-3.32775	0.000875496	0.00480936	MYRF	myelin regulatory factor [Source:HGNC Symbol;Acc:HGNC:1181]	11	745
1365	ENSG00000125107	19675	7365.86	7818.14	7175.07	6198.52	5535.37	5665.15	6626.35	-0.361852	0.0999655	-3.61977	0.00029487	0.0019032	CNOT1	CCR4-NOT transcription complex subunit 1 [Source:HGNC Symbol;Acc:HGNC:7877]	16	23019
1366	ENSG00000125170	11800	346.315	342.809	445.342	539.9	518.762	540.75	455.646	0.495894	0.159707	3.10503	0.0019026	0.00933956	DOK4	docking protein 4 [Source:HGNC Symbol;Acc:HGNC:19868]	16	55715
1367	ENSG00000125257	19708	7578.98	7239.82	7470.64	10575.7	9179.06	10413.6	8742.97	0.436631	0.101075	4.31986	1.56e-05	0.000142177	ABCC4	ATP binding cassette subfamily C member 4 [Source:HGNC Symbol;Acc:HGNC:55]	13	10257
1368	ENSG00000125266	15917	1427.12	1293.37	1384.63	964.739	818.999	1009.62	1149.75	-0.556017	0.128561	-4.32493	1.53e-05	0.000139297	EFNB2	ephrin B2 [Source:HGNC Symbol;Acc:HGNC:3227]	13	1948
1369	ENSG00000125319	10452	176.012	202.267	219.2	75.7236	86.4604	110.583	145.041	-1.1343	0.238381	-4.75833	1.95e-06	2.2e-05	HROB	homologous recombination factor with OB-fold [Source:HGNC Symbol;Acc:HGNC:28460]	17	78995
1370	ENSG00000125351	14377	874.351	941.063	907.546	745.435	621.375	651.332	790.184	-0.432078	0.13071	-3.30561	0.000947691	0.00513558	UPF3B	UPF3B regulator of nonsense mediated mRNA decay [Source:HGNC Symbol;Acc:HGNC:20439]	X	65109
1371	ENSG00000125354	12913	538.502	597.305	592.137	364.85	408.549	367.135	478.079	-0.598724	0.142389	-4.20486	2.61e-05	0.00022691	SEPTIN6	septin 6 [Source:HGNC Symbol;Acc:HGNC:15848]	X	23157
1372	ENSG00000125378	12108	396.741	421.627	407.652	535.966	553.917	542.961	476.477	0.413453	0.134475	3.07458	0.00210801	0.010179	BMP4	bone morphogenetic protein 4 [Source:HGNC Symbol;Acc:HGNC:1071]	14	652
1373	ENSG00000125384	15612	1300.59	1150.93	1101.95	854.595	889.307	949.906	1041.21	-0.400023	0.125251	-3.19377	0.0014043	0.00723612	PTGER2	prostaglandin E receptor 2 [Source:HGNC Symbol;Acc:HGNC:9594]	14	5732
1374	ENSG00000125430	14346	865.789	936.315	943.253	460.242	415.2	464.448	680.874	-1.03543	0.129928	-7.96927	1.6e-15	6.11e-14	HS3ST3B1	heparan sulfate-glucosamine 3-sulfotransferase 3B1 [Source:HGNC Symbol;Acc:HGNC:5198]	17	9953
1375	ENSG00000125450	15239	1153.12	1225.95	1150.55	644.143	764.842	649.121	931.286	-0.777626	0.127882	-6.08079	1.2e-09	2.38e-08	NUP85	nucleoporin 85 [Source:HGNC Symbol;Acc:HGNC:8734]	17	79902
1376	ENSG00000125482	13590	680.263	762.537	647.68	518.264	549.166	452.283	601.699	-0.459207	0.145421	-3.15778	0.00158978	0.0080245	TTF1	transcription termination factor 1 [Source:HGNC Symbol;Acc:HGNC:12397]	9	7270
1377	ENSG00000125484	16892	1964.67	1808.06	1750.62	1297.14	1148.69	1225.26	1532.41	-0.589485	0.114433	-5.15136	2.59e-07	3.46e-06	GTF3C4	general transcription factor IIIC subunit 4 [Source:HGNC Symbol;Acc:HGNC:4667]	9	9329
1378	ENSG00000125503	17558	2502.22	2057.8	2417.15	2792.92	3761.5	3230.12	2793.62	0.487953	0.141155	3.45686	0.000546512	0.00322931	PPP1R12C	protein phosphatase 1 regulatory subunit 12C [Source:HGNC Symbol;Acc:HGNC:14947]	19	54776
1379	ENSG00000125534	16264	1591.72	1087.3	1390.58	1714.11	2668.87	1928.56	1730.19	0.633296	0.188251	3.36411	0.00076791	0.00430087	PPDPF	pancreatic progenitor cell differentiation and proliferation factor [Source:HGNC Symbol;Acc:HGNC:16142]	20	79144
1380	ENSG00000125630	14523	923.825	895.482	793.483	618.574	602.373	569.501	733.873	-0.545062	0.13013	-4.18859	2.81e-05	0.000241935	POLR1B	RNA polymerase I subunit B [Source:HGNC Symbol;Acc:HGNC:20454]	2	84172
1381	ENSG00000125637	9451	99.8987	47.4805	58.5194	90.475	162.47	200.155	109.833	1.13623	0.364168	3.12007	0.00180811	0.00894878	PSD4	pleckstrin and Sec7 domain containing 4 [Source:HGNC Symbol;Acc:HGNC:19096]	2	23550
1382	ENSG00000125648	14292	850.566	825.211	827.206	1747.54	2073.15	1667.59	1331.88	1.13304	0.127063	8.91717	4.78e-19	2.48e-17	SLC25A23	solute carrier family 25 member 23 [Source:HGNC Symbol;Acc:HGNC:19375]	19	79085
1383	ENSG00000125676	18859	4319.43	4398.59	4163.8	3439.03	2354.38	3399.31	3679.09	-0.486981	0.150837	-3.22853	0.00124428	0.00653282	THOC2	THO complex 2 [Source:HGNC Symbol;Acc:HGNC:19073]	X	57187
1384	ENSG00000125734	14303	854.372	892.633	870.847	1364.99	1773.86	1361.27	1186.33	0.781973	0.14106	5.54355	2.96e-08	4.63e-07	GPR108	G protein-coupled receptor 108 [Source:HGNC Symbol;Acc:HGNC:17829]	19	56927
1385	ENSG00000125740	16760	1880	1828.95	1832.95	579.237	644.178	702.2	1244.58	-1.52583	0.120896	-12.621	1.62e-36	2.14e-34	FOSB	FosB proto-oncogene, AP-1 transcription factor subunit [Source:HGNC Symbol;Acc:HGNC:3797]	19	2354
1386	ENSG00000125744	10847	217.874	183.275	181.509	254.707	425.651	277.563	256.763	0.718181	0.231114	3.10748	0.00188688	0.00926997	RTN2	reticulon 2 [Source:HGNC Symbol;Acc:HGNC:10468]	19	6253
1387	ENSG00000125746	12855	528.987	571.665	605.031	673.645	899.758	930.001	701.515	0.553301	0.16028	3.45209	0.000556255	0.00327936	EML2	EMAP like 2 [Source:HGNC Symbol;Acc:HGNC:18035]	19	24139
1388	ENSG00000125826	16822	1918.05	1908.72	1852.78	2971.91	3753.9	3262.19	2611.26	0.814492	0.120069	6.78355	1.17e-11	3.05e-10	RBCK1	RANBP2-type and C3HC4-type zinc finger containing 1 [Source:HGNC Symbol;Acc:HGNC:15864]	20	10616
1389	ENSG00000125841	15696	1339.59	1389.28	1383.64	2050.44	2574.81	2234.88	1828.77	0.738365	0.122515	6.02674	1.67e-09	3.26e-08	NRSN2	neurensin 2 [Source:HGNC Symbol;Acc:HGNC:16229]	20	80023
1390	ENSG00000125845	13183	592.732	555.522	639.745	1367.94	1439.42	1418.78	1002.36	1.24122	0.119555	10.382	2.99e-25	2.17e-23	BMP2	bone morphogenetic protein 2 [Source:HGNC Symbol;Acc:HGNC:1069]	20	650
1391	ENSG00000125848	10734	206.457	200.368	217.216	325.513	306.887	285.303	256.957	0.55723	0.170075	3.27637	0.0010515	0.00563213	FLRT3	fibronectin leucine rich transmembrane protein 3 [Source:HGNC Symbol;Acc:HGNC:3762]	20	23767
1392	ENSG00000125870	17057	2094.07	2128.08	2376.48	1684.6	1734.91	1790.33	1968.08	-0.340961	0.108613	-3.13922	0.001694	0.00846998	SNRPB2	small nuclear ribonucleoprotein polypeptide B2 [Source:HGNC Symbol;Acc:HGNC:11155]	20	6629
1393	ENSG00000125871	14569	938.096	1077.81	1009.71	653.977	682.182	688.93	841.783	-0.57938	0.123227	-4.70174	2.58e-06	2.81e-05	MGME1	mitochondrial genome maintenance exonuclease 1 [Source:HGNC Symbol;Acc:HGNC:16205]	20	92667
1394	ENSG00000125885	12388	445.263	358.952	429.473	107.193	82.66	121.641	257.53	-1.98931	0.207209	-9.60051	7.95e-22	4.95e-20	MCM8	minichromosome maintenance 8 homologous recombination repair factor [Source:HGNC Symbol;Acc:HGNC:16147]	20	84515
1395	ENSG00000125944	19882	9008.01	9502.74	9478.15	5589.78	5488.81	5904.01	7495.25	-0.720878	0.0923422	-7.80659	5.88e-15	2.15e-13	HNRNPR	heterogeneous nuclear ribonucleoprotein R [Source:HGNC Symbol;Acc:HGNC:5047]	1	10236
1396	ENSG00000125966	7476	31.3967	33.2363	30.7475	67.8562	95.9616	60.8205	53.3365	1.23812	0.355465	3.48311	0.000495624	0.00296651	MMP24	matrix metallopeptidase 24 [Source:HGNC Symbol;Acc:HGNC:7172]	20	10893
1397	ENSG00000125971	11007	237.854	205.116	207.297	289.127	375.295	293.044	267.956	0.559008	0.18816	2.97092	0.00296906	0.0135703	DYNLRB1	dynein light chain roadblock-type 1 [Source:HGNC Symbol;Acc:HGNC:15468]	20	83658
1398	ENSG00000126001	16853	1941.84	1963.79	1873.61	2577.55	2720.18	2542.3	2269.88	0.44006	0.0993509	4.42936	9.45e-06	9.04e-05	CEP250	centrosomal protein 250 [Source:HGNC Symbol;Acc:HGNC:1859]	20	11190
1399	ENSG00000126005	15300	1174.05	968.602	1186.26	1323.69	2019.94	1760.48	1405.5	0.616702	0.168536	3.65918	0.000253024	0.00166105	MMP24OS	MMP24 opposite strand [Source:HGNC Symbol;Acc:HGNC:44421]	20	101410538
1400	ENSG00000126010	10623	194.089	210.813	202.338	134.729	134.916	72.9846	158.312	-0.821545	0.26136	-3.14334	0.0016703	0.00836308	GRPR	gastrin releasing peptide receptor [Source:HGNC Symbol;Acc:HGNC:4609]	X	2925
1401	ENSG00000126070	15255	1157.87	1329.45	1269.57	866.396	722.087	966.493	1051.98	-0.557028	0.143583	-3.87949	0.000104675	0.000769492	AGO3	argonaute RISC catalytic component 3 [Source:HGNC Symbol;Acc:HGNC:18421]	1	192669
1402	ENSG00000126088	16837	1926.62	1873.58	1936.1	2258.92	3052.72	2626.34	2279.05	0.468752	0.131996	3.55126	0.000383396	0.0023891	UROD	uroporphyrinogen decarboxylase [Source:HGNC Symbol;Acc:HGNC:12591]	1	7389
1403	ENSG00000126216	14404	883.866	865.094	922.424	625.458	637.527	633.639	761.335	-0.494071	0.118764	-4.16011	3.18e-05	0.000269666	TUBGCP3	tubulin gamma complex associated protein 3 [Source:HGNC Symbol;Acc:HGNC:18598]	13	10426
1404	ENSG00000126243	12119	398.643	330.464	351.116	586.121	730.638	592.723	498.284	0.822352	0.160293	5.13031	2.89e-07	3.83e-06	LRFN3	leucine rich repeat and fibronectin type III domain containing 3 [Source:HGNC Symbol;Acc:HGNC:28370]	19	79414
1405	ENSG00000126261	19130	4949.27	5002.54	4692.46	3797	3223.74	3410.37	4179.23	-0.489465	0.10685	-4.58085	4.63e-06	4.8e-05	UBA2	ubiquitin like modifier activating enzyme 2 [Source:HGNC Symbol;Acc:HGNC:30661]	19	10054
1406	ENSG00000126432	17703	2649.69	2297.11	2527.24	3269.88	4670.76	3925.69	3223.4	0.666979	0.144513	4.61536	3.92e-06	4.14e-05	PRDX5	peroxiredoxin 5 [Source:HGNC Symbol;Acc:HGNC:9355]	11	25824
1407	ENSG00000126453	12352	439.554	361.801	362.027	156.364	226.127	266.504	302.063	-0.843831	0.217052	-3.88769	0.000101205	0.000747333	BCL2L12	BCL2 like 12 [Source:HGNC Symbol;Acc:HGNC:13787]	19	83596
1408	ENSG00000126458	16424	1674.49	1338.95	1440.17	2019.95	2533.96	2132.04	1856.59	0.586286	0.138521	4.23248	2.31e-05	0.0002025	RRAS	RAS related [Source:HGNC Symbol;Acc:HGNC:10447]	19	6237
1409	ENSG00000126461	18395	3451.74	3148.91	3150.13	3993.68	4919.69	4046.22	3785.06	0.410548	0.120869	3.39663	0.000682207	0.00389216	SCAF1	SR-related CTD associated factor 1 [Source:HGNC Symbol;Acc:HGNC:30403]	19	58506
1410	ENSG00000126524	19519	6460.12	7031.86	6687.08	8293.21	8010.41	8696.23	7529.82	0.308999	0.095104	3.24907	0.00115785	0.00612538	SBDS	SBDS ribosome maturation factor [Source:HGNC Symbol;Acc:HGNC:19440]	7	51119
1411	ENSG00000126561	9700	115.121	117.752	94.2261	157.348	182.422	180.25	141.186	0.667925	0.222502	3.00188	0.00268317	0.0124337	STAT5A	signal transducer and activator of transcription 5A [Source:HGNC Symbol;Acc:HGNC:11366]	17	6776
1412	ENSG00000126581	16373	1651.66	1674.16	1526.46	1992.42	2172.91	2087.8	1850.9	0.365866	0.106679	3.4296	0.000604468	0.0035152	BECN1	beclin 1 [Source:HGNC Symbol;Acc:HGNC:1034]	17	8678
1413	ENSG00000126709	10801	213.117	175.678	253.914	295.027	412.35	347.23	282.886	0.715342	0.208117	3.43721	0.00058774	0.00342801	IFI6	interferon alpha inducible protein 6 [Source:HGNC Symbol;Acc:HGNC:4054]	1	2537
1414	ENSG00000126768	11713	332.996	259.243	276.727	446.474	466.506	474.4	376.058	0.674694	0.162165	4.16055	3.17e-05	0.000269402	TIMM17B	translocase of inner mitochondrial membrane 17B [Source:HGNC Symbol;Acc:HGNC:17310]	X	10245
1415	ENSG00000126787	17938	2891.35	2765.26	2913.07	454.342	285.984	483.247	1632.21	-2.80977	0.176721	-15.8994	6.4e-57	1.78e-54	DLGAP5	DLG associated protein 5 [Source:HGNC Symbol;Acc:HGNC:16864]	14	9787
1416	ENSG00000126803	14270	843.906	896.432	894.652	593.988	599.522	582.771	735.212	-0.568722	0.120226	-4.73045	2.24e-06	2.49e-05	HSPA2	heat shock protein family A (Hsp70) member 2 [Source:HGNC Symbol;Acc:HGNC:5235]	14	3306
1417	ENSG00000126822	10080	142.712	145.29	171.591	64.906	80.7597	48.6564	108.986	-1.23671	0.272232	-4.54285	5.55e-06	5.68e-05	PLEKHG3	pleckstrin homology and RhoGEF domain containing G3 [Source:HGNC Symbol;Acc:HGNC:20364]	14	26030
1418	ENSG00000126882	4641	9.51416	5.69766	3.96741	20.6519	43.7053	23.2224	17.7931	2.19068	0.659009	3.32421	0.000886698	0.00485464	FAM78A	family with sequence similarity 78 member A [Source:HGNC Symbol;Acc:HGNC:25465]	9	286336
1419	ENSG00000126934	17897	2841.88	2630.42	2793.06	3464.6	4472.19	3590.62	3298.8	0.480074	0.127402	3.76818	0.000164441	0.00113965	MAP2K2	mitogen-activated protein kinase kinase 2 [Source:HGNC Symbol;Acc:HGNC:6842]	19	5605
1420	ENSG00000126950	12552	472.854	479.553	534.609	807.391	793.346	831.582	653.222	0.70997	0.128901	5.50789	3.63e-08	5.56e-07	TMEM35A	transmembrane protein 35A [Source:HGNC Symbol;Acc:HGNC:25864]	X	59353
1421	ENSG00000127022	20459	46011.4	47963.8	47277.7	36123.1	32645	35602.1	40937.2	-0.436582	0.092015	-4.74468	2.09e-06	2.33e-05	CANX	calnexin [Source:HGNC Symbol;Acc:HGNC:1473]	5	821
1422	ENSG00000127124	12622	484.271	508.991	483.033	231.105	228.027	160.345	349.295	-1.25011	0.182623	-6.8453	7.63e-12	2.01e-10	HIVEP3	HIVEP zinc finger 3 [Source:HGNC Symbol;Acc:HGNC:13561]	1	59269
1423	ENSG00000127125	12197	411.963	446.317	439.391	723.8	563.418	727.634	552.087	0.634127	0.154832	4.09557	4.21e-05	0.000346744	PPCS	phosphopantothenoylcysteine synthetase [Source:HGNC Symbol;Acc:HGNC:25686]	1	79717
1424	ENSG00000127241	12306	429.089	374.146	390.79	810.341	748.69	787.349	590.068	0.974438	0.13449	7.24543	4.31e-13	1.3e-11	MASP1	MBL associated serine protease 1 [Source:HGNC Symbol;Acc:HGNC:6901]	3	5648
1425	ENSG00000127314	19950	9854.77	10470.4	9793.56	7443.53	5244.63	7738.58	8424.25	-0.560312	0.14864	-3.76958	0.000163521	0.00113371	RAP1B	RAP1B, member of RAS oncogene family [Source:HGNC Symbol;Acc:HGNC:9857]	12	5908
1426	ENSG00000127329	11801	346.315	376.995	305.491	589.071	495.01	536.326	441.535	0.65494	0.157248	4.16501	3.11e-05	0.000264687	PTPRB	protein tyrosine phosphatase receptor type B [Source:HGNC Symbol;Acc:HGNC:9665]	12	5787
1427	ENSG00000127334	15550	1275.85	1287.67	1286.43	1088.65	826.6	985.292	1125.08	-0.408786	0.13472	-3.03435	0.00241055	0.0113958	DYRK2	dual specificity tyrosine phosphorylation regulated kinase 2 [Source:HGNC Symbol;Acc:HGNC:3093]	12	8445
1428	ENSG00000127415	11369	287.328	387.441	329.295	666.761	930.162	697.777	549.794	1.19288	0.183616	6.4966	8.22e-11	1.91e-09	IDUA	alpha-L-iduronidase [Source:HGNC Symbol;Acc:HGNC:5391]	4	3425
1429	ENSG00000127423	9901	128.441	121.55	138.859	19.6685	16.1519	48.6564	78.8879	-2.21667	0.390878	-5.67101	1.42e-08	2.35e-07	AUNIP	aurora kinase A and ninein interacting protein [Source:HGNC Symbol;Acc:HGNC:28363]	1	79000
1430	ENSG00000127463	19202	5199.49	5080.41	4878.93	3317.09	3596.18	3372.77	4240.81	-0.559414	0.0962852	-5.80997	6.25e-09	1.11e-07	EMC1	ER membrane protein complex subunit 1 [Source:HGNC Symbol;Acc:HGNC:28957]	1	23065
1431	ENSG00000127528	14437	897.185	880.288	942.261	1127.99	1436.57	1276.12	1093.4	0.498102	0.131948	3.77498	0.00016002	0.001112	KLF2	Kruppel like factor 2 [Source:HGNC Symbol;Acc:HGNC:6347]	19	10365
1432	ENSG00000127561	8037	42.8137	38.934	59.5112	85.5579	105.463	99.5245	71.9673	1.0419	0.309736	3.36384	0.000768656	0.00430371	SYNGR3	synaptogyrin 3 [Source:HGNC Symbol;Acc:HGNC:11501]	16	9143
1433	ENSG00000127564	12135	401.498	376.995	468.155	67.8562	95.9616	68.5613	246.504	-2.41974	0.214111	-11.3013	1.29e-29	1.19e-27	PKMYT1	protein kinase, membrane associated tyrosine/threonine 1 [Source:HGNC Symbol;Acc:HGNC:29650]	16	9088
1434	ENSG00000127586	13578	677.408	466.258	542.544	131.779	255.581	143.758	369.555	-1.66459	0.253677	-6.56184	5.31e-11	1.27e-09	CHTF18	chromosome transmission fidelity factor 18 [Source:HGNC Symbol;Acc:HGNC:18435]	16	63922
1435	ENSG00000127824	11272	272.105	219.36	277.719	395.336	476.957	385.934	337.902	0.711021	0.178017	3.99412	6.49e-05	0.000504916	TUBA4A	tubulin alpha 4a [Source:HGNC Symbol;Acc:HGNC:12407]	2	7277
1436	ENSG00000127863	17710	2652.55	2736.78	2531.21	1351.22	1322.56	1246.27	1973.43	-1.01449	0.104347	-9.72225	2.42e-22	1.55e-20	TNFRSF19	TNF receptor superfamily member 19 [Source:HGNC Symbol;Acc:HGNC:11915]	13	55504
1437	ENSG00000127946	16680	1827.67	1978.04	1773.43	2822.43	2868.4	2519.07	2298.17	0.557489	0.111189	5.01388	5.33e-07	6.69e-06	HIP1	huntingtin interacting protein 1 [Source:HGNC Symbol;Acc:HGNC:4913]	7	3092
1438	ENSG00000127947	19384	5876.9	6057.56	6092.96	4898.43	3229.44	4679.86	5139.19	-0.493305	0.153951	-3.2043	0.00135389	0.00700437	PTPN12	protein tyrosine phosphatase non-receptor type 12 [Source:HGNC Symbol;Acc:HGNC:9645]	7	5782
1439	ENSG00000127948	15021	1074.15	1068.31	1118.81	1408.26	2007.59	1584.65	1376.96	0.616908	0.148654	4.14996	3.33e-05	0.000280582	POR	cytochrome p450 oxidoreductase [Source:HGNC Symbol;Acc:HGNC:9208]	7	5447
1440	ENSG00000127951	10572	187.429	211.763	199.363	15.7348	24.703	15.4816	109.079	-3.41139	0.307014	-11.1115	1.1e-28	9.75e-27	FGL2	fibrinogen like 2 [Source:HGNC Symbol;Acc:HGNC:3696]	7	10875
1441	ENSG00000127955	17539	2480.34	2327.49	2354.66	3842.24	2498.8	3744.33	2874.64	0.493553	0.161762	3.05111	0.00227996	0.0108638	GNAI1	G protein subunit alpha i1 [Source:HGNC Symbol;Acc:HGNC:4384]	7	2770
1442	ENSG00000128016	16346	1633.58	1601.04	1577.05	2086.83	2705.93	2272.48	1979.48	0.554344	0.127363	4.35249	1.35e-05	0.000124015	ZFP36	ZFP36 ring finger protein [Source:HGNC Symbol;Acc:HGNC:12862]	19	7538
1443	ENSG00000128050	19424	6054.81	6059.46	6174.29	2994.53	2927.3	2972.46	4530.48	-1.04	0.0896291	-11.6034	3.96e-31	4.04e-29	PAICS	phosphoribosylaminoimidazole carboxylase and phosphoribosylaminoimidazolesuccinocarboxamide synthase [Source:HGNC Symbol;Acc:HGNC:8587]	4	10606
1444	ENSG00000128052	3139	5.7085	9.4961	7.93483	43.2706	107.363	105.054	46.4711	3.46533	0.518864	6.67869	2.41e-11	5.98e-10	KDR	kinase insert domain receptor [Source:HGNC Symbol;Acc:HGNC:6307]	4	3791
1445	ENSG00000128059	15535	1267.29	1133.83	1167.41	574.319	364.844	596.041	850.623	-1.21803	0.183887	-6.62382	3.5e-11	8.51e-10	PPAT	phosphoribosyl pyrophosphate amidotransferase [Source:HGNC Symbol;Acc:HGNC:9238]	4	5471
1446	ENSG00000128165	12623	484.271	427.324	515.764	1602.98	2058.9	1596.81	1114.34	1.88186	0.15015	12.5332	4.91e-36	6.38e-34	ADM2	adrenomedullin 2 [Source:HGNC Symbol;Acc:HGNC:28898]	22	79924
1447	ENSG00000128185	14047	785.87	635.289	731.988	910.65	1241.8	910.096	869.282	0.508818	0.164632	3.09064	0.00199726	0.00974591	DGCR6L	DiGeorge syndrome critical region gene 6 like [Source:HGNC Symbol;Acc:HGNC:18551]	22	85359
1448	ENSG00000128272	19867	8911.91	8727.86	9180.6	10603.3	14834.1	12609.7	10811.3	0.504484	0.132309	3.81292	0.000137335	0.00097579	ATF4	activating transcription factor 4 [Source:HGNC Symbol;Acc:HGNC:786]	22	468
1449	ENSG00000128298	2707	4.75708	6.64727	2.97556	20.6519	31.3538	14.3758	13.4602	2.20728	0.727904	3.03237	0.00242638	0.0114646	BAIAP2L2	BAR/IMD domain containing adaptor protein 2 like 2 [Source:HGNC Symbol;Acc:HGNC:26203]	22	80115
1450	ENSG00000128340	12489	462.388	467.208	507.829	711.999	994.77	799.513	657.285	0.802564	0.159959	5.01732	5.24e-07	6.59e-06	RAC2	Rac family small GTPase 2 [Source:HGNC Symbol;Acc:HGNC:9802]	22	5880
1451	ENSG00000128342	16198	1559.37	1510.83	1462.98	875.247	998.57	842.64	1208.27	-0.738248	0.120504	-6.12634	8.99e-10	1.82e-08	LIF	LIF interleukin 6 family cytokine [Source:HGNC Symbol;Acc:HGNC:6596]	22	3976
1452	ENSG00000128512	15487	1248.26	1366.49	1286.43	985.391	823.749	828.265	1089.76	-0.564582	0.127319	-4.43439	9.23e-06	8.86e-05	DOCK4	dedicator of cytokinesis 4 [Source:HGNC Symbol;Acc:HGNC:19192]	7	9732
1453	ENSG00000128524	15582	1291.07	1104.4	1319.17	1466.28	2170.06	1670.91	1503.65	0.515012	0.161482	3.18929	0.00142621	0.00732595	ATP6V1F	ATPase H+ transporting V1 subunit F [Source:HGNC Symbol;Acc:HGNC:16832]	7	9296
1454	ENSG00000128534	15221	1146.46	1068.31	1005.74	771.004	664.13	759.703	902.557	-0.55369	0.12876	-4.30017	1.71e-05	0.000153714	LSM8	LSM8 homolog, U6 small nuclear RNA associated [Source:HGNC Symbol;Acc:HGNC:20471]	7	51691
1455	ENSG00000128536	8446	55.1821	40.8332	61.4949	98.3424	118.764	127.17	83.6312	1.12825	0.293151	3.8487	0.000118744	0.000860991	CDHR3	cadherin related family member 3 [Source:HGNC Symbol;Acc:HGNC:26308]	7	222256
1456	ENSG00000128596	12045	387.226	370.348	368.969	676.596	630.876	608.205	507.037	0.766202	0.136132	5.62838	1.82e-08	2.96e-07	CCDC136	coiled-coil domain containing 136 [Source:HGNC Symbol;Acc:HGNC:22225]	7	64753
1457	ENSG00000128606	20349	24088	23955.8	23513.9	8323.7	7995.21	8517.08	16065.6	-1.52672	0.0873383	-17.4806	2.01e-68	8.26e-66	LRRC17	leucine rich repeat containing 17 [Source:HGNC Symbol;Acc:HGNC:16895]	7	10234
1458	ENSG00000128641	19795	8262.1	8703.17	8176.84	5470.79	4465.54	5553.47	6771.98	-0.698924	0.11677	-5.98548	2.16e-09	4.12e-08	MYO1B	myosin IB [Source:HGNC Symbol;Acc:HGNC:7596]	2	4430
1459	ENSG00000128654	13624	685.02	698.913	677.436	973.59	993.82	1059.38	848.027	0.553824	0.117495	4.71359	2.43e-06	2.68e-05	MTX2	metaxin 2 [Source:HGNC Symbol;Acc:HGNC:7506]	2	10651
1460	ENSG00000128656	20170	14608	14786.4	14449.3	7535.98	7278.83	7213.31	10978.6	-0.993005	0.0866512	-11.4598	2.1e-30	2.03e-28	CHN1	chimerin 1 [Source:HGNC Symbol;Acc:HGNC:1943]	2	1123
1461	ENSG00000128708	17732	2671.58	2727.28	2684.95	1110.29	649.878	1047.22	1815.2	-1.52634	0.180342	-8.46359	2.59e-17	1.15e-15	HAT1	histone acetyltransferase 1 [Source:HGNC Symbol;Acc:HGNC:4821]	2	8520
1462	ENSG00000128872	16312	1613.6	1537.42	1522.5	2680.81	1810.92	2441.67	1934.49	0.568861	0.152239	3.73663	0.0001865	0.00127441	TMOD2	tropomodulin 2 [Source:HGNC Symbol;Acc:HGNC:11872]	15	29767
1463	ENSG00000128917	14247	836.295	730.25	717.11	270.442	175.771	176.932	484.467	-1.87274	0.193361	-9.6852	3.49e-22	2.22e-20	DLL4	delta like canonical Notch ligand 4 [Source:HGNC Symbol;Acc:HGNC:2910]	15	54567
1464	ENSG00000128944	16480	1699.23	1772.92	1572.09	1035.55	1121.14	952.117	1358.84	-0.697808	0.120743	-5.77927	7.5e-09	1.31e-07	KNSTRN	kinetochore localized astrin (SPAG5) binding protein [Source:HGNC Symbol;Acc:HGNC:30767]	15	90417
1465	ENSG00000128951	15979	1458.52	1452.9	1562.17	855.579	882.656	875.815	1181.27	-0.775083	0.109957	-7.04894	1.8e-12	5.12e-11	DUT	deoxyuridine triphosphatase [Source:HGNC Symbol;Acc:HGNC:3078]	15	1854
1466	ENSG00000128965	17070	2107.39	1761.53	1896.42	3603.26	4721.12	4157.91	3041.27	1.11444	0.134066	8.3126	9.36e-17	4.01e-15	CHAC1	ChaC glutathione specific gamma-glutamylcyclotransferase 1 [Source:HGNC Symbol;Acc:HGNC:28680]	15	79094
1467	ENSG00000129071	15518	1260.63	1238.29	1207.09	947.037	916.86	880.239	1075.02	-0.433283	0.111042	-3.90199	9.54e-05	0.000710548	MBD4	methyl-CpG binding domain 4, DNA glycosylase [Source:HGNC Symbol;Acc:HGNC:6919]	3	8930
1468	ENSG00000129083	20070	12048.7	12507.3	11428.1	9695.58	9286.42	9579.78	10757.7	-0.333303	0.0917055	-3.6345	0.000278524	0.0018087	COPB1	COPI coat complex subunit beta 1 [Source:HGNC Symbol;Acc:HGNC:2231]	11	1315
1469	ENSG00000129084	12653	490.931	405.483	460.22	359.933	264.132	302.997	380.616	-0.549423	0.17561	-3.12865	0.00175611	0.00873214	PSMA1	proteasome 20S subunit alpha 1 [Source:HGNC Symbol;Acc:HGNC:9530]	11	5682
1470	ENSG00000129103	18162	3152.04	2828.89	2969.61	3990.73	4963.4	4248.59	3692.21	0.560878	0.119618	4.6889	2.75e-06	2.98e-05	SUMF2	sulfatase modifying factor 2 [Source:HGNC Symbol;Acc:HGNC:20415]	7	25870
1471	ENSG00000129173	10646	196.943	141.492	152.745	18.6851	19.0023	23.2224	92.015	-3.01642	0.320605	-9.4085	5.03e-21	3e-19	E2F8	E2F transcription factor 8 [Source:HGNC Symbol;Acc:HGNC:24727]	11	79733
1472	ENSG00000129187	18576	3751.43	3977.92	3646.05	4473.59	4993.8	4876.7	4286.58	0.334498	0.10142	3.29815	0.000973238	0.0052505	DCTD	dCMP deaminase [Source:HGNC Symbol;Acc:HGNC:2710]	4	1635
1473	ENSG00000129195	13229	602.246	579.262	564.365	107.193	191.923	149.287	365.713	-1.96018	0.207749	-9.43535	3.9e-21	2.33e-19	PIMREG	PICALM interacting mitotic regulator [Source:HGNC Symbol;Acc:HGNC:25483]	17	54478
1474	ENSG00000129219	13169	588.927	551.723	639.745	807.391	830.4	749.751	694.656	0.423959	0.131211	3.23114	0.00123299	0.00647731	PLD2	phospholipase D2 [Source:HGNC Symbol;Acc:HGNC:9068]	17	5338
1475	ENSG00000129250	19909	9286.77	9133.35	9146.87	11106.8	12034.1	10888	10266	0.303865	0.0927495	3.27619	0.00105216	0.00563402	KIF1C	kinesin family member 1C [Source:HGNC Symbol;Acc:HGNC:6317]	17	10749
1476	ENSG00000129351	20073	12151.5	12216.7	12790	8588.24	9922.05	9364.15	10838.8	-0.41472	0.0995822	-4.1646	3.12e-05	0.000264909	ILF3	interleukin enhancer binding factor 3 [Source:HGNC Symbol;Acc:HGNC:6038]	19	3609
1477	ENSG00000129353	19343	5752.26	5495.39	5466.1	6948.87	7877.4	7231.01	6461.84	0.400251	0.0988097	4.05072	5.11e-05	0.000412322	SLC44A2	solute carrier family 44 member 2 [Source:HGNC Symbol;Acc:HGNC:17292]	19	57153
1478	ENSG00000129474	18172	3162.51	2770.01	2878.36	3922.88	4285.97	4134.69	3525.73	0.486395	0.105195	4.62374	3.77e-06	3.99e-05	AJUBA	ajuba LIM protein [Source:HGNC Symbol;Acc:HGNC:20250]	14	84962
1479	ENSG00000129484	13640	688.825	751.141	685.371	476.961	463.656	450.072	586.004	-0.611686	0.130602	-4.6836	2.82e-06	3.05e-05	PARP2	poly(ADP-ribose) polymerase 2 [Source:HGNC Symbol;Acc:HGNC:272]	14	10038
1480	ENSG00000129534	16213	1566.03	1636.18	1598.87	590.054	232.778	568.395	1032.05	-1.78793	0.25911	-6.90027	5.19e-12	1.4e-10	MIS18BP1	MIS18 binding protein 1 [Source:HGNC Symbol;Acc:HGNC:20190]	14	55320
1481	ENSG00000129675	11676	328.239	294.379	246.972	582.187	608.073	684.507	457.393	1.1073	0.16404	6.75017	1.48e-11	3.78e-10	ARHGEF6	Rac/Cdc42 guanine nucleotide exchange factor 6 [Source:HGNC Symbol;Acc:HGNC:685]	X	9459
1482	ENSG00000129810	11118	252.125	240.251	273.752	32.453	20.9025	34.2806	142.294	-3.13535	0.26796	-11.7008	1.26e-31	1.32e-29	SGO1	shugoshin 1 [Source:HGNC Symbol;Acc:HGNC:25088]	3	151648
1483	ENSG00000129925	17718	2657.31	2395.87	2487.57	3512.79	4510.19	3835.01	3233.12	0.653167	0.124833	5.23233	1.67e-07	2.31e-06	PGAP6	post-glycosylphosphatidylinositol attachment to proteins 6 [Source:HGNC Symbol;Acc:HGNC:17205]	16	58986
1484	ENSG00000129946	8182	46.6194	31.3371	53.5601	140.63	188.123	176.932	106.2	1.94439	0.289586	6.71438	1.89e-11	4.74e-10	SHC2	SHC adaptor protein 2 [Source:HGNC Symbol;Acc:HGNC:29869]	19	25759
1485	ENSG00000130005	11984	376.761	360.852	376.904	452.375	870.305	634.745	511.99	0.812881	0.217427	3.73863	0.000185024	0.00126529	GAMT	guanidinoacetate N-methyltransferase [Source:HGNC Symbol;Acc:HGNC:4136]	19	2593
1486	ENSG00000130066	15115	1108.4	1346.55	1310.24	1632.48	1651.3	1569.17	1436.36	0.366323	0.121516	3.01461	0.00257312	0.0119977	SAT1	spermidine/spermine N1-acetyltransferase 1 [Source:HGNC Symbol;Acc:HGNC:10540]	X	6303
1487	ENSG00000130203	11671	327.287	253.546	303.507	179.967	193.823	199.049	242.863	-0.626821	0.186114	-3.36795	0.000757296	0.00425066	APOE	apolipoprotein E [Source:HGNC Symbol;Acc:HGNC:613]	19	348
1488	ENSG00000130204	17082	2116.9	1844.14	1969.82	1186.01	1676	1281.65	1679.09	-0.516996	0.150104	-3.44425	0.000572644	0.0033617	TOMM40	translocase of outer mitochondrial membrane 40 [Source:HGNC Symbol;Acc:HGNC:18001]	19	10452
1489	ENSG00000130224	15945	1442.35	1583	1584.98	1188.96	622.325	1147.85	1261.58	-0.640179	0.20919	-3.06028	0.00221132	0.0105899	LRCH2	leucine rich repeats and calponin homology domain containing 2 [Source:HGNC Symbol;Acc:HGNC:29292]	X	57631
1490	ENSG00000130244	10491	180.769	149.089	162.664	201.602	349.642	257.658	216.904	0.716458	0.236929	3.02394	0.00249507	0.0117336	FAM98C	family with sequence similarity 98 member C [Source:HGNC Symbol;Acc:HGNC:27119]	19	147965
1491	ENSG00000130254	16964	2019.86	2075.85	2228.69	1480.05	1721.61	1653.21	1863.21	-0.381453	0.114033	-3.3451	0.000822523	0.00455862	SAFB2	scaffold attachment factor B2 [Source:HGNC Symbol;Acc:HGNC:21605]	19	9667
1492	ENSG00000130304	11294	274.959	247.848	337.23	494.662	613.774	515.316	413.965	0.917811	0.176856	5.18959	2.11e-07	2.86e-06	SLC27A1	solute carrier family 27 member 1 [Source:HGNC Symbol;Acc:HGNC:10995]	19	376497
1493	ENSG00000130309	20006	10694.9	10012.7	10155.6	6308.66	7408.04	6552.03	8521.98	-0.60657	0.104592	-5.79938	6.66e-09	1.17e-07	COLGALT1	collagen beta(1-O)galactosyltransferase 1 [Source:HGNC Symbol;Acc:HGNC:26182]	19	79709
1494	ENSG00000130312	12450	455.728	401.685	386.823	551.701	812.348	569.501	529.631	0.636579	0.183968	3.46027	0.000539626	0.00319595	MRPL34	mitochondrial ribosomal protein L34 [Source:HGNC Symbol;Acc:HGNC:14488]	19	64981
1495	ENSG00000130313	13745	715.465	576.413	512.788	913.601	1322.56	1027.31	844.69	0.854746	0.18071	4.72992	2.25e-06	2.49e-05	PGLS	6-phosphogluconolactonase [Source:HGNC Symbol;Acc:HGNC:8903]	19	25796
1496	ENSG00000130363	12484	460.485	545.076	481.049	903.766	762.942	765.233	653.092	0.710192	0.144334	4.92047	8.63e-07	1.04e-05	RSPH3	radial spoke head 3 [Source:HGNC Symbol;Acc:HGNC:21054]	6	83861
1497	ENSG00000130413	8008	41.8623	59.8254	45.6253	123.911	117.814	139.334	88.0621	1.36958	0.281584	4.86384	1.15e-06	1.35e-05	STK33	serine/threonine kinase 33 [Source:HGNC Symbol;Acc:HGNC:14568]	11	65975
1498	ENSG00000130477	5550	13.3198	5.69766	5.95112	94.4087	126.365	134.911	63.4422	3.82841	0.435054	8.79986	1.37e-18	6.85e-17	UNC13A	unc-13 homolog A [Source:HGNC Symbol;Acc:HGNC:23150]	19	23025
1499	ENSG00000130479	14468	907.651	738.796	912.505	1259.77	1660.8	1320.36	1133.31	0.729208	0.153334	4.75569	1.98e-06	2.22e-05	MAP1S	microtubule associated protein 1S [Source:HGNC Symbol;Acc:HGNC:15715]	19	55201
1500	ENSG00000130508	20492	75301.7	76135.9	75206.3	50459.5	55657.7	50338.4	63849.9	-0.534665	0.0916721	-5.83237	5.46e-09	9.79e-08	PXDN	peroxidasin [Source:HGNC Symbol;Acc:HGNC:14966]	2	7837
1501	ENSG00000130513	15700	1340.55	1276.28	1349.91	2765.39	3888.82	3230.12	2308.51	1.3173	0.140676	9.36405	7.67e-21	4.48e-19	GDF15	growth differentiation factor 15 [Source:HGNC Symbol;Acc:HGNC:30142]	19	9518
1502	ENSG00000130517	14892	1034.19	1206	1026.57	1908.83	1802.37	1867.74	1474.28	0.771978	0.117793	6.5537	5.61e-11	1.33e-09	PGPEP1	pyroglutamyl-peptidase I [Source:HGNC Symbol;Acc:HGNC:13568]	19	54858
1503	ENSG00000130529	15728	1349.11	1281.02	1292.39	1542.01	2107.35	1850.05	1570.32	0.487561	0.137974	3.53372	0.000409755	0.00251856	TRPM4	transient receptor potential cation channel subfamily M member 4 [Source:HGNC Symbol;Acc:HGNC:17993]	19	54795
1504	ENSG00000130540	6745	21.8826	17.093	28.7638	57.0386	62.7076	61.9263	41.5686	1.42513	0.391104	3.64387	0.000268566	0.00175034	SULT4A1	sulfotransferase family 4A member 1 [Source:HGNC Symbol;Acc:HGNC:14903]	22	25830
1505	ENSG00000130635	20465	47599.3	46074.1	48691.1	15032.6	16902.5	14846.8	31524.4	-1.60552	0.0980122	-16.3809	2.62e-60	8.44e-58	COL5A1	collagen type V alpha 1 chain [Source:HGNC Symbol;Acc:HGNC:2209]	9	1289
1506	ENSG00000130653	8146	45.668	72.1703	56.5356	147.514	152.968	118.324	98.8632	1.26531	0.281872	4.48896	7.16e-06	7.07e-05	PNPLA7	patatin like phospholipase domain containing 7 [Source:HGNC Symbol;Acc:HGNC:24768]	9	375775
1507	ENSG00000130695	13552	672.651	637.188	611.974	283.226	358.193	280.88	474.019	-1.05791	0.157562	-6.71421	1.89e-11	4.74e-10	CEP85	centrosomal protein 85 [Source:HGNC Symbol;Acc:HGNC:25309]	1	64793
1508	ENSG00000130707	11601	315.87	252.596	290.613	344.198	521.613	436.802	360.282	0.600841	0.195505	3.07327	0.00211724	0.0102044	ASS1	argininosuccinate synthase 1 [Source:HGNC Symbol;Acc:HGNC:758]	9	445
1509	ENSG00000130713	14175	817.266	886.936	845.059	489.745	568.168	509.786	686.16	-0.701018	0.131046	-5.3494	8.82e-08	1.27e-06	EXOSC2	exosome component 2 [Source:HGNC Symbol;Acc:HGNC:17097]	9	23404
1510	ENSG00000130724	16455	1684.01	1421.57	1608.79	1807.53	2387.64	2163	1845.42	0.431603	0.138385	3.11886	0.0018155	0.00897302	CHMP2A	charged multivesicular body protein 2A [Source:HGNC Symbol;Acc:HGNC:30216]	19	27243
1511	ENSG00000130751	8304	50.4251	52.2285	62.4868	151.447	216.626	206.79	123.334	1.80009	0.262017	6.87013	6.41e-12	1.71e-10	NPAS1	neuronal PAS domain protein 1 [Source:HGNC Symbol;Acc:HGNC:7894]	19	4861
1512	ENSG00000130758	12154	405.303	356.104	483.033	655.944	748.69	617.052	544.354	0.70099	0.164205	4.269	1.96e-05	0.00017423	MAP3K10	mitogen-activated protein kinase kinase kinase 10 [Source:HGNC Symbol;Acc:HGNC:6849]	19	4294
1513	ENSG00000130766	15305	1175	1036.02	1145.59	3620.97	4186.2	3721.11	2480.82	1.78024	0.115241	15.448	7.78e-54	2.03e-51	SESN2	sestrin 2 [Source:HGNC Symbol;Acc:HGNC:20746]	1	83667
1514	ENSG00000130779	19470	6292.67	6632.07	6408.37	9263.85	7778.59	8831.14	7534.45	0.420361	0.105777	3.97404	7.07e-05	0.000543836	CLIP1	CAP-Gly domain containing linker protein 1 [Source:HGNC Symbol;Acc:HGNC:10461]	12	6249
1515	ENSG00000130787	12772	512.813	419.728	493.943	972.606	1333.96	1022.89	792.657	1.22329	0.163981	7.45994	8.66e-14	2.86e-12	HIP1R	huntingtin interacting protein 1 related [Source:HGNC Symbol;Acc:HGNC:18415]	12	9026
1516	ENSG00000130813	11451	297.793	241.201	277.719	471.06	576.719	518.633	397.188	0.939864	0.164666	5.70772	1.15e-08	1.93e-07	SHFL	shiftless antiviral inhibitor of ribosomal frameshifting [Source:HGNC Symbol;Acc:HGNC:25649]	19	55337
1517	ENSG00000130816	19503	6401.13	6899.86	6719.81	3242.35	3358.65	3109.59	4955.23	-1.04373	0.095749	-10.9007	1.14e-27	9.42e-26	DNMT1	DNA methyltransferase 1 [Source:HGNC Symbol;Acc:HGNC:2976]	19	1786
1518	ENSG00000130821	14499	918.117	1015.13	879.774	1688.54	1957.24	1918.61	1396.23	0.983921	0.122831	8.0104	1.14e-15	4.47e-14	SLC6A8	solute carrier family 6 member 8 [Source:HGNC Symbol;Acc:HGNC:11055]	X	6535
1519	ENSG00000130826	17871	2817.14	2933.34	2763.3	1683.62	1959.14	1721.77	2313.05	-0.666138	0.110288	-6.03997	1.54e-09	3.03e-08	DKC1	dyskerin pseudouridine synthase 1 [Source:HGNC Symbol;Acc:HGNC:2890]	X	1736
1520	ENSG00000130844	13505	662.186	579.262	633.794	470.077	448.454	429.061	537.139	-0.476241	0.137402	-3.46603	0.000528202	0.00313652	ZNF331	zinc finger protein 331 [Source:HGNC Symbol;Acc:HGNC:15489]	19	55422
1521	ENSG00000130881	13170	588.927	508.041	517.748	727.734	857.953	687.825	648.038	0.494207	0.147275	3.35568	0.0007917	0.00441219	LRP3	LDL receptor related protein 3 [Source:HGNC Symbol;Acc:HGNC:6695]	19	4037
1522	ENSG00000130935	17406	2372.83	2344.59	2314.99	1548.89	1343.46	1502.82	1904.6	-0.678335	0.108742	-6.23802	4.43e-10	9.47e-09	NOL11	nucleolar protein 11 [Source:HGNC Symbol;Acc:HGNC:24557]	17	25926
1523	ENSG00000130956	15170	1129.33	1149.98	1059.3	1420.06	1647.5	1646.58	1342.12	0.497537	0.119182	4.17461	2.98e-05	0.000254845	HABP4	hyaluronan binding protein 4 [Source:HGNC Symbol;Acc:HGNC:17062]	9	22927
1524	ENSG00000130958	10132	146.518	131.046	80.3401	225.204	221.377	232.224	172.785	0.922057	0.247672	3.72289	0.000196953	0.00133623	SLC35D2	solute carrier family 35 member D2 [Source:HGNC Symbol;Acc:HGNC:20799]	9	11046
1525	ENSG00000130988	2015	3.80566	1.89922	1.98371	21.6353	15.2018	16.5874	10.1855	2.79459	0.846439	3.30158	0.000961412	0.00519745	RGN	regucalcin [Source:HGNC Symbol;Acc:HGNC:9989]	X	9104
1526	ENSG00000131016	20051	11497.9	11911	11400.4	3866.82	3850.81	3589.52	7686.06	-1.6221	0.0923854	-17.558	5.17e-69	2.17e-66	AKAP12	A-kinase anchoring protein 12 [Source:HGNC Symbol;Acc:HGNC:370]	6	9590
1527	ENSG00000131019	13230	602.246	551.723	635.778	423.856	404.749	360.5	496.475	-0.588836	0.146031	-4.03226	5.52e-05	0.00043925	ULBP3	UL16 binding protein 3 [Source:HGNC Symbol;Acc:HGNC:14895]	6	79465
1528	ENSG00000131023	17030	2073.14	1999.88	1873.61	1488.9	1047.03	1479.6	1660.36	-0.566942	0.152619	-3.71474	0.000203409	0.00137537	LATS1	large tumor suppressor kinase 1 [Source:HGNC Symbol;Acc:HGNC:6514]	6	9113
1529	ENSG00000131067	13818	732.59	750.192	873.823	980.474	1105.93	1004.09	907.85	0.391563	0.131678	2.97363	0.00294299	0.0134819	GGT7	gamma-glutamyltransferase 7 [Source:HGNC Symbol;Acc:HGNC:4259]	20	2686
1530	ENSG00000131069	14845	1016.11	1010.38	1027.56	1234.2	1537.29	1300.45	1187.67	0.415294	0.12748	3.25772	0.00112311	0.00595927	ACSS2	acyl-CoA synthetase short chain family member 2 [Source:HGNC Symbol;Acc:HGNC:15814]	20	55902
1531	ENSG00000131080	14779	995.181	998.989	997.805	1467.27	1479.33	1484.02	1237.1	0.566388	0.104928	5.39785	6.74e-08	9.98e-07	EDA2R	ectodysplasin A2 receptor [Source:HGNC Symbol;Acc:HGNC:17756]	X	60401
1532	ENSG00000131100	19002	4629.59	4741.4	4847.19	6203.44	7317.78	6680.3	5736.62	0.506774	0.104229	4.86213	1.16e-06	1.36e-05	ATP6V1E1	ATPase H+ transporting V1 subunit E1 [Source:HGNC Symbol;Acc:HGNC:857]	22	529
1533	ENSG00000131153	13129	580.364	619.146	660.574	89.4916	74.1089	111.689	355.895	-2.76183	0.190139	-14.5253	8.37e-48	1.76e-45	GINS2	GINS complex subunit 2 [Source:HGNC Symbol;Acc:HGNC:24575]	16	51659
1534	ENSG00000131196	8424	54.2307	65.5231	48.6008	121.945	167.22	119.429	96.1581	1.27989	0.28329	4.51796	6.24e-06	6.28e-05	NFATC1	nuclear factor of activated T cells 1 [Source:HGNC Symbol;Acc:HGNC:7775]	18	4772
1535	ENSG00000131351	12069	391.032	447.266	486.008	104.243	156.769	148.181	288.917	-1.6948	0.20437	-8.29281	1.11e-16	4.73e-15	HAUS8	HAUS augmin like complex subunit 8 [Source:HGNC Symbol;Acc:HGNC:30532]	19	93323
1536	ENSG00000131374	16949	2008.44	2313.25	1971.8	3640.63	3311.15	3288.73	2755.67	0.702344	0.114268	6.14646	7.92e-10	1.62e-08	TBC1D5	TBC1 domain family member 5 [Source:HGNC Symbol;Acc:HGNC:19166]	3	9779
1537	ENSG00000131386	12414	450.02	452.964	494.935	769.037	840.851	849.275	642.847	0.814922	0.130812	6.22971	4.67e-10	9.95e-09	GALNT15	polypeptide N-acetylgalactosaminyltransferase 15 [Source:HGNC Symbol;Acc:HGNC:21531]	3	117248
1538	ENSG00000131389	17166	2174.94	2332.24	2228.69	1680.67	1715.91	1575.8	1951.38	-0.437673	0.103867	-4.21379	2.51e-05	0.000218635	SLC6A6	solute carrier family 6 member 6 [Source:HGNC Symbol;Acc:HGNC:11052]	3	6533
1539	ENSG00000131408	16275	1595.52	1402.57	1670.28	2068.14	3048.92	2429.5	2035.82	0.693076	0.156055	4.44123	8.94e-06	8.63e-05	NR1H2	nuclear receptor subfamily 1 group H member 2 [Source:HGNC Symbol;Acc:HGNC:7965]	19	7376
1540	ENSG00000131470	11765	340.607	351.356	395.75	149.48	156.769	149.287	257.208	-1.255	0.175236	-7.16177	7.96e-13	2.35e-11	PSMC3IP	PSMC3 interacting protein [Source:HGNC Symbol;Acc:HGNC:17928]	17	29893
1541	ENSG00000131504	19461	6266.98	6156.32	5895.58	4722.4	5122.07	4688.71	5475.34	-0.333911	0.0961197	-3.4739	0.000512943	0.00305699	DIAPH1	diaphanous related formin 1 [Source:HGNC Symbol;Acc:HGNC:2876]	5	1729
1542	ENSG00000131620	12706	501.396	480.503	436.416	237.005	232.778	264.293	358.732	-0.951539	0.157739	-6.03237	1.62e-09	3.16e-08	ANO1	anoctamin 1 [Source:HGNC Symbol;Acc:HGNC:21625]	11	55107
1543	ENSG00000131669	11414	293.036	283.933	302.515	400.253	676.481	536.326	415.424	0.875425	0.20143	4.34605	1.39e-05	0.000127059	NINJ1	ninjurin 1 [Source:HGNC Symbol;Acc:HGNC:7824]	9	4814
1544	ENSG00000131747	20016	10909.9	11551.1	11123.6	1689.52	1280.75	1623.35	6363.03	-2.87044	0.125822	-22.8136	3.36e-115	8.67e-112	TOP2A	DNA topoisomerase II alpha [Source:HGNC Symbol;Acc:HGNC:11989]	17	7153
1545	ENSG00000131871	17577	2513.64	2458.54	2334.82	1756.39	1957.24	1784.81	2134.24	-0.410125	0.10604	-3.86764	0.000109892	0.000803911	SELENOS	selenoprotein S [Source:HGNC Symbol;Acc:HGNC:30396]	15	55829
1546	ENSG00000131873	18873	4353.68	4551.48	4340.35	2515.6	2189.06	2571.05	3420.2	-0.8646	0.108054	-8.00158	1.23e-15	4.78e-14	CHSY1	chondroitin sulfate synthase 1 [Source:HGNC Symbol;Acc:HGNC:17198]	15	22856
1547	ENSG00000131876	16982	2032.22	1926.76	1854.77	1100.45	1336.81	1115.78	1561.13	-0.710044	0.124068	-5.72304	1.05e-08	1.78e-07	SNRPA1	small nuclear ribonucleoprotein polypeptide A' [Source:HGNC Symbol;Acc:HGNC:11152]	15	6627
1548	ENSG00000132024	13772	721.173	639.087	607.014	952.938	1303.56	1183.24	901.168	0.805989	0.154072	5.23126	1.68e-07	2.32e-06	CC2D1A	coiled-coil and C2 domain containing 1A [Source:HGNC Symbol;Acc:HGNC:30237]	19	54862
1549	ENSG00000132031	12554	472.854	325.716	445.342	249.79	269.832	227.8	331.889	-0.733811	0.192198	-3.81799	0.000134543	0.000958418	MATN3	matrilin 3 [Source:HGNC Symbol;Acc:HGNC:6909]	2	4148
1550	ENSG00000132256	15791	1373.84	1337.05	1458.02	980.474	990.969	1130.16	1211.75	-0.427161	0.119286	-3.58097	0.00034232	0.00216547	TRIM5	tripartite motif containing 5 [Source:HGNC Symbol;Acc:HGNC:16276]	11	85363
1551	ENSG00000132274	17535	2477.49	2792.8	2381.44	3962.21	3932.52	4099.3	3274.3	0.648342	0.107024	6.05792	1.38e-09	2.74e-08	TRIM22	tripartite motif containing 22 [Source:HGNC Symbol;Acc:HGNC:16379]	11	10346
1552	ENSG00000132341	20134	13480.6	13134.1	12916.9	9967	11202.8	10146	11807.9	-0.33608	0.0960274	-3.49983	0.000465549	0.00281263	RAN	RAN, member RAS oncogene family [Source:HGNC Symbol;Acc:HGNC:9846]	12	5901
1553	ENSG00000132359	12070	391.032	474.805	499.894	782.805	991.919	999.668	690.021	1.0225	0.160814	6.35829	2.04e-10	4.51e-09	RAP1GAP2	RAP1 GTPase activating protein 2 [Source:HGNC Symbol;Acc:HGNC:29176]	17	23108
1554	ENSG00000132376	12914	538.502	577.363	552.462	814.275	1035.62	775.185	715.569	0.65462	0.151801	4.31235	1.62e-05	0.000146651	INPP5K	inositol polyphosphate-5-phosphatase K [Source:HGNC Symbol;Acc:HGNC:33882]	17	51763
1555	ENSG00000132383	18339	3366.11	3247.67	3376.27	1789.83	1824.22	1726.2	2555.05	-0.903395	0.0969417	-9.31895	1.17e-20	6.79e-19	RPA1	replication protein A1 [Source:HGNC Symbol;Acc:HGNC:10289]	17	6117
1556	ENSG00000132386	13970	768.744	659.029	730.004	148.497	259.381	172.509	456.361	-1.89258	0.207112	-9.13797	6.36e-20	3.52e-18	SERPINF1	serpin family F member 1 [Source:HGNC Symbol;Acc:HGNC:8824]	17	5176
1557	ENSG00000132388	18175	3165.36	3097.63	3207.65	2531.33	1918.28	2509.12	2738.23	-0.444888	0.131762	-3.37646	0.000734244	0.00413664	UBE2G1	ubiquitin conjugating enzyme E2 G1 [Source:HGNC Symbol;Acc:HGNC:12482]	17	7326
1558	ENSG00000132405	14294	850.566	878.389	788.523	1056.2	1091.68	1156.7	970.342	0.392066	0.118746	3.30171	0.000960975	0.00519664	TBC1D14	TBC1 domain family member 14 [Source:HGNC Symbol;Acc:HGNC:29246]	4	57533
1559	ENSG00000132429	13191	594.635	592.556	587.177	1095.53	1161.04	1091.45	853.732	0.916166	0.116458	7.86693	3.63e-15	1.35e-13	POPDC3	popeye domain containing 3 [Source:HGNC Symbol;Acc:HGNC:17649]	6	64208
1560	ENSG00000132436	14681	969.493	1089.2	890.684	454.342	361.994	346.124	685.307	-1.34264	0.157861	-8.50517	1.81e-17	8.14e-16	FIGNL1	fidgetin like 1 [Source:HGNC Symbol;Acc:HGNC:13286]	7	63979
1561	ENSG00000132466	19515	6451.55	6902.71	6389.52	5749.1	4546.3	5155.37	5865.76	-0.353768	0.117186	-3.01887	0.00253719	0.0118733	ANKRD17	ankyrin repeat domain 17 [Source:HGNC Symbol;Acc:HGNC:23575]	4	26057
1562	ENSG00000132467	16916	1982.75	2396.82	2424.09	1780.98	1594.29	1842.31	2003.54	-0.383117	0.12696	-3.01761	0.00254773	0.0119039	UTP3	UTP3 small subunit processome component [Source:HGNC Symbol;Acc:HGNC:24477]	4	57050
1563	ENSG00000132471	16797	1905.69	1713.1	1708.96	3350.52	3991.43	3407.05	2679.46	1.0127	0.118543	8.54291	1.31e-17	6.05e-16	WBP2	WW domain binding protein 2 [Source:HGNC Symbol;Acc:HGNC:12738]	17	23558
1564	ENSG00000132475	20078	12240.9	11859.7	11549.1	7766.1	7446.05	8149.95	9835.3	-0.6098	0.0928006	-6.57108	5e-11	1.19e-09	H3-3B	H3.3 histone B [Source:HGNC Symbol;Acc:HGNC:4765]	17	3021
1565	ENSG00000132481	9935	131.295	119.651	158.697	227.171	278.384	214.531	188.288	0.815627	0.215396	3.78665	0.000152692	0.00106891	TRIM47	tripartite motif containing 47 [Source:HGNC Symbol;Acc:HGNC:19020]	17	91107
1566	ENSG00000132563	12555	472.854	454.863	567.34	562.518	916.86	818.312	632.125	0.620146	0.193977	3.19701	0.00138858	0.00716124	REEP2	receptor accessory protein 2 [Source:HGNC Symbol;Acc:HGNC:17975]	5	51308
1567	ENSG00000132589	17175	2179.69	1831.8	1894.44	2585.42	3205.69	2532.34	2371.56	0.495201	0.135109	3.6652	0.000247141	0.00162894	FLOT2	flotillin 2 [Source:HGNC Symbol;Acc:HGNC:3758]	17	2319
1568	ENSG00000132603	16441	1680.2	1672.26	1777.4	1335.49	1363.41	1311.51	1523.38	-0.354974	0.104043	-3.41181	0.000645324	0.00371226	NIP7	nucleolar pre-rRNA processing protein NIP7 [Source:HGNC Symbol;Acc:HGNC:24328]	16	51388
1569	ENSG00000132623	8911	71.3562	54.1278	76.3727	146.53	117.814	124.958	98.5266	0.948417	0.268507	3.53219	0.000412133	0.00252887	ANKEF1	ankyrin repeat and EF-hand domain containing 1 [Source:HGNC Symbol;Acc:HGNC:15803]	20	63926
1570	ENSG00000132646	18100	3070.22	3011.21	3061.85	1371.88	1428.02	1467.43	2235.1	-1.09955	0.0986149	-11.1499	7.17e-29	6.37e-27	PCNA	proliferating cell nuclear antigen [Source:HGNC Symbol;Acc:HGNC:8729]	20	5111
1571	ENSG00000132661	11055	244.514	249.747	253.914	147.514	190.973	145.969	205.439	-0.625153	0.197431	-3.16644	0.00154319	0.00781996	NXT1	nuclear transport factor 2 like export factor 1 [Source:HGNC Symbol;Acc:HGNC:15913]	20	29107
1572	ENSG00000132664	14032	783.015	845.153	691.322	575.303	533.964	581.665	668.404	-0.456539	0.137942	-3.30965	0.000934124	0.00507425	POLR3F	RNA polymerase III subunit F [Source:HGNC Symbol;Acc:HGNC:15763]	20	10621
1573	ENSG00000132669	18151	3131.11	3184.04	3344.53	2746.7	2448.44	2584.32	2906.52	-0.312308	0.102365	-3.05094	0.0022813	0.0108673	RIN2	Ras and Rab interactor 2 [Source:HGNC Symbol;Acc:HGNC:18750]	20	54453
1574	ENSG00000132670	18075	3048.34	2953.29	2927.95	3731.11	4195.71	3622.69	3413.18	0.371315	0.105317	3.5257	0.000422362	0.00258285	PTPRA	protein tyrosine phosphatase receptor type A [Source:HGNC Symbol;Acc:HGNC:9664]	20	5786
1575	ENSG00000132688	20161	14422.5	15857.5	16638.3	10583.6	10452.2	10844.8	13133.2	-0.55748	0.0983616	-5.66766	1.45e-08	2.39e-07	NES	nestin [Source:HGNC Symbol;Acc:HGNC:7756]	1	10763
1576	ENSG00000132780	18747	4086.33	4347.31	4281.83	1514.47	1587.64	1477.39	2882.5	-1.47309	0.0989031	-14.8943	3.59e-50	8.31e-48	NASP	nuclear autoantigenic sperm protein [Source:HGNC Symbol;Acc:HGNC:7644]	1	4678
1577	ENSG00000132793	11370	287.328	344.708	368.969	493.679	503.561	497.622	415.978	0.578927	0.156387	3.70188	0.000214007	0.00144001	LPIN3	lipin 3 [Source:HGNC Symbol;Acc:HGNC:14451]	20	64900
1578	ENSG00000132837	604	1.90283	5.69766	3.96741	23.6022	14.2517	28.7515	13.0289	2.52229	0.761757	3.31115	0.000929148	0.00505331	DMGDH	dimethylglycine dehydrogenase [Source:HGNC Symbol;Acc:HGNC:24475]	5	29958
1579	ENSG00000132849	10592	190.283	177.577	200.354	400.253	373.395	447.86	298.287	1.10353	0.169814	6.49847	8.11e-11	1.89e-09	PATJ	PATJ crumbs cell polarity complex component [Source:HGNC Symbol;Acc:HGNC:28881]	1	10207
1580	ENSG00000132879	11754	339.656	351.356	264.825	513.347	698.334	645.803	468.887	0.958048	0.181019	5.29253	1.21e-07	1.71e-06	FBXO44	F-box protein 44 [Source:HGNC Symbol;Acc:HGNC:24847]	1	93611
1581	ENSG00000132881	8339	51.3765	87.3641	53.5601	131.779	174.821	113.9	102.133	1.12963	0.308986	3.65593	0.000256251	0.00167929	CPLANE2	ciliogenesis and planar polarity effector complex subunit 2 [Source:HGNC Symbol;Acc:HGNC:28127]	1	79363
1582	ENSG00000132952	15295	1172.14	1144.28	1113.85	763.137	637.527	728.74	926.613	-0.688302	0.125649	-5.47795	4.3e-08	6.53e-07	USPL1	ubiquitin specific peptidase like 1 [Source:HGNC Symbol;Acc:HGNC:20294]	13	10208
1583	ENSG00000132967	16371	1648.8	1740.63	1662.35	641.192	796.196	745.328	1205.75	-1.21067	0.126025	-9.60664	7.5e-22	4.68e-20	HMGB1P5	high mobility group box 1 pseudogene 5 [Source:HGNC Symbol;Acc:HGNC:4997]	3	10354
1584	ENSG00000133026	19487	6344.99	6595.04	6585.91	4053.67	3661.74	3481.14	5120.42	-0.802205	0.102888	-7.79687	6.35e-15	2.3e-13	MYH10	myosin heavy chain 10 [Source:HGNC Symbol;Acc:HGNC:7568]	17	4628
1585	ENSG00000133065	16642	1799.13	1900.17	1738.72	3092.87	3415.66	3128.39	2512.49	0.825535	0.104898	7.8699	3.55e-15	1.32e-13	SLC41A1	solute carrier family 41 member 1 [Source:HGNC Symbol;Acc:HGNC:19429]	1	254428
1586	ENSG00000133103	17559	2502.22	2403.46	2397.31	2037.65	1626.6	1884.33	2141.93	-0.396539	0.119876	-3.30792	0.000939913	0.00510109	COG6	component of oligomeric golgi complex 6 [Source:HGNC Symbol;Acc:HGNC:18621]	13	57511
1587	ENSG00000133106	9655	112.267	88.3137	97.2016	209.469	224.227	138.228	144.951	0.943681	0.25726	3.66819	0.000244269	0.00161273	EPSTI1	epithelial stromal interaction 1 [Source:HGNC Symbol;Acc:HGNC:16465]	13	94240
1588	ENSG00000133110	19998	10510.3	10799	10794.3	1745.58	1123.04	1652.11	6104.05	-2.82847	0.156541	-18.0686	5.64e-73	2.75e-70	POSTN	periostin [Source:HGNC Symbol;Acc:HGNC:16953]	13	10631
1589	ENSG00000133111	10875	220.729	174.728	188.452	114.077	57.957	90.6778	141.103	-1.1538	0.276269	-4.17636	2.96e-05	0.000253018	RFXAP	regulatory factor X associated protein [Source:HGNC Symbol;Acc:HGNC:9988]	13	5994
1590	ENSG00000133119	14789	998.036	904.028	809.352	179.967	146.318	149.287	531.165	-2.51085	0.163774	-15.3311	4.74e-53	1.2e-50	RFC3	replication factor C subunit 3 [Source:HGNC Symbol;Acc:HGNC:9971]	13	5983
1591	ENSG00000133131	17502	2447.04	2433.85	2484.59	1998.32	1843.22	2042.46	2208.25	-0.324199	0.101912	-3.18115	0.00146689	0.00750079	MORC4	MORC family CW-type zinc finger 4 [Source:HGNC Symbol;Acc:HGNC:23485]	X	79710
1592	ENSG00000133134	28	0.951416	1.89922	0	11.8011	11.4014	25.434	8.58119	4.07358	1.16342	3.50137	0.000462866	0.00279829	BEX2	brain expressed X-linked 2 [Source:HGNC Symbol;Acc:HGNC:30933]	X	84707
1593	ENSG00000133138	16615	1780.1	1669.41	1762.52	1114.22	668.881	1019.57	1335.78	-0.895499	0.177436	-5.04689	4.49e-07	5.74e-06	TBC1D8B	TBC1 domain family member 8B [Source:HGNC Symbol;Acc:HGNC:24715]	X	54885
1594	ENSG00000133142	17659	2596.41	2943.79	3294.94	3617.03	4531.1	4285.08	3544.73	0.492924	0.134355	3.66883	0.000243662	0.00160955	TCEAL4	transcription elongation factor A like 4 [Source:HGNC Symbol;Acc:HGNC:26121]	X	79921
1595	ENSG00000133169	5169	11.417	10.4457	9.91853	49.1712	64.6078	74.0904	36.6084	2.56138	0.451514	5.67286	1.4e-08	2.33e-07	BEX1	brain expressed X-linked 1 [Source:HGNC Symbol;Acc:HGNC:1036]	X	55859
1596	ENSG00000133226	18858	4318.48	4713.86	4431.6	3493.12	3094.52	3432.49	3914.01	-0.426315	0.103824	-4.10613	4.02e-05	0.000332798	SRRM1	serine and arginine repetitive matrix 1 [Source:HGNC Symbol;Acc:HGNC:16638]	1	10250
1597	ENSG00000133243	16862	1947.55	1569.7	1502.66	2251.06	2928.25	2464.89	2110.69	0.606739	0.147762	4.10618	4.02e-05	0.000332798	BTBD2	BTB domain containing 2 [Source:HGNC Symbol;Acc:HGNC:15504]	19	55643
1598	ENSG00000133302	12481	459.534	623.894	514.772	205.536	165.32	196.837	360.982	-1.49421	0.184626	-8.09321	5.81e-16	2.35e-14	SLF1	SMC5-SMC6 complex localization factor 1 [Source:HGNC Symbol;Acc:HGNC:25408]	5	84250
1599	ENSG00000133678	9858	125.587	135.794	158.697	186.851	225.177	238.859	178.494	0.631529	0.211801	2.9817	0.00286649	0.0131783	TMEM254	transmembrane protein 254 [Source:HGNC Symbol;Acc:HGNC:25804]	10	80195
1600	ENSG00000133739	11933	369.149	449.165	384.839	280.276	172.921	306.314	327.111	-0.665624	0.222839	-2.98701	0.00281719	0.0129814	LRRCC1	leucine rich repeat and coiled-coil centrosomal protein 1 [Source:HGNC Symbol;Acc:HGNC:29373]	8	85444
1601	ENSG00000133816	20291	19601.1	20108	19429.4	11138.3	11561	10620.4	15409.7	-0.827678	0.089844	-9.2124	3.19e-20	1.8e-18	MICAL2	microtubule associated monooxygenase, calponin and LIM domain containing 2 [Source:HGNC Symbol;Acc:HGNC:24693]	11	9645
1602	ENSG00000133863	8953	73.259	50.3293	38.6823	15.7348	13.3016	7.74079	33.1746	-2.13344	0.493748	-4.32092	1.55e-05	0.000141569	TEX15	testis expressed 15, meiosis and synapsis associated [Source:HGNC Symbol;Acc:HGNC:11738]	8	56154
1603	ENSG00000133884	16483	1700.18	1791.91	1828.98	2096.66	2627.07	2470.42	2085.87	0.435128	0.122287	3.55827	0.000373312	0.00233595	DPF2	double PHD fingers 2 [Source:HGNC Symbol;Acc:HGNC:9964]	11	5977
1604	ENSG00000133935	14092	797.287	779.63	765.711	983.424	1304.51	1115.78	957.723	0.539161	0.139982	3.85164	0.000117329	0.000851413	ERG28	ergosterol biosynthesis 28 homolog [Source:HGNC Symbol;Acc:HGNC:1187]	14	11161
1605	ENSG00000133943	10593	190.283	160.484	210.273	384.519	479.808	367.135	298.75	1.13555	0.191632	5.92565	3.11e-09	5.8e-08	DGLUCY	D-glutamate cyclase [Source:HGNC Symbol;Acc:HGNC:20498]	14	80017
1606	ENSG00000134001	19157	5062.49	5336.81	5006.88	3675.05	3066.02	3606.1	4292.22	-0.574426	0.111344	-5.15901	2.48e-07	3.32e-06	EIF2S1	eukaryotic translation initiation factor 2 subunit alpha [Source:HGNC Symbol;Acc:HGNC:3265]	14	1965
1607	ENSG00000134013	20463	47223.5	43672.6	45582.6	22671.9	28017.9	24739.6	35318	-0.855465	0.110486	-7.74273	9.73e-15	3.46e-13	LOXL2	lysyl oxidase like 2 [Source:HGNC Symbol;Acc:HGNC:6666]	8	4017
1608	ENSG00000134057	18622	3825.64	3502.16	3704.57	835.91	856.053	812.783	2256.19	-2.13872	0.104032	-20.5583	6.48e-94	8.35e-91	CCNB1	cyclin B1 [Source:HGNC Symbol;Acc:HGNC:1579]	5	891
1609	ENSG00000134107	17890	2836.17	2683.6	2783.14	992.275	1300.71	1171.07	1961.16	-1.26107	0.127952	-9.85578	6.47e-23	4.23e-21	BHLHE40	basic helix-loop-helix family member e40 [Source:HGNC Symbol;Acc:HGNC:1046]	3	8553
1610	ENSG00000134138	15875	1412.85	1571.6	1495.72	879.181	915.91	830.476	1184.29	-0.770493	0.115444	-6.67415	2.49e-11	6.15e-10	MEIS2	Meis homeobox 2 [Source:HGNC Symbol;Acc:HGNC:7001]	15	4212
1611	ENSG00000134222	13657	692.631	604.901	704.216	293.06	367.694	281.986	490.748	-1.08484	0.16253	-6.67469	2.48e-11	6.14e-10	PSRC1	proline and serine rich coiled-coil 1 [Source:HGNC Symbol;Acc:HGNC:24472]	1	84722
1612	ENSG00000134248	14438	897.185	1051.22	932.342	1231.25	1390.02	1308.19	1135.03	0.447902	0.123875	3.61574	0.000299487	0.00193024	LAMTOR5	late endosomal/lysosomal adaptor, MAPK and MTOR activator 5 [Source:HGNC Symbol;Acc:HGNC:17955]	1	10542
1613	ENSG00000134265	16548	1739.19	1908.72	1800.21	1424.98	1061.28	1459.69	1565.68	-0.465869	0.144934	-3.21435	0.00130742	0.00680493	NAPG	NSF attachment protein gamma [Source:HGNC Symbol;Acc:HGNC:7642]	18	8774
1614	ENSG00000134285	13093	574.655	639.087	772.654	471.06	477.908	435.696	561.843	-0.519874	0.156944	-3.31249	0.000924706	0.00503522	FKBP11	FKBP prolyl isomerase 11 [Source:HGNC Symbol;Acc:HGNC:18624]	12	51303
1615	ENSG00000134333	20489	68074.8	70868.4	68508.3	41329.4	45493.4	43525.4	56299.9	-0.670402	0.0902338	-7.42962	1.09e-13	3.54e-12	LDHA	lactate dehydrogenase A [Source:HGNC Symbol;Acc:HGNC:6535]	11	3939
1616	ENSG00000134363	19295	5525.82	5359.6	5406.59	9515.61	7752.93	9745.66	7217.7	0.729472	0.116991	6.23526	4.51e-10	9.63e-09	FST	follistatin [Source:HGNC Symbol;Acc:HGNC:3971]	5	10468
1617	ENSG00000134369	20288	19524	19597.1	19729.9	14377.7	13912.5	12807.7	16658.2	-0.517956	0.0932569	-5.55408	2.79e-08	4.39e-07	NAV1	neuron navigator 1 [Source:HGNC Symbol;Acc:HGNC:15989]	1	89796
1618	ENSG00000134375	18706	3996.9	4040.59	4190.58	3037.8	2411.39	3179.25	3476.08	-0.503272	0.127633	-3.94313	8.04e-05	0.000610127	TIMM17A	translocase of inner mitochondrial membrane 17A [Source:HGNC Symbol;Acc:HGNC:17315]	1	10440
1619	ENSG00000134453	18077	3049.29	3141.31	2860.51	1990.45	2142.51	2113.24	2549.55	-0.535188	0.102263	-5.23346	1.66e-07	2.29e-06	RBM17	RNA binding motif protein 17 [Source:HGNC Symbol;Acc:HGNC:16944]	10	84991
1620	ENSG00000134463	8534	58.0364	69.3215	60.5031	104.243	127.315	116.112	89.2552	0.888104	0.266298	3.335	0.000852984	0.00470576	ECHDC3	enoyl-CoA hydratase domain containing 3 [Source:HGNC Symbol;Acc:HGNC:23489]	10	79746
1621	ENSG00000134508	12364	441.457	387.441	443.358	761.17	942.514	892.403	644.724	1.02906	0.146096	7.04371	1.87e-12	5.31e-11	CABLES1	Cdk5 and Abl enzyme substrate 1 [Source:HGNC Symbol;Acc:HGNC:25097]	18	91768
1622	ENSG00000134531	20059	11664.4	12313.6	12114.5	8931.45	8570.03	9353.09	10491.2	-0.426588	0.0920952	-4.63203	3.62e-06	3.84e-05	EMP1	epithelial membrane protein 1 [Source:HGNC Symbol;Acc:HGNC:3333]	12	2012
1623	ENSG00000134594	6946	23.7854	18.9922	28.7638	72.7734	65.5579	47.5506	42.9039	1.38124	0.396198	3.48624	0.000489855	0.00293685	RAB33A	RAB33A, member RAS oncogene family [Source:HGNC Symbol;Acc:HGNC:9773]	X	9363
1624	ENSG00000134684	19455	6239.39	6536.16	6334.97	8513.5	9690.22	8702.86	7669.52	0.493637	0.0992801	4.97217	6.62e-07	8.17e-06	YARS1	tyrosyl-tRNA synthetase 1 [Source:HGNC Symbol;Acc:HGNC:12840]	1	8565
1625	ENSG00000134690	15935	1435.69	1455.75	1491.75	241.922	235.628	200.155	843.482	-2.69106	0.13405	-20.0751	1.22e-89	1.22e-86	CDCA8	cell division cycle associated 8 [Source:HGNC Symbol;Acc:HGNC:14629]	1	55143
1626	ENSG00000134697	18398	3454.59	3414.8	3321.72	2218.6	2247.02	2199.49	2809.37	-0.612576	0.0940407	-6.51394	7.32e-11	1.71e-09	GNL2	G protein nucleolar 2 [Source:HGNC Symbol;Acc:HGNC:29925]	1	29889
1627	ENSG00000134748	16002	1467.08	1582.05	1463.98	777.888	647.978	894.614	1138.93	-0.960727	0.143625	-6.68914	2.24e-11	5.59e-10	PRPF38A	pre-mRNA processing factor 38A [Source:HGNC Symbol;Acc:HGNC:25930]	1	84950
1628	ENSG00000134759	18273	3280.48	3364.47	3320.73	2639.51	2625.17	2569.94	2966.72	-0.347043	0.0929372	-3.73417	0.000188334	0.001285	ELP2	elongator acetyltransferase complex subunit 2 [Source:HGNC Symbol;Acc:HGNC:18248]	18	55250
1629	ENSG00000134762	13195	595.586	544.126	543.536	1194.86	993.82	1195.4	844.555	1.00706	0.135115	7.45338	9.1e-14	2.99e-12	DSC3	desmocollin 3 [Source:HGNC Symbol;Acc:HGNC:3037]	18	1825
1630	ENSG00000134769	10972	233.097	291.53	293.589	616.607	582.42	717.682	455.821	1.22761	0.166107	7.39047	1.46e-13	4.66e-12	DTNA	dystrobrevin alpha [Source:HGNC Symbol;Acc:HGNC:3057]	18	1837
1631	ENSG00000134775	15454	1236.84	1216.45	1366.77	860.496	906.409	801.725	1064.78	-0.571982	0.121136	-4.72183	2.34e-06	2.58e-05	FHOD3	formin homology 2 domain containing 3 [Source:HGNC Symbol;Acc:HGNC:26178]	18	80206
1632	ENSG00000134824	19598	6863.52	6584.59	6989.59	4573.9	5714.94	4851.26	5929.63	-0.432759	0.115584	-3.74411	0.000181032	0.00124378	FADS2	fatty acid desaturase 2 [Source:HGNC Symbol;Acc:HGNC:3575]	11	9415
1633	ENSG00000134853	19653	7237.42	7981.47	7351.62	5230.83	4148.2	4774.96	6120.75	-0.673292	0.11814	-5.69909	1.2e-08	2.02e-07	PDGFRA	platelet derived growth factor receptor alpha [Source:HGNC Symbol;Acc:HGNC:8803]	4	5156
1634	ENSG00000134864	9400	96.093	74.0696	100.177	150.464	203.324	165.874	131.667	0.944093	0.246866	3.82431	0.000131137	0.000937288	GGACT	gamma-glutamylamine cyclotransferase [Source:HGNC Symbol;Acc:HGNC:25100]	13	87769
1635	ENSG00000134871	20486	65006.5	62858.5	66089.2	34077.6	42857.8	38122.3	51502	-0.753351	0.11168	-6.74559	1.52e-11	3.88e-10	COL4A2	collagen type IV alpha 2 chain [Source:HGNC Symbol;Acc:HGNC:2203]	13	1284
1636	ENSG00000134900	18826	4253.78	4781.29	4217.36	3679.97	2911.15	3464.56	3884.68	-0.398375	0.124194	-3.20767	0.00133813	0.00693584	TPP2	tripeptidyl peptidase 2 [Source:HGNC Symbol;Acc:HGNC:12016]	13	7174
1637	ENSG00000134901	14572	939.048	997.09	997.805	505.48	585.27	510.892	755.931	-0.872642	0.128989	-6.76522	1.33e-11	3.43e-10	POGLUT2	protein O-glucosyltransferase 2 [Source:HGNC Symbol;Acc:HGNC:19350]	13	79070
1638	ENSG00000134905	16867	1951.35	1919.16	1760.54	3042.71	3425.16	2909.43	2501.39	0.735893	0.113996	6.45543	1.08e-10	2.46e-09	CARS2	cysteinyl-tRNA synthetase 2, mitochondrial [Source:HGNC Symbol;Acc:HGNC:25695]	13	79587
1639	ENSG00000134910	20128	13310.3	13286.9	13400.9	9662.14	10112.1	9879.46	11608.6	-0.431715	0.0859943	-5.02027	5.16e-07	6.5e-06	STT3A	STT3 oligosaccharyltransferase complex catalytic subunit A [Source:HGNC Symbol;Acc:HGNC:6172]	11	3703
1640	ENSG00000134954	19802	8283.98	8700.32	8625.16	6540.75	5649.38	6224.7	7337.38	-0.475852	0.100898	-4.71616	2.4e-06	2.65e-05	ETS1	ETS proto-oncogene 1, transcription factor [Source:HGNC Symbol;Acc:HGNC:3488]	11	2113
1641	ENSG00000134955	9859	125.587	147.19	153.737	255.69	260.331	224.483	194.503	0.797224	0.197038	4.04605	5.21e-05	0.000419646	SLC37A2	solute carrier family 37 member 2 [Source:HGNC Symbol;Acc:HGNC:20644]	11	219855
1642	ENSG00000134986	15922	1429.03	1532.67	1514.56	790.673	746.79	902.355	1152.68	-0.87634	0.123847	-7.07596	1.48e-12	4.24e-11	NREP	neuronal regeneration related protein [Source:HGNC Symbol;Acc:HGNC:16834]	5	9315
1643	ENSG00000134987	18304	3321.39	3627.51	3414.95	2809.64	1611.39	2475.95	2876.81	-0.587701	0.17944	-3.27518	0.00105593	0.00565083	WDR36	WD repeat domain 36 [Source:HGNC Symbol;Acc:HGNC:30696]	5	134430
1644	ENSG00000135045	11429	294.939	257.344	262.841	162.265	172.921	187.991	223.05	-0.640874	0.183171	-3.49877	0.00046741	0.00282095	C9orf40	chromosome 9 open reading frame 40 [Source:HGNC Symbol;Acc:HGNC:23433]	9	55071
1645	ENSG00000135047	18157	3140.62	2877.32	3238.4	4977.11	5618.03	5090.12	4156.93	0.761	0.106661	7.13476	9.7e-13	2.82e-11	CTSL	cathepsin L [Source:HGNC Symbol;Acc:HGNC:2537]	9	1514
1646	ENSG00000135048	19861	8822.48	8603.46	8848.32	5138.39	4891.19	5009.4	6885.54	-0.804952	0.0887828	-9.06653	1.23e-19	6.62e-18	CEMIP2	cell migration inducing hyaluronidase 2 [Source:HGNC Symbol;Acc:HGNC:11869]	9	23670
1647	ENSG00000135069	19527	6505.78	6332	6221.9	13615.5	12950.1	12704.9	9721.68	1.04293	0.0901479	11.5691	5.91e-31	5.96e-29	PSAT1	phosphoserine aminotransferase 1 [Source:HGNC Symbol;Acc:HGNC:19129]	9	29968
1648	ENSG00000135074	20332	22467.7	22589.3	22920.7	6659.75	6617.55	6477.94	14622.2	-1.7828	0.0851528	-20.9364	2.49e-97	4.09e-94	ADAM19	ADAM metallopeptidase domain 19 [Source:HGNC Symbol;Acc:HGNC:197]	5	8728
1649	ENSG00000135245	11209	262.591	242.15	255.898	98.3424	156.769	145.969	193.62	-0.923793	0.223732	-4.12902	3.64e-05	0.000304973	HILPDA	hypoxia inducible lipid droplet associated [Source:HGNC Symbol;Acc:HGNC:28859]	7	29923
1650	ENSG00000135249	15175	1131.23	1188.91	1196.18	895.899	769.593	771.868	992.28	-0.528489	0.123362	-4.28405	1.84e-05	0.000164304	RINT1	RAD50 interactor 1 [Source:HGNC Symbol;Acc:HGNC:21876]	7	60561
1651	ENSG00000135253	4373	8.56275	3.79844	8.92668	27.5359	39.9048	36.4923	20.8701	2.28998	0.586616	3.90371	9.47e-05	0.000706448	KCP	kielin cysteine rich BMP regulator [Source:HGNC Symbol;Acc:HGNC:17585]	7	375616
1652	ENSG00000135316	20065	11760.5	11794.2	11290.3	8224.37	6023.73	7980.76	9512.29	-0.648596	0.132692	-4.88798	1.02e-06	1.21e-05	SYNCRIP	synaptotagmin binding cytoplasmic RNA interacting protein [Source:HGNC Symbol;Acc:HGNC:16918]	6	10492
1653	ENSG00000135404	20355	24653.1	23300.6	24028.6	28741.5	35541.9	30590.5	27809.4	0.398384	0.110604	3.60189	0.000315911	0.00202165	CD63	CD63 molecule [Source:HGNC Symbol;Acc:HGNC:1692]	12	967
1654	ENSG00000135451	13037	562.287	584.96	524.69	97.359	166.27	109.477	340.84	-2.16111	0.211291	-10.2281	1.48e-24	1.03e-22	TROAP	trophinin associated protein [Source:HGNC Symbol;Acc:HGNC:12327]	12	10024
1655	ENSG00000135476	13718	708.805	811.916	735.955	223.237	201.424	189.096	478.406	-1.87741	0.152094	-12.3437	5.27e-35	6.6e-33	ESPL1	extra spindle pole bodies like 1, separase [Source:HGNC Symbol;Acc:HGNC:16856]	12	9700
1656	ENSG00000135486	20392	29479.6	31808.1	32585.4	18415.6	19432.7	19829.7	25258.5	-0.702701	0.094235	-7.4569	8.86e-14	2.92e-12	HNRNPA1	heterogeneous nuclear ribonucleoprotein A1 [Source:HGNC Symbol;Acc:HGNC:5031]	12	3178
1657	ENSG00000135541	15909	1424.27	1450.05	1384.63	1088.65	700.234	987.504	1172.56	-0.617735	0.164989	-3.74409	0.000181051	0.00124378	AHI1	Abelson helper integration site 1 [Source:HGNC Symbol;Acc:HGNC:21575]	6	54806
1658	ENSG00000135622	11979	375.809	352.305	340.206	629.391	771.493	610.417	513.27	0.91334	0.154334	5.91796	3.26e-09	6.04e-08	SEMA4F	ssemaphorin 4F [Source:HGNC Symbol;Acc:HGNC:10734]	2	10505
1659	ENSG00000135631	18729	4040.66	4200.12	4045.77	5110.85	6122.54	5261.53	4796.91	0.425025	0.109661	3.8758	0.000106274	0.000780292	RAB11FIP5	RAB11 family interacting protein 5 [Source:HGNC Symbol;Acc:HGNC:24845]	2	26056
1660	ENSG00000135636	10118	145.567	194.67	167.623	617.59	786.695	624.792	422.823	1.99873	0.181322	11.0231	2.96e-28	2.56e-26	DYSF	dysferlin [Source:HGNC Symbol;Acc:HGNC:3097]	2	8291
1661	ENSG00000135677	19983	10346.7	10847.4	10266.7	14107.2	13857.4	14490.8	12319.4	0.432367	0.0883189	4.89552	9.8e-07	1.17e-05	GNS	glucosamine (N-acetyl)-6-sulfatase [Source:HGNC Symbol;Acc:HGNC:4422]	12	2799
1662	ENSG00000135686	17654	2589.75	2891.56	2732.56	3543.28	3450.82	3267.72	3079.28	0.321254	0.102377	3.13794	0.00170141	0.00849527	KLHL36	kelch like family member 36 [Source:HGNC Symbol;Acc:HGNC:17844]	16	79786
1663	ENSG00000135736	11475	299.696	219.36	226.143	347.149	551.066	424.638	344.675	0.828193	0.215732	3.83899	0.000123539	0.000890748	CCDC102A	coiled-coil domain containing 102A [Source:HGNC Symbol;Acc:HGNC:28097]	16	92922
1664	ENSG00000135744	7855	38.0566	27.5387	51.5764	132.762	181.472	103.948	89.2256	1.83923	0.339044	5.42473	5.8e-08	8.67e-07	AGT	angiotensinogen [Source:HGNC Symbol;Acc:HGNC:333]	1	183
1665	ENSG00000135749	14310	856.275	1053.12	895.644	2015.04	1800.47	1748.31	1394.81	0.988106	0.130341	7.58093	3.43e-14	1.17e-12	PCNX2	pecanex 2 [Source:HGNC Symbol;Acc:HGNC:8736]	1	80003
1666	ENSG00000135763	14531	926.679	904.978	946.228	555.634	658.429	569.501	760.242	-0.638618	0.129897	-4.91633	8.82e-07	1.06e-05	URB2	URB2 ribosome biogenesis homolog [Source:HGNC Symbol;Acc:HGNC:28967]	1	9816
1667	ENSG00000135776	15568	1285.36	1241.14	1295.36	801.49	596.672	926.683	1024.45	-0.718121	0.164353	-4.36938	1.25e-05	0.000115628	ABCB10	ATP binding cassette subfamily B member 10 [Source:HGNC Symbol;Acc:HGNC:41]	1	23456
1668	ENSG00000135778	13103	576.558	548.874	566.348	771.004	872.205	742.01	679.5	0.496153	0.131796	3.76457	0.000166837	0.00115448	NTPCR	nucleoside-triphosphatase, cancer-related [Source:HGNC Symbol;Acc:HGNC:28204]	1	84284
1669	ENSG00000135835	9902	128.441	172.829	163.656	279.292	294.535	244.388	213.857	0.816645	0.202055	4.0417	5.31e-05	0.000425601	KIAA1614	KIAA1614 [Source:HGNC Symbol;Acc:HGNC:29327]	1	57710
1670	ENSG00000135837	17829	2767.67	2797.55	2688.91	2380.87	1770.06	2102.18	2417.87	-0.400671	0.130354	-3.07371	0.00211416	0.0101977	CEP350	centrosomal protein 350 [Source:HGNC Symbol;Acc:HGNC:24238]	1	9857
1671	ENSG00000135842	18334	3361.35	3380.61	3436.77	8087.68	7516.36	7557.22	5556.67	1.18618	0.0926063	12.8089	1.46e-37	2e-35	NIBAN1	niban apoptosis regulator 1 [Source:HGNC Symbol;Acc:HGNC:16784]	1	116496
1672	ENSG00000135899	15328	1183.56	1015.13	946.228	1464.32	1636.1	1444.21	1281.59	0.531211	0.131624	4.03582	5.44e-05	0.000434135	SP110	SP110 nuclear body protein [Source:HGNC Symbol;Acc:HGNC:5401]	2	3431
1673	ENSG00000135905	18420	3485.04	3888.65	3714.49	2162.55	1912.58	1997.12	2860.07	-0.868723	0.107355	-8.09206	5.87e-16	2.37e-14	DOCK10	dedicator of cytokinesis 10 [Source:HGNC Symbol;Acc:HGNC:23479]	2	55619
1674	ENSG00000135912	14798	1002.79	935.366	949.204	736.584	756.291	683.401	843.94	-0.407387	0.120322	-3.38581	0.000709678	0.00402471	TTLL4	tubulin tyrosine ligase like 4 [Source:HGNC Symbol;Acc:HGNC:28976]	2	9654
1675	ENSG00000135913	12638	487.125	496.646	464.187	227.171	138.717	238.859	342.117	-1.26201	0.211356	-5.97101	2.36e-09	4.49e-08	USP37	ubiquitin specific peptidase 37 [Source:HGNC Symbol;Acc:HGNC:20063]	2	57695
1676	ENSG00000135924	16268	1593.62	1645.67	1666.31	1869.49	2342.03	2197.28	1885.73	0.385637	0.121902	3.16351	0.00155878	0.00787906	DNAJB2	DnaJ heat shock protein family (Hsp40) member B2 [Source:HGNC Symbol;Acc:HGNC:5228]	2	3300
1677	ENSG00000135926	19131	4956.88	5126.94	5110.03	6710.88	8095.93	7086.14	6181.13	0.527039	0.108225	4.86983	1.12e-06	1.32e-05	TMBIM1	transmembrane BAX inhibitor motif containing 1 [Source:HGNC Symbol;Acc:HGNC:23410]	2	64114
1678	ENSG00000135929	10105	144.615	135.794	133.9	298.961	398.098	209.001	220.062	1.13061	0.247889	4.56096	5.09e-06	5.24e-05	CYP27A1	cytochrome P450 family 27 subfamily A member 1 [Source:HGNC Symbol;Acc:HGNC:2605]	2	1593
1679	ENSG00000136003	15924	1429.98	1448.15	1389.59	2500.85	3135.38	2590.95	2082.48	0.947088	0.123938	7.64165	2.14e-14	7.48e-13	ISCU	iron-sulfur cluster assembly enzyme [Source:HGNC Symbol;Acc:HGNC:29882]	12	23479
1680	ENSG00000136010	19256	5403.09	5537.17	5353.03	9866.69	7338.68	8431.93	6988.43	0.653946	0.125827	5.1972	2.02e-07	2.75e-06	ALDH1L2	aldehyde dehydrogenase 1 family member L2 [Source:HGNC Symbol;Acc:HGNC:26777]	12	160428
1681	ENSG00000136021	18872	4352.73	4463.17	4332.42	3364.29	2125.41	3204.69	3640.45	-0.596912	0.163294	-3.65545	0.000256732	0.00168172	SCYL2	SCY1 like pseudokinase 2 [Source:HGNC Symbol;Acc:HGNC:19286]	12	55681
1682	ENSG00000136045	18478	3584.94	3745.26	3267.17	2131.08	2697.37	2383.06	2968.15	-0.555279	0.124629	-4.45544	8.37e-06	8.13e-05	PWP1	PWP1 homolog, endonuclein [Source:HGNC Symbol;Acc:HGNC:17015]	12	11137
1683	ENSG00000136052	12818	521.376	551.723	505.845	243.889	206.175	368.241	399.542	-0.95098	0.21246	-4.47604	7.6e-06	7.44e-05	SLC41A2	solute carrier family 41 member 2 [Source:HGNC Symbol;Acc:HGNC:31045]	12	84102
1684	ENSG00000136108	19013	4666.7	4905.68	4921.58	1615.77	1208.55	1534.89	3142.19	-1.73364	0.130485	-13.2861	2.79e-40	4.22e-38	CKAP2	cytoskeleton associated protein 2 [Source:HGNC Symbol;Acc:HGNC:1990]	13	26586
1685	ENSG00000136111	15153	1124.57	1211.7	1170.39	869.347	680.282	672.343	954.772	-0.657884	0.141542	-4.64797	3.35e-06	3.58e-05	TBC1D4	TBC1 domain family member 4 [Source:HGNC Symbol;Acc:HGNC:19165]	13	9882
1686	ENSG00000136122	10724	205.506	190.872	138.859	49.1712	26.6032	33.1748	107.364	-2.29675	0.311644	-7.36976	1.71e-13	5.39e-12	BORA	BORA aurora kinase A activator [Source:HGNC Symbol;Acc:HGNC:24724]	13	79866
1687	ENSG00000136141	15514	1259.67	1379.78	1301.31	1044.4	956.765	976.446	1153.06	-0.404304	0.11395	-3.54807	0.000388067	0.00240989	LRCH1	leucine rich repeats and calponin homology domain containing 1 [Source:HGNC Symbol;Acc:HGNC:20309]	13	23143
1688	ENSG00000136146	13582	678.36	783.428	873.823	552.684	373.395	613.734	645.904	-0.602047	0.194892	-3.08913	0.00200747	0.00977455	MED4	mediator complex subunit 4 [Source:HGNC Symbol;Acc:HGNC:17903]	13	29079
1689	ENSG00000136147	14185	819.169	746.393	725.045	1083.73	994.77	987.504	892.769	0.420657	0.123098	3.41726	0.000632557	0.00365162	PHF11	PHD finger protein 11 [Source:HGNC Symbol;Acc:HGNC:17024]	13	51131
1690	ENSG00000136152	16481	1699.23	1681.76	1493.73	1258.78	1161.04	1070.44	1394.16	-0.481709	0.122132	-3.94418	8.01e-05	0.000607703	COG3	component of oligomeric golgi complex 3 [Source:HGNC Symbol;Acc:HGNC:18619]	13	83548
1691	ENSG00000136153	20292	19665.8	20421.4	20397.5	16150.8	15029.9	15603.2	17878.1	-0.370562	0.0885547	-4.18456	2.86e-05	0.000245451	LMO7	LIM domain 7 [Source:HGNC Symbol;Acc:HGNC:6646]	13	4008
1692	ENSG00000136159	14790	998.036	1009.44	935.318	509.414	409.499	639.168	750.145	-0.918984	0.170358	-5.39444	6.87e-08	1.02e-06	NUDT15	nudix hydrolase 15 [Source:HGNC Symbol;Acc:HGNC:23063]	13	55270
1693	ENSG00000136160	8709	63.7449	75.9688	58.5194	35.4033	21.8526	34.2806	48.2949	-1.11875	0.371157	-3.01421	0.00257645	0.012007	EDNRB	endothelin receptor type B [Source:HGNC Symbol;Acc:HGNC:3180]	13	1910
1694	ENSG00000136193	20175	14796.4	15246.9	14840.1	19094.2	18835.1	18103.5	16819.4	0.320103	0.0866534	3.69406	0.000220703	0.0014801	SCRN1	secernin 1 [Source:HGNC Symbol;Acc:HGNC:22192]	7	9805
1695	ENSG00000136231	18798	4190.04	4387.2	4602.2	3610.15	2902.6	3391.57	3847.29	-0.412244	0.11759	-3.50577	0.000455284	0.00275736	IGF2BP3	insulin like growth factor 2 mRNA binding protein 3 [Source:HGNC Symbol;Acc:HGNC:28868]	7	10643
1696	ENSG00000136235	13068	568.947	471.006	493.943	1431.87	1481.23	1516.09	993.847	1.52965	0.126751	12.0682	1.56e-33	1.78e-31	GPNMB	glycoprotein nmb [Source:HGNC Symbol;Acc:HGNC:4462]	7	10457
1697	ENSG00000136240	20254	17673.5	17434.8	16847.6	9897.18	9222.76	9797.63	13478.9	-0.845378	0.0899415	-9.39919	5.5e-21	3.26e-19	KDELR2	KDEL endoplasmic reticulum protein retention receptor 2 [Source:HGNC Symbol;Acc:HGNC:6305]	7	11014
1698	ENSG00000136244	10782	211.214	204.166	219.2	69.8231	85.5103	81.8312	145.291	-1.42002	0.219451	-6.47079	9.75e-11	2.24e-09	IL6	interleukin 6 [Source:HGNC Symbol;Acc:HGNC:6018]	7	3569
1699	ENSG00000136261	16244	1582.21	1915.36	1631.6	949.004	818.049	925.578	1303.63	-0.930044	0.130868	-7.10676	1.19e-12	3.42e-11	BZW2	basic leucine zipper and W2 domains 2 [Source:HGNC Symbol;Acc:HGNC:18808]	7	28969
1700	ENSG00000136367	9440	98.9473	121.55	111.088	257.657	258.431	170.297	169.662	1.05154	0.239636	4.38806	1.14e-05	0.000107177	ZFHX2	zinc finger homeobox 2 [Source:HGNC Symbol;Acc:HGNC:20152]	14	85446
1701	ENSG00000136379	12843	527.085	561.219	469.147	354.033	353.443	372.664	439.598	-0.528614	0.147848	-3.57539	0.0003497	0.00220503	ABHD17C	abhydrolase domain containing 17C, depalmitoylase [Source:HGNC Symbol;Acc:HGNC:26925]	15	58489
1702	ENSG00000136381	18266	3271.92	3562.94	3454.63	2677.86	1847.97	2440.56	2875.98	-0.56286	0.14557	-3.86659	0.000110366	0.000806402	IREB2	iron responsive element binding protein 2 [Source:HGNC Symbol;Acc:HGNC:6115]	15	3658
1703	ENSG00000136404	9510	103.704	97.8098	112.079	257.657	237.529	265.399	179.03	1.27809	0.198965	6.42369	1.33e-10	3e-09	TM6SF1	transmembrane 6 superfamily member 1 [Source:HGNC Symbol;Acc:HGNC:11860]	15	53346
1704	ENSG00000136425	8073	43.7651	46.5309	39.6741	72.7734	105.463	80.7254	64.8219	0.995317	0.31843	3.1257	0.00177384	0.00881031	CIB2	calcium and integrin binding family member 2 [Source:HGNC Symbol;Acc:HGNC:24579]	15	10518
1705	ENSG00000136436	19076	4822.73	4925.63	4482.19	5597.65	5920.16	6004.64	5292.17	0.300144	0.0971278	3.0902	0.00200023	0.00975135	CALCOCO2	calcium binding and coiled-coil domain 2 [Source:HGNC Symbol;Acc:HGNC:29912]	17	10241
1706	ENSG00000136444	13452	651.72	654.281	747.858	936.219	971.017	893.509	809.101	0.447997	0.126896	3.53042	0.000414895	0.00254286	RSAD1	radical S-adenosyl methionine domain containing 1 [Source:HGNC Symbol;Acc:HGNC:25634]	17	55316
1707	ENSG00000136449	611	1.90283	2.84883	1.98371	17.7016	23.7529	9.95245	9.69038	2.93516	0.900768	3.25851	0.00111999	0.0059478	MYCBPAP	MYCBP associated protein [Source:HGNC Symbol;Acc:HGNC:19677]	17	84073
1708	ENSG00000136492	17041	2081.7	2136.62	1750.62	516.297	351.542	536.326	1228.85	-2.08903	0.172123	-12.1368	6.74e-34	7.89e-32	BRIP1	BRCA1 interacting helicase 1 [Source:HGNC Symbol;Acc:HGNC:20473]	17	83990
1709	ENSG00000136518	15836	1391.92	1471.9	1442.15	981.457	1148.69	1015.15	1241.88	-0.45282	0.118087	-3.83465	0.000125745	0.000904844	ACTL6A	actin like 6A [Source:HGNC Symbol;Acc:HGNC:24124]	3	86
1710	ENSG00000136527	19402	5962.52	5934.11	5858.88	3730.13	2648.92	3523.17	4609.62	-0.842603	0.138107	-6.1011	1.05e-09	2.11e-08	TRA2B	transformer 2 beta homolog [Source:HGNC Symbol;Acc:HGNC:10781]	3	6434
1711	ENSG00000136542	20356	24661.7	26940.4	25647.3	12903.5	10074.1	12429.5	18776.1	-1.12553	0.120172	-9.36599	7.53e-21	4.41e-19	GALNT5	polypeptide N-acetylgalactosaminyltransferase 5 [Source:HGNC Symbol;Acc:HGNC:4127]	2	11227
1712	ENSG00000136603	18083	3055	3285.65	3077.72	2528.38	1157.24	2115.45	2536.57	-0.69934	0.219164	-3.19094	0.00141808	0.00729671	SKIL	SKI like proto-oncogene [Source:HGNC Symbol;Acc:HGNC:10897]	3	6498
1713	ENSG00000136636	17798	2739.13	2921	2845.63	2289.41	2030.39	2138.67	2494.04	-0.397275	0.104078	-3.81708	0.000135041	0.000961383	KCTD3	potassium channel tetramerization domain containing 3 [Source:HGNC Symbol;Acc:HGNC:21305]	1	51133
1714	ENSG00000136710	12508	465.242	369.398	463.196	843.778	1044.18	845.958	671.958	1.07545	0.158741	6.77487	1.25e-11	3.23e-10	CCDC115	coiled-coil domain containing 115 [Source:HGNC Symbol;Acc:HGNC:28178]	2	84317
1715	ENSG00000136718	16339	1627.87	1427.26	1467.94	1010.96	1207.6	1041.69	1297.22	-0.47202	0.126558	-3.72966	0.000191737	0.00130477	IMP4	IMP U3 small nucleolar ribonucleoprotein 4 [Source:HGNC Symbol;Acc:HGNC:30856]	2	92856
1716	ENSG00000136731	19829	8512.32	9087.77	8666.82	6249.66	5808.05	5759.15	7347.29	-0.55997	0.0944183	-5.93074	3.02e-09	5.63e-08	UGGT1	UDP-glucose glycoprotein glucosyltransferase 1 [Source:HGNC Symbol;Acc:HGNC:15663]	2	56886
1717	ENSG00000136732	15996	1465.18	1418.72	1516.54	1928.49	2459.85	1978.33	1794.52	0.533183	0.129967	4.10244	4.09e-05	0.000337525	GYPC	glycophorin C (Gerbich blood group) [Source:HGNC Symbol;Acc:HGNC:4704]	2	2995
1718	ENSG00000136758	19887	9042.26	9315.67	9138.94	7395.35	6472.18	7050.76	8069.19	-0.394542	0.0976285	-4.04125	5.32e-05	0.000425894	YME1L1	YME1 like 1 ATPase [Source:HGNC Symbol;Acc:HGNC:12843]	10	10730
1719	ENSG00000136783	14677	968.542	1009.44	853.986	712.982	575.769	758.598	813.219	-0.468982	0.149785	-3.13104	0.00174191	0.00866871	NIPSNAP3A	nipsnap homolog 3A [Source:HGNC Symbol;Acc:HGNC:23619]	9	25934
1720	ENSG00000136802	19327	5667.59	5376.69	5385.76	3978.93	4744.87	4382.39	4922.71	-0.32606	0.106973	-3.04807	0.00230319	0.0109571	LRRC8A	leucine rich repeat containing 8 VRAC subunit A [Source:HGNC Symbol;Acc:HGNC:19027]	9	56262
1721	ENSG00000136810	18764	4111.07	4511.6	4250.09	5869.07	6527.29	6347.45	5269.43	0.542081	0.100301	5.40455	6.5e-08	9.64e-07	TXN	thioredoxin [Source:HGNC Symbol;Acc:HGNC:12435]	9	7295
1722	ENSG00000136811	17836	2774.33	2561.1	2697.84	1152.57	1308.31	1307.09	1966.87	-1.09234	0.110752	-9.86293	6.03e-23	3.95e-21	ODF2	outer dense fiber of sperm tails 2 [Source:HGNC Symbol;Acc:HGNC:8114]	9	4957
1723	ENSG00000136824	18288	3291.9	3438.54	3199.72	1916.69	1088.83	1782.59	2453.05	-1.05267	0.184533	-5.7045	1.17e-08	1.96e-07	SMC2	structural maintenance of chromosomes 2 [Source:HGNC Symbol;Acc:HGNC:14011]	9	10592
1724	ENSG00000136826	11911	366.295	426.375	403.684	837.877	956.765	831.582	637.096	1.13475	0.139834	8.11499	4.86e-16	1.98e-14	KLF4	Kruppel like factor 4 [Source:HGNC Symbol;Acc:HGNC:6348]	9	9314
1725	ENSG00000136854	17328	2308.14	2182.2	2057.1	3586.55	4267.91	3724.43	3021.06	0.822543	0.115146	7.14346	9.1e-13	2.65e-11	STXBP1	syntaxin binding protein 1 [Source:HGNC Symbol;Acc:HGNC:11444]	9	6812
1726	ENSG00000136859	15260	1159.78	1168.97	1067.23	2640.49	3217.09	2651.77	1984.22	1.32533	0.124657	10.6317	2.12e-26	1.62e-24	ANGPTL2	angiopoietin like 2 [Source:HGNC Symbol;Acc:HGNC:490]	9	23452
1727	ENSG00000136875	15988	1462.33	1771.02	1782.36	1167.32	1245.6	1143.43	1428.68	-0.495781	0.126024	-3.93401	8.35e-05	0.000630316	PRPF4	pre-mRNA processing factor 4 [Source:HGNC Symbol;Acc:HGNC:17349]	9	9128
1728	ENSG00000136888	18278	3284.29	3141.31	3609.35	3965.16	4377.18	4725.2	3850.42	0.380885	0.114913	3.31456	0.000917869	0.00500404	ATP6V1G1	ATPase H+ transporting V1 subunit G1 [Source:HGNC Symbol;Acc:HGNC:864]	9	9550
1729	ENSG00000136897	13366	630.789	578.312	563.373	422.872	470.307	432.379	516.339	-0.418909	0.13863	-3.02178	0.00251292	0.0117932	MRPL50	mitochondrial ribosomal protein L50 [Source:HGNC Symbol;Acc:HGNC:16654]	9	54534
1730	ENSG00000136928	18551	3704.81	3672.14	3703.58	2729.98	2848.44	2592.06	3208.5	-0.439339	0.0967372	-4.54157	5.58e-06	5.71e-05	GABBR2	gamma-aminobutyric acid type B receptor subunit 2 [Source:HGNC Symbol;Acc:HGNC:4507]	9	9568
1731	ENSG00000136937	18284	3288.09	3470.82	3426.85	2790.96	2334.43	2547.83	2976.5	-0.408699	0.11	-3.71544	0.00020285	0.00137211	NCBP1	nuclear cap binding protein subunit 1 [Source:HGNC Symbol;Acc:HGNC:7658]	9	4686
1732	ENSG00000136940	15158	1125.53	1093.95	1202.13	762.153	571.019	960.964	952.623	-0.577739	0.180223	-3.20569	0.00134739	0.00697271	PDCL	phosducin like [Source:HGNC Symbol;Acc:HGNC:8770]	9	5082
1733	ENSG00000136982	11876	359.635	325.716	374.921	169.149	71.2586	170.297	245.163	-1.37085	0.284539	-4.8178	1.45e-06	1.68e-05	DSCC1	DNA replication and sister chromatid cohesion 1 [Source:HGNC Symbol;Acc:HGNC:24453]	8	79075
1734	ENSG00000136999	10834	215.971	182.325	206.306	607.756	515.912	727.634	409.317	1.61362	0.180864	8.92174	4.59e-19	2.39e-17	CCN3	cellular communication network factor 3 [Source:HGNC Symbol;Acc:HGNC:7885]	8	4856
1735	ENSG00000137054	15720	1346.25	1396.88	1302.3	863.446	1065.08	932.212	1151.03	-0.499665	0.12624	-3.95806	7.56e-05	0.000576865	POLR1E	RNA polymerase I subunit E [Source:HGNC Symbol;Acc:HGNC:17631]	9	64425
1736	ENSG00000137103	11119	252.125	263.992	209.281	567.436	748.69	754.174	465.95	1.51225	0.177073	8.5403	1.34e-17	6.15e-16	TMEM8B	transmembrane protein 8B [Source:HGNC Symbol;Acc:HGNC:21427]	9	51754
1737	ENSG00000137124	16145	1535.59	1606.74	1674.25	1039.48	1170.54	1036.16	1343.79	-0.56885	0.115409	-4.929	8.27e-07	1e-05	ALDH1B1	aldehyde dehydrogenase 1 family member B1 [Source:HGNC Symbol;Acc:HGNC:407]	9	219
1738	ENSG00000137135	10273	159.838	107.306	109.104	55.0717	35.1542	77.4079	90.6469	-1.17238	0.340425	-3.44387	0.000573445	0.00336421	ARHGEF39	Rho guanine nucleotide exchange factor 39 [Source:HGNC Symbol;Acc:HGNC:25909]	9	84904
1739	ENSG00000137171	11363	286.376	219.36	313.426	431.723	441.803	492.093	364.13	0.737294	0.180182	4.09194	4.28e-05	0.000352058	KLC4	kinesin light chain 4 [Source:HGNC Symbol;Acc:HGNC:21624]	6	89953
1740	ENSG00000137177	18483	3592.55	3590.47	3520.09	4746	4423.73	4374.65	4041.25	0.339705	0.0947695	3.58454	0.000337667	0.00214263	KIF13A	kinesin family member 13A [Source:HGNC Symbol;Acc:HGNC:14566]	6	63971
1741	ENSG00000137193	13491	659.331	733.099	689.338	380.585	542.515	537.432	590.383	-0.511745	0.168606	-3.03515	0.00240418	0.0113716	PIM1	Pim-1 proto-oncogene, serine/threonine kinase [Source:HGNC Symbol;Acc:HGNC:8986]	6	5292
1742	ENSG00000137216	16544	1737.29	1672.26	1708.96	2196.97	2669.82	2311.18	2049.41	0.48802	0.11668	4.18254	2.88e-05	0.000247406	TMEM63B	transmembrane protein 63B [Source:HGNC Symbol;Acc:HGNC:17735]	6	55362
1743	ENSG00000137309	20344	23449.6	22380.4	24530.5	27445.4	36269.7	29678.2	27292.3	0.408572	0.124826	3.27315	0.00106358	0.00568165	HMGA1	high mobility group AT-hook 1 [Source:HGNC Symbol;Acc:HGNC:5010]	6	3159
1744	ENSG00000137338	12321	431.943	461.51	487	350.099	310.687	337.277	396.419	-0.468122	0.149555	-3.13011	0.00174743	0.00869379	PGBD1	piggyBac transposable element derived 1 [Source:HGNC Symbol;Acc:HGNC:19398]	6	84547
1745	ENSG00000137364	14701	973.299	1049.32	1116.83	705.115	553.917	728.74	854.536	-0.660081	0.147259	-4.48243	7.38e-06	7.25e-05	TPMT	thiopurine S-methyltransferase [Source:HGNC Symbol;Acc:HGNC:12014]	6	7172
1746	ENSG00000137393	9476	101.802	106.356	149.77	231.105	176.721	253.234	169.831	0.88475	0.245102	3.60972	0.000306523	0.00196996	RNF144B	ring finger protein 144B [Source:HGNC Symbol;Acc:HGNC:21578]	6	255488
1747	ENSG00000137478	16458	1684.96	1555.46	1512.58	2481.18	2227.07	2247.04	1951.38	0.54927	0.110585	4.96695	6.8e-07	8.36e-06	FCHSD2	FCH and double SH3 domains 2 [Source:HGNC Symbol;Acc:HGNC:29114]	11	9873
1748	ENSG00000137486	11247	269.251	288.681	238.045	456.309	497.86	416.897	361.174	0.784881	0.16389	4.78906	1.68e-06	1.92e-05	ARRB1	arrestin beta 1 [Source:HGNC Symbol;Acc:HGNC:711]	11	408
1749	ENSG00000137492	17192	2193.97	2072.05	2069.01	1786.88	1409.02	1679.75	1868.45	-0.377994	0.124609	-3.03344	0.00241786	0.0114273	THAP12	THAP domain containing 12 [Source:HGNC Symbol;Acc:HGNC:9440]	11	5612
1750	ENSG00000137501	18851	4313.72	4758.49	4434.58	2610.99	2439.89	2767.89	3554.26	-0.788904	0.105024	-7.51166	5.84e-14	1.96e-12	SYTL2	synaptotagmin like 2 [Source:HGNC Symbol;Acc:HGNC:15585]	11	54843
1751	ENSG00000137563	16402	1665.93	1618.14	1656.4	1222.4	1138.24	1210.88	1418.66	-0.468276	0.105589	-4.43491	9.21e-06	8.85e-05	GGH	gamma-glutamyl hydrolase [Source:HGNC Symbol;Acc:HGNC:4248]	8	8836
1752	ENSG00000137573	17591	2520.3	2958.98	2723.63	1702.31	1700.7	1531.57	2189.58	-0.732926	0.114976	-6.37461	1.83e-10	4.08e-09	SULF1	sulfatase 1 [Source:HGNC Symbol;Acc:HGNC:20391]	8	23213
1753	ENSG00000137628	12354	439.554	427.324	395.75	640.209	529.214	568.395	500.074	0.460636	0.146435	3.14566	0.0016571	0.00830391	DDX60	DExD/H-box helicase 60 [Source:HGNC Symbol;Acc:HGNC:25942]	4	55601
1754	ENSG00000137642	10438	175.061	186.124	183.493	420.905	394.297	352.759	285.44	1.10132	0.169444	6.4996	8.05e-11	1.88e-09	SORL1	sortilin related receptor 1 [Source:HGNC Symbol;Acc:HGNC:11185]	11	6653
1755	ENSG00000137672	13338	625.08	678.971	576.267	358.95	389.547	382.616	501.905	-0.733475	0.142757	-5.13791	2.78e-07	3.68e-06	TRPC6	transient receptor potential cation channel subfamily C member 6 [Source:HGNC Symbol;Acc:HGNC:12338]	11	7225
1756	ENSG00000137699	3982	7.61133	13.2945	9.91853	24.5856	48.4558	27.6457	21.9186	1.70999	0.56767	3.01229	0.00259289	0.0120773	TRIM29	tripartite motif containing 29 [Source:HGNC Symbol;Acc:HGNC:17274]	11	23650
1757	ENSG00000137710	19700	7511.43	7983.37	7417.08	6426.67	4372.43	6106.38	6636.23	-0.438706	0.147601	-2.97224	0.00295639	0.0135261	RDX	radixin [Source:HGNC Symbol;Acc:HGNC:9944]	11	5962
1758	ENSG00000137713	17370	2347.14	2599.08	2284.24	1575.44	1352.96	1463.01	1936.98	-0.719529	0.116711	-6.16505	7.05e-10	1.46e-08	PPP2R1B	protein phosphatase 2 scaffold subunit Abeta [Source:HGNC Symbol;Acc:HGNC:9303]	11	5519
1759	ENSG00000137752	13029	560.384	667.576	598.088	1070.95	1335.86	1179.92	902.129	0.974056	0.140806	6.91773	4.59e-12	1.25e-10	CASP1	caspase 1 [Source:HGNC Symbol;Acc:HGNC:1499]	11	834
1760	ENSG00000137764	11789	344.413	331.414	373.929	459.259	666.03	578.348	458.899	0.698879	0.175051	3.99243	6.54e-05	0.000507885	MAP2K5	mitogen-activated protein kinase kinase 5 [Source:HGNC Symbol;Acc:HGNC:6845]	15	5607
1761	ENSG00000137767	10917	225.486	248.798	284.662	501.546	547.266	476.612	380.728	1.00815	0.162958	6.18659	6.15e-10	1.28e-08	SQOR	sulfide quinone oxidoreductase [Source:HGNC Symbol;Acc:HGNC:20390]	15	58472
1762	ENSG00000137770	15952	1444.25	1600.09	1659.37	861.479	543.465	799.513	1151.36	-1.09392	0.173253	-6.31402	2.72e-10	5.95e-09	CTDSPL2	CTD small phosphatase like 2 [Source:HGNC Symbol;Acc:HGNC:26936]	15	51496
1763	ENSG00000137801	20520	220398	218242	210582	129634	117805	118930	169265	-0.825419	0.0914482	-9.02608	1.78e-19	9.39e-18	THBS1	thrombospondin 1 [Source:HGNC Symbol;Acc:HGNC:11785]	15	7057
1764	ENSG00000137807	19021	4682.87	4351.11	4424.66	1205.68	1069.83	1039.48	2795.6	-2.02117	0.109568	-18.4467	5.54e-76	2.86e-73	KIF23	kinesin family member 23 [Source:HGNC Symbol;Acc:HGNC:6392]	15	9493
1765	ENSG00000137812	17374	2351.9	2694.99	2451.86	385.502	156.769	353.865	1399.15	-3.06625	0.245296	-12.5002	7.45e-36	9.53e-34	KNL1	kinetochore scaffold 1 [Source:HGNC Symbol;Acc:HGNC:24054]	15	57082
1766	ENSG00000137814	14541	929.534	944.862	899.611	628.408	544.416	588.3	755.855	-0.655718	0.125722	-5.21561	1.83e-07	2.51e-06	HAUS2	HAUS augmin like complex subunit 2 [Source:HGNC Symbol;Acc:HGNC:25530]	15	55142
1767	ENSG00000137825	9465	100.85	127.248	82.3238	275.359	361.043	330.642	212.911	1.63838	0.224951	7.28326	3.26e-13	9.96e-12	ITPKA	inositol-trisphosphate 3-kinase A [Source:HGNC Symbol;Acc:HGNC:6178]	15	3706
1768	ENSG00000137941	17024	2063.62	2246.78	2283.25	1589.21	1015.67	1652.11	1808.44	-0.631677	0.175186	-3.60576	0.000311242	0.00199499	TTLL7	tubulin tyrosine ligase like 7 [Source:HGNC Symbol;Acc:HGNC:26242]	1	79739
1769	ENSG00000137947	13666	694.534	672.324	708.183	486.795	534.914	503.151	599.984	-0.44417	0.128571	-3.45466	0.000550979	0.0032525	GTF2B	general transcription factor IIB [Source:HGNC Symbol;Acc:HGNC:4648]	1	2959
1770	ENSG00000137955	18178	3168.22	3007.41	3083.67	2592.31	2052.25	2442.77	2724.44	-0.385828	0.120304	-3.2071	0.00134082	0.00694272	RABGGTB	Rab geranylgeranyltransferase subunit beta [Source:HGNC Symbol;Acc:HGNC:9796]	1	5876
1771	ENSG00000138018	17844	2787.65	2873.52	2678	1744.59	1124.94	1966.16	2195.81	-0.786658	0.181026	-4.34555	1.39e-05	0.000127284	SELENOI	selenoprotein I [Source:HGNC Symbol;Acc:HGNC:29361]	2	85465
1772	ENSG00000138071	20426	35814.2	38942.5	37791.6	24767.5	16570	25368.8	29875.8	-0.75468	0.156321	-4.82776	1.38e-06	1.6e-05	ACTR2	actin related protein 2 [Source:HGNC Symbol;Acc:HGNC:169]	2	10097
1773	ENSG00000138080	19771	8097.5	7796.3	8490.27	4240.52	5116.37	4939.73	6446.78	-0.770275	0.110943	-6.94298	3.84e-12	1.06e-10	EMILIN1	elastin microfibril interfacer 1 [Source:HGNC Symbol;Acc:HGNC:19880]	2	11117
1774	ENSG00000138092	14360	870.546	1026.53	906.554	351.082	374.345	364.923	648.996	-1.36251	0.136727	-9.96518	2.16e-23	1.46e-21	CENPO	centromere protein O [Source:HGNC Symbol;Acc:HGNC:28152]	2	79172
1775	ENSG00000138101	8074	43.7651	78.8176	71.4134	121.945	160.569	144.863	103.562	1.14004	0.292823	3.89329	9.89e-05	0.000733267	DTNB	dystrobrevin beta [Source:HGNC Symbol;Acc:HGNC:3058]	2	1838
1776	ENSG00000138131	15247	1155.97	1073.06	1217	1366.96	1670.3	1544.84	1338.02	0.411212	0.126359	3.25432	0.00113664	0.00602202	LOXL4	lysyl oxidase like 4 [Source:HGNC Symbol;Acc:HGNC:17171]	10	84171
1777	ENSG00000138134	17513	2454.65	2334.14	2347.72	1390.56	1603.79	1585.76	1952.77	-0.639954	0.110626	-5.78483	7.26e-09	1.27e-07	STAMBPL1	STAM binding protein like 1 [Source:HGNC Symbol;Acc:HGNC:24105]	10	57559
1778	ENSG00000138160	18239	3237.67	3297.05	3358.42	538.916	361.043	499.834	1882.15	-2.82217	0.151509	-18.627	1.94e-77	1.09e-74	KIF11	kinesin family member 11 [Source:HGNC Symbol;Acc:HGNC:6388]	10	3832
1779	ENSG00000138172	9235	87.5303	48.4301	100.177	139.646	144.417	164.768	114.162	0.926914	0.296841	3.1226	0.00179263	0.00888189	CALHM2	calcium homeostasis modulator family member 2 [Source:HGNC Symbol;Acc:HGNC:23493]	10	51063
1780	ENSG00000138180	18259	3260.5	3305.59	3382.22	726.75	495.01	552.914	1953.83	-2.48677	0.148909	-16.7	1.31e-62	4.46e-60	CEP55	centrosomal protein 55 [Source:HGNC Symbol;Acc:HGNC:1161]	10	55165
1781	ENSG00000138182	18108	3085.44	3438.54	3287	570.386	245.13	675.661	1883.69	-2.71841	0.418868	-6.4899	8.59e-11	1.99e-09	KIF20B	kinesin family member 20B [Source:HGNC Symbol;Acc:HGNC:7212]	10	9585
1782	ENSG00000138279	17728	2668.72	2663.66	2713.71	3714.39	3961.98	3517.64	3206.68	0.476542	0.100001	4.76539	1.88e-06	2.13e-05	ANXA7	annexin A7 [Source:HGNC Symbol;Acc:HGNC:545]	10	310
1783	ENSG00000138336	10765	209.312	228.856	240.029	118.011	50.3561	129.382	162.657	-1.19115	0.308763	-3.85782	0.000114402	0.000832186	TET1	tet methylcytosine dioxygenase 1 [Source:HGNC Symbol;Acc:HGNC:29484]	10	80312
1784	ENSG00000138346	12858	529.939	552.673	561.389	165.215	146.318	134.911	348.407	-1.87904	0.163832	-11.4693	1.88e-30	1.83e-28	DNA2	DNA replication helicase/nuclease 2 [Source:HGNC Symbol;Acc:HGNC:2939]	10	1763
1785	ENSG00000138356	16123	1526.07	1628.58	1460.01	2290.39	2320.18	2362.05	1931.21	0.595336	0.104058	5.72117	1.06e-08	1.8e-07	AOX1	aldehyde oxidase 1 [Source:HGNC Symbol;Acc:HGNC:553]	2	316
1786	ENSG00000138376	13863	744.959	871.742	648.672	241.922	155.819	194.626	476.29	-1.93578	0.195945	-9.8792	5.12e-23	3.39e-21	BARD1	BRCA1 associated RING domain 1 [Source:HGNC Symbol;Acc:HGNC:952]	2	580
1787	ENSG00000138381	14202	824.878	722.653	798.442	591.038	587.171	604.888	688.178	-0.395922	0.127353	-3.10886	0.00187808	0.0092368	ASNSD1	asparagine synthetase domain containing 1 [Source:HGNC Symbol;Acc:HGNC:24910]	2	54529
1788	ENSG00000138395	14720	979.007	1000.89	1009.71	1474.15	1540.14	1503.93	1251.3	0.595867	0.106105	5.61582	1.96e-08	3.17e-07	CDK15	cyclin dependent kinase 15 [Source:HGNC Symbol;Acc:HGNC:14434]	2	65061
1789	ENSG00000138398	18546	3698.15	3653.15	3619.27	2892.25	1677.9	2806.59	3057.89	-0.572813	0.182259	-3.14286	0.00167307	0.00837231	PPIG	peptidylprolyl isomerase G [Source:HGNC Symbol;Acc:HGNC:14650]	2	9360
1790	ENSG00000138411	12403	448.117	580.212	468.155	1162.41	878.856	878.027	735.962	0.964126	0.169285	5.69527	1.23e-08	2.07e-07	HECW2	HECT, C2 and WW domain containing E3 ubiquitin protein ligase 2 [Source:HGNC Symbol;Acc:HGNC:29853]	2	57520
1791	ENSG00000138413	18599	3783.78	3886.75	3856.33	6778.74	6260.3	6492.31	5176.37	0.760784	0.0926461	8.21172	2.18e-16	9.06e-15	IDH1	isocitrate dehydrogenase (NADP(+)) 1 [Source:HGNC Symbol;Acc:HGNC:5382]	2	3417
1792	ENSG00000138430	17979	2933.22	3044.45	3164.01	2313.01	1969.59	2328.87	2625.52	-0.467706	0.113315	-4.12748	3.67e-05	0.000306438	OLA1	Obg like ATPase 1 [Source:HGNC Symbol;Acc:HGNC:28833]	2	29789
1793	ENSG00000138435	13618	684.068	749.242	686.363	272.408	341.091	305.208	506.397	-1.20583	0.149659	-8.0572	7.81e-16	3.11e-14	CHRNA1	cholinergic receptor nicotinic alpha 1 subunit [Source:HGNC Symbol;Acc:HGNC:1955]	2	1134
1794	ENSG00000138442	15543	1271.09	1279.12	1323.13	977.523	893.108	1009.62	1125.6	-0.427795	0.114553	-3.73448	0.000188102	0.0012839	WDR12	WD repeat domain 12 [Source:HGNC Symbol;Acc:HGNC:14098]	2	55759
1795	ENSG00000138448	20319	21594.3	21374.8	21347.7	10202	5794.75	10478.8	15132.1	-1.2806	0.187993	-6.81198	9.63e-12	2.52e-10	ITGAV	integrin subunit alpha V [Source:HGNC Symbol;Acc:HGNC:6150]	2	3685
1796	ENSG00000138449	8883	70.4048	109.205	67.446	283.226	217.576	216.742	160.767	1.53772	0.257743	5.96611	2.43e-09	4.61e-08	SLC40A1	solute carrier family 40 member 1 [Source:HGNC Symbol;Acc:HGNC:10909]	2	30061
1797	ENSG00000138463	12284	425.283	471.006	489.976	787.722	869.355	758.598	633.657	0.801846	0.136896	5.85734	4.7e-09	8.52e-08	SLC49A4	solute carrier family 49 member 4 [Source:HGNC Symbol;Acc:HGNC:16628]	3	84925
1798	ENSG00000138496	13354	627.935	645.735	674.46	996.208	930.162	932.212	801.119	0.553412	0.119914	4.61508	3.93e-06	4.14e-05	PARP9	poly(ADP-ribose) polymerase family member 9 [Source:HGNC Symbol;Acc:HGNC:24118]	3	83666
1799	ENSG00000138587	10245	156.984	182.325	160.68	29.5027	28.5034	45.3389	100.556	-2.28303	0.289543	-7.88494	3.15e-15	1.18e-13	MNS1	meiosis specific nuclear structural 1 [Source:HGNC Symbol;Acc:HGNC:29636]	15	55329
1800	ENSG00000138594	19393	5927.32	6216.15	6002.7	4599.47	3954.38	4542.74	5207.13	-0.47059	0.1047	-4.49465	6.97e-06	6.91e-05	TMOD3	tropomodulin 3 [Source:HGNC Symbol;Acc:HGNC:11873]	15	29766
1801	ENSG00000138594	19393	5927.32	6216.15	6002.7	4599.47	3954.38	4542.74	5207.13	-0.47059	0.1047	-4.49465	6.97e-06	6.91e-05	TMOD3	tropomodulin 3 [Source:HGNC Symbol;Acc:HGNC:11873]	15	112268148
1802	ENSG00000138613	15190	1135.04	1059.76	1033.51	1526.27	1300.71	1550.37	1267.61	0.438874	0.123785	3.54545	0.000391936	0.00243057	APH1B	aph-1 homolog B, gamma-secretase subunit [Source:HGNC Symbol;Acc:HGNC:24080]	15	83464
1803	ENSG00000138639	16114	1521.31	1597.24	1524.48	2008.15	2085.5	1972.8	1784.91	0.385886	0.101671	3.79544	0.00014738	0.00103614	ARHGAP24	Rho GTPase activating protein 24 [Source:HGNC Symbol;Acc:HGNC:25361]	4	83478
1804	ENSG00000138642	8241	48.5222	53.1781	89.2668	166.199	145.368	144.863	107.899	1.2592	0.292238	4.30883	1.64e-05	0.000148628	HERC6	HECT and RLD domain containing E3 ubiquitin protein ligase family member 6 [Source:HGNC Symbol;Acc:HGNC:26072]	4	55008
1805	ENSG00000138658	13234	603.198	657.13	561.389	186.851	95.9616	168.086	378.769	-2.01664	0.226995	-8.88411	6.44e-19	3.28e-17	ZGRF1	zinc finger GRF-type containing 1 [Source:HGNC Symbol;Acc:HGNC:25654]	4	55345
1806	ENSG00000138668	19801	8276.37	8355.62	9014.96	5202.31	4904.49	5624.24	6896.33	-0.705289	0.102594	-6.87458	6.22e-12	1.66e-10	HNRNPD	heterogeneous nuclear ribonucleoprotein D [Source:HGNC Symbol;Acc:HGNC:5036]	4	3184
1807	ENSG00000138675	20139	13760.3	14126.4	13682.6	7921.48	4002.83	7401.3	10149.2	-1.10508	0.202443	-5.45875	4.79e-08	7.24e-07	FGF5	fibroblast growth factor 5 [Source:HGNC Symbol;Acc:HGNC:3683]	4	2250
1808	ENSG00000138709	15856	1403.34	1455.75	1381.65	980.474	708.785	995.245	1154.21	-0.660344	0.151466	-4.35967	1.3e-05	0.00012032	LARP1B	La ribonucleoprotein 1B [Source:HGNC Symbol;Acc:HGNC:24704]	4	55132
1809	ENSG00000138744	13753	716.416	667.576	676.444	899.833	938.713	955.435	809.069	0.439186	0.118753	3.6983	0.000217046	0.00145775	NAAA	N-acylethanolamine acid amidase [Source:HGNC Symbol;Acc:HGNC:736]	4	27163
1810	ENSG00000138750	15981	1460.42	1450.05	1453.07	1067.01	579.57	979.763	1164.98	-0.732943	0.197606	-3.70912	0.000207984	0.0014042	NUP54	nucleoporin 54 [Source:HGNC Symbol;Acc:HGNC:17359]	4	53371
1811	ENSG00000138768	20009	10795.7	11076.2	11036.4	9163.54	6073.13	8513.77	9443.13	-0.470561	0.149391	-3.14986	0.00163349	0.00820896	USO1	USO1 vesicle transport factor [Source:HGNC Symbol;Acc:HGNC:30904]	4	8615
1812	ENSG00000138769	7711	35.2024	37.0348	14.8778	110.143	90.2609	144.863	72.0638	1.98216	0.382432	5.18303	2.18e-07	2.94e-06	CDKL2	cyclin dependent kinase like 2 [Source:HGNC Symbol;Acc:HGNC:1782]	4	8999
1813	ENSG00000138772	13515	665.04	765.385	592.137	1041.45	1274.1	1088.13	904.374	0.750933	0.148299	5.06364	4.11e-07	5.31e-06	ANXA3	annexin A3 [Source:HGNC Symbol;Acc:HGNC:541]	4	306
1814	ENSG00000138778	18580	3761.9	3999.76	3839.46	893.932	228.027	702.2	2237.55	-2.6691	0.543634	-4.90974	9.12e-07	1.09e-05	CENPE	centromere protein E [Source:HGNC Symbol;Acc:HGNC:1856]	4	1062
1815	ENSG00000138780	14019	780.161	876.49	778.605	440.574	449.404	483.247	634.747	-0.827175	0.133189	-6.21055	5.28e-10	1.12e-08	GSTCD	glutathione S-transferase C-terminal domain containing [Source:HGNC Symbol;Acc:HGNC:25806]	4	79807
1816	ENSG00000138829	20429	36672.3	38687.1	37066.6	25988	23185.6	23018.9	30769.7	-0.639044	0.0970171	-6.58692	4.49e-11	1.08e-09	FBN2	fibrillin 2 [Source:HGNC Symbol;Acc:HGNC:3604]	5	2201
1817	ENSG00000138944	9860	125.587	140.542	126.957	297.977	270.783	264.293	204.357	1.08374	0.18835	5.75386	8.72e-09	1.5e-07	SHISAL1	shisa like 1 [Source:HGNC Symbol;Acc:HGNC:29335]	22	85352
1818	ENSG00000139083	14595	945.708	948.66	881.758	705.115	680.282	724.317	814.307	-0.396437	0.119159	-3.32697	0.00087795	0.00481698	ETV6	ETS variant transcription factor 6 [Source:HGNC Symbol;Acc:HGNC:3495]	12	2120
1819	ENSG00000139112	18358	3402.26	3845.92	3763.09	4370.34	5065.06	4852.37	4216.51	0.375811	0.109967	3.41748	0.000632029	0.00364974	GABARAPL1	GABA type A receptor associated protein like 1 [Source:HGNC Symbol;Acc:HGNC:4068]	12	23710
1820	ENSG00000139133	10049	140.81	138.643	175.558	83.591	38.9547	74.0904	108.608	-1.21298	0.310868	-3.90191	9.54e-05	0.000710548	ALG10	ALG10 alpha-1,2-glucosyltransferase [Source:HGNC Symbol;Acc:HGNC:23162]	12	84920
1821	ENSG00000139173	12890	534.696	532.731	457.244	339.281	318.288	352.759	422.5	-0.594561	0.150929	-3.93934	8.17e-05	0.000618967	TMEM117	transmembrane protein 117 [Source:HGNC Symbol;Acc:HGNC:25308]	12	84216
1822	ENSG00000139178	11493	301.599	355.154	346.157	639.225	623.275	696.671	493.68	0.965684	0.145656	6.62991	3.36e-11	8.2e-10	C1RL	complement C1r subcomponent like [Source:HGNC Symbol;Acc:HGNC:21265]	12	51279
1823	ENSG00000139211	18219	3212.93	3193.54	2983.5	2376.94	1960.09	2233.77	2660.13	-0.51522	0.114807	-4.48771	7.2e-06	7.09e-05	AMIGO2	adhesion molecule with Ig like domain 2 [Source:HGNC Symbol;Acc:HGNC:24073]	12	347902
1824	ENSG00000139278	19908	9278.21	9339.41	9443.44	4991.86	3973.38	5178.59	7034.15	-0.988557	0.1227	-8.05667	7.84e-16	3.12e-14	GLIPR1	GLI pathogenesis related 1 [Source:HGNC Symbol;Acc:HGNC:17001]	12	11010
1825	ENSG00000139329	18176	3165.36	3276.15	3202.69	2489.05	2189.06	2375.32	2782.94	-0.451437	0.102727	-4.39452	1.11e-05	0.000104255	LUM	lumican [Source:HGNC Symbol;Acc:HGNC:6724]	12	4060
1826	ENSG00000139350	16211	1565.08	1592.5	1458.02	1016.86	570.069	1075.97	1213.08	-0.794215	0.205021	-3.87381	0.000107145	0.000785733	NEDD1	NEDD1 gamma-tubulin ring complex targeting factor [Source:HGNC Symbol;Acc:HGNC:7723]	12	121441
1827	ENSG00000139354	14756	989.473	1143.33	1064.26	279.292	223.277	207.896	651.254	-2.16858	0.157033	-13.8097	2.23e-43	3.87e-41	GAS2L3	growth arrest specific 2 like 3 [Source:HGNC Symbol;Acc:HGNC:27475]	12	283431
1828	ENSG00000139364	5172	11.417	41.7828	17.8534	107.193	79.8096	72.9846	55.1734	1.87076	0.458205	4.0828	4.45e-05	0.000364701	TMEM132B	transmembrane protein 132B [Source:HGNC Symbol;Acc:HGNC:29397]	12	114795
1829	ENSG00000139372	17265	2259.61	2372.13	2278.29	1177.16	950.114	1050.54	1681.31	-1.12077	0.120457	-9.30433	1.35e-20	7.77e-19	TDG	thymine DNA glycosylase [Source:HGNC Symbol;Acc:HGNC:11700]	12	6996
1830	ENSG00000139410	7480	31.3967	23.7402	28.7638	58.022	63.6577	79.6196	47.5333	1.26079	0.364475	3.45919	0.000541794	0.00320458	SDSL	serine dehydratase like [Source:HGNC Symbol;Acc:HGNC:30404]	12	113675
1831	ENSG00000139496	18761	4103.46	4233.36	3842.44	2635.58	1937.28	2691.58	3240.62	-0.745796	0.142066	-5.24966	1.52e-07	2.12e-06	NUP58	nucleoporin 58 [Source:HGNC Symbol;Acc:HGNC:20261]	13	9818
1832	ENSG00000139505	18818	4230.95	4262.8	4139	3120.4	1655.1	2898.37	3384.44	-0.719335	0.195636	-3.67691	0.000236076	0.00156804	MTMR6	myotubularin related protein 6 [Source:HGNC Symbol;Acc:HGNC:7453]	13	9107
1833	ENSG00000139618	14093	797.287	865.094	683.387	225.204	82.66	157.027	468.443	-2.33611	0.273212	-8.55055	1.23e-17	5.68e-16	BRCA2	BRCA2 DNA repair associated [Source:HGNC Symbol;Acc:HGNC:1101]	13	675
1834	ENSG00000139625	14482	909.554	830.909	799.434	1091.6	1487.88	1182.13	1050.25	0.566822	0.149273	3.79721	0.000146334	0.00103039	MAP3K12	mitogen-activated protein kinase kinase kinase 12 [Source:HGNC Symbol;Acc:HGNC:6851]	12	7786
1835	ENSG00000139629	18386	3440.32	3293.25	3256.25	2436.92	2793.34	2673.89	2982.33	-0.33786	0.10443	-3.23527	0.00121529	0.00639551	GALNT6	polypeptide N-acetylgalactosaminyltransferase 6 [Source:HGNC Symbol;Acc:HGNC:4128]	12	11226
1836	ENSG00000139631	12030	384.372	360.852	411.619	527.115	501.66	633.639	469.876	0.522249	0.156488	3.33731	0.000845931	0.00467399	CSAD	cysteine sulfinic acid decarboxylase [Source:HGNC Symbol;Acc:HGNC:18966]	12	51380
1837	ENSG00000139679	8793	66.5991	101.608	93.2342	42.2872	11.4014	46.4448	60.2625	-1.39077	0.457172	-3.04211	0.00234925	0.0111557	LPAR6	lysophosphatidic acid receptor 6 [Source:HGNC Symbol;Acc:HGNC:15520]	13	10161
1838	ENSG00000139687	18584	3771.41	3533.5	3549.84	2341.53	1305.46	2201.7	2783.91	-0.892402	0.188386	-4.73709	2.17e-06	2.41e-05	RB1	RB transcriptional corepressor 1 [Source:HGNC Symbol;Acc:HGNC:9884]	13	5925
1839	ENSG00000139697	18342	3369.92	3588.58	3415.94	3005.34	2375.29	2524.6	3046.61	-0.392129	0.121133	-3.23717	0.00120721	0.00635488	SBNO1	strawberry notch homolog 1 [Source:HGNC Symbol;Acc:HGNC:22973]	12	55206
1840	ENSG00000139719	12202	412.915	453.913	439.391	747.402	618.524	612.628	547.462	0.599384	0.147132	4.07379	4.63e-05	0.000378076	VPS33A	VPS33A core subunit of CORVET and HOPS complexes [Source:HGNC Symbol;Acc:HGNC:18179]	12	65082
1841	ENSG00000139734	18147	3127.3	3071.99	3050.94	1046.36	763.892	1096.98	2026.24	-1.67057	0.146341	-11.4156	3.49e-30	3.3e-28	DIAPH3	diaphanous related formin 3 [Source:HGNC Symbol;Acc:HGNC:15480]	13	81624
1842	ENSG00000139746	18161	3151.09	3186.89	3263.2	2647.38	1558.19	2436.14	2707.15	-0.531867	0.176137	-3.01963	0.00253087	0.0118589	RBM26	RNA binding motif protein 26 [Source:HGNC Symbol;Acc:HGNC:20327]	13	64062
1843	ENSG00000139899	9322	92.2874	77.868	82.3238	202.585	231.828	255.446	157.056	1.44915	0.220154	6.58244	4.63e-11	1.11e-09	CBLN3	cerebellin 3 precursor [Source:HGNC Symbol;Acc:HGNC:20146]	14	643866
1844	ENSG00000139915	4955	10.4656	16.1434	15.8697	45.2375	38.0046	43.1273	28.1413	1.57319	0.466255	3.3741	0.000740585	0.00416983	MDGA2	MAM domain containing glycosylphosphatidylinositol anchor 2 [Source:HGNC Symbol;Acc:HGNC:19835]	14	161357
1845	ENSG00000139921	18813	4226.19	4308.38	4216.37	2805.71	1689.3	3121.75	3394.62	-0.743641	0.189542	-3.92335	8.73e-05	0.000656132	TMX1	thioredoxin related transmembrane protein 1 [Source:HGNC Symbol;Acc:HGNC:15487]	14	81542
1846	ENSG00000139926	20373	27388.4	27301.3	26738.4	21420	17553.4	20214.5	23436	-0.460247	0.106824	-4.30845	1.64e-05	0.00014881	FRMD6	FERM domain containing 6 [Source:HGNC Symbol;Acc:HGNC:19839]	14	122786
1847	ENSG00000140006	11477	299.696	324.767	291.605	216.353	164.37	228.906	254.283	-0.589519	0.192014	-3.07019	0.00213926	0.010305	WDR89	WD repeat domain 89 [Source:HGNC Symbol;Acc:HGNC:20489]	14	112840
1848	ENSG00000140044	15240	1153.12	871.742	997.805	1666.9	2117.81	1817.98	1437.56	0.890422	0.148149	6.01033	1.85e-09	3.58e-08	JDP2	Jun dimerization protein 2 [Source:HGNC Symbol;Acc:HGNC:17546]	14	122953
1849	ENSG00000140104	10246	156.984	155.736	138.859	273.392	265.082	322.902	218.826	0.930083	0.18991	4.89751	9.71e-07	1.16e-05	CLBA1	clathrin binding box of aftiphilin containing 1 [Source:HGNC Symbol;Acc:HGNC:20126]	14	122616
1850	ENSG00000140105	19617	7042.38	6894.17	7040.18	10343.7	11577.1	10570.6	8911.35	0.631307	0.0952085	6.63079	3.34e-11	8.16e-10	WARS1	tryptophanyl-tRNA synthetase 1 [Source:HGNC Symbol;Acc:HGNC:12729]	14	7453
1851	ENSG00000140263	12271	423.38	449.165	450.301	675.612	685.033	649.121	555.435	0.603727	0.130016	4.64349	3.43e-06	3.65e-05	SORD	sorbitol dehydrogenase [Source:HGNC Symbol;Acc:HGNC:11184]	15	6652
1852	ENSG00000140323	9302	91.3359	65.5231	94.2261	231.105	243.229	205.684	155.184	1.43897	0.231665	6.21141	5.25e-10	1.11e-08	DISP2	dispatched RND transporter family member 2 [Source:HGNC Symbol;Acc:HGNC:19712]	15	85455
1853	ENSG00000140332	13667	694.534	652.382	709.175	416.972	525.413	445.648	574.021	-0.566195	0.145933	-3.87984	0.000104526	0.000768713	TLE3	TLE family member 3, transcriptional corepressor [Source:HGNC Symbol;Acc:HGNC:11839]	15	7090
1854	ENSG00000140367	18230	3225.3	3235.32	3135.25	2424.14	1530.63	2452.73	2667.23	-0.582954	0.170349	-3.42212	0.000621338	0.003603	UBE2Q2	ubiquitin conjugating enzyme E2 Q2 [Source:HGNC Symbol;Acc:HGNC:19248]	15	92912
1855	ENSG00000140374	17850	2794.31	2645.61	2675.03	2140.91	2223.27	2187.33	2444.41	-0.308753	0.0969629	-3.18424	0.00145136	0.00743824	ETFA	electron transfer flavoprotein subunit alpha [Source:HGNC Symbol;Acc:HGNC:3481]	15	2108
1856	ENSG00000140398	9413	97.0444	90.2129	61.4949	148.497	151.068	138.228	114.424	0.814878	0.259253	3.14318	0.00167123	0.00836543	NEIL1	nei like DNA glycosylase 1 [Source:HGNC Symbol;Acc:HGNC:18448]	15	79661
1857	ENSG00000140406	14307	855.323	818.564	836.132	525.148	656.529	589.406	713.517	-0.502829	0.136203	-3.69175	0.000222721	0.00149142	TLNRD1	talin rod domain containing 1 [Source:HGNC Symbol;Acc:HGNC:13519]	15	59274
1858	ENSG00000140416	20449	42076.4	43328.8	42432.5	32964.4	34291.5	32301.2	37899.1	-0.360705	0.0859916	-4.19465	2.73e-05	0.000236421	TPM1	tropomyosin 1 [Source:HGNC Symbol;Acc:HGNC:12010]	15	7168
1859	ENSG00000140450	15161	1126.48	1063.56	1087.07	1745.58	1495.48	1749.42	1377.93	0.606467	0.118596	5.11372	3.16e-07	4.15e-06	ARRDC4	arrestin domain containing 4 [Source:HGNC Symbol;Acc:HGNC:28087]	15	91947
1860	ENSG00000140451	11866	356.781	327.615	342.189	154.398	152.968	169.192	250.524	-1.10831	0.172938	-6.4087	1.47e-10	3.3e-09	PIF1	PIF1 5'-to-3' DNA helicase [Source:HGNC Symbol;Acc:HGNC:26220]	15	80119
1861	ENSG00000140474	12343	437.651	404.534	410.627	576.286	724.937	556.231	518.378	0.568923	0.157107	3.62124	0.000293198	0.00189377	ULK3	unc-51 like kinase 3 [Source:HGNC Symbol;Acc:HGNC:19703]	15	25989
1862	ENSG00000140525	16971	2025.56	2106.23	1893.45	728.717	580.52	546.279	1313.46	-1.69861	0.140407	-12.0977	1.09e-33	1.26e-31	FANCI	FA complementation group I [Source:HGNC Symbol;Acc:HGNC:25568]	15	55215
1863	ENSG00000140534	12451	455.728	393.138	402.693	98.3424	104.513	110.583	260.833	-1.99871	0.182946	-10.9251	8.74e-28	7.27e-26	TICRR	TOPBP1 interacting checkpoint and replication regulator [Source:HGNC Symbol;Acc:HGNC:28704]	15	90381
1864	ENSG00000140545	20348	23994.7	23431.6	23647.8	36009	44247.8	38240.6	31595.3	0.737471	0.108348	6.80653	1e-11	2.61e-10	MFGE8	milk fat globule EGF and factor V/VIII domain containing [Source:HGNC Symbol;Acc:HGNC:7036]	15	4240
1865	ENSG00000140612	18964	4545.87	4452.72	4461.36	3080.08	3439.41	3225.7	3867.52	-0.465852	0.0975727	-4.77441	1.8e-06	2.05e-05	SEC11A	SEC11 homolog A, signal peptidase complex subunit [Source:HGNC Symbol;Acc:HGNC:17718]	15	23478
1866	ENSG00000140650	15022	1074.15	1126.24	1078.14	772.971	681.232	576.136	884.812	-0.690467	0.141653	-4.87436	1.09e-06	1.29e-05	PMM2	phosphomannomutase 2 [Source:HGNC Symbol;Acc:HGNC:9115]	16	5373
1867	ENSG00000140650	15022	1074.15	1126.24	1078.14	772.971	681.232	576.136	884.812	-0.690467	0.141653	-4.87436	1.09e-06	1.29e-05	PMM2	phosphomannomutase 2 [Source:HGNC Symbol;Acc:HGNC:9115]	16	100130283
1868	ENSG00000140743	18097	3068.32	2917.2	2899.19	1823.27	1752.96	1827.93	2381.48	-0.717375	0.0982284	-7.30313	2.81e-13	8.71e-12	CDR2	cerebellar degeneration related protein 2 [Source:HGNC Symbol;Acc:HGNC:1799]	16	1039
1869	ENSG00000140854	13116	578.461	396.937	465.179	822.142	973.867	766.338	667.154	0.831229	0.174156	4.7729	1.82e-06	2.06e-05	KATNB1	katanin regulatory subunit B1 [Source:HGNC Symbol;Acc:HGNC:6217]	16	10300
1870	ENSG00000140937	19467	6283.15	6367.13	6073.12	4772.56	4112.1	4684.28	5382.06	-0.464647	0.103713	-4.48013	7.46e-06	7.31e-05	CDH11	cadherin 11 [Source:HGNC Symbol;Acc:HGNC:1750]	16	1009
1871	ENSG00000140939	11364	286.376	251.647	317.393	445.491	533.964	502.046	389.486	0.792795	0.164979	4.80545	1.54e-06	1.78e-05	NOL3	nucleolar protein 3 [Source:HGNC Symbol;Acc:HGNC:7869]	16	8996
1872	ENSG00000140941	19397	5948.25	5908.47	5654.56	7619.57	7830.84	7589.29	6758.5	0.395842	0.0892931	4.43307	9.29e-06	8.9e-05	MAP1LC3B	microtubule associated protein 1 light chain 3 beta [Source:HGNC Symbol;Acc:HGNC:13352]	16	81631
1873	ENSG00000140943	19228	5283.21	5202.91	4945.38	6300.8	6828.47	6163.88	5787.44	0.322266	0.0974708	3.30629	0.00094541	0.0051263	MBTPS1	membrane bound transcription factor peptidase, site 1 [Source:HGNC Symbol;Acc:HGNC:15456]	16	8720
1874	ENSG00000140945	18612	3801.86	3680.69	4035.85	7389.45	7863.15	7537.32	5718.05	0.984516	0.0955611	10.3025	6.87e-25	4.88e-23	CDH13	cadherin 13 [Source:HGNC Symbol;Acc:HGNC:1753]	16	1012
1875	ENSG00000140990	15195	1137.89	1168.97	1283.46	1490.87	2337.28	1712.93	1521.9	0.62634	0.168179	3.72425	0.0001959	0.00132958	NDUFB10	NADH:ubiquinone oxidoreductase subunit B10 [Source:HGNC Symbol;Acc:HGNC:7696]	16	4716
1876	ENSG00000140995	15551	1276.8	1207.9	1422.32	1737.71	2273.62	1775.96	1615.72	0.567184	0.14261	3.97717	6.97e-05	0.000538121	DEF8	differentially expressed in FDCP 8 homolog [Source:HGNC Symbol;Acc:HGNC:25969]	16	54849
1877	ENSG00000141030	17034	2075.04	2177.46	1980.73	1628.55	1767.21	1524.94	1858.99	-0.34081	0.112484	-3.02984	0.0024468	0.0115369	COPS3	COP9 signalosome subunit 3 [Source:HGNC Symbol;Acc:HGNC:2239]	17	8533
1878	ENSG00000141034	12246	419.575	500.444	607.014	978.507	871.255	812.783	698.263	0.802706	0.166143	4.83141	1.36e-06	1.58e-05	GID4	GID complex subunit 4 homolog [Source:HGNC Symbol;Acc:HGNC:28453]	17	79018
1879	ENSG00000141052	13554	672.651	775.831	659.583	207.502	190.973	274.245	463.464	-1.65076	0.177583	-9.29568	1.46e-20	8.4e-19	MYOCD	myocardin [Source:HGNC Symbol;Acc:HGNC:16067]	17	93649
1880	ENSG00000141076	15291	1171.19	993.292	1525.47	675.612	949.164	758.598	1012.22	-0.630151	0.186291	-3.38262	0.00071799	0.00405781	UTP4	UTP4 small subunit processome component [Source:HGNC Symbol;Acc:HGNC:1983]	16	84916
1881	ENSG00000141232	16635	1795.32	1847.94	1686.15	2596.24	2457	2606.44	2164.85	0.523135	0.102746	5.09153	3.55e-07	4.62e-06	TOB1	transducer of ERBB2, 1 [Source:HGNC Symbol;Acc:HGNC:11979]	17	10140
1882	ENSG00000141295	10439	175.061	165.232	215.232	257.657	330.64	307.42	241.874	0.689795	0.197766	3.48794	0.000486761	0.00292316	SCRN2	secernin 2 [Source:HGNC Symbol;Acc:HGNC:30381]	17	90507
1883	ENSG00000141298	15533	1266.33	1294.32	1189.23	923.435	925.411	911.202	1084.99	-0.442164	0.111355	-3.97077	7.16e-05	0.000550418	SSH2	slingshot protein phosphatase 2 [Source:HGNC Symbol;Acc:HGNC:30580]	17	85464
1884	ENSG00000141349	15224	1148.36	1113.89	1213.04	1668.87	2100.7	1674.22	1486.51	0.647856	0.132516	4.8889	1.01e-06	1.2e-05	G6PC3	glucose-6-phosphatase catalytic subunit 3 [Source:HGNC Symbol;Acc:HGNC:24861]	17	92579
1885	ENSG00000141367	20448	41806.2	43868.2	39722.7	36208.7	33301.5	33203.6	38018.5	-0.287872	0.0955734	-3.01205	0.00259488	0.0120773	CLTC	clathrin heavy chain [Source:HGNC Symbol;Acc:HGNC:2092]	17	1213
[truncated: 1,943 more rows]
