# Supplementary material for: Perturbation of METTL1-mediated tRNA N7- methylguanosine modification induces senescence and aging
Source: Nat Commun. 2024 Jul 8;15:5713. doi: 10.1038/s41467-024-49796-8 (PMC11231295; doi:10.1038/s41467-024-49796-8)
Supplement: Supplementary file 4 — Supplementary Datasets 1-7 [file 41467_2024_49796_MOESM4_ESM.zip › Supplementary Data 3.xlsx]

## Sheet: Cleavage score
Repeat1	start	coverage.x	count.x	end.x	faivalue.x	sample.x	coverage.y	count.y	end.y	faivalue.y	sample.y	faifc	type	trnaseq	peakseq
chr1.trna109-AsnGTT	48	8904	31	48	0.00348158	Control	4079	3612	48	0.885511	Treated	7.99062	AsnGTT	gtctctgtggcgcaatcggttagcgcgttcggctgttaactgaaaggttggtggttcgagcccacccggggacgcca	AAGGTTG
chr1.trna110-AsnGTT	48	317773	9320	48	0.0293291	Control	918541	894159	48	0.973456	Treated	5.05271	AsnGTT	gtctctgtggcgcaatcggttagcgcgttcggctgttaaccgaaaggttggtggttcgagcccacccagggacgcca	AAGGTTG
chr1.trna113-ValCAC	47	2436	2	47	0.000821018	Control	226	117	47	0.517699	Treated	9.30048	ValCAC	gtttccgtagtgtagtggttatcacgttcgcctcacacgcgaaaggtccccggttcgaaactgggcggaaacacca	AAGGTCC
chr1.trna113-ValCAC	48	2442	6	48	0.002457	Control	258	32	48	0.124031	Treated	5.65766	ValCAC	gtttccgtagtgtagtggttatcacgttcgcctcacacgcgaaaggtccccggttcgaaactgggcggaaacacca	AGGTCCC
chr1.trna116-AsnGTT	48	133	6	48	0.0451128	Control	688	614	48	0.892442	Treated	4.30615	AsnGTT	atctccgtggagcaattggttagcgcgttcggctgttaaccggaaagttggtggttcgagcctacccagggacgcca	AAAGTTG
chr1.trna118-AsnGTT	48	3437	315	48	0.0916497	Control	35149	34898	48	0.992859	Treated	3.43739	AsnGTT	gtctctgtggcgcaatgggttagcgcgttcggctgttaaccgaaaggttggtggttcgagcccatccagggacgcca	AAGGTTG
chr1.trna123-ValCAC	47	35801	26	47	0.000726237	Control	4523	894	47	0.197656	Treated	8.08834	ValCAC	gtttccgtagtgtagtggttatcacgttcgcctcacacgcgaaaggtccccggttcgaaaccgggcggaaacacca	AAGGTCC
chr1.trna126-AsnGTT	48	133	6	48	0.0451128	Control	688	614	48	0.892442	Treated	4.30615	AsnGTT	atctccgtggagcaattggttagcgcgttcggccgttaaccggaaagttggtggttcgagcctacccagggacgcca	AAAGTTG
chr1.trna129-AsnGTT	48	1039	38	48	0.0365736	Control	2594	2530	48	0.975328	Treated	4.73701	AsnGTT	gtctctgtggcgtagtcggttagcgcgttcggctgttaaccgaaaggttggtggttcgagcccacccaggaacgcca	AAGGTTG
chr1.trna131-CysGCA	47	188908	8911	47	0.0471711	Control	589162	581539	47	0.987061	Treated	4.38716	CysGCA	gggggtatagctcaggtggtagagcatttgactgcagatcaagaggtccccggttcaaatccgggtgccccctcca	GAGGTCC
chr1.trna14-AsnGTT	48	324772	9320	48	0.0286971	Control	919354	894159	48	0.972595	Treated	5.08286	AsnGTT	gtctctgtggcgcaatcggttagcgcattcggctgttaaccgaaaggttggtggttcgagcccacccagggacgcca	AAGGTTG
chr1.trna140-AsnGTT	48	189365	9320	48	0.0492171	Control	903489	894159	48	0.989673	Treated	4.32972	AsnGTT	gtctctgtggcgcaatcggttagcgcgttcggctgttaactgaaaggttggtggttcgagcccacccagggacgcca	AAGGTTG
chr1.trna19-AsnGTT	48	133	6	48	0.0451128	Control	688	614	48	0.892442	Treated	4.30615	AsnGTT	atctccgtggagcaattggttagcgcgttcggctgttaaccggaaagttggtggttcgagcctacccagggacgcca	AAAGTTG
chr1.trna21-AsnGTT	48	317773	9320	48	0.0293291	Control	918541	894159	48	0.973456	Treated	5.05271	AsnGTT	gtctctgtggcgcaatcggttagcgcgttcggctgttaaccgaaaggttggtggttcgagcccacccagggacgcca	AAGGTTG
chr1.trna27-LysCTT	47	252327	15149	47	0.0600372	Control	728326	719344	47	0.987668	Treated	4.0401	LysCTT	gcccggctagctcagtcggtagagcatgagactcttaatctcagggtcgtgggttcgagccccacgttgggcgcca	AGGGTCG
chr1.trna40-AsnGTT	48	317773	9320	48	0.0293291	Control	918541	894159	48	0.973456	Treated	5.05271	AsnGTT	gtctctgtggcgcaatcggttagcgcgttcggctgttaaccgaaaggttggtggttcgagcccacccagggacgcca	AAGGTTG
chr1.trna43-MetCAT	46	70201	7354	46	0.104756	Control	736740	731967	46	0.993521	Treated	3.24551	MetCAT	agcagagtggcgcagcggaagcgtgctgggcccataacccagaggtcgatggatcgaaaccatcctctgctacca	GAGGTCG
chr1.trna56-AsnGTT	48	25077	897	48	0.0357698	Control	163882	161824	48	0.987442	Treated	4.78688	AsnGTT	gtctctgtggcgcaatcggttagcgcgttcggctgttaaccgaaaggttggtggttcgatcccacccagggacgcca	AAGGTTG
chr1.trna60-ProCGG	46	238527	2135	46	0.00895077	Control	76849	52883	46	0.688142	Treated	6.26455	ProCGG	ggctcgttggtctaggggtatgattctcgcttcgggtgcgagaggtcccgggttcaaatcccggacgagccccca	GAGGTCC
chr1.trna61-LysTTT	47	101400	10930	47	0.107791	Control	508152	489629	47	0.963548	Treated	3.16012	LysTTT	gcccggatagctcagtcggtagagcatcagacttttaatctgagggtccagggttcaagtccctgttcgggcgcca	AGGGTCC
chr1.trna63-ThrTGT	47	3759	166	47	0.0441607	Control	6915	6443	47	0.931743	Treated	4.3991	ThrTGT	ggctccatagctcagtggttagagcactggtcttgtaaaccaggggtcgcgagttcgatcctcgctggggcctcca	GGGGTCG
chr1.trna68-LysTTT	47	101400	10930	47	0.107791	Control	508152	489629	47	0.963548	Treated	3.16012	LysTTT	gcccggatagctcagtcggtagagcatcagacttttaatctgagggtccagggttcaagtccctgttcgggcgcca	AGGGTCC
chr1.trna69-ProAGG	46	197761	2135	46	0.0107959	Control	74592	52883	46	0.708963	Treated	6.03716	ProAGG	ggctcgttggtctaggggtatgattctcgcttagggtgcgagaggtcccgggttcaaatcccggacgagccccca	GAGGTCC
chr1.trna87-AsnGTT	48	317773	9320	48	0.0293291	Control	918541	894159	48	0.973456	Treated	5.05271	AsnGTT	gtctctgtggcgcaatcggttagcgcgttcggctgttaaccgaaaggttggtggttcgagcccacccagggacgcca	AAGGTTG
chr1.trna89-ValCAC	47	35801	26	47	0.000726237	Control	4523	894	47	0.197656	Treated	8.08834	ValCAC	gtttccgtagtgtagtggttatcacgttcgcctcacacgcgaaaggtccccggttcgaaaccgggcggaaacacca	AAGGTCC
chr1.trna9-ArgTCT	47	211164	483	47	0.00228732	Control	50247	18836	47	0.374868	Treated	7.35658	ArgTCT	ggctccgtggcgcaatggatagcgcattggacttctaattcaaaggttccgggttcgagtcccggcggagtcgcca	AAGGTTC
chr1.trna90-ArgTCT	48	4829	20	48	0.00414164	Control	3060	2307	48	0.753922	Treated	7.50807	ArgTCT	gtctctgtggcgcaatggacgagcgcgctggacttctaatccagaggttccgggttcgagtcccggcagagatgcca	GAGGTTC
chr1.trna91-AlaAGC	46	18	2	46	0.111111	Control	190	185	46	0.973684	Treated	3.13145	AlaAGC	gggggtgtagatcagtggtagggcgcacgcttagcatgcatgaggccctgggtcaatccccagcacctccacca	GAGGCCC
chr1.trna92-AsnGTT	48	910	10	48	0.010989	Control	409	318	48	0.777506	Treated	6.14472	AsnGTT	gtctctgtggcgcaatcggctagcgcgtttggctgttaactaaaaggttggtggttcgaacccacccagaggcgcca	AAGGTTG
chr1.trna93-ValCAC	47	35801	26	47	0.000726237	Control	4523	894	47	0.197656	Treated	8.08834	ValCAC	gtttccgtagtgtagtggttatcacgttcgcctcacacgcgaaaggtccccggttcgaaaccgggcggaaacacca	AAGGTCC
chr1.trna96-AsnGTT	48	133	6	48	0.0451128	Control	688	614	48	0.892442	Treated	4.30615	AsnGTT	atctccgtggagcaattggttagcgcgttcggctgttaaccggaaagttggtggttcgagcctacccagggacgcca	AAAGTTG
chr10.trna5-AsnGTT	48	317773	9320	48	0.0293291	Control	918541	894159	48	0.973456	Treated	5.05271	AsnGTT	gtctctgtggcgcaatcggttagcgcgttcggctgttaaccgaaaggttggtggttcgagcccacccagggacgcca	AAGGTTG
chr10.trna7-ValTAC	47	3313	9	47	0.00271657	Control	1514	632	47	0.417437	Treated	7.26363	ValTAC	ggttccatagtgtagtggttatcacatctgctttacacgcagaaggtcctgggttcaagccccagtggaaccacca	AAGGTCC
chr11.trna10-LysTTT	47	1570	23	47	0.0146497	Control	2527	1865	47	0.738029	Treated	5.65474	LysTTT	gcctggatagctcagttggtagagcatcagacttttaatctgagggtccagggttcaagtccctgttcaggcgcca	AGGGTCC
chr11.trna12-ProTGG	46	55133	2135	46	0.0387245	Control	62644	52883	46	0.844183	Treated	4.44624	ProTGG	ggctcgttggtctaggggtatgattctcggtttgggtccgagaggtcccgggttcaaatcccggacgagccccca	GAGGTCC
chr11.trna14-PheGAA	47	30402	205	47	0.00674298	Control	36085	26421	47	0.732188	Treated	6.76268	PheGAA	gccgaaatagctcagttgggagagcgttagactgaagatctaaaggtccctggttcaatcccgggtttcggcacca	AAGGTCC
chr11.trna15-LysTTT	47	101400	10930	47	0.107791	Control	508152	489629	47	0.963548	Treated	3.16012	LysTTT	gcccggatagctcagtcggtagagcatcagacttttaatctgagggtccagggttcaagtccctgttcgggcgcca	AGGGTCC
chr11.trna16-PheGAA	47	92670	1008	47	0.0108773	Control	110125	84490	47	0.767219	Treated	6.14025	PheGAA	gccgaaatagctcagttgggagagcgttagactgaagatctaaaggtccctggttcgatcccgggtttcggcacca	AAGGTCC
chr11.trna17-ValTAC	47	137116	571	47	0.00416436	Control	136680	96229	47	0.704046	Treated	7.40143	ValTAC	ggttccatagtgtagcggttatcacgtctgctttacacgcagaaggtcctgggttcgagccccagtggaaccacca	AAGGTCC
chr11.trna18-ValTAC	47	141001	571	47	0.00404962	Control	136857	96229	47	0.703135	Treated	7.43987	ValTAC	ggttccatagtgtagtggttatcacgtctgctttacacgcagaaggtcctgggttcgagccccagtggaaccacca	AAGGTCC
chr11.trna2-ArgTCT	47	111639	885	47	0.00792734	Control	43337	24985	47	0.576528	Treated	6.18441	ArgTCT	ggctctgtggcgcaatggatagcgcattggacttctaattcaaaggttgtgggttcgagtcccaccagagtcgcca	AAGGTTG
chr11.trna6-ProAGG	46	197761	2135	46	0.0107959	Control	74592	52883	46	0.708963	Treated	6.03716	ProAGG	ggctcgttggtctaggggtatgattctcgcttagggtgcgagaggtcccgggttcaaatcccggacgagccccca	GAGGTCC
chr12.trna10-PheGAA	47	92670	1008	47	0.0108773	Control	110125	84490	47	0.767219	Treated	6.14025	PheGAA	gccgaaatagctcagttgggagagcgttagactgaagatctaaaggtccctggttcgatcccgggtttcggcacca	AAGGTCC
chr12.trna12-AlaTGC	46	105121	2038	46	0.0193872	Control	290686	258953	46	0.890834	Treated	5.52198	AlaTGC	ggggatgtagctcagtggtagagcgcatgctttgcatgtatgaggccccgggttcgatccccggcatctccacca	GAGGCCC
chr12.trna6-TrpCCA	46	20116	447	46	0.0222211	Control	86306	84326	46	0.977058	Treated	5.45844	TrpCCA	gacctcgtggcgcaacggtagcgcgtctgactccagatcagaaggctgcgtgttcgaatcacgtcggggtcacca	AAGGCTG
chr12.trna7-AlaTGC	46	52705	944	46	0.017911	Control	127495	116505	46	0.913801	Treated	5.67296	AlaTGC	ggggatgtagctcagtggtagagcgcatgctttgcacgtatgaggccccgggttcaatccccggcatctccacca	GAGGCCC
chr13.trna1-PheGAA	47	92670	1008	47	0.0108773	Control	110125	84490	47	0.767219	Treated	6.14025	PheGAA	gccgaaatagctcagttgggagagcgttagactgaagatctaaaggtccctggttcgatcccgggtttcggcacca	AAGGTCC
chr13.trna5-AsnGTT	48	317773	9320	48	0.0293291	Control	918541	894159	48	0.973456	Treated	5.05271	AsnGTT	gtctctgtggcgcaatcggttagcgcgttcggctgttaaccgaaaggttggtggttcgagcccacccagggacgcca	AAGGTTG
chr14.trna10-AlaAGC	47	140	15	47	0.107143	Control	1617	1606	47	0.993197	Treated	3.21254	AlaAGC	ggggaattagctcaagtggtagagcgctcgcttagcatgcgagaggtagtgggatcgatgcccgcattctccacca	GAGGTAG
chr14.trna12-IleAAT	48	18508	1991	48	0.107575	Control	294841	290060	48	0.983784	Treated	3.193	IleAAT	ggccggttagctcagttggttagagcgtggtgctaataacgccaaggtcgcgggttcgatccccgtacgggccacca	AAGGTCG
chr14.trna14-LysCTT	47	225155	15149	47	0.0672825	Control	724599	719344	47	0.992748	Treated	3.88312	LysCTT	gcccggctagctcagtcggtagagcatgggactcttaatcccagggtcgtgggttcgagccccacgttgggcgcca	AGGGTCG
chr14.trna17-TyrGTA	47	300494	6792	47	0.0226028	Control	456689	423457	47	0.927233	Treated	5.35836	TyrGTA	ccttcgatagctcagctggtagagcggaggactgtagatccttaggtcgctggttcgattccggctcgaaggacca	TAGGTCG
chr14.trna18-TyrGTA	47	1741	3	47	0.00172315	Control	432	323	47	0.747685	Treated	8.76124	TyrGTA	ccttcgatagctcagctggtagagcggaggactgtagatccttaggtcgctggttcaattccggctcgaaggacca	TAGGTCG
chr14.trna19-TyrGTA	47	4134	40	47	0.00967586	Control	2166	1737	47	0.801939	Treated	6.37296	TyrGTA	ccttcgatagctcagctggtagagcggaggactgtagatccttaggtcgctggttcgattccagctcgaaggacca	TAGGTCG
chr14.trna20-TyrGTA	47	300494	6792	47	0.0226028	Control	456689	423457	47	0.927233	Treated	5.35836	TyrGTA	ccttcgatagctcagctggtagagcggaggactgtagatccttaggtcgctggttcgattccggctcgaaggacca	TAGGTCG
chr14.trna21-ThrTGT	47	17575	203	47	0.0115505	Control	25017	18845	47	0.753288	Treated	6.02717	ThrTGT	ggctccatagctcaggggttagagcactggtcttgtaaaccaggggtcgcgagttcaaatctcgctggggcctcca	GGGGTCG
chr14.trna22-ThrTGT	47	10138	77	47	0.00759519	Control	20939	17032	47	0.81341	Treated	6.74275	ThrTGT	ggctccatagctcaggggttagagcgctggtcttgtaaaccaggggtcgcgagttcaattctcgctggggcctcca	GGGGTCG
chr14.trna23-ProAGG	46	197761	2135	46	0.0107959	Control	74592	52883	46	0.708963	Treated	6.03716	ProAGG	ggctcgttggtctaggggtatgattctcgcttagggtgcgagaggtcccgggttcaaatcccggacgagccccca	GAGGTCC
chr14.trna24-ProAGG	46	197761	2135	46	0.0107959	Control	74592	52883	46	0.708963	Treated	6.03716	ProAGG	ggctcgttggtctaggggtatgattctcgcttagggtgcgagaggtcccgggttcaaatcccggacgagccccca	GAGGTCC
chr14.trna3-ProTGG	46	81894	2135	46	0.0260703	Control	68747	52883	46	0.769241	Treated	4.88296	ProTGG	ggctcgttggtctagtggtatgattctcgctttgggtgcgagaggtcccgggttcaaatcccggacgagccccca	GAGGTCC
chr14.trna4-ThrTGT	47	17553	203	47	0.011565	Control	25011	18845	47	0.753468	Treated	6.02571	ThrTGT	ggccctatagctcaggggttagagcactggtcttgtaaaccaggggtcgcgagttcaaatctcgctggggcctcca	GGGGTCG
chr14.trna5-TyrGTA	47	300494	6792	47	0.0226028	Control	456689	423457	47	0.927233	Treated	5.35836	TyrGTA	ccttcgatagctcagctggtagagcggaggactgtagatccttaggtcgctggttcgattccggctcgaaggacca	TAGGTCG
chr14.trna6-ProTGG	46	253182	2135	46	0.00843267	Control	78428	52883	46	0.674287	Treated	6.32123	ProTGG	ggctcgttggtctaggggtatgattctcgctttgggtgcgagaggtcccgggttcaaatcccggacgagccccca	GAGGTCC
chr14.trna9-CysGCA	46	187103	8911	46	0.0476262	Control	589130	581539	46	0.987115	Treated	4.37339	CysGCA	gggggtatagctcaggggtagagcatttgactgcagatcaagaggtccccggttcaaatccgggtgccccctcca	GAGGTCC
chr15.trna2-LysCTT	47	225155	15149	47	0.0672825	Control	724599	719344	47	0.992748	Treated	3.88312	LysCTT	gcccggctagctcagtcggtagagcatgggactcttaatcccagggtcgtgggttcgagccccacgttgggcgcca	AGGGTCG
chr15.trna3-CysGCA	47	189075	8911	47	0.0471294	Control	589221	581539	47	0.986962	Treated	4.38829	CysGCA	gggggtatagctcagtgggtagagcatttgactgcagatcaagaggtccccggttcaaatccgggtgccccctcca	GAGGTCC
chr16.trna10-ProAGG	46	197761	2135	46	0.0107959	Control	74592	52883	46	0.708963	Treated	6.03716	ProAGG	ggctcgttggtctaggggtatgattctcgcttagggtgcgagaggtcccgggttcaaatcccggacgagccccca	GAGGTCC
chr16.trna11-LysCTT	47	133528	15149	47	0.113452	Control	725398	719344	47	0.991654	Treated	3.12776	LysCTT	gcccggctagctcagtcggtagagcatgggactcttaatctcagggtcgtgggttcgagccccacgttgggcgcca	AGGGTCG
chr16.trna12-ProAGG	46	50245	2135	46	0.0424918	Control	62676	52883	46	0.843752	Treated	4.31156	ProAGG	ggctcgttggtctaggggtatgattctcgcttaggatgcgagaggtcccgggttcaaatcccggacgagccccca	GAGGTCC
chr16.trna21-MetCAT	47	19960	288	47	0.0144289	Control	33902	31056	47	0.916052	Treated	5.9884	MetCAT	gccctcttagcgcagtgggcagcgcgtcagtctcataatctgaaggtcctgagttcgagcctcagagagggcacca	AAGGTCC
chr16.trna22-MetCAT	47	26081	279	47	0.0106974	Control	25094	22457	47	0.894915	Treated	6.38641	MetCAT	gcctcgttagcgcagtaggcagcgcgtcagtctcataatctgaaggtcgtgagttcgagcctcacacggggcacca	AAGGTCG
chr16.trna23-LysTTT	47	425	14	47	0.0329412	Control	1889	1678	47	0.888301	Treated	4.75308	LysTTT	gcctggatagctcagttggtagagcatcagacttttaatctgagggtccagggttcaagtccctgttcaggcacca	AGGGTCC
chr16.trna28-ProTGG	46	253182	2135	46	0.00843267	Control	78428	52883	46	0.674287	Treated	6.32123	ProTGG	ggctcgttggtctaggggtatgattctcgctttgggtgcgagaggtcccgggttcaaatcccggacgagccccca	GAGGTCC
chr16.trna29-ProAGG	46	197761	2135	46	0.0107959	Control	74592	52883	46	0.708963	Treated	6.03716	ProAGG	ggctcgttggtctaggggtatgattctcgcttagggtgcgagaggtcccgggttcaaatcccggacgagccccca	GAGGTCC
chr16.trna30-LysCTT	47	827	31	47	0.0374849	Control	2358	2329	47	0.987701	Treated	4.71969	LysCTT	gcccggctagctcagtcgatagagcatgagactcttaatctcagggtcgtgggttcgagccgcacgttgggcgcca	AGGGTCG
chr16.trna4-ProTGG	46	253182	2135	46	0.00843267	Control	78428	52883	46	0.674287	Treated	6.32123	ProTGG	ggctcgttggtctaggggtatgattctcgctttgggtgcgagaggtcccgggttcaaatcccggacgagccccca	GAGGTCC
chr16.trna7-ProCGG	46	238527	2135	46	0.00895077	Control	76849	52883	46	0.688142	Treated	6.26455	ProCGG	ggctcgttggtctaggggtatgattctcgcttcgggtgcgagaggtcccgggttcaaatcccggacgagccccca	GAGGTCC
chr16.trna8-LysCTT	47	252327	15149	47	0.0600372	Control	728326	719344	47	0.987668	Treated	4.0401	LysCTT	gcccggctagctcagtcggtagagcatgagactcttaatctcagggtcgtgggttcgagccccacgttgggcgcca	AGGGTCG
chr16.trna9-ProTGG	46	253182	2135	46	0.00843267	Control	78428	52883	46	0.674287	Treated	6.32123	ProTGG	ggctcgttggtctaggggtatgattctcgctttgggtgcgagaggtcccgggttcaaatcccggacgagccccca	GAGGTCC
chr17.trna1-LysTTT	47	101400	10930	47	0.107791	Control	508152	489629	47	0.963548	Treated	3.16012	LysTTT	gcccggatagctcagtcggtagagcatcagacttttaatctgagggtccagggttcaagtccctgttcgggcgcca	AGGGTCC
chr17.trna10-TrpCCA	46	18126	516	46	0.0284674	Control	193772	192000	46	0.990855	Treated	5.12129	TrpCCA	gacctcgtggcgcaatggtagcgcgtctgactccagatcagaaggttgcgtgttcaagtcacgtcggggtcacca	AAGGTTG
chr17.trna13-CysGCA	46	201425	8911	46	0.0442398	Control	589281	581539	46	0.986862	Treated	4.47943	CysGCA	gggggtatagctcagtggtagagcatttgactgcagatcaagaggtccccggttcaaatccgggtgccccctcca	GAGGTCC
chr17.trna18-MetCAT	46	70201	7354	46	0.104756	Control	736740	731967	46	0.993521	Treated	3.24551	MetCAT	agcagagtggcgcagcggaagcgtgctgggcccataacccagaggtcgatggatcgaaaccatcctctgctacca	GAGGTCG
chr17.trna25-CysGCA	46	201425	8911	46	0.0442398	Control	589281	581539	46	0.986862	Treated	4.47943	CysGCA	gggggtatagctcagtggtagagcatttgactgcagatcaagaggtccccggttcaaatccgggtgccccctcca	GAGGTCC
chr17.trna26-CysGCA	46	201425	8911	46	0.0442398	Control	589281	581539	46	0.986862	Treated	4.47943	CysGCA	gggggtatagctcagtggtagagcatttgactgcagatcaagaggtccccggttcaaatccgggtgccccctcca	GAGGTCC
chr17.trna27-CysGCA	46	76119	4540	46	0.0596435	Control	449389	445212	46	0.990705	Treated	4.05402	CysGCA	gggggtatagctcagtggtagagcatttgactgcagatcaagaggtccctggttcaaatccgggtgccccctcca	GAGGTCC
chr17.trna29-CysGCA	46	12400	6	46	0.000483871	Control	144	99	46	0.6875	Treated	10.4725	CysGCA	gggggtagggctcagggatagagcatttgactgcagatcaagaggtccccggttcgaatctaggtgccccctcca	GAGGTCC
chr17.trna3-ArgTCT	47	44325	239	47	0.00539199	Control	14556	7096	47	0.487497	Treated	6.49843	ArgTCT	ggctctgtggcgcaatggatagcgcattggacttctaattcaaaggttgtgggttcgaatcccaccagagtcgcca	AAGGTTG
chr17.trna30-AsnGTT	48	317773	9320	48	0.0293291	Control	918541	894159	48	0.973456	Treated	5.05271	AsnGTT	gtctctgtggcgcaatcggttagcgcgttcggctgttaaccgaaaggttggtggttcgagcccacccagggacgcca	AAGGTTG
chr17.trna37-ProCGG	46	238527	2135	46	0.00895077	Control	76849	52883	46	0.688142	Treated	6.26455	ProCGG	ggctcgttggtctaggggtatgattctcgcttcgggtgcgagaggtcccgggttcaaatcccggacgagccccca	GAGGTCC
chr17.trna39-TrpCCA	46	28839	754	46	0.0261452	Control	180582	177907	46	0.985187	Treated	5.23578	TrpCCA	ggcctcgtggcgcaacggtagcgcgtctgactccagatcagaaggttgcgtgttcaaatcacgtcggggtcacca	AAGGTTG
chr17.trna5-TrpCCA	46	28863	754	46	0.0261234	Control	180584	177907	46	0.985176	Treated	5.23697	TrpCCA	gacctcgtggcgcaacggtagcgcgtctgactccagatcagaaggttgcgtgttcaaatcacgtcggggtcacca	AAGGTTG
chr17.trna8-IleAAT	48	18508	1991	48	0.107575	Control	294841	290060	48	0.983784	Treated	3.193	IleAAT	ggccggttagctcagttggttagagcgtggtgctaataacgccaaggtcgcgggttcgatccccgtacgggccacca	AAGGTCG
chr18.trna1-LysCTT	47	2185	1	47	0.000457666	Control	115	89	47	0.773913	Treated	10.7237	LysCTT	gacgagctagctcagtcggtagagcatgggactcttaatcccagggtcgtgggtttgagccccatgttgggcacca	AGGGTCG
chr19.trna1-AsnGTT	48	317773	9320	48	0.0293291	Control	918541	894159	48	0.973456	Treated	5.05271	AsnGTT	gtctctgtggcgcaatcggttagcgcgttcggctgttaaccgaaaggttggtggttcgagcccacccagggacgcca	AAGGTTG
chr19.trna11-IleTAT	48	606	62	48	0.10231	Control	17385	17291	48	0.994593	Treated	3.28116	IleTAT	gctccagtggcgcaatcggttagcgcgcggtacttataatgccgaggttgtgagttcgatcctcacctggagcacca	GAGGTTG
chr19.trna13-ValCAC	47	21654	40	47	0.00184723	Control	6903	2023	47	0.293061	Treated	7.30969	ValCAC	gtttccgtagtgtagcggttatcacattcgcctcacacgcgaaaggtccccggttcgatcccgggcggaaacacca	AAGGTCC
chr19.trna14-PheGAA	47	92670	1008	47	0.0108773	Control	110125	84490	47	0.767219	Treated	6.14025	PheGAA	gccgaaatagctcagttgggagagcgttagactgaagatctaaaggtccctggttcgatcccgggtttcggcacca	AAGGTCC
chr2.trna2-TyrGTA	47	299662	6792	47	0.0226655	Control	456645	423457	47	0.927322	Treated	5.3545	TyrGTA	ccttcgatagctcagttggtagagcggaggactgtagatccttaggtcgctggttcgattccggctcgaaggacca	TAGGTCG
chr3.trna3-ValAAC	47	27143	26	47	0.00095789	Control	3665	894	47	0.243929	Treated	7.99239	ValAAC	gtttccgtagtgtagtggttatcacgttcgcctaacacgcgaaaggtccccggttcgaaaccgggcggaaacacca	AAGGTCC
chr3.trna5-CysGCA	46	47444	2956	46	0.062305	Control	206621	204443	46	0.989459	Treated	3.98922	CysGCA	gggggtatagctcaggggtagagcatttgactgcagatcaagaggtccctggttcaaatccaggtgccccctcca	GAGGTCC
chr3.trna6-CysGCA	46	49322	2956	46	0.0599327	Control	206603	204443	46	0.989545	Treated	4.04535	CysGCA	gggggtgtagctcagtggtagagcatttgactgcagatcaagaggtccctggttcaaatccaggtgccccctcca	GAGGTCC
chr4.trna3-CysGCA	46	201425	8911	46	0.0442398	Control	589281	581539	46	0.986862	Treated	4.47943	CysGCA	gggggtatagctcagtggtagagcatttgactgcagatcaagaggtccccggttcaaatccgggtgccccctcca	GAGGTCC
chr5.trna11-AlaTGC	46	105121	2038	46	0.0193872	Control	290686	258953	46	0.890834	Treated	5.52198	AlaTGC	ggggatgtagctcagtggtagagcgcatgctttgcatgtatgaggccccgggttcgatccccggcatctccacca	GAGGCCC
chr5.trna12-LysCTT	47	252327	15149	47	0.0600372	Control	728326	719344	47	0.987668	Treated	4.0401	LysCTT	gcccggctagctcagtcggtagagcatgagactcttaatctcagggtcgtgggttcgagccccacgttgggcgcca	AGGGTCG
chr5.trna13-ValCAC	47	35801	26	47	0.000726237	Control	4523	894	47	0.197656	Treated	8.08834	ValCAC	gtttccgtagtgtagtggttatcacgttcgcctcacacgcgaaaggtccccggttcgaaaccgggcggaaacacca	AAGGTCC
chr5.trna14-LysCTT	47	252327	15149	47	0.0600372	Control	728326	719344	47	0.987668	Treated	4.0401	LysCTT	gcccggctagctcagtcggtagagcatgagactcttaatctcagggtcgtgggttcgagccccacgttgggcgcca	AGGGTCG
chr5.trna15-ValAAC	47	27143	26	47	0.00095789	Control	3665	894	47	0.243929	Treated	7.99239	ValAAC	gtttccgtagtgtagtggttatcacgttcgcctaacacgcgaaaggtccccggttcgaaaccgggcggaaacacca	AAGGTCC
chr5.trna17-ProTGG	46	253182	2135	46	0.00843267	Control	78428	52883	46	0.674287	Treated	6.32123	ProTGG	ggctcgttggtctaggggtatgattctcgctttgggtgcgagaggtcccgggttcaaatcccggacgagccccca	GAGGTCC
chr5.trna18-ValAAC	47	22007	26	47	0.00118144	Control	3532	894	47	0.253114	Treated	7.7431	ValAAC	gtttccgtagtgtagtggtcatcacgttcgcctaacacgcgaaaggtccccggttcgaaaccgggcggaaacacca	AAGGTCC
chr5.trna21-ValCAC	47	35801	26	47	0.000726237	Control	4523	894	47	0.197656	Treated	8.08834	ValCAC	gtttccgtagtgtagtggttatcacgttcgcctcacacgcgaaaggtccccggttcgaaaccgggcggaaacacca	AAGGTCC
chr5.trna5-ValCAC	47	35801	26	47	0.000726237	Control	4523	894	47	0.197656	Treated	8.08834	ValCAC	gtttccgtagtgtagtggttatcacgttcgcctcacacgcgaaaggtccccggttcgaaaccgggcggaaacacca	AAGGTCC
chr5.trna7-ValAAC	47	27143	26	47	0.00095789	Control	3665	894	47	0.243929	Treated	7.99239	ValAAC	gtttccgtagtgtagtggttatcacgttcgcctaacacgcgaaaggtccccggttcgaaaccgggcggaaacacca	AAGGTCC
chr5.trna8-ValAAC	47	27143	26	47	0.00095789	Control	3665	894	47	0.243929	Treated	7.99239	ValAAC	gtttccgtagtgtagtggttatcacgttcgcctaacacgcgaaaggtccccggttcgaaaccgggcggaaacacca	AAGGTCC
chr5.trna9-ValCAC	47	35801	26	47	0.000726237	Control	4523	894	47	0.197656	Treated	8.08834	ValCAC	gtttccgtagtgtagtggttatcacgttcgcctcacacgcgaaaggtccccggttcgaaaccgggcggaaacacca	AAGGTCC
chr6.trna10-AlaCGC	46	17894	499	46	0.0278864	Control	43201	39256	46	0.908683	Treated	5.02614	AlaCGC	ggggatgtagctcagtggtagagcgcatgcttcgcatgtatgaggtcccgggttcgatccccggcatctccacca	GAGGTCC
chr6.trna100-PheGAA	47	92670	1008	47	0.0108773	Control	110125	84490	47	0.767219	Treated	6.14025	PheGAA	gccgaaatagctcagttgggagagcgttagactgaagatctaaaggtccctggttcgatcccgggtttcggcacca	AAGGTCC
chr6.trna101-MetCAT	47	39466	472	47	0.0119597	Control	83035	80511	47	0.969603	Treated	6.34115	MetCAT	gcctccttagcgcagtaggcagcgcgtcagtctcataatctgaaggtcctgagttcgaacctcagagggggcacca	AAGGTCC
chr6.trna105-AlaAGC	46	20481	1438	46	0.0702114	Control	179999	169685	46	0.9427	Treated	3.74702	AlaAGC	gggggtgtagctcagtggtagagcgcgtgcttagcatgcacgaggccccgggttcaatccccggcacctccacca	GAGGCCC
chr6.trna106-AlaAGC	46	20481	1438	46	0.0702114	Control	179999	169685	46	0.9427	Treated	3.74702	AlaAGC	gggggtgtagctcagtggtagagcgcgtgcttagcatgcacgaggccccgggttcaatccccggcacctccacca	GAGGCCC
chr6.trna108-PheGAA	48	6678	205	48	0.0306978	Control	27003	26421	48	0.978447	Treated	4.99429	PheGAA	gccgaaatagctcagttgggagagcgttagaccgaagatcttaaaggtccctggttcaatcccgggtttcggcacca	AAGGTCC
chr6.trna11-IleAAT	48	18508	1991	48	0.107575	Control	294841	290060	48	0.983784	Treated	3.193	IleAAT	ggccggttagctcagttggttagagcgtggtgctaataacgccaaggtcgcgggttcgatccccgtacgggccacca	AAGGTCG
chr6.trna110-AlaAGC	46	3019	67	46	0.0221928	Control	14247	13931	46	0.97782	Treated	5.46141	AlaAGC	gggggtatagctcagcggtagagcgcgtgcttagcatgcacgaggtcctgggttcaatccccaatacctccacca	GAGGTCC
chr6.trna111-PheGAA	47	30341	205	47	0.00675653	Control	36076	26421	47	0.732371	Treated	6.76015	PheGAA	gccgagatagctcagttgggagagcgttagactgaagatctaaaggtccctggttcaatcccgggtttcggcacca	AAGGTCC
chr6.trna112-AlaTGC	46	63	5	46	0.0793651	Control	256	249	46	0.972656	Treated	3.61535	AlaTGC	gggggtgtagctcagtggtagagcgcatgctttgcatgtatgaggcctcggttcgatccccgacacctccacca	GAGGCCT
chr6.trna113-AlaAGC	46	2394	160	46	0.0668338	Control	16415	15710	46	0.957051	Treated	3.83995	AlaAGC	gggggtatagctcagtggtagagcgcgtgcttagcatgcacgaggtcctgggttcgatccccagtacctccacca	GAGGTCC
chr6.trna114-PheGAA	47	92670	1008	47	0.0108773	Control	110125	84490	47	0.767219	Treated	6.14025	PheGAA	gccgaaatagctcagttgggagagcgttagactgaagatctaaaggtccctggttcgatcccgggtttcggcacca	AAGGTCC
chr6.trna118-AlaTGC	46	552	57	46	0.103261	Control	7757	7598	46	0.979502	Treated	3.24576	AlaTGC	gggggtgtagctcagtggtagagcacatgctttgcatgtgtgaggccccgggttcgatccccggcacctccacca	GAGGCCC
chr6.trna12-ProAGG	46	197761	2135	46	0.0107959	Control	74592	52883	46	0.708963	Treated	6.03716	ProAGG	ggctcgttggtctaggggtatgattctcgcttagggtgcgagaggtcccgggttcaaatcccggacgagccccca	GAGGTCC
chr6.trna124-AlaCGC	46	74091	2038	46	0.0275067	Control	287784	258953	46	0.899817	Treated	5.03178	AlaCGC	ggggatgtagctcagtggtagagcgcatgcttcgcatgtatgaggccccgggttcgatccccggcatctccacca	GAGGCCC
chr6.trna125-AlaAGC	46	289711	5882	46	0.020303	Control	1582020	1545063	46	0.976639	Treated	5.58806	AlaAGC	ggggatgtagctcagtggtagagcgcatgcttagcatgcatgaggtcccgggttcgatccccagcatctccacca	GAGGTCC
chr6.trna13-LysCTT	47	252327	15149	47	0.0600372	Control	728326	719344	47	0.987668	Treated	4.0401	LysCTT	gcccggctagctcagtcggtagagcatgagactcttaatctcagggtcgtgggttcgagccccacgttgggcgcca	AGGGTCG
chr6.trna134-MetCAT	46	70201	7354	46	0.104756	Control	736740	731967	46	0.993521	Treated	3.24551	MetCAT	agcagagtggcgcagcggaagcgtgctgggcccataacccagaggtcgatggatcgaaaccatcctctgctacca	GAGGTCG
chr6.trna137-ValAAC	47	27143	26	47	0.00095789	Control	3665	894	47	0.243929	Treated	7.99239	ValAAC	gtttccgtagtgtagtggttatcacgttcgcctaacacgcgaaaggtccccggttcgaaaccgggcggaaacacca	AAGGTCC
chr6.trna14-TyrGTA	47	93719	1449	47	0.0154611	Control	135943	123666	47	0.90969	Treated	5.87866	TyrGTA	ccttcgatagctcagttggtagagcggaggactgtagatccttaggtcgctggttcgaatccggctcgaaggacca	TAGGTCG
chr6.trna144-ValAAC	46	140	2	46	0.0142857	Control	21	4	46	0.190476	Treated	3.73697	ValAAC	gtttccgtagtgtagtggttatcacgttcgcctaacacgcgaaaggtccctggatcaaaaccaggcggaaacacca	AAAGGTC
chr6.trna144-ValAAC	48	136	1	48	0.00735294	Control	173	45	48	0.260116	Treated	5.14469	ValAAC	gtttccgtagtgtagtggttatcacgttcgcctaacacgcgaaaggtccctggatcaaaaccaggcggaaacacca	AGGTCCC
chr6.trna147-MetCAT	46	70201	7354	46	0.104756	Control	736740	731967	46	0.993521	Treated	3.24551	MetCAT	agcagagtggcgcagcggaagcgtgctgggcccataacccagaggtcgatggatcgaaaccatcctctgctacca	GAGGTCG
chr6.trna148-LysTTT	47	1639	23	47	0.0140329	Control	2578	1865	47	0.723429	Treated	5.68796	LysTTT	gcctggatagctcagtcggtagagcatcagacttttaatctgagggtccagggttcaagtccctgttcaggcgcca	AGGGTCC
chr6.trna15-TyrGTA	47	93504	1449	47	0.0154967	Control	135940	123666	47	0.90971	Treated	5.87538	TyrGTA	ctttcgatagctcagttggtagagcggaggactgtagatccttaggtcgctggttcgaatccggctcgaaggacca	TAGGTCG
chr6.trna154-LysTTT	47	1720	90	47	0.0523256	Control	4843	4192	47	0.865579	Treated	4.04808	LysTTT	gcctgggtagctcagtcggtagagcatcagacttttaatctgagggtccagggttcaagtccctgtccaggcgcca	AGGGTCC
chr6.trna155-MetCAT	46	70201	7354	46	0.104756	Control	736740	731967	46	0.993521	Treated	3.24551	MetCAT	agcagagtggcgcagcggaagcgtgctgggcccataacccagaggtcgatggatcgaaaccatcctctgctacca	GAGGTCG
chr6.trna157-ValCAC	47	2211	3	47	0.00135685	Control	1004	362	47	0.360558	Treated	8.05382	ValCAC	gcttctgtagtgtagtggttatcacgttcgcctcacacgcgaaaggtccccggttcgaaaccgggcagaagcacca	AAGGTCC
chr6.trna157-ValCAC	48	2224	14	48	0.00629496	Control	1143	139	48	0.12161	Treated	4.27192	ValCAC	gcttctgtagtgtagtggttatcacgttcgcctcacacgcgaaaggtccccggttcgaaaccgggcagaagcacca	AGGTCCC
chr6.trna159-IleAAT	48	18508	1991	48	0.107575	Control	294841	290060	48	0.983784	Treated	3.193	IleAAT	ggccggttagctcagttggttagagcgtggtgctaataacgccaaggtcgcgggttcgatccccgtacgggccacca	AAGGTCG
chr6.trna16-TyrGTA	47	26493	227	47	0.0085683	Control	52917	49774	47	0.940605	Treated	6.77844	TyrGTA	ccttcgatagctcagttggtagagcggaggactgtagatccttaggtcgctggttcgaatccggctcggaggacca	TAGGTCG
chr6.trna163-IleAAT	48	18508	1991	48	0.107575	Control	294841	290060	48	0.983784	Treated	3.193	IleAAT	ggccggttagctcagttggttagagcgtggtgctaataacgccaaggtcgcgggttcgatccccgtacgggccacca	AAGGTCG
chr6.trna167-MetCAT	47	567	1	47	0.00176367	Control	326	287	47	0.880368	Treated	8.96338	MetCAT	gccctcttagcgcagctggcagcgcgtcagtctcataatctgaaggtcctgagttcaagcctcagagagggcacca	AAGGTCC
chr6.trna168-AlaAGC	47	601	69	47	0.114809	Control	8143	8024	47	0.985386	Treated	3.10146	AlaAGC	ggggaattagctcaagcggtagagcgcttgcttagcatgcaagaggtagtgggatcgatgcccacattctccacca	GAGGTAG
chr6.trna17-TyrGTA	47	25257	227	47	0.00898761	Control	52909	49774	47	0.940747	Treated	6.70973	TyrGTA	ccttcgatagctcagctggtagagcggaggactgtagatccttaggtcgctggttcgaatccggctcggaggacca	TAGGTCG
chr6.trna170-AlaAGC	47	393	29	47	0.0737913	Control	4081	4047	47	0.991669	Treated	3.74833	AlaAGC	ggggaattagctcaggcggtagagcgctcgcttagcatgcgagaggtagcgggatcgacgcccgcattctccacca	GAGGTAG
chr6.trna172-MetCAT	47	20050	288	47	0.0143641	Control	33919	31056	47	0.915593	Treated	5.99417	MetCAT	gccctcttagcgcagcgggcagcgcgtcagtctcataatctgaaggtcctgagttcgagcctcagagagggcacca	AAGGTCC
chr6.trna173-IleAAT	48	18361	1991	48	0.108436	Control	294808	290060	48	0.983895	Treated	3.18166	IleAAT	ggccggttagctcagttggtcagagcgtggtgctaataacgccaaggtcgcgggttcgatccccgtacgggccacca	AAGGTCG
chr6.trna176-TrpCCA	46	28863	754	46	0.0261234	Control	180584	177907	46	0.985176	Treated	5.23697	TrpCCA	gacctcgtggcgcaacggtagcgcgtctgactccagatcagaaggttgcgtgttcaaatcacgtcggggtcacca	AAGGTTG
chr6.trna177-MetCAT	46	70201	7354	46	0.104756	Control	736740	731967	46	0.993521	Treated	3.24551	MetCAT	agcagagtggcgcagcggaagcgtgctgggcccataacccagaggtcgatggatcgaaaccatcctctgctacca	GAGGTCG
chr6.trna178-TrpCCA	46	28863	754	46	0.0261234	Control	180584	177907	46	0.985176	Treated	5.23697	TrpCCA	gacctcgtggcgcaacggtagcgcgtctgactccagatcagaaggttgcgtgttcaaatcacgtcggggtcacca	AAGGTTG
chr6.trna179-MetCAT	46	70201	7354	46	0.104756	Control	736740	731967	46	0.993521	Treated	3.24551	MetCAT	agcagagtggcgcagcggaagcgtgctgggcccataacccagaggtcgatggatcgaaaccatcctctgctacca	GAGGTCG
chr6.trna2-MetCAT	46	70201	7354	46	0.104756	Control	736740	731967	46	0.993521	Treated	3.24551	MetCAT	agcagagtggcgcagcggaagcgtgctgggcccataacccagaggtcgatggatcgaaaccatcctctgctacca	GAGGTCG
chr6.trna21-MetCAT	47	567	1	47	0.00176367	Control	326	287	47	0.880368	Treated	8.96338	MetCAT	gccctcttagcgcagctggcagcgcgtcagtctcataatctgaaggtcctgagttcaagcctcagagagggcacca	AAGGTCC
chr6.trna22-AlaAGC	47	601	69	47	0.114809	Control	8143	8024	47	0.985386	Treated	3.10146	AlaAGC	ggggaattagctcaagcggtagagcgcttgcttagcatgcaagaggtagtgggatcgatgcccacattctccacca	GAGGTAG
chr6.trna24-AlaAGC	47	393	29	47	0.0737913	Control	4081	4047	47	0.991669	Treated	3.74833	AlaAGC	ggggaattagctcaggcggtagagcgctcgcttagcatgcgagaggtagcgggatcgacgcccgcattctccacca	GAGGTAG
chr6.trna25-MetCAT	47	20050	288	47	0.0143641	Control	33919	31056	47	0.915593	Treated	5.99417	MetCAT	gccctcttagcgcagcgggcagcgcgtcagtctcataatctgaaggtcctgagttcgagcctcagagagggcacca	AAGGTCC
chr6.trna27-MetCAT	47	20050	288	47	0.0143641	Control	33919	31056	47	0.915593	Treated	5.99417	MetCAT	gccctcttagcgcagcgggcagcgcgtcagtctcataatctgaaggtcctgagttcgagcctcagagagggcacca	AAGGTCC
chr6.trna28-IleAAT	48	18361	1991	48	0.108436	Control	294808	290060	48	0.983895	Treated	3.18166	IleAAT	ggccggttagctcagttggtcagagcgtggtgctaataacgccaaggtcgcgggttcgatccccgtacgggccacca	AAGGTCG
chr6.trna30-ProCGG	46	32348	2135	46	0.066001	Control	56076	52883	46	0.943059	Treated	3.83679	ProCGG	ggctcgttggtctaggggtatgattctcgcttcgggtgtgagaggtcccgggttcaaatcccggacgagccccca	GAGGTCC
chr6.trna41-ValTAC	47	336	3	47	0.00892857	Control	244	185	47	0.758197	Treated	6.408	ValTAC	gtttccgtggtgtagtggttatcacattcgccttacacgcgaaaggtcctcgggtcgaaaccgagcggaaacacca	AAGGTCC
chr6.trna58-IleAAT	48	18593	1991	48	0.107083	Control	294835	290060	48	0.983805	Treated	3.19964	IleAAT	ggccggttagctcagtcggctagagcgtggtgctaataacgccaaggtcgcgggttcgatccccgtacgggccacca	AAGGTCG
chr6.trna61-MetCAT	46	641	2	46	0.00312012	Control	232	210	46	0.905172	Treated	8.18045	MetCAT	agcagagtggcgcagcggaagcgtgctgggcccataacccagaggtcgatggatctaaaccatcctctgctacca	GAGGTCG
chr6.trna65-AlaAGC	46	3678	168	46	0.045677	Control	6742	5979	46	0.886829	Treated	4.27912	AlaAGC	gggggtgtagctcagtggtagagcgcgtgcttagcatgtacgaggtcccgggttcaatccccggcacctccacca	GAGGTCC
chr6.trna66-AlaTGC	46	7751	499	46	0.0643788	Control	42876	39256	46	0.91557	Treated	3.83001	AlaTGC	ggggatgtagctcagtggtagagcgcatgctttgcatgtatgaggtcccgggttcgatccccggcatctccacca	GAGGTCC
chr6.trna67-AlaAGC	46	1029	76	46	0.0738581	Control	8470	8111	46	0.957615	Treated	3.69662	AlaAGC	gggggtgtagctcagtggtagagcgcgtgcttagcatgcacgaggccctgggttcaatccccagcacctccacca	GAGGCCC
chr6.trna68-AlaAGC	46	20481	1438	46	0.0702114	Control	179999	169685	46	0.9427	Treated	3.74702	AlaAGC	gggggtgtagctcagtggtagagcgcgtgcttagcatgcacgaggccccgggttcaatccccggcacctccacca	GAGGCCC
chr6.trna70-AlaCGC	46	9876	493	46	0.049919	Control	101174	99387	46	0.982337	Treated	4.29856	AlaCGC	gggggtgtagctcagtggtagagcgcgtgcttcgcatgtacgaggccccgggttcgacccccggctcctccacca	GAGGCCC
chr6.trna75-MetCAT	47	39466	472	47	0.0119597	Control	83035	80511	47	0.969603	Treated	6.34115	MetCAT	gcctccttagcgcagtaggcagcgcgtcagtctcataatctgaaggtcctgagttcgaacctcagagggggcacca	AAGGTCC
chr6.trna76-LysTTT	47	101400	10930	47	0.107791	Control	508152	489629	47	0.963548	Treated	3.16012	LysTTT	gcccggatagctcagtcggtagagcatcagacttttaatctgagggtccagggttcaagtccctgttcgggcgcca	AGGGTCC
chr6.trna81-IleAAT	48	16879	1991	48	0.117957	Control	294287	290060	48	0.985636	Treated	3.06279	IleAAT	ggccggttagctcagttggttagagcgtggcgctaataacgccaaggtcgcgggttcgatccccgtacgggccacca	AAGGTCG
chr6.trna9-ValCAC	47	35801	26	47	0.000726237	Control	4523	894	47	0.197656	Treated	8.08834	ValCAC	gtttccgtagtgtagtggttatcacgttcgcctcacacgcgaaaggtccccggttcgaaaccgggcggaaacacca	AAGGTCC
chr6.trna94-MetCAT	47	12	1	47	0.0833333	Control	289	287	47	0.99308	Treated	3.57494	MetCAT	gccctcttagtgcagctggcagcgcgtcagtttcataatctgaaagtcctgagttcaagcctcagagagggcacca	AAAGTCC
chr6.trna95-AlaAGC	47	601	69	47	0.114809	Control	8143	8024	47	0.985386	Treated	3.10146	AlaAGC	ggggaattagctcaagcggtagagcgcttgcttagcatgcaagaggtagtgggatcgatgcccacattctccacca	GAGGTAG
chr6.trna97-AlaAGC	47	386	29	47	0.0751295	Control	4081	4047	47	0.991669	Treated	3.72241	AlaAGC	gaggaattagctcaggcggtagagcgctcgcttagcatgcgagaggtagcgggatcgacgcccgcattctccacca	GAGGTAG
chr7.trna13-CysGCA	46	322	30	46	0.0931677	Control	3468	3460	46	0.997693	Treated	3.42069	CysGCA	gggggtatagctcaggggtagagcatttgactgcagatcaagaggtctctggttcaaatccaggtgccccctcca	GAGGTCT
chr7.trna14-CysGCA	46	1834	81	46	0.0441658	Control	15144	15066	46	0.994849	Treated	4.49348	CysGCA	gggcgtatagctcaggggtagagcatttgactgcagatcaagaggtccccagttcaaatctgggtgccccctcca	GAGGTCC
chr7.trna16-CysGCA	46	47444	2956	46	0.062305	Control	206621	204443	46	0.989459	Treated	3.98922	CysGCA	gggggtatagctcaggggtagagcatttgactgcagatcaagaggtccctggttcaaatccaggtgccccctcca	GAGGTCC
chr7.trna17-CysGCA	46	13224	38	46	0.00287356	Control	2012	1950	46	0.969185	Treated	8.39779	CysGCA	gggggtatagctcacaggtagagcatttgactgcagatcaagaggtccccggttcaaatctgggtgccccctcca	GAGGTCC
chr7.trna18-CysGCA	46	47444	2956	46	0.062305	Control	206621	204443	46	0.989459	Treated	3.98922	CysGCA	gggggtatagctcaggggtagagcatttgactgcagatcaagaggtccctggttcaaatccaggtgccccctcca	GAGGTCC
chr7.trna19-CysGCA	46	13483	32	46	0.00237336	Control	3536	3450	46	0.975679	Treated	8.68333	CysGCA	ggggatatagctcaggggtagagcatttgactgcagatcaagaggtccccggttcaaatccgggtgcccccccca	GAGGTCC
chr7.trna20-CysGCA	46	1552	101	46	0.0650773	Control	6835	6759	46	0.988881	Treated	3.92557	CysGCA	gggggtatagcttaggggtagagcatttgactgcagatcaaaaggtccctggttcaaatccaggtgccccttcca	AAGGTCC
chr7.trna24-CysGCA	46	187398	8911	46	0.0475512	Control	589164	581539	46	0.987058	Treated	4.37558	CysGCA	gggggtatagcttagcggtagagcatttgactgcagatcaagaggtccccggttcaaatccgggtgccccctcca	GAGGTCC
chr7.trna26-CysGCA	46	8757	25	46	0.00285486	Control	3021	2959	46	0.979477	Treated	8.42245	CysGCA	gggggtatagctcaggggtagagcatttgactgcagatcaagaggtccctggttcaaatccaggtgcccccccca	GAGGTCC
chr7.trna27-CysGCA	46	45866	2956	46	0.0644486	Control	206550	204443	46	0.989799	Treated	3.94091	CysGCA	gggggtatagttcaggggtagagcatttgactgcagatcaagaggtccctggttcaaatccaggtgccccctcca	GAGGTCC
chr7.trna29-CysGCA	46	1836	81	46	0.0441176	Control	15147	15066	46	0.994652	Treated	4.49476	CysGCA	gggggtatagctcaggggtagagcatttgactgcagatcaagaggtccccagttcaaatctgggtgccccctcca	GAGGTCC
chr7.trna3-TrpCCA	46	25739	754	46	0.0292941	Control	180499	177907	46	0.98564	Treated	5.07238	TrpCCA	gacctcgtggcgcaacggcagcgcgtctgactccagatcagaaggttgcgtgttcaaatcacgtcggggtcacca	AAGGTTG
chr7.trna4-ProAGG	46	197761	2135	46	0.0107959	Control	74592	52883	46	0.708963	Treated	6.03716	ProAGG	ggctcgttggtctaggggtatgattctcgcttagggtgcgagaggtcccgggttcaaatcccggacgagccccca	GAGGTCC
chr7.trna8-CysGCA	46	49551	2956	46	0.0596557	Control	206614	204443	46	0.989492	Treated	4.05196	CysGCA	gggggcatagctcagtggtagagcatttgactgcagatcaagaggtccctggttcaaatccaggtgccccctcca	GAGGTCC
chr7.trna9-CysGCA	46	47444	2956	46	0.062305	Control	206621	204443	46	0.989459	Treated	3.98922	CysGCA	gggggtatagctcaggggtagagcatttgactgcagatcaagaggtccctggttcaaatccaggtgccccctcca	GAGGTCC
chr8.trna2-TyrGTA	47	300494	6792	47	0.0226028	Control	456689	423457	47	0.927233	Treated	5.35836	TyrGTA	ccttcgatagctcagctggtagagcggaggactgtagatccttaggtcgctggttcgattccggctcgaaggacca	TAGGTCG
chr8.trna3-TyrGTA	47	300494	6792	47	0.0226028	Control	456689	423457	47	0.927233	Treated	5.35836	TyrGTA	ccttcgatagctcagctggtagagcggaggactgtagatccttaggtcgctggttcgattccggctcgaaggacca	TAGGTCG
chr8.trna8-MetCAT	47	17429	120	47	0.00688508	Control	7797	6214	47	0.796973	Treated	6.85491	MetCAT	gcctcgttagcgcagtaggtagcgcgtcagtctcataatctgaaggtcgtgagttcgatcctcacacggggcacca	AAGGTCG
chr9.trna6-ArgTCT	47	111639	885	47	0.00792734	Control	43337	24985	47	0.576528	Treated	6.18441	ArgTCT	ggctctgtggcgcaatggatagcgcattggacttctaattcaaaggttgtgggttcgagtcccaccagagtcgcca	AAGGTTG
chrX.trna4-ValTAC	47	141001	571	47	0.00404962	Control	136857	96229	47	0.703135	Treated	7.43987	ValTAC	ggttccatagtgtagtggttatcacgtctgctttacacgcagaaggtcctgggttcgagccccagtggaaccacca	AAGGTCC
Repeat2
tRNAid	start	coverage.x	count.x	end.x	faivalue.x	sample.x	coverage.y	count.y	end.y	faivalue.y	sample.y	faifc	type	trnaseq	peakseq
chr1.trna105-AsnGTT	48	31	3	48	0.0967742	Control	49	42	48	0.857143	Treated	3.14684	AsnGTT	gtctctgtggcgcaatcggttagcgcgttcggctgttaactgaaaggttagtggttcgagcccacccggggacgcca	AAGGTTA
chr1.trna109-AsnGTT	48	9908	51	48	0.00514736	Control	2741	2401	48	0.875958	Treated	7.41089	AsnGTT	gtctctgtggcgcaatcggttagcgcgttcggctgttaactgaaaggttggtggttcgagcccacccggggacgcca	AAGGTTG
chr1.trna110-AsnGTT	48	335808	9361	48	0.027876	Control	584304	564537	48	0.96617	Treated	5.11518	AsnGTT	gtctctgtggcgcaatcggttagcgcgttcggctgttaaccgaaaggttggtggttcgagcccacccagggacgcca	AAGGTTG
chr1.trna113-ValCAC	48	2150	8	48	0.00372093	Control	124	13	48	0.104839	Treated	4.81636	ValCAC	gtttccgtagtgtagtggttatcacgttcgcctcacacgcgaaaggtccccggttcgaaactgggcggaaacacca	AGGTCCC
chr1.trna118-AsnGTT	48	3062	307	48	0.100261	Control	24603	24435	48	0.993172	Treated	3.30828	AsnGTT	gtctctgtggcgcaatgggttagcgcgttcggctgttaaccgaaaggttggtggttcgagcccatccagggacgcca	AAGGTTG
chr1.trna123-ValCAC	47	36666	16	47	0.000436372	Control	2826	552	47	0.195329	Treated	8.80613	ValCAC	gtttccgtagtgtagtggttatcacgttcgcctcacacgcgaaaggtccccggttcgaaaccgggcggaaacacca	AAGGTCC
chr1.trna129-AsnGTT	48	965	14	48	0.0145078	Control	1446	1405	48	0.971646	Treated	6.06553	AsnGTT	gtctctgtggcgtagtcggttagcgcgttcggctgttaaccgaaaggttggtggttcgagcccacccaggaacgcca	AAGGTTG
chr1.trna131-CysGCA	47	234420	6533	47	0.0278688	Control	322458	315920	47	0.979724	Treated	5.13565	CysGCA	gggggtatagctcaggtggtagagcatttgactgcagatcaagaggtccccggttcaaatccgggtgccccctcca	GAGGTCC
chr1.trna14-AsnGTT	48	345863	9361	48	0.0270656	Control	585031	564537	48	0.964969	Treated	5.15595	AsnGTT	gtctctgtggcgcaatcggttagcgcattcggctgttaaccgaaaggttggtggttcgagcccacccagggacgcca	AAGGTTG
chr1.trna140-AsnGTT	48	206818	9361	48	0.045262	Control	571412	564537	48	0.987968	Treated	4.44809	AsnGTT	gtctctgtggcgcaatcggttagcgcgttcggctgttaactgaaaggttggtggttcgagcccacccagggacgcca	AAGGTTG
chr1.trna21-AsnGTT	48	335808	9361	48	0.027876	Control	584304	564537	48	0.96617	Treated	5.11518	AsnGTT	gtctctgtggcgcaatcggttagcgcgttcggctgttaaccgaaaggttggtggttcgagcccacccagggacgcca	AAGGTTG
chr1.trna27-LysCTT	47	247217	14572	47	0.0589442	Control	540155	533378	47	0.987454	Treated	4.06629	LysCTT	gcccggctagctcagtcggtagagcatgagactcttaatctcagggtcgtgggttcgagccccacgttgggcgcca	AGGGTCG
chr1.trna29-AsnGTT	48	132	14	48	0.106061	Control	434	432	48	0.995392	Treated	3.23038	AsnGTT	gtctctgtggcgcaatcggttagcgcgttcggctgttaaccgcaaggttggtggttccagcccacccagggacgcca	AAGGTTG
chr1.trna40-AsnGTT	48	335808	9361	48	0.027876	Control	584304	564537	48	0.96617	Treated	5.11518	AsnGTT	gtctctgtggcgcaatcggttagcgcgttcggctgttaaccgaaaggttggtggttcgagcccacccagggacgcca	AAGGTTG
chr1.trna43-MetCAT	46	71754	4643	46	0.0647072	Control	303170	300828	46	0.992275	Treated	3.93874	MetCAT	agcagagtggcgcagcggaagcgtgctgggcccataacccagaggtcgatggatcgaaaccatcctctgctacca	GAGGTCG
chr1.trna56-AsnGTT	48	24957	827	48	0.033137	Control	84567	83048	48	0.982038	Treated	4.88926	AsnGTT	gtctctgtggcgcaatcggttagcgcgttcggctgttaaccgaaaggttggtggttcgatcccacccagggacgcca	AAGGTTG
chr1.trna58-AsnGTT	48	78	6	48	0.0769231	Control	785	763	48	0.971975	Treated	3.65943	AsnGTT	gtttctgtagcgcgatcggttagcgccttcggctgttaaacgaaaggttggtggttcgttcccaccccgggacacca	AAGGTTG
chr1.trna60-ProCGG	46	281586	2298	46	0.00816092	Control	62645	39000	46	0.622556	Treated	6.25333	ProCGG	ggctcgttggtctaggggtatgattctcgcttcgggtgcgagaggtcccgggttcaaatcccggacgagccccca	GAGGTCC
chr1.trna61-LysTTT	47	96349	11138	47	0.115601	Control	293533	276611	47	0.942351	Treated	3.02712	LysTTT	gcccggatagctcagtcggtagagcatcagacttttaatctgagggtccagggttcaagtccctgttcgggcgcca	AGGGTCC
chr1.trna63-ThrTGT	47	3088	95	47	0.0307642	Control	3620	3268	47	0.902762	Treated	4.87502	ThrTGT	ggctccatagctcagtggttagagcactggtcttgtaaaccaggggtcgcgagttcgatcctcgctggggcctcca	GGGGTCG
chr1.trna68-LysTTT	47	96349	11138	47	0.115601	Control	293533	276611	47	0.942351	Treated	3.02712	LysTTT	gcccggatagctcagtcggtagagcatcagacttttaatctgagggtccagggttcaagtccctgttcgggcgcca	AGGGTCC
chr1.trna69-ProAGG	46	233601	2298	46	0.00983729	Control	60772	39000	46	0.641743	Treated	6.02759	ProAGG	ggctcgttggtctaggggtatgattctcgcttagggtgcgagaggtcccgggttcaaatcccggacgagccccca	GAGGTCC
chr1.trna87-AsnGTT	48	335808	9361	48	0.027876	Control	584304	564537	48	0.96617	Treated	5.11518	AsnGTT	gtctctgtggcgcaatcggttagcgcgttcggctgttaaccgaaaggttggtggttcgagcccacccagggacgcca	AAGGTTG
chr1.trna89-ValCAC	47	36666	16	47	0.000436372	Control	2826	552	47	0.195329	Treated	8.80613	ValCAC	gtttccgtagtgtagtggttatcacgttcgcctcacacgcgaaaggtccccggttcgaaaccgggcggaaacacca	AAGGTCC
chr1.trna9-ArgTCT	47	220542	549	47	0.00248932	Control	39206	15562	47	0.396929	Treated	7.31698	ArgTCT	ggctccgtggcgcaatggatagcgcattggacttctaattcaaaggttccgggttcgagtcccggcggagtcgcca	AAGGTTC
chr1.trna90-ArgTCT	48	4391	20	48	0.00455477	Control	2070	1588	48	0.76715	Treated	7.39599	ArgTCT	gtctctgtggcgcaatggacgagcgcgctggacttctaatccagaggttccgggttcgagtcccggcagagatgcca	GAGGTTC
chr1.trna92-AsnGTT	48	976	12	48	0.0122951	Control	346	296	48	0.855491	Treated	6.1206	AsnGTT	gtctctgtggcgcaatcggctagcgcgtttggctgttaactaaaaggttggtggttcgaacccacccagaggcgcca	AAGGTTG
chr1.trna93-ValCAC	47	36666	16	47	0.000436372	Control	2826	552	47	0.195329	Treated	8.80613	ValCAC	gtttccgtagtgtagtggttatcacgttcgcctcacacgcgaaaggtccccggttcgaaaccgggcggaaacacca	AAGGTCC
chr10.trna5-AsnGTT	48	335808	9361	48	0.027876	Control	584304	564537	48	0.96617	Treated	5.11518	AsnGTT	gtctctgtggcgcaatcggttagcgcgttcggctgttaaccgaaaggttggtggttcgagcccacccagggacgcca	AAGGTTG
chr10.trna7-ValTAC	47	4754	2	47	0.000420698	Control	1458	643	47	0.441015	Treated	10.0338	ValTAC	ggttccatagtgtagtggttatcacatctgctttacacgcagaaggtcctgggttcaagccccagtggaaccacca	AAGGTCC
chr11.trna10-LysTTT	47	1613	27	47	0.016739	Control	1809	1164	47	0.643449	Treated	5.26454	LysTTT	gcctggatagctcagttggtagagcatcagacttttaatctgagggtccagggttcaagtccctgttcaggcgcca	AGGGTCC
chr11.trna12-ProTGG	46	63794	2298	46	0.0360222	Control	48093	39000	46	0.810929	Treated	4.49262	ProTGG	ggctcgttggtctaggggtatgattctcggtttgggtccgagaggtcccgggttcaaatcccggacgagccccca	GAGGTCC
chr11.trna14-PheGAA	47	29265	214	47	0.00731249	Control	21457	14517	47	0.676562	Treated	6.53172	PheGAA	gccgaaatagctcagttgggagagcgttagactgaagatctaaaggtccctggttcaatcccgggtttcggcacca	AAGGTCC
chr11.trna15-LysTTT	47	96349	11138	47	0.115601	Control	293533	276611	47	0.942351	Treated	3.02712	LysTTT	gcccggatagctcagtcggtagagcatcagacttttaatctgagggtccagggttcaagtccctgttcgggcgcca	AGGGTCC
chr11.trna16-PheGAA	47	92056	1031	47	0.0111997	Control	66820	46855	47	0.701212	Treated	5.96832	PheGAA	gccgaaatagctcagttgggagagcgttagactgaagatctaaaggtccctggttcgatcccgggtttcggcacca	AAGGTCC
chr11.trna17-ValTAC	47	219127	690	47	0.00314886	Control	118505	76017	47	0.641467	Treated	7.6704	ValTAC	ggttccatagtgtagcggttatcacgtctgctttacacgcagaaggtcctgggttcgagccccagtggaaccacca	AAGGTCC
chr11.trna18-ValTAC	47	217409	690	47	0.00317374	Control	118350	76017	47	0.642307	Treated	7.66093	ValTAC	ggttccatagtgtagtggttatcacgtctgctttacacgcagaaggtcctgggttcgagccccagtggaaccacca	AAGGTCC
chr11.trna2-ArgTCT	47	119129	1182	47	0.00992202	Control	37124	24634	47	0.66356	Treated	6.06345	ArgTCT	ggctctgtggcgcaatggatagcgcattggacttctaattcaaaggttgtgggttcgagtcccaccagagtcgcca	AAGGTTG
chr11.trna6-ProAGG	46	233601	2298	46	0.00983729	Control	60772	39000	46	0.641743	Treated	6.02759	ProAGG	ggctcgttggtctaggggtatgattctcgcttagggtgcgagaggtcccgggttcaaatcccggacgagccccca	GAGGTCC
chr12.trna10-PheGAA	47	92056	1031	47	0.0111997	Control	66820	46855	47	0.701212	Treated	5.96832	PheGAA	gccgaaatagctcagttgggagagcgttagactgaagatctaaaggtccctggttcgatcccgggtttcggcacca	AAGGTCC
chr12.trna12-AlaTGC	46	74569	1700	46	0.0227977	Control	173190	150181	46	0.867146	Treated	5.24932	AlaTGC	ggggatgtagctcagtggtagagcgcatgctttgcatgtatgaggccccgggttcgatccccggcatctccacca	GAGGCCC
chr12.trna6-TrpCCA	46	38739	574	46	0.0148171	Control	146295	143190	46	0.978776	Treated	6.04564	TrpCCA	gacctcgtggcgcaacggtagcgcgtctgactccagatcagaaggctgcgtgttcgaatcacgtcggggtcacca	AAGGCTG
chr12.trna7-AlaTGC	46	49181	773	46	0.0157175	Control	78918	69029	46	0.874693	Treated	5.79834	AlaTGC	ggggatgtagctcagtggtagagcgcatgctttgcacgtatgaggccccgggttcaatccccggcatctccacca	GAGGCCC
chr13.trna1-PheGAA	47	92056	1031	47	0.0111997	Control	66820	46855	47	0.701212	Treated	5.96832	PheGAA	gccgaaatagctcagttgggagagcgttagactgaagatctaaaggtccctggttcgatcccgggtttcggcacca	AAGGTCC
chr13.trna5-AsnGTT	48	335808	9361	48	0.027876	Control	584304	564537	48	0.96617	Treated	5.11518	AsnGTT	gtctctgtggcgcaatcggttagcgcgttcggctgttaaccgaaaggttggtggttcgagcccacccagggacgcca	AAGGTTG
chr14.trna14-LysCTT	47	193415	14572	47	0.0753406	Control	536570	533378	47	0.994051	Treated	3.72182	LysCTT	gcccggctagctcagtcggtagagcatgggactcttaatcccagggtcgtgggttcgagccccacgttgggcgcca	AGGGTCG
chr14.trna17-TyrGTA	47	305790	8303	47	0.0271526	Control	373575	355142	47	0.950658	Treated	5.12976	TyrGTA	ccttcgatagctcagctggtagagcggaggactgtagatccttaggtcgctggttcgattccggctcgaaggacca	TAGGTCG
chr14.trna18-TyrGTA	47	1313	4	47	0.00304646	Control	321	262	47	0.816199	Treated	8.06564	TyrGTA	ccttcgatagctcagctggtagagcggaggactgtagatccttaggtcgctggttcaattccggctcgaaggacca	TAGGTCG
chr14.trna19-TyrGTA	47	3449	50	47	0.014497	Control	1226	998	47	0.814029	Treated	5.81126	TyrGTA	ccttcgatagctcagctggtagagcggaggactgtagatccttaggtcgctggttcgattccagctcgaaggacca	TAGGTCG
chr14.trna20-TyrGTA	47	305790	8303	47	0.0271526	Control	373575	355142	47	0.950658	Treated	5.12976	TyrGTA	ccttcgatagctcagctggtagagcggaggactgtagatccttaggtcgctggttcgattccggctcgaaggacca	TAGGTCG
chr14.trna21-ThrTGT	47	14093	147	47	0.0104307	Control	12851	8656	47	0.673566	Treated	6.01291	ThrTGT	ggctccatagctcaggggttagagcactggtcttgtaaaccaggggtcgcgagttcaaatctcgctggggcctcca	GGGGTCG
chr14.trna22-ThrTGT	47	7444	54	47	0.00725416	Control	10579	8099	47	0.765573	Treated	6.72159	ThrTGT	ggctccatagctcaggggttagagcgctggtcttgtaaaccaggggtcgcgagttcaattctcgctggggcctcca	GGGGTCG
chr14.trna23-ProAGG	46	233601	2298	46	0.00983729	Control	60772	39000	46	0.641743	Treated	6.02759	ProAGG	ggctcgttggtctaggggtatgattctcgcttagggtgcgagaggtcccgggttcaaatcccggacgagccccca	GAGGTCC
chr14.trna24-ProAGG	46	233601	2298	46	0.00983729	Control	60772	39000	46	0.641743	Treated	6.02759	ProAGG	ggctcgttggtctaggggtatgattctcgcttagggtgcgagaggtcccgggttcaaatcccggacgagccccca	GAGGTCC
chr14.trna3-ProTGG	46	91466	2298	46	0.0251241	Control	55905	39000	46	0.697612	Treated	4.79528	ProTGG	ggctcgttggtctagtggtatgattctcgctttgggtgcgagaggtcccgggttcaaatcccggacgagccccca	GAGGTCC
chr14.trna4-ThrTGT	47	14092	147	47	0.0104315	Control	12844	8656	47	0.673933	Treated	6.01359	ThrTGT	ggccctatagctcaggggttagagcactggtcttgtaaaccaggggtcgcgagttcaaatctcgctggggcctcca	GGGGTCG
chr14.trna5-TyrGTA	47	305790	8303	47	0.0271526	Control	373575	355142	47	0.950658	Treated	5.12976	TyrGTA	ccttcgatagctcagctggtagagcggaggactgtagatccttaggtcgctggttcgattccggctcgaaggacca	TAGGTCG
chr14.trna6-ProTGG	46	302682	2298	46	0.00759213	Control	64346	39000	46	0.606098	Treated	6.3189	ProTGG	ggctcgttggtctaggggtatgattctcgctttgggtgcgagaggtcccgggttcaaatcccggacgagccccca	GAGGTCC
chr14.trna9-CysGCA	46	233632	6533	46	0.0279628	Control	322433	315920	46	0.9798	Treated	5.13091	CysGCA	gggggtatagctcaggggtagagcatttgactgcagatcaagaggtccccggttcaaatccgggtgccccctcca	GAGGTCC
chr15.trna2-LysCTT	47	193415	14572	47	0.0753406	Control	536570	533378	47	0.994051	Treated	3.72182	LysCTT	gcccggctagctcagtcggtagagcatgggactcttaatcccagggtcgtgggttcgagccccacgttgggcgcca	AGGGTCG
chr15.trna3-CysGCA	47	236879	6533	47	0.0275795	Control	322493	315920	47	0.979618	Treated	5.15055	CysGCA	gggggtatagctcagtgggtagagcatttgactgcagatcaagaggtccccggttcaaatccgggtgccccctcca	GAGGTCC
chr16.trna10-ProAGG	46	233601	2298	46	0.00983729	Control	60772	39000	46	0.641743	Treated	6.02759	ProAGG	ggctcgttggtctaggggtatgattctcgcttagggtgcgagaggtcccgggttcaaatcccggacgagccccca	GAGGTCC
chr16.trna11-LysCTT	47	123692	14572	47	0.117809	Control	537651	533378	47	0.992052	Treated	3.07397	LysCTT	gcccggctagctcagtcggtagagcatgggactcttaatctcagggtcgtgggttcgagccccacgttgggcgcca	AGGGTCG
chr16.trna12-ProAGG	46	59168	2298	46	0.0388386	Control	49126	39000	46	0.793877	Treated	4.35335	ProAGG	ggctcgttggtctaggggtatgattctcgcttaggatgcgagaggtcccgggttcaaatcccggacgagccccca	GAGGTCC
chr16.trna21-MetCAT	47	19603	404	47	0.0206091	Control	25103	23085	47	0.919611	Treated	5.47967	MetCAT	gccctcttagcgcagtgggcagcgcgtcagtctcataatctgaaggtcctgagttcgagcctcagagagggcacca	AAGGTCC
chr16.trna22-MetCAT	47	31732	316	47	0.0099584	Control	17874	15851	47	0.886819	Treated	6.47658	MetCAT	gcctcgttagcgcagtaggcagcgcgtcagtctcataatctgaaggtcgtgagttcgagcctcacacggggcacca	AAGGTCG
chr16.trna23-LysTTT	47	364	21	47	0.0576923	Control	3178	2896	47	0.911265	Treated	3.98142	LysTTT	gcctggatagctcagttggtagagcatcagacttttaatctgagggtccagggttcaagtccctgttcaggcacca	AGGGTCC
chr16.trna28-ProTGG	46	302682	2298	46	0.00759213	Control	64346	39000	46	0.606098	Treated	6.3189	ProTGG	ggctcgttggtctaggggtatgattctcgctttgggtgcgagaggtcccgggttcaaatcccggacgagccccca	GAGGTCC
chr16.trna29-ProAGG	46	233601	2298	46	0.00983729	Control	60772	39000	46	0.641743	Treated	6.02759	ProAGG	ggctcgttggtctaggggtatgattctcgcttagggtgcgagaggtcccgggttcaaatcccggacgagccccca	GAGGTCC
chr16.trna30-LysCTT	47	683	30	47	0.0439239	Control	1818	1797	47	0.988449	Treated	4.49209	LysCTT	gcccggctagctcagtcgatagagcatgagactcttaatctcagggtcgtgggttcgagccgcacgttgggcgcca	AGGGTCG
chr16.trna4-ProTGG	46	302682	2298	46	0.00759213	Control	64346	39000	46	0.606098	Treated	6.3189	ProTGG	ggctcgttggtctaggggtatgattctcgctttgggtgcgagaggtcccgggttcaaatcccggacgagccccca	GAGGTCC
chr16.trna7-ProCGG	46	281586	2298	46	0.00816092	Control	62645	39000	46	0.622556	Treated	6.25333	ProCGG	ggctcgttggtctaggggtatgattctcgcttcgggtgcgagaggtcccgggttcaaatcccggacgagccccca	GAGGTCC
chr16.trna8-LysCTT	47	247217	14572	47	0.0589442	Control	540155	533378	47	0.987454	Treated	4.06629	LysCTT	gcccggctagctcagtcggtagagcatgagactcttaatctcagggtcgtgggttcgagccccacgttgggcgcca	AGGGTCG
chr16.trna9-ProTGG	46	302682	2298	46	0.00759213	Control	64346	39000	46	0.606098	Treated	6.3189	ProTGG	ggctcgttggtctaggggtatgattctcgctttgggtgcgagaggtcccgggttcaaatcccggacgagccccca	GAGGTCC
chr17.trna1-LysTTT	47	96349	11138	47	0.115601	Control	293533	276611	47	0.942351	Treated	3.02712	LysTTT	gcccggatagctcagtcggtagagcatcagacttttaatctgagggtccagggttcaagtccctgttcgggcgcca	AGGGTCC
chr17.trna10-TrpCCA	46	17322	411	46	0.0237271	Control	115451	114304	46	0.990065	Treated	5.38292	TrpCCA	gacctcgtggcgcaatggtagcgcgtctgactccagatcagaaggttgcgtgttcaagtcacgtcggggtcacca	AAGGTTG
chr17.trna13-CysGCA	46	274214	6533	46	0.0238245	Control	322614	315920	46	0.979251	Treated	5.36116	CysGCA	gggggtatagctcagtggtagagcatttgactgcagatcaagaggtccccggttcaaatccgggtgccccctcca	GAGGTCC
chr17.trna18-MetCAT	46	71754	4643	46	0.0647072	Control	303170	300828	46	0.992275	Treated	3.93874	MetCAT	agcagagtggcgcagcggaagcgtgctgggcccataacccagaggtcgatggatcgaaaccatcctctgctacca	GAGGTCG
chr17.trna25-CysGCA	46	274214	6533	46	0.0238245	Control	322614	315920	46	0.979251	Treated	5.36116	CysGCA	gggggtatagctcagtggtagagcatttgactgcagatcaagaggtccccggttcaaatccgggtgccccctcca	GAGGTCC
chr17.trna26-CysGCA	46	274214	6533	46	0.0238245	Control	322614	315920	46	0.979251	Treated	5.36116	CysGCA	gggggtatagctcagtggtagagcatttgactgcagatcaagaggtccccggttcaaatccgggtgccccctcca	GAGGTCC
chr17.trna27-CysGCA	46	89391	3894	46	0.0435614	Control	236245	233491	46	0.988343	Treated	4.50389	CysGCA	gggggtatagctcagtggtagagcatttgactgcagatcaagaggtccctggttcaaatccgggtgccccctcca	GAGGTCC
chr17.trna29-CysGCA	46	15432	3	46	0.000194401	Control	134	93	46	0.69403	Treated	11.8017	CysGCA	gggggtagggctcagggatagagcatttgactgcagatcaagaggtccccggttcgaatctaggtgccccctcca	GAGGTCC
chr17.trna3-ArgTCT	47	55247	278	47	0.00503195	Control	10135	4517	47	0.445683	Treated	6.46876	ArgTCT	ggctctgtggcgcaatggatagcgcattggacttctaattcaaaggttgtgggttcgaatcccaccagagtcgcca	AAGGTTG
chr17.trna30-AsnGTT	48	335808	9361	48	0.027876	Control	584304	564537	48	0.96617	Treated	5.11518	AsnGTT	gtctctgtggcgcaatcggttagcgcgttcggctgttaaccgaaaggttggtggttcgagcccacccagggacgcca	AAGGTTG
chr17.trna37-ProCGG	46	281586	2298	46	0.00816092	Control	62645	39000	46	0.622556	Treated	6.25333	ProCGG	ggctcgttggtctaggggtatgattctcgcttcgggtgcgagaggtcccgggttcaaatcccggacgagccccca	GAGGTCC
chr17.trna39-TrpCCA	46	28379	540	46	0.0190282	Control	115603	113659	46	0.983184	Treated	5.69125	TrpCCA	ggcctcgtggcgcaacggtagcgcgtctgactccagatcagaaggttgcgtgttcaaatcacgtcggggtcacca	AAGGTTG
chr17.trna5-TrpCCA	46	28420	540	46	0.0190007	Control	115603	113659	46	0.983184	Treated	5.69334	TrpCCA	gacctcgtggcgcaacggtagcgcgtctgactccagatcagaaggttgcgtgttcaaatcacgtcggggtcacca	AAGGTTG
chr18.trna1-LysCTT	47	1582	5	47	0.00316056	Control	136	104	47	0.764706	Treated	7.91858	LysCTT	gacgagctagctcagtcggtagagcatgggactcttaatcccagggtcgtgggtttgagccccatgttgggcacca	AGGGTCG
chr19.trna1-AsnGTT	48	335808	9361	48	0.027876	Control	584304	564537	48	0.96617	Treated	5.11518	AsnGTT	gtctctgtggcgcaatcggttagcgcgttcggctgttaaccgaaaggttggtggttcgagcccacccagggacgcca	AAGGTTG
chr19.trna11-IleTAT	47	459	10	47	0.0217865	Control	38	8	47	0.210526	Treated	3.27249	IleTAT	gctccagtggcgcaatcggttagcgcgcggtacttataatgccgaggttgtgagttcgatcctcacctggagcacca	CGAGGTT
chr19.trna11-IleTAT	48	512	53	48	0.103516	Control	11564	11526	48	0.996714	Treated	3.26733	IleTAT	gctccagtggcgcaatcggttagcgcgcggtacttataatgccgaggttgtgagttcgatcctcacctggagcacca	GAGGTTG
chr19.trna13-ValCAC	47	22121	44	47	0.00198906	Control	3916	1164	47	0.297242	Treated	7.22341	ValCAC	gtttccgtagtgtagcggttatcacattcgcctcacacgcgaaaggtccccggttcgatcccgggcggaaacacca	AAGGTCC
chr19.trna14-PheGAA	47	92056	1031	47	0.0111997	Control	66820	46855	47	0.701212	Treated	5.96832	PheGAA	gccgaaatagctcagttgggagagcgttagactgaagatctaaaggtccctggttcgatcccgggtttcggcacca	AAGGTCC
chr2.trna2-TyrGTA	47	305955	8303	47	0.027138	Control	373506	355142	47	0.950833	Treated	5.13081	TyrGTA	ccttcgatagctcagttggtagagcggaggactgtagatccttaggtcgctggttcgattccggctcgaaggacca	TAGGTCG
chr3.trna3-ValAAC	47	27544	16	47	0.000580889	Control	2328	552	47	0.237113	Treated	8.6731	ValAAC	gtttccgtagtgtagtggttatcacgttcgcctaacacgcgaaaggtccccggttcgaaaccgggcggaaacacca	AAGGTCC
chr3.trna5-CysGCA	46	56014	2956	46	0.0527725	Control	122991	121209	46	0.985511	Treated	4.22301	CysGCA	gggggtatagctcaggggtagagcatttgactgcagatcaagaggtccctggttcaaatccaggtgccccctcca	GAGGTCC
chr3.trna6-CysGCA	46	60772	2956	46	0.0486408	Control	122972	121209	46	0.985663	Treated	4.34086	CysGCA	gggggtgtagctcagtggtagagcatttgactgcagatcaagaggtccctggttcaaatccaggtgccccctcca	GAGGTCC
chr4.trna3-CysGCA	46	274214	6533	46	0.0238245	Control	322614	315920	46	0.979251	Treated	5.36116	CysGCA	gggggtatagctcagtggtagagcatttgactgcagatcaagaggtccccggttcaaatccgggtgccccctcca	GAGGTCC
chr5.trna11-AlaTGC	46	74569	1700	46	0.0227977	Control	173190	150181	46	0.867146	Treated	5.24932	AlaTGC	ggggatgtagctcagtggtagagcgcatgctttgcatgtatgaggccccgggttcgatccccggcatctccacca	GAGGCCC
chr5.trna12-LysCTT	47	247217	14572	47	0.0589442	Control	540155	533378	47	0.987454	Treated	4.06629	LysCTT	gcccggctagctcagtcggtagagcatgagactcttaatctcagggtcgtgggttcgagccccacgttgggcgcca	AGGGTCG
chr5.trna13-ValCAC	47	36666	16	47	0.000436372	Control	2826	552	47	0.195329	Treated	8.80613	ValCAC	gtttccgtagtgtagtggttatcacgttcgcctcacacgcgaaaggtccccggttcgaaaccgggcggaaacacca	AAGGTCC
chr5.trna14-LysCTT	47	247217	14572	47	0.0589442	Control	540155	533378	47	0.987454	Treated	4.06629	LysCTT	gcccggctagctcagtcggtagagcatgagactcttaatctcagggtcgtgggttcgagccccacgttgggcgcca	AGGGTCG
chr5.trna15-ValAAC	47	27544	16	47	0.000580889	Control	2328	552	47	0.237113	Treated	8.6731	ValAAC	gtttccgtagtgtagtggttatcacgttcgcctaacacgcgaaaggtccccggttcgaaaccgggcggaaacacca	AAGGTCC
chr5.trna17-ProTGG	46	302682	2298	46	0.00759213	Control	64346	39000	46	0.606098	Treated	6.3189	ProTGG	ggctcgttggtctaggggtatgattctcgctttgggtgcgagaggtcccgggttcaaatcccggacgagccccca	GAGGTCC
chr5.trna18-ValAAC	47	22784	16	47	0.000702247	Control	2267	552	47	0.243494	Treated	8.43769	ValAAC	gtttccgtagtgtagtggtcatcacgttcgcctaacacgcgaaaggtccccggttcgaaaccgggcggaaacacca	AAGGTCC
chr5.trna21-ValCAC	47	36666	16	47	0.000436372	Control	2826	552	47	0.195329	Treated	8.80613	ValCAC	gtttccgtagtgtagtggttatcacgttcgcctcacacgcgaaaggtccccggttcgaaaccgggcggaaacacca	AAGGTCC
chr5.trna5-ValCAC	47	36666	16	47	0.000436372	Control	2826	552	47	0.195329	Treated	8.80613	ValCAC	gtttccgtagtgtagtggttatcacgttcgcctcacacgcgaaaggtccccggttcgaaaccgggcggaaacacca	AAGGTCC
chr5.trna7-ValAAC	47	27544	16	47	0.000580889	Control	2328	552	47	0.237113	Treated	8.6731	ValAAC	gtttccgtagtgtagtggttatcacgttcgcctaacacgcgaaaggtccccggttcgaaaccgggcggaaacacca	AAGGTCC
chr5.trna8-ValAAC	47	27544	16	47	0.000580889	Control	2328	552	47	0.237113	Treated	8.6731	ValAAC	gtttccgtagtgtagtggttatcacgttcgcctaacacgcgaaaggtccccggttcgaaaccgggcggaaacacca	AAGGTCC
chr5.trna9-ValCAC	47	36666	16	47	0.000436372	Control	2826	552	47	0.195329	Treated	8.80613	ValCAC	gtttccgtagtgtagtggttatcacgttcgcctcacacgcgaaaggtccccggttcgaaaccgggcggaaacacca	AAGGTCC
chr6.trna10-AlaCGC	46	15079	378	46	0.025068	Control	22349	19337	46	0.865229	Treated	5.10916	AlaCGC	ggggatgtagctcagtggtagagcgcatgcttcgcatgtatgaggtcccgggttcgatccccggcatctccacca	GAGGTCC
chr6.trna100-PheGAA	47	92056	1031	47	0.0111997	Control	66820	46855	47	0.701212	Treated	5.96832	PheGAA	gccgaaatagctcagttgggagagcgttagactgaagatctaaaggtccctggttcgatcccgggtttcggcacca	AAGGTCC
chr6.trna101-MetCAT	47	42657	502	47	0.0117683	Control	62641	60650	47	0.968216	Treated	6.36235	MetCAT	gcctccttagcgcagtaggcagcgcgtcagtctcataatctgaaggtcctgagttcgaacctcagagggggcacca	AAGGTCC
chr6.trna105-AlaAGC	46	13218	834	46	0.0630958	Control	82486	75649	46	0.917113	Treated	3.86148	AlaAGC	gggggtgtagctcagtggtagagcgcgtgcttagcatgcacgaggccccgggttcaatccccggcacctccacca	GAGGCCC
chr6.trna106-AlaAGC	46	13218	834	46	0.0630958	Control	82486	75649	46	0.917113	Treated	3.86148	AlaAGC	gggggtgtagctcagtggtagagcgcgtgcttagcatgcacgaggccccgggttcaatccccggcacctccacca	GAGGCCC
chr6.trna108-PheGAA	48	6219	214	48	0.0344107	Control	14845	14517	48	0.977905	Treated	4.82877	PheGAA	gccgaaatagctcagttgggagagcgttagaccgaagatcttaaaggtccctggttcaatcccgggtttcggcacca	AAGGTCC
chr6.trna110-AlaAGC	46	2809	57	46	0.0202919	Control	7556	7362	46	0.974325	Treated	5.58543	AlaAGC	gggggtatagctcagcggtagagcgcgtgcttagcatgcacgaggtcctgggttcaatccccaatacctccacca	GAGGTCC
chr6.trna111-PheGAA	47	29212	214	47	0.00732576	Control	21451	14517	47	0.676752	Treated	6.5295	PheGAA	gccgagatagctcagttgggagagcgttagactgaagatctaaaggtccctggttcaatcccgggtttcggcacca	AAGGTCC
chr6.trna113-AlaAGC	46	2212	121	46	0.0547016	Control	7508	7013	46	0.93407	Treated	4.09388	AlaAGC	gggggtatagctcagtggtagagcgcgtgcttagcatgcacgaggtcctgggttcgatccccagtacctccacca	GAGGTCC
chr6.trna114-PheGAA	47	92056	1031	47	0.0111997	Control	66820	46855	47	0.701212	Treated	5.96832	PheGAA	gccgaaatagctcagttgggagagcgttagactgaagatctaaaggtccctggttcgatcccgggtttcggcacca	AAGGTCC
chr6.trna118-AlaTGC	46	384	31	46	0.0807292	Control	3990	3898	46	0.976942	Treated	3.59711	AlaTGC	gggggtgtagctcagtggtagagcacatgctttgcatgtgtgaggccccgggttcgatccccggcacctccacca	GAGGCCC
chr6.trna12-ProAGG	46	233601	2298	46	0.00983729	Control	60772	39000	46	0.641743	Treated	6.02759	ProAGG	ggctcgttggtctaggggtatgattctcgcttagggtgcgagaggtcccgggttcaaatcccggacgagccccca	GAGGTCC
chr6.trna124-AlaCGC	46	55579	1700	46	0.0305871	Control	171771	150181	46	0.874309	Treated	4.83715	AlaCGC	ggggatgtagctcagtggtagagcgcatgcttcgcatgtatgaggccccgggttcgatccccggcatctccacca	GAGGCCC
chr6.trna125-AlaAGC	46	254335	7343	46	0.0288714	Control	1093380	1066965	46	0.975841	Treated	5.07893	AlaAGC	ggggatgtagctcagtggtagagcgcatgcttagcatgcatgaggtcccgggttcgatccccagcatctccacca	GAGGTCC
chr6.trna13-LysCTT	47	247217	14572	47	0.0589442	Control	540155	533378	47	0.987454	Treated	4.06629	LysCTT	gcccggctagctcagtcggtagagcatgagactcttaatctcagggtcgtgggttcgagccccacgttgggcgcca	AGGGTCG
chr6.trna134-MetCAT	46	71754	4643	46	0.0647072	Control	303170	300828	46	0.992275	Treated	3.93874	MetCAT	agcagagtggcgcagcggaagcgtgctgggcccataacccagaggtcgatggatcgaaaccatcctctgctacca	GAGGTCG
chr6.trna137-ValAAC	47	27544	16	47	0.000580889	Control	2328	552	47	0.237113	Treated	8.6731	ValAAC	gtttccgtagtgtagtggttatcacgttcgcctaacacgcgaaaggtccccggttcgaaaccgggcggaaacacca	AAGGTCC
chr6.trna14-TyrGTA	47	110900	2036	47	0.0183589	Control	114810	107046	47	0.932375	Treated	5.66636	TyrGTA	ccttcgatagctcagttggtagagcggaggactgtagatccttaggtcgctggttcgaatccggctcgaaggacca	TAGGTCG
chr6.trna144-ValAAC	47	189	1	47	0.00529101	Control	74	67	47	0.905405	Treated	7.41888	ValAAC	gtttccgtagtgtagtggttatcacgttcgcctaacacgcgaaaggtccctggatcaaaaccaggcggaaacacca	AAGGTCC
chr6.trna147-MetCAT	46	71754	4643	46	0.0647072	Control	303170	300828	46	0.992275	Treated	3.93874	MetCAT	agcagagtggcgcagcggaagcgtgctgggcccataacccagaggtcgatggatcgaaaccatcctctgctacca	GAGGTCG
chr6.trna148-LysTTT	47	1678	27	47	0.0160906	Control	1860	1164	47	0.625806	Treated	5.28143	LysTTT	gcctggatagctcagtcggtagagcatcagacttttaatctgagggtccagggttcaagtccctgttcaggcgcca	AGGGTCC
chr6.trna15-TyrGTA	47	110783	2036	47	0.0183783	Control	114810	107046	47	0.932375	Treated	5.66484	TyrGTA	ctttcgatagctcagttggtagagcggaggactgtagatccttaggtcgctggttcgaatccggctcgaaggacca	TAGGTCG
chr6.trna154-LysTTT	47	1563	51	47	0.0326296	Control	2951	2325	47	0.787869	Treated	4.5937	LysTTT	gcctgggtagctcagtcggtagagcatcagacttttaatctgagggtccagggttcaagtccctgtccaggcgcca	AGGGTCC
chr6.trna155-MetCAT	46	71754	4643	46	0.0647072	Control	303170	300828	46	0.992275	Treated	3.93874	MetCAT	agcagagtggcgcagcggaagcgtgctgggcccataacccagaggtcgatggatcgaaaccatcctctgctacca	GAGGTCG
chr6.trna157-ValCAC	48	2487	17	48	0.00683554	Control	913	102	48	0.11172	Treated	4.03068	ValCAC	gcttctgtagtgtagtggttatcacgttcgcctcacacgcgaaaggtccccggttcgaaaccgggcagaagcacca	AGGTCCC
chr6.trna16-TyrGTA	47	32589	342	47	0.0104943	Control	57167	54706	47	0.956951	Treated	6.51076	TyrGTA	ccttcgatagctcagttggtagagcggaggactgtagatccttaggtcgctggttcgaatccggctcggaggacca	TAGGTCG
chr6.trna165-AlaAGC	46	426	7	46	0.0164319	Control	68	15	46	0.220588	Treated	3.74678	AlaAGC	ggggaattagctcaagtggtagagcgcttgcttagcatgcaagaggtagtgggatcgatgcccacattctccacca	AGAGGTA
chr6.trna165-AlaAGC	47	460	34	47	0.073913	Control	4941	4873	47	0.986238	Treated	3.73803	AlaAGC	ggggaattagctcaagtggtagagcgcttgcttagcatgcaagaggtagtgggatcgatgcccacattctccacca	GAGGTAG
chr6.trna167-MetCAT	47	525	5	47	0.00952381	Control	238	192	47	0.806723	Treated	6.40439	MetCAT	gccctcttagcgcagctggcagcgcgtcagtctcataatctgaaggtcctgagttcaagcctcagagagggcacca	AAGGTCC
chr6.trna168-AlaAGC	46	549	7	46	0.0127505	Control	77	15	46	0.194805	Treated	3.93341	AlaAGC	ggggaattagctcaagcggtagagcgcttgcttagcatgcaagaggtagtgggatcgatgcccacattctccacca	AGAGGTA
chr6.trna168-AlaAGC	47	583	34	47	0.058319	Control	4950	4873	47	0.984444	Treated	4.07727	AlaAGC	ggggaattagctcaagcggtagagcgcttgcttagcatgcaagaggtagtgggatcgatgcccacattctccacca	GAGGTAG
chr6.trna17-TyrGTA	47	30609	342	47	0.0111732	Control	57157	54706	47	0.957118	Treated	6.42058	TyrGTA	ccttcgatagctcagctggtagagcggaggactgtagatccttaggtcgctggttcgaatccggctcggaggacca	TAGGTCG
chr6.trna170-AlaAGC	47	379	31	47	0.0817942	Control	2659	2618	47	0.984581	Treated	3.58944	AlaAGC	ggggaattagctcaggcggtagagcgctcgcttagcatgcgagaggtagcgggatcgacgcccgcattctccacca	GAGGTAG
chr6.trna172-MetCAT	47	19846	404	47	0.0203567	Control	25125	23085	47	0.918806	Treated	5.49618	MetCAT	gccctcttagcgcagcgggcagcgcgtcagtctcataatctgaaggtcctgagttcgagcctcagagagggcacca	AAGGTCC
chr6.trna176-TrpCCA	46	28420	540	46	0.0190007	Control	115603	113659	46	0.983184	Treated	5.69334	TrpCCA	gacctcgtggcgcaacggtagcgcgtctgactccagatcagaaggttgcgtgttcaaatcacgtcggggtcacca	AAGGTTG
chr6.trna177-MetCAT	46	71754	4643	46	0.0647072	Control	303170	300828	46	0.992275	Treated	3.93874	MetCAT	agcagagtggcgcagcggaagcgtgctgggcccataacccagaggtcgatggatcgaaaccatcctctgctacca	GAGGTCG
chr6.trna178-TrpCCA	46	28420	540	46	0.0190007	Control	115603	113659	46	0.983184	Treated	5.69334	TrpCCA	gacctcgtggcgcaacggtagcgcgtctgactccagatcagaaggttgcgtgttcaaatcacgtcggggtcacca	AAGGTTG
chr6.trna179-MetCAT	46	71754	4643	46	0.0647072	Control	303170	300828	46	0.992275	Treated	3.93874	MetCAT	agcagagtggcgcagcggaagcgtgctgggcccataacccagaggtcgatggatcgaaaccatcctctgctacca	GAGGTCG
chr6.trna19-AlaAGC	46	426	7	46	0.0164319	Control	68	15	46	0.220588	Treated	3.74678	AlaAGC	ggggaattagctcaagtggtagagcgcttgcttagcatgcaagaggtagtgggatcgatgcccacattctccacca	AGAGGTA
chr6.trna19-AlaAGC	47	460	34	47	0.073913	Control	4941	4873	47	0.986238	Treated	3.73803	AlaAGC	ggggaattagctcaagtggtagagcgcttgcttagcatgcaagaggtagtgggatcgatgcccacattctccacca	GAGGTAG
chr6.trna2-MetCAT	46	71754	4643	46	0.0647072	Control	303170	300828	46	0.992275	Treated	3.93874	MetCAT	agcagagtggcgcagcggaagcgtgctgggcccataacccagaggtcgatggatcgaaaccatcctctgctacca	GAGGTCG
chr6.trna21-MetCAT	47	525	5	47	0.00952381	Control	238	192	47	0.806723	Treated	6.40439	MetCAT	gccctcttagcgcagctggcagcgcgtcagtctcataatctgaaggtcctgagttcaagcctcagagagggcacca	AAGGTCC
chr6.trna22-AlaAGC	46	549	7	46	0.0127505	Control	77	15	46	0.194805	Treated	3.93341	AlaAGC	ggggaattagctcaagcggtagagcgcttgcttagcatgcaagaggtagtgggatcgatgcccacattctccacca	AGAGGTA
chr6.trna22-AlaAGC	47	583	34	47	0.058319	Control	4950	4873	47	0.984444	Treated	4.07727	AlaAGC	ggggaattagctcaagcggtagagcgcttgcttagcatgcaagaggtagtgggatcgatgcccacattctccacca	GAGGTAG
chr6.trna24-AlaAGC	47	379	31	47	0.0817942	Control	2659	2618	47	0.984581	Treated	3.58944	AlaAGC	ggggaattagctcaggcggtagagcgctcgcttagcatgcgagaggtagcgggatcgacgcccgcattctccacca	GAGGTAG
chr6.trna25-MetCAT	47	19846	404	47	0.0203567	Control	25125	23085	47	0.918806	Treated	5.49618	MetCAT	gccctcttagcgcagcgggcagcgcgtcagtctcataatctgaaggtcctgagttcgagcctcagagagggcacca	AAGGTCC
chr6.trna27-MetCAT	47	19846	404	47	0.0203567	Control	25125	23085	47	0.918806	Treated	5.49618	MetCAT	gccctcttagcgcagcgggcagcgcgtcagtctcataatctgaaggtcctgagttcgagcctcagagagggcacca	AAGGTCC
chr6.trna30-ProCGG	46	36385	2298	46	0.0631579	Control	41540	39000	46	0.938854	Treated	3.89387	ProCGG	ggctcgttggtctaggggtatgattctcgcttcgggtgtgagaggtcccgggttcaaatcccggacgagccccca	GAGGTCC
chr6.trna37-ValAAC	47	102	2	47	0.0196078	Control	42	31	47	0.738095	Treated	5.2343	ValAAC	gtttccgtagtgtagtggttatcacgtttgcctaacacgcgaaaggtccccggttcgaaaccgggcagaaacacca	AAGGTCC
chr6.trna61-MetCAT	46	1141	3	46	0.00262927	Control	132	101	46	0.765152	Treated	8.18494	MetCAT	agcagagtggcgcagcggaagcgtgctgggcccataacccagaggtcgatggatctaaaccatcctctgctacca	GAGGTCG
chr6.trna65-AlaAGC	46	3265	100	46	0.0306279	Control	3753	3148	46	0.838796	Treated	4.7754	AlaAGC	gggggtgtagctcagtggtagagcgcgtgcttagcatgtacgaggtcccgggttcaatccccggcacctccacca	GAGGTCC
chr6.trna66-AlaTGC	46	5828	378	46	0.0648593	Control	22113	19337	46	0.874463	Treated	3.75301	AlaTGC	ggggatgtagctcagtggtagagcgcatgctttgcatgtatgaggtcccgggttcgatccccggcatctccacca	GAGGTCC
chr6.trna67-AlaAGC	46	744	42	46	0.0564516	Control	3727	3512	46	0.942313	Treated	4.06112	AlaAGC	gggggtgtagctcagtggtagagcgcgtgcttagcatgcacgaggccctgggttcaatccccagcacctccacca	GAGGCCC
chr6.trna68-AlaAGC	46	13218	834	46	0.0630958	Control	82486	75649	46	0.917113	Treated	3.86148	AlaAGC	gggggtgtagctcagtggtagagcgcgtgcttagcatgcacgaggccccgggttcaatccccggcacctccacca	GAGGCCC
chr6.trna70-AlaCGC	46	6980	431	46	0.0617479	Control	58221	56861	46	0.976641	Treated	3.98337	AlaCGC	gggggtgtagctcagtggtagagcgcgtgcttcgcatgtacgaggccccgggttcgacccccggctcctccacca	GAGGCCC
chr6.trna75-MetCAT	47	42657	502	47	0.0117683	Control	62641	60650	47	0.968216	Treated	6.36235	MetCAT	gcctccttagcgcagtaggcagcgcgtcagtctcataatctgaaggtcctgagttcgaacctcagagggggcacca	AAGGTCC
chr6.trna76-LysTTT	47	96349	11138	47	0.115601	Control	293533	276611	47	0.942351	Treated	3.02712	LysTTT	gcccggatagctcagtcggtagagcatcagacttttaatctgagggtccagggttcaagtccctgttcgggcgcca	AGGGTCC
chr6.trna9-ValCAC	47	36666	16	47	0.000436372	Control	2826	552	47	0.195329	Treated	8.80613	ValCAC	gtttccgtagtgtagtggttatcacgttcgcctcacacgcgaaaggtccccggttcgaaaccgggcggaaacacca	AAGGTCC
chr6.trna91-AlaAGC	46	419	7	46	0.0167064	Control	68	15	46	0.220588	Treated	3.72288	AlaAGC	ggggaattagcccaagtggtagagcgcttgcttagcatgcaagaggtagtgggatcgatgcccacattctccacca	AGAGGTA
chr6.trna91-AlaAGC	47	453	34	47	0.0750552	Control	4941	4873	47	0.986238	Treated	3.71591	AlaAGC	ggggaattagcccaagtggtagagcgcttgcttagcatgcaagaggtagtgggatcgatgcccacattctccacca	GAGGTAG
chr6.trna92-AlaAGC	46	282	7	46	0.0248227	Control	60	15	46	0.25	Treated	3.3322	AlaAGC	ggggaattagcgcaagtggtagagtgcttgcttagcatgcaagaggtagtgggatcgatgcccacattctccacca	AGAGGTA
chr6.trna92-AlaAGC	47	316	34	47	0.107595	Control	4933	4873	47	0.987837	Treated	3.19866	AlaAGC	ggggaattagcgcaagtggtagagtgcttgcttagcatgcaagaggtagtgggatcgatgcccacattctccacca	GAGGTAG
chr6.trna93-AlaAGC	46	426	7	46	0.0164319	Control	68	15	46	0.220588	Treated	3.74678	AlaAGC	ggggaattagctcaagtggtagagcgcttgcttagcatgcaagaggtagtgggatcgatgcccacattctccacca	AGAGGTA
chr6.trna93-AlaAGC	47	460	34	47	0.073913	Control	4941	4873	47	0.986238	Treated	3.73803	AlaAGC	ggggaattagctcaagtggtagagcgcttgcttagcatgcaagaggtagtgggatcgatgcccacattctccacca	GAGGTAG
chr6.trna95-AlaAGC	46	549	7	46	0.0127505	Control	77	15	46	0.194805	Treated	3.93341	AlaAGC	ggggaattagctcaagcggtagagcgcttgcttagcatgcaagaggtagtgggatcgatgcccacattctccacca	AGAGGTA
chr6.trna95-AlaAGC	47	583	34	47	0.058319	Control	4950	4873	47	0.984444	Treated	4.07727	AlaAGC	ggggaattagctcaagcggtagagcgcttgcttagcatgcaagaggtagtgggatcgatgcccacattctccacca	GAGGTAG
chr6.trna97-AlaAGC	47	374	31	47	0.0828877	Control	2659	2618	47	0.984581	Treated	3.57028	AlaAGC	gaggaattagctcaggcggtagagcgctcgcttagcatgcgagaggtagcgggatcgacgcccgcattctccacca	GAGGTAG
chr7.trna13-CysGCA	46	390	13	46	0.0333333	Control	1958	1948	46	0.994893	Treated	4.8995	CysGCA	gggggtatagctcaggggtagagcatttgactgcagatcaagaggtctctggttcaaatccaggtgccccctcca	GAGGTCT
chr7.trna14-CysGCA	46	1864	92	46	0.0493562	Control	9247	9177	46	0.99243	Treated	4.32966	CysGCA	gggcgtatagctcaggggtagagcatttgactgcagatcaagaggtccccagttcaaatctgggtgccccctcca	GAGGTCC
chr7.trna16-CysGCA	46	56014	2956	46	0.0527725	Control	122991	121209	46	0.985511	Treated	4.22301	CysGCA	gggggtatagctcaggggtagagcatttgactgcagatcaagaggtccctggttcaaatccaggtgccccctcca	GAGGTCC
chr7.trna17-CysGCA	46	16347	40	46	0.00244693	Control	1460	1398	46	0.957534	Treated	8.61221	CysGCA	gggggtatagctcacaggtagagcatttgactgcagatcaagaggtccccggttcaaatctgggtgccccctcca	GAGGTCC
chr7.trna18-CysGCA	46	56014	2956	46	0.0527725	Control	122991	121209	46	0.985511	Treated	4.22301	CysGCA	gggggtatagctcaggggtagagcatttgactgcagatcaagaggtccctggttcaaatccaggtgccccctcca	GAGGTCC
chr7.trna19-CysGCA	46	16933	35	46	0.00206697	Control	2860	2781	46	0.972378	Treated	8.87786	CysGCA	ggggatatagctcaggggtagagcatttgactgcagatcaagaggtccccggttcaaatccgggtgcccccccca	GAGGTCC
chr7.trna20-CysGCA	46	2036	81	46	0.0397839	Control	3592	3539	46	0.985245	Treated	4.63023	CysGCA	gggggtatagcttaggggtagagcatttgactgcagatcaaaaggtccctggttcaaatccaggtgccccttcca	AAGGTCC
chr7.trna21-CysGCA	46	20	1	46	0.05	Control	119	113	46	0.94958	Treated	4.24729	CysGCA	gggggtatagctcaggggtagagcatttgactgcaaatcaagaggtccctgattcaaatccaggtgccccctcca	GAGGTCC
chr7.trna23-CysGCA	46	24230	2956	46	0.121998	Control	122673	121209	46	0.988066	Treated	3.01776	CysGCA	gggggtatagctcaggggtagagcacttgactgcagatcaagaggtccctggttcaaatccaggtgccccctcca	GAGGTCC
chr7.trna24-CysGCA	46	235804	6533	46	0.0277052	Control	322448	315920	46	0.979755	Treated	5.14419	CysGCA	gggggtatagcttagcggtagagcatttgactgcagatcaagaggtccccggttcaaatccgggtgccccctcca	GAGGTCC
chr7.trna26-CysGCA	46	11199	33	46	0.00294669	Control	2218	2182	46	0.983769	Treated	8.38308	CysGCA	gggggtatagctcaggggtagagcatttgactgcagatcaagaggtccctggttcaaatccaggtgcccccccca	GAGGTCC
chr7.trna27-CysGCA	46	53055	2956	46	0.0557158	Control	122927	121209	46	0.986024	Treated	4.14547	CysGCA	gggggtatagttcaggggtagagcatttgactgcagatcaagaggtccctggttcaaatccaggtgccccctcca	GAGGTCC
chr7.trna29-CysGCA	46	1870	92	46	0.0491979	Control	9248	9177	46	0.992323	Treated	4.33414	CysGCA	gggggtatagctcaggggtagagcatttgactgcagatcaagaggtccccagttcaaatctgggtgccccctcca	GAGGTCC
chr7.trna3-TrpCCA	46	22541	540	46	0.0239563	Control	115499	113659	46	0.984069	Treated	5.36028	TrpCCA	gacctcgtggcgcaacggcagcgcgtctgactccagatcagaaggttgcgtgttcaaatcacgtcggggtcacca	AAGGTTG
chr7.trna4-ProAGG	46	233601	2298	46	0.00983729	Control	60772	39000	46	0.641743	Treated	6.02759	ProAGG	ggctcgttggtctaggggtatgattctcgcttagggtgcgagaggtcccgggttcaaatcccggacgagccccca	GAGGTCC
chr7.trna8-CysGCA	46	61770	2956	46	0.0478549	Control	122969	121209	46	0.985687	Treated	4.36439	CysGCA	gggggcatagctcagtggtagagcatttgactgcagatcaagaggtccctggttcaaatccaggtgccccctcca	GAGGTCC
chr7.trna9-CysGCA	46	56014	2956	46	0.0527725	Control	122991	121209	46	0.985511	Treated	4.22301	CysGCA	gggggtatagctcaggggtagagcatttgactgcagatcaagaggtccctggttcaaatccaggtgccccctcca	GAGGTCC
chr8.trna2-TyrGTA	47	305790	8303	47	0.0271526	Control	373575	355142	47	0.950658	Treated	5.12976	TyrGTA	ccttcgatagctcagctggtagagcggaggactgtagatccttaggtcgctggttcgattccggctcgaaggacca	TAGGTCG
chr8.trna3-TyrGTA	47	305790	8303	47	0.0271526	Control	373575	355142	47	0.950658	Treated	5.12976	TyrGTA	ccttcgatagctcagctggtagagcggaggactgtagatccttaggtcgctggttcgattccggctcgaaggacca	TAGGTCG
chr8.trna8-MetCAT	47	18081	124	47	0.00685803	Control	4626	3561	47	0.76978	Treated	6.81051	MetCAT	gcctcgttagcgcagtaggtagcgcgtcagtctcataatctgaaggtcgtgagttcgatcctcacacggggcacca	AAGGTCG
chr9.trna6-ArgTCT	47	119129	1182	47	0.00992202	Control	37124	24634	47	0.66356	Treated	6.06345	ArgTCT	ggctctgtggcgcaatggatagcgcattggacttctaattcaaaggttgtgggttcgagtcccaccagagtcgcca	AAGGTTG
chrX.trna4-ValTAC	47	217409	690	47	0.00317374	Control	118350	76017	47	0.642307	Treated	7.66093	ValTAC	ggttccatagtgtagtggttatcacgtctgctttacacgcagaaggtcctgggttcgagccccagtggaaccacca	AAGGTCC
Repeat3
tRNAid	start	coverage.x	count.x	end.x	faivalue.x	sample.x	coverage.y	count.y	end.y	faivalue.y	sample.y	faifc	type	trnaseq	peakseq
chr1.trna105-AsnGTT	48	40	2	48	0.05	Control	133	106	48	0.796992	Treated	3.99457	AsnGTT	gtctctgtggcgcaatcggttagcgcgttcggctgttaactgaaaggttagtggttcgagcccacccggggacgcca	AAGGTTA
chr1.trna109-AsnGTT	48	14056	45	48	0.00320148	Control	7157	5816	48	0.812631	Treated	7.98772	AsnGTT	gtctctgtggcgcaatcggttagcgcgttcggctgttaactgaaaggttggtggttcgagcccacccggggacgcca	AAGGTTG
chr1.trna110-AsnGTT	48	199109	6083	48	0.0305511	Control	898173	865569	48	0.9637	Treated	4.97929	AsnGTT	gtctctgtggcgcaatcggttagcgcgttcggctgttaaccgaaaggttggtggttcgagcccacccagggacgcca	AAGGTTG
chr1.trna113-ValCAC	48	968	3	48	0.00309917	Control	154	25	48	0.162338	Treated	5.71097	ValCAC	gtttccgtagtgtagtggttatcacgttcgcctcacacgcgaaaggtccccggttcgaaactgggcggaaacacca	AGGTCCC
chr1.trna116-AsnGTT	48	75	3	48	0.04	Control	951	814	48	0.855941	Treated	4.41944	AsnGTT	atctccgtggagcaattggttagcgcgttcggctgttaaccggaaagttggtggttcgagcctacccagggacgcca	AAAGTTG
chr1.trna123-ValCAC	47	18356	5	47	0.00027239	Control	3992	475	47	0.118988	Treated	8.77092	ValCAC	gtttccgtagtgtagtggttatcacgttcgcctcacacgcgaaaggtccccggttcgaaaccgggcggaaacacca	AAGGTCC
chr1.trna126-AsnGTT	48	74	3	48	0.0405405	Control	950	814	48	0.856842	Treated	4.40159	AsnGTT	atctccgtggagcaattggttagcgcgttcggccgttaaccggaaagttggtggttcgagcctacccagggacgcca	AAAGTTG
chr1.trna129-AsnGTT	48	520	20	48	0.0384615	Control	2802	2723	48	0.971806	Treated	4.65918	AsnGTT	gtctctgtggcgtagtcggttagcgcgttcggctgttaaccgaaaggttggtggttcgagcccacccaggaacgcca	AAGGTTG
chr1.trna131-CysGCA	47	183759	4695	47	0.0255498	Control	429295	417240	47	0.971919	Treated	5.24945	CysGCA	gggggtatagctcaggtggtagagcatttgactgcagatcaagaggtccccggttcaaatccgggtgccccctcca	GAGGTCC
chr1.trna14-AsnGTT	48	209825	6083	48	0.0289908	Control	900105	865569	48	0.961631	Treated	5.05182	AsnGTT	gtctctgtggcgcaatcggttagcgcattcggctgttaaccgaaaggttggtggttcgagcccacccagggacgcca	AAGGTTG
chr1.trna140-AsnGTT	48	128475	6083	48	0.0473477	Control	877676	865569	48	0.986206	Treated	4.38052	AsnGTT	gtctctgtggcgcaatcggttagcgcgttcggctgttaactgaaaggttggtggttcgagcccacccagggacgcca	AAGGTTG
chr1.trna19-AsnGTT	48	75	3	48	0.04	Control	951	814	48	0.855941	Treated	4.41944	AsnGTT	atctccgtggagcaattggttagcgcgttcggctgttaaccggaaagttggtggttcgagcctacccagggacgcca	AAAGTTG
chr1.trna21-AsnGTT	48	199109	6083	48	0.0305511	Control	898173	865569	48	0.9637	Treated	4.97929	AsnGTT	gtctctgtggcgcaatcggttagcgcgttcggctgttaaccgaaaggttggtggttcgagcccacccagggacgcca	AAGGTTG
chr1.trna27-LysCTT	47	122862	10484	47	0.0853315	Control	862056	852969	47	0.989459	Treated	3.53549	LysCTT	gcccggctagctcagtcggtagagcatgagactcttaatctcagggtcgtgggttcgagccccacgttgggcgcca	AGGGTCG
chr1.trna40-AsnGTT	48	199109	6083	48	0.0305511	Control	898173	865569	48	0.9637	Treated	4.97929	AsnGTT	gtctctgtggcgcaatcggttagcgcgttcggctgttaaccgaaaggttggtggttcgagcccacccagggacgcca	AAGGTTG
chr1.trna43-MetCAT	46	50724	3286	46	0.064782	Control	378660	375223	46	0.990923	Treated	3.93511	MetCAT	agcagagtggcgcagcggaagcgtgctgggcccataacccagaggtcgatggatcgaaaccatcctctgctacca	GAGGTCG
chr1.trna56-AsnGTT	48	16034	650	48	0.0405389	Control	188186	185225	48	0.984266	Treated	4.60167	AsnGTT	gtctctgtggcgcaatcggttagcgcgttcggctgttaaccgaaaggttggtggttcgatcccacccagggacgcca	AAGGTTG
chr1.trna60-ProCGG	46	168630	1423	46	0.00843859	Control	75112	48467	46	0.645263	Treated	6.25674	ProCGG	ggctcgttggtctaggggtatgattctcgcttcgggtgcgagaggtcccgggttcaaatcccggacgagccccca	GAGGTCC
chr1.trna63-ThrTGT	47	1277	55	47	0.0430697	Control	4942	4634	47	0.937677	Treated	4.44435	ThrTGT	ggctccatagctcagtggttagagcactggtcttgtaaaccaggggtcgcgagttcgatcctcgctggggcctcca	GGGGTCG
chr1.trna69-ProAGG	46	138555	1423	46	0.0102703	Control	72709	48467	46	0.666589	Treated	6.02025	ProAGG	ggctcgttggtctaggggtatgattctcgcttagggtgcgagaggtcccgggttcaaatcccggacgagccccca	GAGGTCC
chr1.trna87-AsnGTT	48	199109	6083	48	0.0305511	Control	898173	865569	48	0.9637	Treated	4.97929	AsnGTT	gtctctgtggcgcaatcggttagcgcgttcggctgttaaccgaaaggttggtggttcgagcccacccagggacgcca	AAGGTTG
chr1.trna89-ValCAC	47	18356	5	47	0.00027239	Control	3992	475	47	0.118988	Treated	8.77092	ValCAC	gtttccgtagtgtagtggttatcacgttcgcctcacacgcgaaaggtccccggttcgaaaccgggcggaaacacca	AAGGTCC
chr1.trna9-ArgTCT	47	103071	332	47	0.00322108	Control	52755	21477	47	0.407108	Treated	6.98172	ArgTCT	ggctccgtggcgcaatggatagcgcattggacttctaattcaaaggttccgggttcgagtcccggcggagtcgcca	AAGGTTC
chr1.trna90-ArgTCT	48	4693	18	48	0.0038355	Control	5682	4176	48	0.734952	Treated	7.58209	ArgTCT	gtctctgtggcgcaatggacgagcgcgctggacttctaatccagaggttccgggttcgagtcccggcagagatgcca	GAGGTTC
chr1.trna92-AsnGTT	48	1318	22	48	0.016692	Control	1064	785	48	0.737782	Treated	5.46597	AsnGTT	gtctctgtggcgcaatcggctagcgcgtttggctgttaactaaaaggttggtggttcgaacccacccagaggcgcca	AAGGTTG
chr1.trna93-ValCAC	47	18356	5	47	0.00027239	Control	3992	475	47	0.118988	Treated	8.77092	ValCAC	gtttccgtagtgtagtggttatcacgttcgcctcacacgcgaaaggtccccggttcgaaaccgggcggaaacacca	AAGGTCC
chr1.trna96-AsnGTT	48	75	3	48	0.04	Control	951	814	48	0.855941	Treated	4.41944	AsnGTT	atctccgtggagcaattggttagcgcgttcggctgttaaccggaaagttggtggttcgagcctacccagggacgcca	AAAGTTG
chr10.trna5-AsnGTT	48	199109	6083	48	0.0305511	Control	898173	865569	48	0.9637	Treated	4.97929	AsnGTT	gtctctgtggcgcaatcggttagcgcgttcggctgttaaccgaaaggttggtggttcgagcccacccagggacgcca	AAGGTTG
chr10.trna7-ValTAC	47	3492	3	47	0.000859107	Control	2711	1020	47	0.376245	Treated	8.77462	ValTAC	ggttccatagtgtagtggttatcacatctgctttacacgcagaaggtcctgggttcaagccccagtggaaccacca	AAGGTCC
chr11.trna10-LysTTT	47	1384	29	47	0.0209538	Control	4187	2245	47	0.536183	Treated	4.67745	LysTTT	gcctggatagctcagttggtagagcatcagacttttaatctgagggtccagggttcaagtccctgttcaggcgcca	AGGGTCC
chr11.trna12-ProTGG	46	32419	1423	46	0.043894	Control	58996	48467	46	0.82153	Treated	4.22622	ProTGG	ggctcgttggtctaggggtatgattctcggtttgggtccgagaggtcccgggttcaaatcccggacgagccccca	GAGGTCC
chr11.trna14-PheGAA	47	19393	135	47	0.00696127	Control	37680	22687	47	0.602097	Treated	6.4345	PheGAA	gccgaaatagctcagttgggagagcgttagactgaagatctaaaggtccctggttcaatcccgggtttcggcacca	AAGGTCC
chr11.trna16-PheGAA	47	54411	630	47	0.0115785	Control	106220	67369	47	0.63424	Treated	5.7755	PheGAA	gccgaaatagctcagttgggagagcgttagactgaagatctaaaggtccctggttcgatcccgggtttcggcacca	AAGGTCC
chr11.trna17-ValTAC	47	104505	398	47	0.00380843	Control	149939	97663	47	0.651352	Treated	7.4181	ValTAC	ggttccatagtgtagcggttatcacgtctgctttacacgcagaaggtcctgggttcgagccccagtggaaccacca	AAGGTCC
chr11.trna18-ValTAC	47	104010	398	47	0.00382656	Control	149966	97663	47	0.651234	Treated	7.41099	ValTAC	ggttccatagtgtagtggttatcacgtctgctttacacgcagaaggtcctgggttcgagccccagtggaaccacca	AAGGTCC
chr11.trna2-ArgTCT	47	66808	1201	47	0.0179769	Control	70327	46626	47	0.662989	Treated	5.20477	ArgTCT	ggctctgtggcgcaatggatagcgcattggacttctaattcaaaggttgtgggttcgagtcccaccagagtcgcca	AAGGTTG
chr11.trna6-ProAGG	46	138555	1423	46	0.0102703	Control	72709	48467	46	0.666589	Treated	6.02025	ProAGG	ggctcgttggtctaggggtatgattctcgcttagggtgcgagaggtcccgggttcaaatcccggacgagccccca	GAGGTCC
chr12.trna10-PheGAA	47	54411	630	47	0.0115785	Control	106220	67369	47	0.63424	Treated	5.7755	PheGAA	gccgaaatagctcagttgggagagcgttagactgaagatctaaaggtccctggttcgatcccgggtttcggcacca	AAGGTCC
chr12.trna12-AlaTGC	46	38457	958	46	0.0249109	Control	201432	167522	46	0.831655	Treated	5.06113	AlaTGC	ggggatgtagctcagtggtagagcgcatgctttgcatgtatgaggccccgggttcgatccccggcatctccacca	GAGGCCC
chr12.trna6-TrpCCA	46	15828	211	46	0.0133308	Control	70203	68052	46	0.96936	Treated	6.1842	TrpCCA	gacctcgtggcgcaacggtagcgcgtctgactccagatcagaaggctgcgtgttcgaatcacgtcggggtcacca	AAGGCTG
chr12.trna7-AlaTGC	46	25160	426	46	0.0169316	Control	86174	73773	46	0.856093	Treated	5.65997	AlaTGC	ggggatgtagctcagtggtagagcgcatgctttgcacgtatgaggccccgggttcaatccccggcatctccacca	GAGGCCC
chr13.trna1-PheGAA	47	54411	630	47	0.0115785	Control	106220	67369	47	0.63424	Treated	5.7755	PheGAA	gccgaaatagctcagttgggagagcgttagactgaagatctaaaggtccctggttcgatcccgggtttcggcacca	AAGGTCC
chr13.trna5-AsnGTT	48	199109	6083	48	0.0305511	Control	898173	865569	48	0.9637	Treated	4.97929	AsnGTT	gtctctgtggcgcaatcggttagcgcgttcggctgttaaccgaaaggttggtggttcgagcccacccagggacgcca	AAGGTTG
chr14.trna10-AlaAGC	47	145	15	47	0.103448	Control	4718	4681	47	0.992158	Treated	3.26166	AlaAGC	ggggaattagctcaagtggtagagcgctcgcttagcatgcgagaggtagtgggatcgatgcccgcattctccacca	GAGGTAG
chr14.trna14-LysCTT	47	118405	10484	47	0.0885436	Control	857348	852969	47	0.994892	Treated	3.49008	LysCTT	gcccggctagctcagtcggtagagcatgggactcttaatcccagggtcgtgggttcgagccccacgttgggcgcca	AGGGTCG
chr14.trna17-TyrGTA	47	132183	5073	47	0.0383786	Control	720825	698311	47	0.968766	Treated	4.65777	TyrGTA	ccttcgatagctcagctggtagagcggaggactgtagatccttaggtcgctggttcgattccggctcgaaggacca	TAGGTCG
chr14.trna18-TyrGTA	47	463	9	47	0.0194384	Control	546	499	47	0.913919	Treated	5.55508	TyrGTA	ccttcgatagctcagctggtagagcggaggactgtagatccttaggtcgctggttcaattccggctcgaaggacca	TAGGTCG
chr14.trna19-TyrGTA	47	1314	15	47	0.0114155	Control	2736	2492	47	0.910819	Treated	6.31809	TyrGTA	ccttcgatagctcagctggtagagcggaggactgtagatccttaggtcgctggttcgattccagctcgaaggacca	TAGGTCG
chr14.trna20-TyrGTA	47	132183	5073	47	0.0383786	Control	720825	698311	47	0.968766	Treated	4.65777	TyrGTA	ccttcgatagctcagctggtagagcggaggactgtagatccttaggtcgctggttcgattccggctcgaaggacca	TAGGTCG
chr14.trna21-ThrTGT	47	6652	74	47	0.0111245	Control	15784	11129	47	0.705081	Treated	5.98598	ThrTGT	ggctccatagctcaggggttagagcactggtcttgtaaaccaggggtcgcgagttcaaatctcgctggggcctcca	GGGGTCG
chr14.trna22-ThrTGT	47	4010	40	47	0.00997506	Control	15944	12353	47	0.774774	Treated	6.27931	ThrTGT	ggctccatagctcaggggttagagcgctggtcttgtaaaccaggggtcgcgagttcaattctcgctggggcctcca	GGGGTCG
chr14.trna23-ProAGG	46	138555	1423	46	0.0102703	Control	72709	48467	46	0.666589	Treated	6.02025	ProAGG	ggctcgttggtctaggggtatgattctcgcttagggtgcgagaggtcccgggttcaaatcccggacgagccccca	GAGGTCC
chr14.trna24-ProAGG	46	138555	1423	46	0.0102703	Control	72709	48467	46	0.666589	Treated	6.02025	ProAGG	ggctcgttggtctaggggtatgattctcgcttagggtgcgagaggtcccgggttcaaatcccggacgagccccca	GAGGTCC
chr14.trna3-ProTGG	46	53572	1423	46	0.0265624	Control	66957	48467	46	0.723853	Treated	4.76824	ProTGG	ggctcgttggtctagtggtatgattctcgctttgggtgcgagaggtcccgggttcaaatcccggacgagccccca	GAGGTCC
chr14.trna4-ThrTGT	47	6645	74	47	0.0111362	Control	15777	11129	47	0.705394	Treated	5.9851	ThrTGT	ggccctatagctcaggggttagagcactggtcttgtaaaccaggggtcgcgagttcaaatctcgctggggcctcca	GGGGTCG
chr14.trna5-TyrGTA	47	132183	5073	47	0.0383786	Control	720825	698311	47	0.968766	Treated	4.65777	TyrGTA	ccttcgatagctcagctggtagagcggaggactgtagatccttaggtcgctggttcgattccggctcgaaggacca	TAGGTCG
chr14.trna6-ProTGG	46	179732	1423	46	0.00791734	Control	76890	48467	46	0.630342	Treated	6.31497	ProTGG	ggctcgttggtctaggggtatgattctcgctttgggtgcgagaggtcccgggttcaaatcccggacgagccccca	GAGGTCC
chr14.trna9-CysGCA	46	183476	4695	46	0.0255892	Control	429229	417240	46	0.972069	Treated	5.24745	CysGCA	gggggtatagctcaggggtagagcatttgactgcagatcaagaggtccccggttcaaatccgggtgccccctcca	GAGGTCC
chr15.trna2-LysCTT	47	118405	10484	47	0.0885436	Control	857348	852969	47	0.994892	Treated	3.49008	LysCTT	gcccggctagctcagtcggtagagcatgggactcttaatcccagggtcgtgggttcgagccccacgttgggcgcca	AGGGTCG
chr15.trna3-CysGCA	47	193438	4695	47	0.0242713	Control	429570	417240	47	0.971297	Treated	5.32259	CysGCA	gggggtatagctcagtgggtagagcatttgactgcagatcaagaggtccccggttcaaatccgggtgccccctcca	GAGGTCC
chr16.trna10-ProAGG	46	138555	1423	46	0.0102703	Control	72709	48467	46	0.666589	Treated	6.02025	ProAGG	ggctcgttggtctaggggtatgattctcgcttagggtgcgagaggtcccgggttcaaatcccggacgagccccca	GAGGTCC
chr16.trna12-ProAGG	46	35228	1423	46	0.040394	Control	60487	48467	46	0.80128	Treated	4.31009	ProAGG	ggctcgttggtctaggggtatgattctcgcttaggatgcgagaggtcccgggttcaaatcccggacgagccccca	GAGGTCC
chr16.trna21-MetCAT	47	15761	242	47	0.0153544	Control	43611	39182	47	0.898443	Treated	5.87071	MetCAT	gccctcttagcgcagtgggcagcgcgtcagtctcataatctgaaggtcctgagttcgagcctcagagagggcacca	AAGGTCC
chr16.trna22-MetCAT	47	16356	156	47	0.00953778	Control	26167	23268	47	0.889212	Treated	6.54273	MetCAT	gcctcgttagcgcagtaggcagcgcgtcagtctcataatctgaaggtcgtgagttcgagcctcacacggggcacca	AAGGTCG
chr16.trna23-LysTTT	47	505	12	47	0.0237624	Control	3146	2031	47	0.645582	Treated	4.76385	LysTTT	gcctggatagctcagttggtagagcatcagacttttaatctgagggtccagggttcaagtccctgttcaggcacca	AGGGTCC
chr16.trna28-ProTGG	46	179732	1423	46	0.00791734	Control	76890	48467	46	0.630342	Treated	6.31497	ProTGG	ggctcgttggtctaggggtatgattctcgctttgggtgcgagaggtcccgggttcaaatcccggacgagccccca	GAGGTCC
chr16.trna29-ProAGG	46	138555	1423	46	0.0102703	Control	72709	48467	46	0.666589	Treated	6.02025	ProAGG	ggctcgttggtctaggggtatgattctcgcttagggtgcgagaggtcccgggttcaaatcccggacgagccccca	GAGGTCC
chr16.trna30-LysCTT	47	325	8	47	0.0246154	Control	2143	2093	47	0.976668	Treated	5.31024	LysCTT	gcccggctagctcagtcgatagagcatgagactcttaatctcagggtcgtgggttcgagccgcacgttgggcgcca	AGGGTCG
chr16.trna4-ProTGG	46	179732	1423	46	0.00791734	Control	76890	48467	46	0.630342	Treated	6.31497	ProTGG	ggctcgttggtctaggggtatgattctcgctttgggtgcgagaggtcccgggttcaaatcccggacgagccccca	GAGGTCC
chr16.trna7-ProCGG	46	168630	1423	46	0.00843859	Control	75112	48467	46	0.645263	Treated	6.25674	ProCGG	ggctcgttggtctaggggtatgattctcgcttcgggtgcgagaggtcccgggttcaaatcccggacgagccccca	GAGGTCC
chr16.trna8-LysCTT	47	122862	10484	47	0.0853315	Control	862056	852969	47	0.989459	Treated	3.53549	LysCTT	gcccggctagctcagtcggtagagcatgagactcttaatctcagggtcgtgggttcgagccccacgttgggcgcca	AGGGTCG
chr16.trna9-ProTGG	46	179732	1423	46	0.00791734	Control	76890	48467	46	0.630342	Treated	6.31497	ProTGG	ggctcgttggtctaggggtatgattctcgctttgggtgcgagaggtcccgggttcaaatcccggacgagccccca	GAGGTCC
chr17.trna10-TrpCCA	46	10495	234	46	0.0222963	Control	148778	146986	46	0.987955	Treated	5.46957	TrpCCA	gacctcgtggcgcaatggtagcgcgtctgactccagatcagaaggttgcgtgttcaagtcacgtcggggtcacca	AAGGTTG
chr17.trna13-CysGCA	46	221471	4695	46	0.0211992	Control	429535	417240	46	0.971376	Treated	5.51795	CysGCA	gggggtatagctcagtggtagagcatttgactgcagatcaagaggtccccggttcaaatccgggtgccccctcca	GAGGTCC
chr17.trna18-MetCAT	46	50724	3286	46	0.064782	Control	378660	375223	46	0.990923	Treated	3.93511	MetCAT	agcagagtggcgcagcggaagcgtgctgggcccataacccagaggtcgatggatcgaaaccatcctctgctacca	GAGGTCG
chr17.trna25-CysGCA	46	221471	4695	46	0.0211992	Control	429535	417240	46	0.971376	Treated	5.51795	CysGCA	gggggtatagctcagtggtagagcatttgactgcagatcaagaggtccccggttcaaatccgggtgccccctcca	GAGGTCC
chr17.trna26-CysGCA	46	221471	4695	46	0.0211992	Control	429535	417240	46	0.971376	Treated	5.51795	CysGCA	gggggtatagctcagtggtagagcatttgactgcagatcaagaggtccccggttcaaatccgggtgccccctcca	GAGGTCC
chr17.trna27-CysGCA	46	60662	1990	46	0.0328047	Control	264852	260866	46	0.98495	Treated	4.90808	CysGCA	gggggtatagctcagtggtagagcatttgactgcagatcaagaggtccctggttcaaatccgggtgccccctcca	GAGGTCC
chr17.trna3-ArgTCT	47	26777	161	47	0.00601262	Control	14838	6597	47	0.444602	Treated	6.20838	ArgTCT	ggctctgtggcgcaatggatagcgcattggacttctaattcaaaggttgtgggttcgaatcccaccagagtcgcca	AAGGTTG
chr17.trna30-AsnGTT	48	199109	6083	48	0.0305511	Control	898173	865569	48	0.9637	Treated	4.97929	AsnGTT	gtctctgtggcgcaatcggttagcgcgttcggctgttaaccgaaaggttggtggttcgagcccacccagggacgcca	AAGGTTG
chr17.trna37-ProCGG	46	168630	1423	46	0.00843859	Control	75112	48467	46	0.645263	Treated	6.25674	ProCGG	ggctcgttggtctaggggtatgattctcgcttcgggtgcgagaggtcccgggttcaaatcccggacgagccccca	GAGGTCC
chr17.trna39-TrpCCA	46	18218	297	46	0.0163026	Control	138431	135592	46	0.979492	Treated	5.90886	TrpCCA	ggcctcgtggcgcaacggtagcgcgtctgactccagatcagaaggttgcgtgttcaaatcacgtcggggtcacca	AAGGTTG
chr17.trna5-TrpCCA	46	18223	297	46	0.0162981	Control	138432	135592	46	0.979485	Treated	5.90925	TrpCCA	gacctcgtggcgcaacggtagcgcgtctgactccagatcagaaggttgcgtgttcaaatcacgtcggggtcacca	AAGGTTG
chr19.trna1-AsnGTT	48	199109	6083	48	0.0305511	Control	898173	865569	48	0.9637	Treated	4.97929	AsnGTT	gtctctgtggcgcaatcggttagcgcgttcggctgttaaccgaaaggttggtggttcgagcccacccagggacgcca	AAGGTTG
chr19.trna11-IleTAT	48	292	23	48	0.0787671	Control	13090	13029	48	0.99534	Treated	3.65952	IleTAT	gctccagtggcgcaatcggttagcgcgcggtacttataatgccgaggttgtgagttcgatcctcacctggagcacca	GAGGTTG
chr19.trna13-ValCAC	47	6309	10	47	0.00158504	Control	2635	1063	47	0.403416	Treated	7.99161	ValCAC	gtttccgtagtgtagcggttatcacattcgcctcacacgcgaaaggtccccggttcgatcccgggcggaaacacca	AAGGTCC
chr19.trna14-PheGAA	47	54411	630	47	0.0115785	Control	106220	67369	47	0.63424	Treated	5.7755	PheGAA	gccgaaatagctcagttgggagagcgttagactgaagatctaaaggtccctggttcgatcccgggtttcggcacca	AAGGTCC
chr1_KI270713v1_random.trna2-AsnGTT	48	23	2	48	0.0869565	Control	348	334	48	0.95977	Treated	3.46432	AsnGTT	gtctctgtggcgcagtcggttagcgcgttcggctgttaaccggaaggttggtggttcgagaccacccaaggacgcca	AAGGTTG
chr2.trna2-TyrGTA	47	131312	5073	47	0.0386332	Control	720715	698311	47	0.968914	Treated	4.64846	TyrGTA	ccttcgatagctcagttggtagagcggaggactgtagatccttaggtcgctggttcgattccggctcgaaggacca	TAGGTCG
chr3.trna3-ValAAC	47	15480	5	47	0.000322997	Control	3217	475	47	0.147653	Treated	8.83647	ValAAC	gtttccgtagtgtagtggttatcacgttcgcctaacacgcgaaaggtccccggttcgaaaccgggcggaaacacca	AAGGTCC
chr3.trna5-CysGCA	46	83050	3443	46	0.041457	Control	335381	329598	46	0.982757	Treated	4.56715	CysGCA	gggggtatagctcaggggtagagcatttgactgcagatcaagaggtccctggttcaaatccaggtgccccctcca	GAGGTCC
chr3.trna6-CysGCA	46	88663	3443	46	0.0388324	Control	335198	329598	46	0.983293	Treated	4.66229	CysGCA	gggggtgtagctcagtggtagagcatttgactgcagatcaagaggtccctggttcaaatccaggtgccccctcca	GAGGTCC
chr4.trna3-CysGCA	46	221471	4695	46	0.0211992	Control	429535	417240	46	0.971376	Treated	5.51795	CysGCA	gggggtatagctcagtggtagagcatttgactgcagatcaagaggtccccggttcaaatccgggtgccccctcca	GAGGTCC
chr5.trna11-AlaTGC	46	38457	958	46	0.0249109	Control	201432	167522	46	0.831655	Treated	5.06113	AlaTGC	ggggatgtagctcagtggtagagcgcatgctttgcatgtatgaggccccgggttcgatccccggcatctccacca	GAGGCCC
chr5.trna12-LysCTT	47	122862	10484	47	0.0853315	Control	862056	852969	47	0.989459	Treated	3.53549	LysCTT	gcccggctagctcagtcggtagagcatgagactcttaatctcagggtcgtgggttcgagccccacgttgggcgcca	AGGGTCG
chr5.trna13-ValCAC	47	18356	5	47	0.00027239	Control	3992	475	47	0.118988	Treated	8.77092	ValCAC	gtttccgtagtgtagtggttatcacgttcgcctcacacgcgaaaggtccccggttcgaaaccgggcggaaacacca	AAGGTCC
chr5.trna14-LysCTT	47	122862	10484	47	0.0853315	Control	862056	852969	47	0.989459	Treated	3.53549	LysCTT	gcccggctagctcagtcggtagagcatgagactcttaatctcagggtcgtgggttcgagccccacgttgggcgcca	AGGGTCG
chr5.trna15-ValAAC	47	15480	5	47	0.000322997	Control	3217	475	47	0.147653	Treated	8.83647	ValAAC	gtttccgtagtgtagtggttatcacgttcgcctaacacgcgaaaggtccccggttcgaaaccgggcggaaacacca	AAGGTCC
chr5.trna17-ProTGG	46	179732	1423	46	0.00791734	Control	76890	48467	46	0.630342	Treated	6.31497	ProTGG	ggctcgttggtctaggggtatgattctcgctttgggtgcgagaggtcccgggttcaaatcccggacgagccccca	GAGGTCC
chr5.trna18-ValAAC	47	14335	5	47	0.000348797	Control	3162	475	47	0.150221	Treated	8.75049	ValAAC	gtttccgtagtgtagtggtcatcacgttcgcctaacacgcgaaaggtccccggttcgaaaccgggcggaaacacca	AAGGTCC
chr5.trna21-ValCAC	47	18356	5	47	0.00027239	Control	3992	475	47	0.118988	Treated	8.77092	ValCAC	gtttccgtagtgtagtggttatcacgttcgcctcacacgcgaaaggtccccggttcgaaaccgggcggaaacacca	AAGGTCC
chr5.trna5-ValCAC	47	18356	5	47	0.00027239	Control	3992	475	47	0.118988	Treated	8.77092	ValCAC	gtttccgtagtgtagtggttatcacgttcgcctcacacgcgaaaggtccccggttcgaaaccgggcggaaacacca	AAGGTCC
chr5.trna7-ValAAC	47	15480	5	47	0.000322997	Control	3217	475	47	0.147653	Treated	8.83647	ValAAC	gtttccgtagtgtagtggttatcacgttcgcctaacacgcgaaaggtccccggttcgaaaccgggcggaaacacca	AAGGTCC
chr5.trna8-ValAAC	47	15480	5	47	0.000322997	Control	3217	475	47	0.147653	Treated	8.83647	ValAAC	gtttccgtagtgtagtggttatcacgttcgcctaacacgcgaaaggtccccggttcgaaaccgggcggaaacacca	AAGGTCC
chr5.trna9-ValCAC	47	18356	5	47	0.00027239	Control	3992	475	47	0.118988	Treated	8.77092	ValCAC	gtttccgtagtgtagtggttatcacgttcgcctcacacgcgaaaggtccccggttcgaaaccgggcggaaacacca	AAGGTCC
chr6.trna10-AlaCGC	46	7181	257	46	0.0357889	Control	32930	28425	46	0.863195	Treated	4.5921	AlaCGC	ggggatgtagctcagtggtagagcgcatgcttcgcatgtatgaggtcccgggttcgatccccggcatctccacca	GAGGTCC
chr6.trna100-PheGAA	47	54411	630	47	0.0115785	Control	106220	67369	47	0.63424	Treated	5.7755	PheGAA	gccgaaatagctcagttgggagagcgttagactgaagatctaaaggtccctggttcgatcccgggtttcggcacca	AAGGTCC
chr6.trna101-MetCAT	47	21397	201	47	0.00939384	Control	62989	60574	47	0.96166	Treated	6.67767	MetCAT	gcctccttagcgcagtaggcagcgcgtcagtctcataatctgaaggtcctgagttcgaacctcagagggggcacca	AAGGTCC
chr6.trna105-AlaAGC	46	8501	557	46	0.0655217	Control	115706	104951	46	0.907049	Treated	3.79114	AlaAGC	gggggtgtagctcagtggtagagcgcgtgcttagcatgcacgaggccccgggttcaatccccggcacctccacca	GAGGCCC
chr6.trna106-AlaAGC	46	8501	557	46	0.0655217	Control	115706	104951	46	0.907049	Treated	3.79114	AlaAGC	gggggtgtagctcagtggtagagcgcgtgcttagcatgcacgaggccccgggttcaatccccggcacctccacca	GAGGCCC
chr6.trna108-PheGAA	48	3894	135	48	0.0346687	Control	23429	22687	48	0.96833	Treated	4.80379	PheGAA	gccgaaatagctcagttgggagagcgttagaccgaagatcttaaaggtccctggttcaatcccgggtttcggcacca	AAGGTCC
chr6.trna110-AlaAGC	46	2122	32	46	0.0150801	Control	12699	12376	46	0.974565	Treated	6.01404	AlaAGC	gggggtatagctcagcggtagagcgcgtgcttagcatgcacgaggtcctgggttcaatccccaatacctccacca	GAGGTCC
chr6.trna111-PheGAA	47	19312	135	47	0.00699047	Control	37666	22687	47	0.60232	Treated	6.429	PheGAA	gccgagatagctcagttgggagagcgttagactgaagatctaaaggtccctggttcaatcccgggtttcggcacca	AAGGTCC
chr6.trna113-AlaAGC	46	1338	78	46	0.058296	Control	13799	12946	46	0.938184	Treated	4.0084	AlaAGC	gggggtatagctcagtggtagagcgcgtgcttagcatgcacgaggtcctgggttcgatccccagtacctccacca	GAGGTCC
chr6.trna114-PheGAA	47	54411	630	47	0.0115785	Control	106220	67369	47	0.63424	Treated	5.7755	PheGAA	gccgaaatagctcagttgggagagcgttagactgaagatctaaaggtccctggttcgatcccgggtttcggcacca	AAGGTCC
chr6.trna12-ProAGG	46	138555	1423	46	0.0102703	Control	72709	48467	46	0.666589	Treated	6.02025	ProAGG	ggctcgttggtctaggggtatgattctcgcttagggtgcgagaggtcccgggttcaaatcccggacgagccccca	GAGGTCC
chr6.trna124-AlaCGC	46	32967	958	46	0.0290594	Control	199797	167522	46	0.838461	Treated	4.85067	AlaCGC	ggggatgtagctcagtggtagagcgcatgcttcgcatgtatgaggccccgggttcgatccccggcatctccacca	GAGGCCC
chr6.trna125-AlaAGC	46	106724	3254	46	0.0304899	Control	1242820	1214395	46	0.977129	Treated	5.00215	AlaAGC	ggggatgtagctcagtggtagagcgcatgcttagcatgcatgaggtcccgggttcgatccccagcatctccacca	GAGGTCC
chr6.trna13-LysCTT	47	122862	10484	47	0.0853315	Control	862056	852969	47	0.989459	Treated	3.53549	LysCTT	gcccggctagctcagtcggtagagcatgagactcttaatctcagggtcgtgggttcgagccccacgttgggcgcca	AGGGTCG
chr6.trna134-MetCAT	46	50724	3286	46	0.064782	Control	378660	375223	46	0.990923	Treated	3.93511	MetCAT	agcagagtggcgcagcggaagcgtgctgggcccataacccagaggtcgatggatcgaaaccatcctctgctacca	GAGGTCG
chr6.trna137-ValAAC	47	15480	5	47	0.000322997	Control	3217	475	47	0.147653	Treated	8.83647	ValAAC	gtttccgtagtgtagtggttatcacgttcgcctaacacgcgaaaggtccccggttcgaaaccgggcggaaacacca	AAGGTCC
chr6.trna14-TyrGTA	47	36292	904	47	0.0249091	Control	158681	152365	47	0.960197	Treated	5.26859	TyrGTA	ccttcgatagctcagttggtagagcggaggactgtagatccttaggtcgctggttcgaatccggctcgaaggacca	TAGGTCG
chr6.trna144-ValAAC	48	295	1	48	0.00338983	Control	503	161	48	0.32008	Treated	6.56107	ValAAC	gtttccgtagtgtagtggttatcacgttcgcctaacacgcgaaaggtccctggatcaaaaccaggcggaaacacca	AGGTCCC
chr6.trna147-MetCAT	46	50724	3286	46	0.064782	Control	378660	375223	46	0.990923	Treated	3.93511	MetCAT	agcagagtggcgcagcggaagcgtgctgggcccataacccagaggtcgatggatcgaaaccatcctctgctacca	GAGGTCG
chr6.trna148-LysTTT	47	1497	29	47	0.0193721	Control	4311	2245	47	0.520761	Treated	4.74857	LysTTT	gcctggatagctcagtcggtagagcatcagacttttaatctgagggtccagggttcaagtccctgttcaggcgcca	AGGGTCC
chr6.trna15-TyrGTA	47	36248	904	47	0.0249393	Control	158678	152365	47	0.960215	Treated	5.26686	TyrGTA	ctttcgatagctcagttggtagagcggaggactgtagatccttaggtcgctggttcgaatccggctcgaaggacca	TAGGTCG
chr6.trna154-LysTTT	47	1501	44	47	0.0293138	Control	6580	4475	47	0.680091	Treated	4.53608	LysTTT	gcctgggtagctcagtcggtagagcatcagacttttaatctgagggtccagggttcaagtccctgtccaggcgcca	AGGGTCC
chr6.trna155-MetCAT	46	50724	3286	46	0.064782	Control	378660	375223	46	0.990923	Treated	3.93511	MetCAT	agcagagtggcgcagcggaagcgtgctgggcccataacccagaggtcgatggatcgaaaccatcctctgctacca	GAGGTCG
chr6.trna157-ValCAC	47	1584	1	47	0.000631313	Control	1367	363	47	0.265545	Treated	8.71638	ValCAC	gcttctgtagtgtagtggttatcacgttcgcctcacacgcgaaaggtccccggttcgaaaccgggcagaagcacca	AAGGTCC
chr6.trna16-TyrGTA	47	18546	182	47	0.00981344	Control	90179	86416	47	0.958272	Treated	6.60953	TyrGTA	ccttcgatagctcagttggtagagcggaggactgtagatccttaggtcgctggttcgaatccggctcggaggacca	TAGGTCG
chr6.trna168-AlaAGC	47	869	90	47	0.103567	Control	14332	14084	47	0.982696	Treated	3.24618	AlaAGC	ggggaattagctcaagcggtagagcgcttgcttagcatgcaagaggtagtgggatcgatgcccacattctccacca	GAGGTAG
chr6.trna17-TyrGTA	47	17334	182	47	0.0104996	Control	90163	86416	47	0.958442	Treated	6.51229	TyrGTA	ccttcgatagctcagctggtagagcggaggactgtagatccttaggtcgctggttcgaatccggctcggaggacca	TAGGTCG
chr6.trna170-AlaAGC	47	943	39	47	0.0413574	Control	11864	11692	47	0.985502	Treated	4.57464	AlaAGC	ggggaattagctcaggcggtagagcgctcgcttagcatgcgagaggtagcgggatcgacgcccgcattctccacca	GAGGTAG
chr6.trna172-MetCAT	47	15945	242	47	0.0151772	Control	43594	39182	47	0.898793	Treated	5.88801	MetCAT	gccctcttagcgcagcgggcagcgcgtcagtctcataatctgaaggtcctgagttcgagcctcagagagggcacca	AAGGTCC
chr6.trna176-TrpCCA	46	18223	297	46	0.0162981	Control	138432	135592	46	0.979485	Treated	5.90925	TrpCCA	gacctcgtggcgcaacggtagcgcgtctgactccagatcagaaggttgcgtgttcaaatcacgtcggggtcacca	AAGGTTG
chr6.trna177-MetCAT	46	50724	3286	46	0.064782	Control	378660	375223	46	0.990923	Treated	3.93511	MetCAT	agcagagtggcgcagcggaagcgtgctgggcccataacccagaggtcgatggatcgaaaccatcctctgctacca	GAGGTCG
chr6.trna178-TrpCCA	46	18223	297	46	0.0162981	Control	138432	135592	46	0.979485	Treated	5.90925	TrpCCA	gacctcgtggcgcaacggtagcgcgtctgactccagatcagaaggttgcgtgttcaaatcacgtcggggtcacca	AAGGTTG
chr6.trna179-MetCAT	46	50724	3286	46	0.064782	Control	378660	375223	46	0.990923	Treated	3.93511	MetCAT	agcagagtggcgcagcggaagcgtgctgggcccataacccagaggtcgatggatcgaaaccatcctctgctacca	GAGGTCG
chr6.trna2-MetCAT	46	50724	3286	46	0.064782	Control	378660	375223	46	0.990923	Treated	3.93511	MetCAT	agcagagtggcgcagcggaagcgtgctgggcccataacccagaggtcgatggatcgaaaccatcctctgctacca	GAGGTCG
chr6.trna22-AlaAGC	47	869	90	47	0.103567	Control	14332	14084	47	0.982696	Treated	3.24618	AlaAGC	ggggaattagctcaagcggtagagcgcttgcttagcatgcaagaggtagtgggatcgatgcccacattctccacca	GAGGTAG
chr6.trna24-AlaAGC	47	943	39	47	0.0413574	Control	11864	11692	47	0.985502	Treated	4.57464	AlaAGC	ggggaattagctcaggcggtagagcgctcgcttagcatgcgagaggtagcgggatcgacgcccgcattctccacca	GAGGTAG
chr6.trna25-MetCAT	47	15945	242	47	0.0151772	Control	43594	39182	47	0.898793	Treated	5.88801	MetCAT	gccctcttagcgcagcgggcagcgcgtcagtctcataatctgaaggtcctgagttcgagcctcagagagggcacca	AAGGTCC
chr6.trna27-MetCAT	47	15945	242	47	0.0151772	Control	43594	39182	47	0.898793	Treated	5.88801	MetCAT	gccctcttagcgcagcgggcagcgcgtcagtctcataatctgaaggtcctgagttcgagcctcagagagggcacca	AAGGTCC
chr6.trna30-ProCGG	46	26946	1423	46	0.0528093	Control	52457	48467	46	0.923938	Treated	4.12893	ProCGG	ggctcgttggtctaggggtatgattctcgcttcgggtgtgagaggtcccgggttcaaatcccggacgagccccca	GAGGTCC
chr6.trna41-ValTAC	47	522	3	47	0.00574713	Control	578	451	47	0.780277	Treated	7.085	ValTAC	gtttccgtggtgtagtggttatcacattcgccttacacgcgaaaggtcctcgggtcgaaaccgagcggaaacacca	AAGGTCC
chr6.trna65-AlaAGC	46	2503	74	46	0.0295645	Control	4996	3930	46	0.786629	Treated	4.73375	AlaAGC	gggggtgtagctcagtggtagagcgcgtgcttagcatgtacgaggtcccgggttcaatccccggcacctccacca	GAGGTCC
chr6.trna66-AlaTGC	46	3240	257	46	0.079321	Control	32682	28425	46	0.869745	Treated	3.45482	AlaTGC	ggggatgtagctcagtggtagagcgcatgctttgcatgtatgaggtcccgggttcgatccccggcatctccacca	GAGGTCC
chr6.trna67-AlaAGC	46	560	32	46	0.0571429	Control	7573	7182	46	0.948369	Treated	4.0528	AlaAGC	gggggtgtagctcagtggtagagcgcgtgcttagcatgcacgaggccctgggttcaatccccagcacctccacca	GAGGCCC
chr6.trna68-AlaAGC	46	8501	557	46	0.0655217	Control	115706	104951	46	0.907049	Treated	3.79114	AlaAGC	gggggtgtagctcagtggtagagcgcgtgcttagcatgcacgaggccccgggttcaatccccggcacctccacca	GAGGCCC
chr6.trna70-AlaCGC	46	5655	376	46	0.0664898	Control	113524	111681	46	0.983766	Treated	3.88711	AlaCGC	gggggtgtagctcagtggtagagcgcgtgcttcgcatgtacgaggccccgggttcgacccccggctcctccacca	GAGGCCC
chr6.trna71-LysTTT	48	148	2	48	0.0135135	Control	217	48	48	0.221198	Treated	4.03286	LysTTT	gcctggatagctcagttggtagaacatcagacttttaatctgacggtgcagggttcaagtccctgttcaggcgcca	CGGTGCA
chr6.trna75-MetCAT	47	21397	201	47	0.00939384	Control	62989	60574	47	0.96166	Treated	6.67767	MetCAT	gcctccttagcgcagtaggcagcgcgtcagtctcataatctgaaggtcctgagttcgaacctcagagggggcacca	AAGGTCC
chr6.trna9-ValCAC	47	18356	5	47	0.00027239	Control	3992	475	47	0.118988	Treated	8.77092	ValCAC	gtttccgtagtgtagtggttatcacgttcgcctcacacgcgaaaggtccccggttcgaaaccgggcggaaacacca	AAGGTCC
chr6.trna95-AlaAGC	47	869	90	47	0.103567	Control	14332	14084	47	0.982696	Treated	3.24618	AlaAGC	ggggaattagctcaagcggtagagcgcttgcttagcatgcaagaggtagtgggatcgatgcccacattctccacca	GAGGTAG
chr6.trna97-AlaAGC	47	938	39	47	0.0415778	Control	11865	11692	47	0.985419	Treated	4.56685	AlaAGC	gaggaattagctcaggcggtagagcgctcgcttagcatgcgagaggtagcgggatcgacgcccgcattctccacca	GAGGTAG
chr7.trna10-CysGCA	46	231	23	46	0.0995671	Control	1910	1801	46	0.942932	Treated	3.24341	CysGCA	gggggtatagctcaggggtagagcacttgactgcagatcaagaagtccttggttcaaatccaggtgccccctcca	GAAGTCC
chr7.trna14-CysGCA	46	1688	61	46	0.0361374	Control	9942	9826	46	0.988332	Treated	4.77343	CysGCA	gggcgtatagctcaggggtagagcatttgactgcagatcaagaggtccccagttcaaatctgggtgccccctcca	GAGGTCC
chr7.trna16-CysGCA	46	83050	3443	46	0.041457	Control	335381	329598	46	0.982757	Treated	4.56715	CysGCA	gggggtatagctcaggggtagagcatttgactgcagatcaagaggtccctggttcaaatccaggtgccccctcca	GAGGTCC
chr7.trna17-CysGCA	46	4430	18	46	0.00406321	Control	1850	1782	46	0.963243	Treated	7.88914	CysGCA	gggggtatagctcacaggtagagcatttgactgcagatcaagaggtccccggttcaaatctgggtgccccctcca	GAGGTCC
chr7.trna18-CysGCA	46	83050	3443	46	0.041457	Control	335381	329598	46	0.982757	Treated	4.56715	CysGCA	gggggtatagctcaggggtagagcatttgactgcagatcaagaggtccctggttcaaatccaggtgccccctcca	GAGGTCC
chr7.trna19-CysGCA	46	4843	19	46	0.00392319	Control	2789	2693	46	0.965579	Treated	7.94322	CysGCA	ggggatatagctcaggggtagagcatttgactgcagatcaagaggtccccggttcaaatccgggtgcccccccca	GAGGTCC
chr7.trna20-CysGCA	46	3807	72	46	0.0189125	Control	9722	9566	46	0.983954	Treated	5.70118	CysGCA	gggggtatagcttaggggtagagcatttgactgcagatcaaaaggtccctggttcaaatccaggtgccccttcca	AAGGTCC
chr7.trna21-CysGCA	46	25	2	46	0.08	Control	278	271	46	0.97482	Treated	3.60706	CysGCA	gggggtatagctcaggggtagagcatttgactgcaaatcaagaggtccctgattcaaatccaggtgccccctcca	GAGGTCC
chr7.trna23-CysGCA	46	29508	3443	46	0.11668	Control	334123	329598	46	0.986457	Treated	3.0797	CysGCA	gggggtatagctcaggggtagagcacttgactgcagatcaagaggtccctggttcaaatccaggtgccccctcca	GAGGTCC
chr7.trna24-CysGCA	46	188026	4695	46	0.02497	Control	429286	417240	46	0.971939	Treated	5.2826	CysGCA	gggggtatagcttagcggtagagcatttgactgcagatcaagaggtccccggttcaaatccgggtgccccctcca	GAGGTCC
chr7.trna26-CysGCA	46	6692	14	46	0.00209205	Control	2939	2862	46	0.973801	Treated	8.86257	CysGCA	gggggtatagctcaggggtagagcatttgactgcagatcaagaggtccctggttcaaatccaggtgcccccccca	GAGGTCC
chr7.trna27-CysGCA	46	75532	3443	46	0.0455833	Control	335071	329598	46	0.983666	Treated	4.43159	CysGCA	gggggtatagttcaggggtagagcatttgactgcagatcaagaggtccctggttcaaatccaggtgccccctcca	GAGGTCC
chr7.trna29-CysGCA	46	1690	61	46	0.0360947	Control	9946	9826	46	0.987935	Treated	4.77456	CysGCA	gggggtatagctcaggggtagagcatttgactgcagatcaagaggtccccagttcaaatctgggtgccccctcca	GAGGTCC
chr7.trna3-TrpCCA	46	14212	297	46	0.0208978	Control	138222	135592	46	0.980973	Treated	5.55279	TrpCCA	gacctcgtggcgcaacggcagcgcgtctgactccagatcagaaggttgcgtgttcaaatcacgtcggggtcacca	AAGGTTG
chr7.trna4-ProAGG	46	138555	1423	46	0.0102703	Control	72709	48467	46	0.666589	Treated	6.02025	ProAGG	ggctcgttggtctaggggtatgattctcgcttagggtgcgagaggtcccgggttcaaatcccggacgagccccca	GAGGTCC
chr7.trna8-CysGCA	46	88003	3443	46	0.0391237	Control	335183	329598	46	0.983337	Treated	4.65157	CysGCA	gggggcatagctcagtggtagagcatttgactgcagatcaagaggtccctggttcaaatccaggtgccccctcca	GAGGTCC
chr7.trna9-CysGCA	46	83050	3443	46	0.041457	Control	335381	329598	46	0.982757	Treated	4.56715	CysGCA	gggggtatagctcaggggtagagcatttgactgcagatcaagaggtccctggttcaaatccaggtgccccctcca	GAGGTCC
chr8.trna2-TyrGTA	47	132183	5073	47	0.0383786	Control	720825	698311	47	0.968766	Treated	4.65777	TyrGTA	ccttcgatagctcagctggtagagcggaggactgtagatccttaggtcgctggttcgattccggctcgaaggacca	TAGGTCG
chr8.trna3-TyrGTA	47	132183	5073	47	0.0383786	Control	720825	698311	47	0.968766	Treated	4.65777	TyrGTA	ccttcgatagctcagctggtagagcggaggactgtagatccttaggtcgctggttcgattccggctcgaaggacca	TAGGTCG
chr8.trna8-MetCAT	47	11089	53	47	0.00477951	Control	6966	5097	47	0.731697	Treated	7.25824	MetCAT	gcctcgttagcgcagtaggtagcgcgtcagtctcataatctgaaggtcgtgagttcgatcctcacacggggcacca	AAGGTCG
chr9.trna6-ArgTCT	47	66808	1201	47	0.0179769	Control	70327	46626	47	0.662989	Treated	5.20477	ArgTCT	ggctctgtggcgcaatggatagcgcattggacttctaattcaaaggttgtgggttcgagtcccaccagagtcgcca	AAGGTTG
chrX.trna4-ValTAC	47	104010	398	47	0.00382656	Control	149966	97663	47	0.651234	Treated	7.41099	ValTAC	ggttccatagtgtagtggttatcacgtctgctttacacgcagaaggtcctgggttcgagccccagtggaaccacca	AAGGTCC
