# Supplementary material for: Perturbation of METTL1-mediated tRNA N7- methylguanosine modification induces senescence and aging
Source: Nat Commun. 2024 Jul 8;15:5713. doi: 10.1038/s41467-024-49796-8 (PMC11231295; doi:10.1038/s41467-024-49796-8)
Supplement: Supplementary file 4 — Supplementary Datasets 1-7 [file 41467_2024_49796_MOESM4_ESM.zip › Supplementary Data 4.xlsx]

## Sheet: tRNA readcounts
Young&senescence-readcounts							Ctrl&KO-readcounts
tRNAid	Young-1	Young-2	Senescence-1	Senescence-2			tRNAid	Ctrl-1	Ctrl-2	Ctrl-3	KO-1	KO-2	KO-3
tRNA-Ala-AGC-1	20941	20484	13922	16332			tRNA-Ala-AGC-1	2717	12619	6566	3323	11500	5118
tRNA-Ala-AGC-10	3419	2700	5030	3478			tRNA-Ala-AGC-10	501	1103	590	553	1545	771
tRNA-Ala-AGC-11	42521	42081	28813	29462			tRNA-Ala-AGC-11	1829	15735	11024	2003	12817	7520
tRNA-Ala-AGC-12	3693	2987	5400	3901			tRNA-Ala-AGC-12	514	1215	711	572	1692	903
tRNA-Ala-AGC-13	3976	3311	5838	4415			tRNA-Ala-AGC-13	1240	4719	2311	1190	7014	3826
tRNA-Ala-AGC-14	1138	988	1842	1236			tRNA-Ala-AGC-14	372	714	351	522	911	520
tRNA-Ala-AGC-15	32411	32868	22675	22238			tRNA-Ala-AGC-15	844	8120	5236	877	6508	3540
tRNA-Ala-AGC-16	3655	2942	5346	3856			tRNA-Ala-AGC-16	231	700	472	103	1073	566
tRNA-Ala-AGC-2	188212	193976	130232	142296			tRNA-Ala-AGC-2	23406	79431	42898	29870	71479	36066
tRNA-Ala-AGC-24	5325	8795	13124	7634			tRNA-Ala-AGC-24	1108	4766	2415	1172	6774	3677
tRNA-Ala-AGC-3	169175	182833	123137	131377			tRNA-Ala-AGC-3	22991	69030	33548	29004	64644	32614
tRNA-Ala-AGC-4	474931	469289	229204	334285			tRNA-Ala-AGC-4	98695	61418	42140	60909	56965	31703
tRNA-Ala-AGC-5	10052	9641	7382	7495			tRNA-Ala-AGC-5	21140	58584	27589	27869	55090	27516
tRNA-Ala-AGC-6	6337	5519	4304	3833			tRNA-Ala-AGC-6	2193	5674	4198	1368	4242	2346
tRNA-Ala-AGC-7	188214	193975	130232	142297			tRNA-Ala-AGC-7	23405	79431	42895	29871	71480	36066
tRNA-Ala-AGC-8	53683	52109	26563	31391			tRNA-Ala-AGC-8	2724	45632	25516	3035	35368	18278
tRNA-Ala-AGC-9	4746	4630	6908	5689			tRNA-Ala-AGC-9	775	2762	1696	923	3925	2311
tRNA-Ala-CGC-1	594051	732467	455759	492730			tRNA-Ala-CGC-1	102371	64175	38050	62923	64197	37313
tRNA-Ala-CGC-2	648115	771609	480905	528615			tRNA-Ala-CGC-2	103500	83197	54563	63407	84273	47385
tRNA-Ala-CGC-3	447694	532836	349122	388814			tRNA-Ala-CGC-3	102503	73372	38553	62033	67487	37850
tRNA-Ala-CGC-4	30123	32148	27366	34352			tRNA-Ala-CGC-4	21417	62513	31659	27999	58650	29685
tRNA-Ala-TGC-1	113791	118845	82350	85531			tRNA-Ala-TGC-1	22142	16482	8718	27917	17710	9269
tRNA-Ala-TGC-2	586815	729639	456662	493521			tRNA-Ala-TGC-2	117973	66513	37065	68560	67969	39333
tRNA-Ala-TGC-3	695005	810562	496192	557259			tRNA-Ala-TGC-3	121651	89749	61649	70664	89606	51265
tRNA-Ala-TGC-4	501405	586226	375213	433981			tRNA-Ala-TGC-4	102783	59169	33808	62269	57742	30644
tRNA-Ala-TGC-5	19972	18045	14364	16154			tRNA-Ala-TGC-5	21421	11790	6259	27231	13551	6816
tRNA-Ala-TGC-6	111357	116437	80926	83343			tRNA-Ala-TGC-6	19781	67011	31770	23499	62519	31903
tRNA-Ala-TGC-7	9969	9455	7514	8309			tRNA-Ala-TGC-7	21174	9931	4718	27008	11739	5786
tRNA-Arg-ACG-1	794187	944895	627439	749122			tRNA-Arg-ACG-1	57166	111903	95398	67975	104804	70711
tRNA-Arg-ACG-2	1334884	1669922	1277389	1443000			tRNA-Arg-ACG-2	62716	118986	95247	73717	118898	83771
tRNA-Arg-CCG-1	445053	411906	214169	261491			tRNA-Arg-CCG-1	9498	61444	47056	9587	68155	42484
tRNA-Arg-CCG-2	226093	184795	109772	145411			tRNA-Arg-CCG-2	30989	193242	133800	14284	158484	84971
tRNA-Arg-CCT-1	64878	64753	41809	53271			tRNA-Arg-CCT-1	8821	38144	27080	4424	35251	19020
tRNA-Arg-CCT-2	27666	25100	13280	19589			tRNA-Arg-CCT-2	7832	31160	20683	3665	26831	15249
tRNA-Arg-CCT-3	63057	79453	56226	63018			tRNA-Arg-CCT-3	7918	20414	15736	4186	16685	9904
tRNA-Arg-CCT-4	221815	199248	91473	151521			tRNA-Arg-CCT-4	12938	92525	78318	9165	80136	54155
tRNA-Arg-CCT-5	2649	2876	1261	1741			tRNA-Arg-CCT-5	3028	2358	1130	1258	1687	809
tRNA-Arg-TCG-1	143924	162819	93785	102965			tRNA-Arg-TCG-1	8362	38809	30247	9979	32416	20553
tRNA-Arg-TCG-2	64856	73296	46775	55804			tRNA-Arg-TCG-2	11809	39932	27545	14665	38673	22008
tRNA-Arg-TCG-3	450139	417402	211135	256935			tRNA-Arg-TCG-3	12106	61140	41928	15018	60000	37130
tRNA-Arg-TCG-4	27682	29344	13770	14730			tRNA-Arg-TCG-4	9743	32685	19095	12035	30863	16994
tRNA-Arg-TCG-5	55512	56505	36203	40725			tRNA-Arg-TCG-5	10821	40686	25325	13680	41734	24540
tRNA-Arg-TCG-6	526	525	412	484			tRNA-Arg-TCG-6	3496	10223	4394	2346	8867	3809
tRNA-Arg-TCT-1	227843	237726	110851	151778			tRNA-Arg-TCT-1	18765	33674	26485	12725	32461	18749
tRNA-Arg-TCT-2	61924	76194	37608	49910			tRNA-Arg-TCT-2	19704	30780	20471	10831	27798	15804
tRNA-Arg-TCT-3	136120	147764	86493	107199			tRNA-Arg-TCT-3	19541	29988	19790	11021	28208	16074
tRNA-Arg-TCT-4	5094	4754	5069	5044			tRNA-Arg-TCT-4	1275	3691	3005	1362	2529	1650
tRNA-Arg-TCT-5	2563	2312	1377	1794			tRNA-Arg-TCT-5	17248	19241	9453	8375	18011	8873
tRNA-Asn-GTT-1	77830	54416	34709	45830			tRNA-Asn-GTT-1	4843	30778	21079	8959	26864	16830
tRNA-Asn-GTT-10	165	189	209	184			tRNA-Asn-GTT-10	2939	4372	2294	6286	5269	2561
tRNA-Asn-GTT-11	559	403	294	354			tRNA-Asn-GTT-11	91	826	486	52	648	289
tRNA-Asn-GTT-12	130	152	152	140			tRNA-Asn-GTT-12	2905	4221	2155	6264	5216	2508
tRNA-Asn-GTT-2	408221	383042	230367	295515			tRNA-Asn-GTT-2	7158	67201	62437	13509	55375	37490
tRNA-Asn-GTT-24	75205	36419	23245	33477			tRNA-Asn-GTT-24	4468	22559	12572	8127	20340	11603
tRNA-Asn-GTT-25	344	263	214	242			tRNA-Asn-GTT-25	319	753	470	485	759	399
tRNA-Asn-GTT-26	913	729	359	487			tRNA-Asn-GTT-26	914	3810	2224	982	2846	1765
tRNA-Asn-GTT-27	516	552	531	523			tRNA-Asn-GTT-27	3000	4794	2453	6398	5539	2751
tRNA-Asn-GTT-3	414011	392174	239802	307327			tRNA-Asn-GTT-3	6625	79404	75869	12678	67093	42301
tRNA-Asn-GTT-4	109202	64831	38967	52484			tRNA-Asn-GTT-4	5162	38224	24868	9430	35153	21428
tRNA-Asn-GTT-5	280535	255743	161169	205338			tRNA-Asn-GTT-5	6385	47846	45512	11648	42571	27047
tRNA-Asn-GTT-6	5688	4982	7472	5683			tRNA-Asn-GTT-6	1737	9919	6078	2165	8540	5306
tRNA-Asn-GTT-7	3079	2703	2128	2164			tRNA-Asn-GTT-7	1658	12474	7875	1959	10668	6831
tRNA-Asn-GTT-8	1111	1194	1594	1307			tRNA-Asn-GTT-8	3003	4493	2479	6381	5440	2696
tRNA-Asn-GTT-9	10657	11375	15863	14740			tRNA-Asn-GTT-9	3858	15853	12260	7361	14467	8372
tRNA-Asp-GTC-1	17784	17475	8786	11372			tRNA-Asp-GTC-1	3937	22756	16633	3873	19954	14069
tRNA-Asp-GTC-2	154089	195804	81119	125636			tRNA-Asp-GTC-2	25614	197450	155370	22273	196194	141361
tRNA-Asp-GTC-3	103352	106005	52458	67426			tRNA-Asp-GTC-3	12036	81545	55264	8186	73007	41777
tRNA-Cys-GCA-1	196866	174117	293178	258649			tRNA-Cys-GCA-1	71017	25645	19250	25001	23367	14986
tRNA-Cys-GCA-10	13524	14852	9721	12941			tRNA-Cys-GCA-10	64653	37568	16855	21004	38839	18869
tRNA-Cys-GCA-11	888456	727303	573398	574096			tRNA-Cys-GCA-11	69655	50858	40339	26440	47503	29156
tRNA-Cys-GCA-12	10501	8786	14615	8725			tRNA-Cys-GCA-12	59343	4209	2327	17149	3223	1763
tRNA-Cys-GCA-13	8416	6874	5962	5624			tRNA-Cys-GCA-13	61633	32485	14102	19837	34679	16683
tRNA-Cys-GCA-14	712872	504318	388466	376354			tRNA-Cys-GCA-14	63268	45115	21915	21371	44942	23165
tRNA-Cys-GCA-15	139615	105029	195907	164519			tRNA-Cys-GCA-15	61726	33295	14613	19947	35412	17194
tRNA-Cys-GCA-16	111570	81472	144950	123875			tRNA-Cys-GCA-16	1234	1931	963	1767	1689	798
tRNA-Cys-GCA-17	18298	21486	7628	10360			tRNA-Cys-GCA-17	62377	13004	8133	18947	10645	6273
tRNA-Cys-GCA-18	189594	162056	277899	244944			tRNA-Cys-GCA-18	63682	16539	12519	19983	15446	9358
tRNA-Cys-GCA-19	100038	72079	127650	109058			tRNA-Cys-GCA-19	3068	25648	10157	2649	28658	13452
tRNA-Cys-GCA-2	910665	780979	619009	622919			tRNA-Cys-GCA-2	80291	142716	84724	36714	144169	73524
tRNA-Cys-GCA-20	7143	6293	5425	4854			tRNA-Cys-GCA-20	60004	7465	4301	17862	6381	3627
tRNA-Cys-GCA-21	18395	21153	7273	9593			tRNA-Cys-GCA-21	61320	6186	3900	18056	5035	2959
tRNA-Cys-GCA-22	3772	3414	2556	2906			tRNA-Cys-GCA-22	59971	7376	4201	17833	6262	3557
tRNA-Cys-GCA-23	16139	19271	5534	8161			tRNA-Cys-GCA-23	61293	6206	3865	18055	5004	2951
tRNA-Cys-GCA-3	162645	130635	228924	197902			tRNA-Cys-GCA-3	3189	9929	7927	2566	10176	6111
tRNA-Cys-GCA-4	746697	559593	423228	429421			tRNA-Cys-GCA-4	77390	118878	61100	31680	120751	59414
tRNA-Cys-GCA-5	889673	727473	578407	576723			tRNA-Cys-GCA-5	70682	51094	40445	28562	48229	29470
tRNA-Cys-GCA-6	199453	175758	296109	261983			tRNA-Cys-GCA-6	90933	50086	29579	47551	52389	29767
tRNA-Cys-GCA-7	890624	726228	569002	570684			tRNA-Cys-GCA-7	69402	48515	40100	27314	45142	28262
tRNA-Cys-GCA-8	889089	726487	570315	571303			tRNA-Cys-GCA-8	70784	76741	51512	28303	76026	42838
tRNA-Cys-GCA-9	193254	166761	288408	255035			tRNA-Cys-GCA-9	65816	44603	24867	22513	46609	24219
tRNA-Gln-CTG-1	3799987	4622292	3279056	3723789			tRNA-Gln-CTG-1	891309	848471	517047	313542	692116	342062
tRNA-Gln-CTG-2	1267755	1453633	1330387	1348648			tRNA-Gln-CTG-2	732514	682385	360577	196576	568919	262836
tRNA-Gln-CTG-3	742983	815795	681765	702469			tRNA-Gln-CTG-3	570627	200629	117783	141504	189679	89529
tRNA-Gln-CTG-4	677994	747447	671282	635913			tRNA-Gln-CTG-4	415196	170801	83163	106464	156087	69705
tRNA-Gln-CTG-5	1262452	1806438	974394	1122723			tRNA-Gln-CTG-5	349389	184843	85054	170858	148258	71583
tRNA-Gln-CTG-6	40290	43971	37784	41035			tRNA-Gln-CTG-6	382998	132765	57079	51970	105519	43462
tRNA-Gln-CTG-7	14474	10970	10776	11084			tRNA-Gln-CTG-7	155224	17101	6831	42110	16191	6363
tRNA-Gln-TTG-1	696037	904518	521098	591080			tRNA-Gln-TTG-1	57312	69325	41517	38737	64264	36633
tRNA-Gln-TTG-2	336675	391028	291296	299443			tRNA-Gln-TTG-2	30175	25713	14261	29025	27291	14035
tRNA-Gln-TTG-3	696061	904177	520773	590926			tRNA-Gln-TTG-3	57217	72731	42862	38626	68691	38271
tRNA-Gln-TTG-4	2830	2624	2040	1999			tRNA-Gln-TTG-4	402	1915	1048	494	1521	884
tRNA-Glu-CTC-1	498607	530937	536513	625807			tRNA-Glu-CTC-1	429782	862682	566028	160324	943889	630766
tRNA-Glu-CTC-2	204308	158581	212631	236050			tRNA-Glu-CTC-2	375318	593250	362516	132705	681614	492959
tRNA-Glu-TTC-1	112049	123404	69331	92993			tRNA-Glu-TTC-1	71329	44126	26015	38426	34967	17202
tRNA-Glu-TTC-14	142938	160412	136871	144549			tRNA-Glu-TTC-14	27137	56406	37498	14471	63986	45518
tRNA-Glu-TTC-2	1675555	1691532	1336365	1486854			tRNA-Glu-TTC-2	78107	105923	88525	60460	84775	45618
tRNA-Glu-TTC-3	57759	45879	47372	49827			tRNA-Glu-TTC-3	27930	56814	41229	13720	62800	45312
tRNA-Glu-TTC-4	208255	246852	217539	236004			tRNA-Glu-TTC-4	54100	266640	186574	31391	266653	145745
tRNA-Gly-CCC-1	114849	127270	123558	138684			tRNA-Gly-CCC-1	122956	258147	116869	69615	261340	135728
tRNA-Gly-CCC-2	457193	378647	146913	228919			tRNA-Gly-CCC-2	24137	448387	301663	16232	327818	148186
tRNA-Gly-CCC-3	874	757	588	678			tRNA-Gly-CCC-3	371	704	325	269	666	345
tRNA-Gly-GCC-1	209566	179210	128510	158205			tRNA-Gly-GCC-1	57366	220094	129430	31851	202992	111206
tRNA-Gly-GCC-2	210298	227963	169023	217037			tRNA-Gly-GCC-2	190806	400625	226297	100184	352503	193976
tRNA-Gly-GCC-3	62107	88001	99330	107969			tRNA-Gly-GCC-3	182353	337729	155382	93340	303877	161663
tRNA-Gly-GCC-4	699	547	503	529			tRNA-Gly-GCC-4	675	1641	686	407	1302	675
tRNA-Gly-GCC-5	54661	78392	96101	103452			tRNA-Gly-GCC-5	179734	328261	146734	89776	296777	156234
tRNA-Gly-TCC-1	50682	37842	19829	24764			tRNA-Gly-TCC-1	4118	16250	12992	1627	15314	10652
tRNA-Gly-TCC-2	57188	43720	22354	29815			tRNA-Gly-TCC-2	5314	23266	18747	2355	23345	15670
tRNA-Gly-TCC-3	52280	40001	20662	26044			tRNA-Gly-TCC-3	4239	17002	13744	1770	15969	10987
tRNA-Gly-TCC-4	857	508	156	343			tRNA-Gly-TCC-4	797	4475	2426	477	4852	2597
tRNA-His-GTG-1	18450592	24821185	22134137	24412666			tRNA-His-GTG-1	483919	232262	314270	1055978	176792	134151
tRNA-Ile-AAT-1	75456	69292	45670	58796			tRNA-Ile-AAT-1	5546	56591	40134	4853	43360	22670
tRNA-Ile-AAT-12	10525	10824	12220	10941			tRNA-Ile-AAT-12	743	7706	5371	1255	9006	4962
tRNA-Ile-AAT-2	29111	28110	27082	30516			tRNA-Ile-AAT-2	2223	21457	12194	2628	20533	11029
tRNA-Ile-AAT-3	29046	28033	27050	30477			tRNA-Ile-AAT-3	1732	14997	8469	1916	15057	8523
tRNA-Ile-AAT-4	42889	38960	23981	30142			tRNA-Ile-AAT-4	3209	23506	14716	2857	17584	8776
tRNA-Ile-AAT-5	77367	71144	46548	60261			tRNA-Ile-AAT-5	5754	66103	46745	5103	51112	26419
tRNA-Ile-AAT-6	29514	28554	27307	30849			tRNA-Ile-AAT-6	2164	15936	10234	2545	16303	9655
tRNA-Ile-AAT-7	76935	70734	46357	60005			tRNA-Ile-AAT-7	5471	61769	43638	4875	47563	24649
tRNA-Ile-AAT-8	77352	71296	47081	60887			tRNA-Ile-AAT-8	5518	58014	41626	4901	44370	23390
tRNA-Ile-AAT-9	251	243	84	96			tRNA-Ile-AAT-9	194	2803	1072	137	2209	992
tRNA-Ile-GAT-1	133	159	64	79			tRNA-Ile-GAT-1	539	2449	987	772	2071	890
tRNA-Ile-TAT-1	4905	6854	4549	5502			tRNA-Ile-TAT-1	2296	5294	3178	1293	4644	2543
tRNA-Ile-TAT-2	7425	8631	4862	6368			tRNA-Ile-TAT-2	3015	10227	7394	1452	9003	5266
tRNA-Ile-TAT-3	1740	2306	1397	1649			tRNA-Ile-TAT-3	1499	3070	1686	652	2837	1528
tRNA-Leu-AAG-1	245502	347191	168789	237279			tRNA-Leu-AAG-1	39731	82324	53410	14786	77319	47504
tRNA-Leu-AAG-2	352162	509955	232059	360179			tRNA-Leu-AAG-2	43703	114658	97888	22098	99402	69748
tRNA-Leu-AAG-3	190112	251544	123765	169347			tRNA-Leu-AAG-3	38291	64470	42538	14158	61308	38480
tRNA-Leu-AAG-4	182912	240604	120257	163355			tRNA-Leu-AAG-4	4597	26273	16171	3792	21835	13322
tRNA-Leu-CAA-1	148131	235759	131379	162690			tRNA-Leu-CAA-1	17289	52223	36456	15637	42866	25634
tRNA-Leu-CAA-2	120608	181709	119394	132968			tRNA-Leu-CAA-2	14323	36775	19568	13875	34435	18234
tRNA-Leu-CAA-3	113689	171948	109787	123097			tRNA-Leu-CAA-3	13848	35191	17121	13133	32280	16468
tRNA-Leu-CAA-4	266507	462001	224218	342026			tRNA-Leu-CAA-4	17979	51929	37228	19761	42201	25492
tRNA-Leu-CAA-5	3389	3275	2333	2980			tRNA-Leu-CAA-5	124	2070	1026	94	1968	978
tRNA-Leu-CAA-6	539	739	346	533			tRNA-Leu-CAA-6	3761	5174	2705	1970	5107	2701
tRNA-Leu-CAG-1	110421	124748	76984	104299			tRNA-Leu-CAG-1	13292	98257	97644	10358	86428	61781
tRNA-Leu-CAG-2	162802	252137	139950	174636			tRNA-Leu-CAG-2	22779	101517	86883	20928	86395	53271
tRNA-Leu-TAA-1	39231	45821	27653	34395			tRNA-Leu-TAA-1	6149	15899	13786	2466	12542	8139
tRNA-Leu-TAA-2	1714	1405	4768	3370			tRNA-Leu-TAA-2	3181	1711	1281	1247	1776	1071
tRNA-Leu-TAA-3	3485	4403	3106	4006			tRNA-Leu-TAA-3	3718	3659	2838	1359	3240	2082
tRNA-Leu-TAA-4	729	487	1053	762			tRNA-Leu-TAA-4	3197	1225	788	1207	1039	548
tRNA-Leu-TAG-1	256206	360507	173757	246741			tRNA-Leu-TAG-1	41472	86699	57944	15750	80486	49662
tRNA-Leu-TAG-2	51415	69774	33540	51376			tRNA-Leu-TAG-2	10805	27649	25110	7603	22564	16529
tRNA-Leu-TAG-3	237919	334127	159378	221048			tRNA-Leu-TAG-3	9494	48456	33493	6544	39754	24162
tRNA-Lys-CTT-1	453712	391087	250916	323165			tRNA-Lys-CTT-1	31167	57978	48625	28907	45995	29110
tRNA-Lys-CTT-10	57	40	24	39			tRNA-Lys-CTT-10	216	243	120	101	247	89
tRNA-Lys-CTT-11	2922	3019	1461	2010			tRNA-Lys-CTT-11	20484	7127	4189	5409	5849	3172
tRNA-Lys-CTT-2	488440	453253	259622	316655			tRNA-Lys-CTT-2	60152	255523	185062	39151	211107	135678
tRNA-Lys-CTT-3	281930	247269	161576	195705			tRNA-Lys-CTT-3	17599	80387	54668	17596	67158	42901
tRNA-Lys-CTT-4	366674	324539	211843	260429			tRNA-Lys-CTT-4	37431	85121	64751	26559	67698	42631
tRNA-Lys-CTT-5	4322	3979	2336	2922			tRNA-Lys-CTT-5	8334	6500	4231	11115	8213	7105
tRNA-Lys-CTT-7	2962	3061	1502	2014			tRNA-Lys-CTT-7	20481	7291	4355	5416	5989	3328
tRNA-Lys-CTT-8	1523	1629	896	1194			tRNA-Lys-CTT-8	1159	439	247	211	341	178
tRNA-Lys-CTT-9	32	32	19	29			tRNA-Lys-CTT-9	89	38	32	223	48	43
tRNA-Lys-TTT-1	762	699	937	914			tRNA-Lys-TTT-1	809	2628	1392	562	1473	787
tRNA-Lys-TTT-11	16	9	11	25			tRNA-Lys-TTT-11	120	319	173	86	123	68
tRNA-Lys-TTT-2	2503	2531	2336	2539			tRNA-Lys-TTT-2	852	3235	1878	614	2318	1356
tRNA-Lys-TTT-3	325959	315214	210806	253101			tRNA-Lys-TTT-3	14940	54746	40667	22146	40367	24199
tRNA-Lys-TTT-4	3899	4513	3715	4075			tRNA-Lys-TTT-4	2638	4599	2860	1626	3755	2090
tRNA-Lys-TTT-5	101630	89207	60187	72966			tRNA-Lys-TTT-5	11824	23646	15686	18532	22085	12354
tRNA-Lys-TTT-6	5051	4909	4519	4355			tRNA-Lys-TTT-6	2242	4271	2830	1163	3504	2031
tRNA-Lys-TTT-7	958	959	1177	1112			tRNA-Lys-TTT-7	256	405	223	313	612	314
tRNA-Met-CAT-1	21567	21789	13281	17409			tRNA-Met-CAT-1	5979	34115	24886	3873	33475	22589
tRNA-Met-CAT-2	26275	25479	20720	24601			tRNA-Met-CAT-2	4613	40887	36270	3679	43766	40478
tRNA-Met-CAT-3	49591	53159	27437	39364			tRNA-Met-CAT-3	10659	62366	60430	6128	53089	44026
tRNA-Met-CAT-4	26396	25770	20963	24905			tRNA-Met-CAT-4	4724	44874	39762	3780	47330	42398
tRNA-Met-CAT-5	2793	2505	1819	2146			tRNA-Met-CAT-5	2036	7722	3562	1718	7691	3413
tRNA-Met-CAT-6	30360	35733	18591	23940			tRNA-Met-CAT-6	8700	56932	45316	4549	46326	37245
tRNA-Met-CAT-7	1344	912	914	1039			tRNA-Met-CAT-7	46	333	197	53	446	271
tRNA-Phe-GAA-1	163856	182192	122807	138492			tRNA-Phe-GAA-1	7082	102641	89183	10879	55689	37642
tRNA-Phe-GAA-2	39971	36678	26395	29290			tRNA-Phe-GAA-2	3316	52795	40791	3130	24976	16805
tRNA-Phe-GAA-3	39554	36363	25789	28695			tRNA-Phe-GAA-3	2871	23949	19534	2103	12164	7720
tRNA-Phe-GAA-4	13969	11825	7862	9216			tRNA-Phe-GAA-4	1598	8768	5254	1406	7213	3928
tRNA-Phe-GAA-6	1047	775	1354	1078			tRNA-Phe-GAA-6	928	4807	2769	1004	2955	1630
tRNA-Pro-AGG-1	606882	686600	400674	475278			tRNA-Pro-AGG-1	49088	539931	254165	48597	417672	214297
tRNA-Pro-AGG-2	764705	873532	510504	634424			tRNA-Pro-AGG-2	71809	624139	342865	65289	467687	244710
tRNA-Pro-CGG-1	808599	925164	544003	683753			tRNA-Pro-CGG-1	93717	693745	383852	78223	522307	273034
tRNA-Pro-CGG-2	592319	668059	396256	463539			tRNA-Pro-CGG-2	61824	582179	266618	55194	458052	234651
tRNA-Pro-TGG-1	555522	633832	375928	441491			tRNA-Pro-TGG-1	19704	194567	151008	19483	128687	76791
tRNA-Pro-TGG-2	544931	623201	367850	426970			tRNA-Pro-TGG-2	38390	182790	98993	35274	119527	64397
tRNA-Pro-TGG-3	824426	947441	555732	701945			tRNA-Pro-TGG-3	87896	647120	367726	77554	482830	255824
tRNA-SeC-TCA-1	43662	44362	24746	33406			tRNA-SeC-TCA-1	7298	3775	4085	1614	2899	1943
tRNA-Ser-AGA-1	171237	161583	101341	115045			tRNA-Ser-AGA-1	14080	60128	45118	17526	54988	43655
tRNA-Ser-AGA-2	893329	904028	537222	618313			tRNA-Ser-AGA-2	17806	103784	143146	25169	84599	83788
tRNA-Ser-AGA-3	141473	127847	79355	90213			tRNA-Ser-AGA-3	13717	50268	33935	16797	46508	36580
tRNA-Ser-AGA-4	337783	293875	177449	209926			tRNA-Ser-AGA-4	8644	49079	37642	12272	44804	35791
tRNA-Ser-CGA-1	45485	46312	25871	32456			tRNA-Ser-CGA-1	7162	23639	18107	3481	20974	12793
tRNA-Ser-CGA-2	7726	6853	5057	5389			tRNA-Ser-CGA-2	6458	17515	9258	2778	16252	8701
tRNA-Ser-CGA-3	5766	5121	4223	4468			tRNA-Ser-CGA-3	580	982	641	278	1064	743
tRNA-Ser-CGA-4	64837	55129	33384	40226			tRNA-Ser-CGA-4	7184	10632	7121	3877	8748	4932
tRNA-Ser-GCT-1	39105	42813	25721	30052			tRNA-Ser-GCT-1	14921	169326	116758	12928	169657	126831
tRNA-Ser-GCT-2	60525	74254	51277	71599			tRNA-Ser-GCT-2	16590	173084	122393	15325	175448	132098
tRNA-Ser-GCT-3	262190	238074	148245	180606			tRNA-Ser-GCT-3	13232	176798	125745	13723	176367	133284
tRNA-Ser-GCT-4	414278	422287	257146	335113			tRNA-Ser-GCT-4	24078	221166	188147	27338	210765	167413
tRNA-Ser-GCT-5	236665	200448	139879	164975			tRNA-Ser-GCT-5	14072	171649	113312	13895	173635	127821
tRNA-Ser-GCT-6	404752	411860	247628	324143			tRNA-Ser-GCT-6	22233	80017	93326	23626	64660	56385
tRNA-Ser-TGA-1	120716	95806	48940	80888			tRNA-Ser-TGA-1	6482	11203	11530	3234	8782	5583
tRNA-Ser-TGA-2	177953	168615	105368	120072			tRNA-Ser-TGA-2	15164	62693	48552	18575	58008	46359
tRNA-Ser-TGA-3	924514	935020	556627	640352			tRNA-Ser-TGA-3	19007	107741	151447	26482	88483	88200
tRNA-Ser-TGA-4	140554	138462	185748	164271			tRNA-Ser-TGA-4	16114	28419	20032	18617	29537	19818
tRNA-Thr-AGT-1	2689056	1942230	1224006	1478379			tRNA-Thr-AGT-1	7645	130614	92739	10128	123085	85730
tRNA-Thr-AGT-2	276086	199145	150036	169863			tRNA-Thr-AGT-2	4061	35376	27839	3181	35774	25473
tRNA-Thr-AGT-3	51044	40441	36124	40076			tRNA-Thr-AGT-3	2502	7547	4853	1128	8403	5146
tRNA-Thr-AGT-4	2536	2023	3429	2577			tRNA-Thr-AGT-4	2774	5354	2738	1189	4862	2476
tRNA-Thr-AGT-5	2679777	1935211	1222934	1475255			tRNA-Thr-AGT-5	7543	120078	85527	10001	113608	81285
tRNA-Thr-AGT-6	277009	200441	150789	171091			tRNA-Thr-AGT-6	3653	29228	24085	2181	27022	20822
tRNA-Thr-CGT-1	12787	9380	8715	10347			tRNA-Thr-CGT-1	3279	13883	7903	1467	13607	6709
tRNA-Thr-CGT-2	91573	95660	57141	75974			tRNA-Thr-CGT-2	3633	54467	55870	3462	45847	35124
tRNA-Thr-CGT-3	278909	202472	152335	174037			tRNA-Thr-CGT-3	5509	37195	29630	3576	33830	25068
tRNA-Thr-CGT-4	95343	96898	60408	79622			tRNA-Thr-CGT-4	4150	49089	48126	3754	40620	28569
tRNA-Thr-CGT-5	1	1	6	3			tRNA-Thr-CGT-5	6	3	9	13	5	6
tRNA-Thr-TGT-1	138427	149475	143771	147365			tRNA-Thr-TGT-1	4707	15275	7840	4105	15027	7349
tRNA-Thr-TGT-2	87013	101820	85688	87535			tRNA-Thr-TGT-2	5951	17887	11682	3898	13613	7976
tRNA-Thr-TGT-3	129401	156864	124063	126393			tRNA-Thr-TGT-3	8152	22495	15343	5850	16333	10223
tRNA-Thr-TGT-4	164002	196079	145988	154791			tRNA-Thr-TGT-4	11952	47647	36751	8185	33981	23048
tRNA-Thr-TGT-5	163947	196057	145951	154753			tRNA-Thr-TGT-5	11531	42289	34262	7823	30607	21766
tRNA-Thr-TGT-6	146803	182221	139491	144259			tRNA-Thr-TGT-6	10661	26833	13161	7600	21049	11795
tRNA-Trp-CCA-1	325173	504465	342982	361646			tRNA-Trp-CCA-1	39865	50494	33407	37121	49945	27906
tRNA-Trp-CCA-2	163087	243698	169220	178156			tRNA-Trp-CCA-2	23412	36568	23915	20321	31544	17873
tRNA-Trp-CCA-3	325713	504961	343397	362198			tRNA-Trp-CCA-3	40562	62928	40865	38126	59956	33745
tRNA-Trp-CCA-4	267123	422991	274801	306870			tRNA-Trp-CCA-4	31215	71364	44940	32025	66020	37926
tRNA-Trp-CCA-5	319984	495975	337505	355124			tRNA-Trp-CCA-5	36561	40054	25633	35388	42236	23389
tRNA-Tyr-ATA-1	2305	2449	1536	1669			tRNA-Tyr-ATA-1	41	73	34	74	69	24
tRNA-Tyr-GTA-1	441515	449903	283276	324927			tRNA-Tyr-GTA-1	29440	18117	19151	22928	13816	9246
tRNA-Tyr-GTA-2	1292641	1349000	835700	916600			tRNA-Tyr-GTA-2	64098	38000	32674	61752	32956	19579
tRNA-Tyr-GTA-3	253879	290522	268501	290459			tRNA-Tyr-GTA-3	10078	13858	13550	15982	12037	8016
tRNA-Tyr-GTA-4	7163	5974	3433	3226			tRNA-Tyr-GTA-4	9593	13047	12808	8170	10233	5543
tRNA-Tyr-GTA-5	1295203	1350403	838059	918988			tRNA-Tyr-GTA-5	72310	43997	40067	68232	38192	22300
tRNA-Tyr-GTA-6	252906	288543	267341	289056			tRNA-Tyr-GTA-6	17837	18150	14010	21884	16392	9615
tRNA-Tyr-GTA-7	778608	817178	567666	609526			tRNA-Tyr-GTA-7	41164	25851	15187	50689	25835	12560
tRNA-Tyr-GTA-8	441197	449702	283156	324750			tRNA-Tyr-GTA-8	28930	15549	13859	21727	11945	8109
tRNA-Tyr-GTA-9	88	69	167	118			tRNA-Tyr-GTA-9	112	115	94	96	81	71
tRNA-Val-AAC-1	339790	314799	256608	288612			tRNA-Val-AAC-1	166387	410242	229792	82383	254066	133988
tRNA-Val-AAC-2	241741	265678	220245	239186			tRNA-Val-AAC-2	77606	198583	144048	43190	135419	77750
tRNA-Val-AAC-3	97586	47725	38263	49795			tRNA-Val-AAC-3	106227	261541	107259	58180	152614	74066
tRNA-Val-AAC-4	311295	286087	240588	264764			tRNA-Val-AAC-4	158162	329460	142319	79154	199464	98204
tRNA-Val-AAC-5	81394	36039	25659	36218			tRNA-Val-AAC-5	102629	219540	73796	49163	112990	41850
tRNA-Val-AAC-6	3723	3874	2678	3238			tRNA-Val-AAC-6	19045	8309	3913	23343	9981	4875
tRNA-Val-CAC-1	350413	325631	260523	296668			tRNA-Val-CAC-1	177266	466945	285709	92449	310997	178183
tRNA-Val-CAC-14	79400	33485	23956	34293			tRNA-Val-CAC-14	102163	215786	72082	47979	110711	40864
tRNA-Val-CAC-2	62199	54321	52336	58919			tRNA-Val-CAC-2	63554	106578	66059	45737	84923	57309
tRNA-Val-CAC-3	188854	210378	167136	194635			tRNA-Val-CAC-3	44403	70533	45546	26782	59256	32999
tRNA-Val-CAC-4	103139	52381	40321	52694			tRNA-Val-CAC-4	116940	315516	156193	67484	204884	115027
tRNA-Val-CAC-5	350413	325631	260523	296668			tRNA-Val-CAC-5	177266	466945	285710	92446	310995	178184
tRNA-Val-CAC-6	1153	934	603	746			tRNA-Val-CAC-6	2163	5568	3771	891	4941	3430
tRNA-Val-TAC-1	216876	334372	176695	220723			tRNA-Val-TAC-1	26322	177519	123504	21121	141189	69905
tRNA-Val-TAC-2	212340	335890	177027	220667			tRNA-Val-TAC-2	22963	167439	118100	19330	131945	64813
tRNA-Val-TAC-3	49698	71747	49358	55905			tRNA-Val-TAC-3	7694	13272	6532	8072	11308	4814
tRNA-Val-TAC-4	1147	1155	1559	1383			tRNA-Val-TAC-4	1409	5431	3794	938	7837	4656
tRNA-iMet-CAT-1	256751	204923	148728	178859			tRNA-iMet-CAT-1	21370	111084	79183	16403	101312	61065
tRNA-iMet-CAT-2	15464	13139	9862	12302			tRNA-iMet-CAT-2	13408	68353	44963	7640	61346	36886
