# Supplementary material for: Perturbation of METTL1-mediated tRNA N7- methylguanosine modification induces senescence and aging
Source: Nat Commun. 2024 Jul 8;15:5713. doi: 10.1038/s41467-024-49796-8 (PMC11231295; doi:10.1038/s41467-024-49796-8)
Supplement: Supplementary file 4 — Supplementary Datasets 1-7 [file 41467_2024_49796_MOESM4_ESM.zip › Supplementary Data 5.xlsx]

## Sheet: Ribosome occupancy A site
Ribosome occupancy A site					Ribosome occupancy A+1 site					Translation efficiency in METTL1 KO IMR90 cells
Codon	codon occupancy (sgM1/con)	Type			Codon	codon occupancy (sgM1/con)	Type			gene	baseMean	log2FoldChange	lfcSE	stat	pvalue	padj
AAA(K)	1.04205	m7G			AAA(K)	0.910782	m7G			HSPB6	521.645	-1.03319	0.23293	-4.43562	9.18081e-06	0.000142096
AAC(N)	0.850199	m7G			AAC(N)	0.945118	m7G			WDR54	87.4493	-1.70374	0.426185	-3.99765	6.39736e-05	0.000770118
AAG(K)	0.910809	m7G			AAG(K)	0.924708	m7G			TMEM132A	163.498	-2.07157	0.472457	-4.38468	1.16157e-05	0.000175601
ACA(T)	1.23178	m7G			ACA(T)	1.04406	m7G			TNFRSF12A	1276.28	-1.34307	0.203831	-6.58914	4.42375e-11	1.77268e-09
AGA(R)	1.15463	m7G			AGA(R)	1.06136	m7G			RPUSD1	66.7867	-2.42637	0.614224	-3.95031	7.80494e-05	0.000917845
AUA(I)	1.13593	m7G			AUA(I)	0.945293	m7G			RHBDF1	324.779	-1.21338	0.44627	-2.71893	0.00654939	0.0368967
AUG(M)	1.2985	m7G			AUG(M)	0.963975	m7G			LUC7L	115.545	-2.51362	0.588432	-4.27172	1.93973e-05	0.000270844
CCA(P)	1.05508	m7G			CCA(P)	1.05736	m7G			TSR3	174.587	-1.38726	0.348332	-3.98257	6.81747e-05	0.000816492
CCG(P)	1.07957	m7G			CCG(P)	1.06257	m7G			UQCRC1	1013.65	-1.01525	0.145319	-6.98638	2.82072e-12	1.34167e-10
CCU(P)	0.927862	m7G			CCU(P)	0.992113	m7G			LYPLA2	125.99	-1.61354	0.593649	-2.718	0.00656784	0.036965
GCA(A)	1.05959	m7G			GCA(A)	1.10921	m7G			PLAUR	568.838	-1.50023	0.178967	-8.38276	5.17e-17	4.08744e-15
GCG(A)	0.865938	m7G			GCG(A)	1.10268	m7G			ERCC1	249.7	-1.40932	0.338633	-4.16181	3.15735e-05	0.000418868
GCU(A)	0.961713	m7G			GCU(A)	0.996475	m7G			CALCOCO1	551.055	-1.03294	0.192785	-5.35798	8.41574e-08	2.0558e-06
GUA(V)	1.86543	m7G			GUA(V)	1.05499	m7G			TACC3	236.545	-2.08136	0.499958	-4.16306	3.14005e-05	0.00041752
GUG(V)	1.15164	m7G			GUG(V)	1.23284	m7G			BID	136.687	-1.33706	0.380568	-3.51333	0.000442519	0.00399223
GUU(V)	1.69187	m7G			GUU(V)	1.02409	m7G			PNPLA6	457.351	-1.21172	0.241171	-5.02431	5.05244e-07	1.04266e-05
UAC(Y)	0.953414	m7G			UAC(Y)	1.00411	m7G			PARP3	71.978	-1.78504	0.66126	-2.69944	0.00694553	0.0385712
UGC(C)	0.712941	m7G			UGC(C)	1.07787	m7G			NOP16	86.9831	-1.64103	0.433079	-3.78921	0.000151126	0.00160149
UGG(W)	0.865757	m7G			UGG(W)	1.00674	m7G			RRP12	188.679	-1.33079	0.343497	-3.87425	0.000106953	0.00120102
UUC(F)	1.19123	m7G			UUC(F)	0.947278	m7G			POLR3E	89.3684	-1.50712	0.563961	-2.67238	0.0075315	0.0409456
AAU(N)	1.28194	non_m7G			AAU(N)	0.940872	non_m7G			OGFR	199.131	-1.42894	0.365463	-3.90994	9.23191e-05	0.00106426
ACC(T)	0.712578	non_m7G			ACC(T)	0.995444	non_m7G			RPL18	1210.93	-1.18873	0.182718	-6.50583	7.72661e-11	3.01364e-09
ACG(T)	0.927746	non_m7G			ACG(T)	1.04799	non_m7G			HAGH	172.725	-1.37467	0.340571	-4.03639	5.42808e-05	0.000665765
ACU(T)	1.25895	non_m7G			ACU(T)	0.989169	non_m7G			SLC9A3R2	218.374	-2.00735	0.367639	-5.46012	4.75826e-08	1.22097e-06
AGC(S)	0.824473	non_m7G			AGC(S)	1.08625	non_m7G			WDR18	106.937	-1.45397	0.445841	-3.26119	0.00110945	0.00860854
AGG(R)	1.16502	non_m7G			AGG(R)	1.08193	non_m7G			YBX1	2915.04	-1.61947	0.578111	-2.80132	0.00508947	0.0301157
AGU(S)	1.16472	non_m7G			AGU(S)	0.842574	non_m7G			NFYC	95.935	-2.8514	0.720392	-3.95813	7.55393e-05	0.000892574
AUC(I)	0.781049	non_m7G			AUC(I)	0.999785	non_m7G			GRIPAP1	156.383	-1.19242	0.397008	-3.00351	0.00266886	0.0178856
AUU(I)	1.07241	non_m7G			AUU(I)	0.959764	non_m7G			FTSJ1	183.315	-1.64894	0.310452	-5.31143	1.0877e-07	2.61875e-06
CAA(Q)	0.934107	non_m7G			CAA(Q)	1.01891	non_m7G			RNF126	119.833	-2.46232	0.652426	-3.77411	0.000160583	0.00167616
CAC(H)	0.606601	non_m7G			CAC(H)	1.02724	non_m7G			RPL31	1129.74	-1.12868	0.200664	-5.62469	1.85838e-08	5.04523e-07
CAG(Q)	0.867038	non_m7G			CAG(Q)	1.11866	non_m7G			CPSF1	334.733	-1.47051	0.324853	-4.5267	5.99119e-06	9.70955e-05
CAU(H)	1.05096	non_m7G			CAU(H)	1.03312	non_m7G			ACADVL	1100.48	-1.18181	0.144828	-8.16007	3.34819e-16	2.41835e-14
CCC(P)	0.760116	non_m7G			CCC(P)	1.02605	non_m7G			NDE1	24.752	-4.1136	1.57048	-2.61932	0.00881049	0.045982
CGA(R)	0.713703	non_m7G			CGA(R)	1.03092	non_m7G			SELENOO	88.4074	-1.77894	0.57335	-3.10271	0.00191755	0.0135901
CGC(R)	0.582004	non_m7G			CGC(R)	1.03439	non_m7G			MRPS34	232.667	-1.57224	0.322538	-4.87461	1.09025e-06	2.08996e-05
CGG(R)	0.821735	non_m7G			CGG(R)	1.13385	non_m7G			ARHGEF1	264.104	-1.54133	0.361602	-4.2625	2.02151e-05	0.000280257
CGU(R)	0.98064	non_m7G			CGU(R)	1.07804	non_m7G			NFKB2	148.479	-1.33099	0.372479	-3.57333	0.000352464	0.0032967
CUA(L)	1.10215	non_m7G			CUA(L)	0.999039	non_m7G			LRCH4	221.846	-1.43764	0.389371	-3.69221	0.000222311	0.0022252
CUC(L)	0.658913	non_m7G			CUC(L)	0.971553	non_m7G			SDF4	721.828	-1.07448	0.195827	-5.48692	4.09e-08	1.05878e-06
CUG(L)	0.736569	non_m7G			CUG(L)	0.949552	non_m7G			KEAP1	191.516	-1.21143	0.31218	-3.88055	0.00010422	0.00117597
CUU(L)	0.843577	non_m7G			CUU(L)	0.958553	non_m7G			PLOD1	2145.98	-1.05598	0.177694	-5.94272	2.80335e-09	8.63211e-08
GAA(E)	0.791346	non_m7G			GAA(E)	0.96213	non_m7G			RPS5	1585.6	-1.1115	0.12937	-8.59162	8.5748e-18	7.16669e-16
GAC(D)	0.968472	non_m7G			GAC(D)	1.05555	non_m7G			EIF3I	1222.38	-1.00223	0.115805	-8.65447	4.95197e-18	4.26052e-16
GAG(E)	0.749808	non_m7G			GAG(E)	0.950637	non_m7G			MGST2	49.5668	-1.72063	0.57024	-3.01738	0.00254969	0.0172152
GAU(D)	1.08803	non_m7G			GAU(D)	0.992429	non_m7G			SRRT	508.343	-1.15303	0.216879	-5.31647	1.05798e-07	2.55245e-06
GCC(A)	0.662946	non_m7G			GCC(A)	1.15883	non_m7G			BAX	423.331	-1.34457	0.202719	-6.63269	3.29635e-11	1.34392e-09
GGA(G)	0.995522	non_m7G			GGA(G)	1.04832	non_m7G			UIMC1	115.129	-1.88596	0.564871	-3.33874	0.000841595	0.00690084
GGC(G)	0.69552	non_m7G			GGC(G)	1.10068	non_m7G			GMIP	63.8637	-1.77651	0.624661	-2.84396	0.00445573	0.0270839
GGG(G)	0.754591	non_m7G			GGG(G)	1.18534	non_m7G			LTBP4	115.453	-1.57921	0.515224	-3.06511	0.00217594	0.0151822
GGU(G)	0.801004	non_m7G			GGU(G)	1.05821	non_m7G			CCNK	243.983	-1.06579	0.371676	-2.86752	0.00413708	0.0255047
GUC(V)	1.44975	non_m7G			GUC(V)	1.06357	non_m7G			TFAP4	17.9192	-4.15918	1.56742	-2.65352	0.00796576	0.0427165
UAU(Y)	1.40426	non_m7G			UAU(Y)	0.953116	non_m7G			PABPC4	646.374	-1.32968	0.316539	-4.20067	2.66121e-05	0.000358329
UCA(S)	0.971822	non_m7G			UCA(S)	1.01495	non_m7G			TMEM101	93.6868	-1.23211	0.391843	-3.14439	0.00166435	0.0120362
UCC(S)	0.727188	non_m7G			UCC(S)	0.996173	non_m7G			COMT	524.34	-1.24977	0.1994	-6.26767	3.6649e-10	1.30741e-08
UCG(S)	0.905592	non_m7G			UCG(S)	1.07163	non_m7G			SEC22C	141.035	-1.21237	0.381255	-3.17995	0.001473	0.0109224
UCU(S)	0.966236	non_m7G			UCU(S)	0.956752	non_m7G			DHPS	121.103	-1.44646	0.344336	-4.20073	2.6606e-05	0.000358329
UGU(C)	1.15228	non_m7G			UGU(C)	1.0182	non_m7G			NUBP2	85.5583	-1.8424	0.631869	-2.91579	0.00354792	0.0225375
UUA(L)	1.21341	non_m7G			UUA(L)	0.916876	non_m7G			TMED1	91.1838	-1.80632	0.481741	-3.74957	0.000177141	0.00182138
UUG(L)	1.0467	non_m7G			UUG(L)	0.973862	non_m7G			ATP5F1D	175.86	-2.56083	0.502138	-5.09986	3.39906e-07	7.2977e-06
UUU(F)	1.43322	non_m7G			UUU(F)	0.924857	non_m7G			NDUFB7	224.396	-2.4554	0.40078	-6.12655	8.98044e-10	3.0458e-08
										TIMM13	139.396	-1.71087	0.550178	-3.10967	0.00187295	0.0133387
										CDC34	227.098	-1.1059	0.306224	-3.61141	0.000304536	0.00290888
										POLR2E	540.26	-1.01285	0.261913	-3.86714	0.000110117	0.00123105
										ZDHHC8	260.012	-1.23983	0.390535	-3.17468	0.00149999	0.0110804
										RNF215	62.3013	-1.40361	0.495501	-2.8327	0.00461563	0.0278676
										SRRD	70.8661	-1.31847	0.463536	-2.84438	0.00444985	0.0270622
										TSPO	448.223	-1.176	0.207826	-5.6586	1.52615e-08	4.23163e-07
										SGSM3	183.399	-1.38433	0.37186	-3.72271	0.000197095	0.00199672
										TELO2	96.0256	-1.59915	0.542207	-2.94933	0.00318462	0.0205716
										NFKBIA	174.055	-1.10307	0.310742	-3.5498	0.000385527	0.00355761
										RABGGTA	119.579	-1.42731	0.394612	-3.61699	0.000298053	0.00285628
										PROCR	67.2438	-1.87455	0.572799	-3.27262	0.00106556	0.00832872
										WDR13	117.089	-1.56017	0.56068	-2.78264	0.00539192	0.0315139
										PLP2	562.454	-1.08292	0.234806	-4.61197	3.98871e-06	6.75425e-05
										GLA	214.011	-1.1469	0.259434	-4.42076	9.83527e-06	0.000151027
										HCFC1R1	139.057	-1.95262	0.425015	-4.59425	4.34306e-06	7.27012e-05
										MPG	267.662	-1.76005	0.283018	-6.21888	5.00715e-10	1.75415e-08
										NME4	375.596	-1.72331	0.309712	-5.56423	2.63308e-08	7.0022e-07
										ANTKMT	51.6471	-2.28225	0.706411	-3.23076	0.00123461	0.00944194
										STUB1	441.005	-1.16215	0.238418	-4.87441	1.09133e-06	2.08996e-05
										CSK	194.261	-1.24373	0.363814	-3.41859	0.000629457	0.00536828
										RPAP1	127.008	-1.2778	0.433175	-2.94985	0.00317928	0.0205642
										GFUS	120.043	-2.33426	0.586054	-3.98301	6.80484e-05	0.000815813
										EEF1D	478.451	-1.72566	0.517889	-3.3321	0.000861928	0.00701122
										DCTN6	180.778	-1.02511	0.29896	-3.42891	0.000606005	0.00521387
										ECH1	80.5381	-1.89677	0.497187	-3.81501	0.000136177	0.00147811
										SNRNP70	508.399	-1.32154	0.326656	-4.04568	5.21726e-05	0.000643278
										TBC1D17	231.436	-1.01802	0.272241	-3.73942	0.000184448	0.00188326
										PTOV1	381.457	-1.17171	0.230264	-5.08854	3.60839e-07	7.64888e-06
										PPP6R1	376.591	-1.09641	0.344705	-3.18073	0.00146905	0.010907
										SYDE1	319.488	-1.30479	0.30081	-4.33759	1.44054e-05	0.000210419
										FBL	359.776	-1.17245	0.253797	-4.61964	3.84403e-06	6.54716e-05
										FZR1	121.312	-1.598	0.453077	-3.527	0.000420302	0.0038212
										PLIN3	880.255	-1.24854	0.165045	-7.56483	3.88381e-14	2.29517e-12
										MRPL4	168.033	-1.52735	0.475552	-3.21175	0.00131928	0.00992727
										NOP53	226.755	-2.19108	0.663742	-3.30111	0.000963044	0.00765009
										ETFB	142.041	-1.03299	0.334608	-3.08717	0.00202075	0.014261
										RABAC1	640.163	-1.04682	0.175663	-5.95924	2.5341e-09	7.97084e-08
										CLEC11A	253.03	-1.47685	0.339261	-4.35315	1.34197e-05	0.000198764
										RPL18A	849.609	-2.16012	0.570024	-3.78953	0.000150936	0.00160118
										ISYNA1	46.9982	-2.83976	0.838387	-3.38718	0.000706162	0.00591467
										DDX49	136.198	-1.08915	0.413571	-2.63352	0.00845044	0.0446002
										USF2	229.217	-1.35553	0.524739	-2.58325	0.00978757	0.0499871
										KXD1	183.83	-1.27976	0.478158	-2.67643	0.00744116	0.0405538
										ZNF574	80.1741	-1.84294	0.566468	-3.2534	0.00114035	0.00881323
										BRAT1	117.063	-1.50455	0.411343	-3.65765	0.000254535	0.00249667
										PDAP1	411.516	-1.02156	0.384916	-2.65398	0.00795483	0.0426774
										PCOLCE	678.53	-1.13986	0.174946	-6.51548	7.24595e-11	2.83561e-09
										RBM28	173.875	-1.26781	0.351871	-3.60305	0.000314505	0.00299188
										SERPINE1	6160.1	-1.05569	0.0738623	-14.2927	2.42954e-46	1.09339e-43
										ZNHIT1	297.585	-1.75685	0.275779	-6.37051	1.88404e-10	6.88911e-09
										ZNF862	30.7401	-4.64001	1.61761	-2.86843	0.00412511	0.0254443
										BCL7B	92.1672	-1.48801	0.528521	-2.81542	0.00487131	0.0290961
										LIMK1	281.51	-1.14291	0.299873	-3.8113	0.000138236	0.00149769
										EDF1	624.643	-1.25408	0.214211	-5.85442	4.78689e-09	1.43619e-07
										DVL1	191.966	-1.28512	0.46893	-2.74054	0.0061339	0.0350624
										PDLIM1	1242.29	-1.07334	0.121457	-8.83718	9.81667e-19	8.97382e-17
										MAPK8	147.569	-1.00209	0.318071	-3.15052	0.00162981	0.0118303
										LZTS2	311.724	-1.05793	0.34744	-3.04494	0.00232727	0.0160468
										RPL28	2410.42	-1.11267	0.136784	-8.1345	4.13639e-16	2.96932e-14
										TSPAN14	304.257	-1.05657	0.199058	-5.30786	1.10919e-07	2.65957e-06
										CDK5RAP3	204.477	-1.05872	0.400166	-2.64569	0.00815241	0.0434002
										GALK1	86.2181	-1.53405	0.490116	-3.12997	0.00174825	0.0125345
										C1QBP	531.861	-1.33204	0.18455	-7.21775	5.28537e-13	2.79401e-11
										CCL2	248.734	-1.94041	0.258848	-7.49631	6.56401e-14	3.80225e-12
										MRPL27	217.888	-1.06813	0.245442	-4.35187	1.34983e-05	0.000199676
										DHRS7B	83.7474	-1.08973	0.419365	-2.59853	0.00936248	0.0483453
										MFSD10	312.836	-1.80596	0.271234	-6.6583	2.7701e-11	1.14939e-09
										UNC93B1	63.0372	-2.99079	0.930974	-3.21254	0.00131566	0.00990637
										CCDC86	189.484	-1.2915	0.394617	-3.27278	0.00106495	0.00832872
										NDUFS8	271.554	-1.44932	0.270927	-5.34947	8.82128e-08	2.1459e-06
										TCIRG1	337.376	-1.87039	0.408006	-4.58424	4.55649e-06	7.58816e-05
										P3H3	254.958	-1.45623	0.447547	-3.25379	0.00113875	0.00881254
										KRT18	187.092	-2.24176	0.43096	-5.20179	1.97376e-07	4.49318e-06
										TNS2	148.23	-2.18194	0.671674	-3.24851	0.00116009	0.00894218
										LTBR	531.741	-1.29848	0.245711	-5.28458	1.25996e-07	2.98436e-06
										CDK2AP1	275.663	-1.12063	0.284492	-3.93907	8.1799e-05	0.000954267
										NOP2	220.958	-1.33915	0.334818	-3.99962	6.34433e-05	0.000764521
										TPI1	3079.96	-1.09321	0.101949	-10.7231	7.93052e-27	1.20513e-24
										COX6A1	239.058	-1.08778	0.277447	-3.92066	8.83054e-05	0.00102101
										MTRF1L	94.0863	-3.25049	1.07361	-3.02764	0.00246471	0.0167477
										CCND3	372.038	-1.1209	0.230732	-4.858	1.18579e-06	2.24878e-05
										BYSL	144.887	-1.18497	0.346517	-3.41965	0.00062702	0.0053553
										RNF7	141.526	-1.22131	0.331711	-3.68184	0.000231558	0.00230396
										IFT57	218.019	-1.26151	0.313009	-4.03028	5.57097e-05	0.000681149
										EEF1B2	590.746	-1.36388	0.510607	-2.67109	0.00756052	0.0410514
										RPS15	1096.26	-1.91407	0.247046	-7.74785	9.34578e-15	6.07528e-13
										NDUFS7	148.077	-1.56602	0.407653	-3.84155	0.000122259	0.0013445
										UXS1	393.068	-1.2383	0.217998	-5.68032	1.34445e-08	3.78158e-07
										RPL22	73.2593	-1.49078	0.50466	-2.95402	0.00313659	0.0203669
										KIAA2013	201.324	-1.75865	0.662483	-2.65463	0.00793956	0.042615
										SRSF11	539.774	-1.15419	0.233833	-4.93597	7.97537e-07	1.57118e-05
										POLR1G	64.2482	-5.44077	1.53804	-3.53747	0.000403974	0.00369962
										RPS25	1059.39	-1.46348	0.165954	-8.81858	1.15922e-18	1.05148e-16
										SGIP1	521.427	-1.31524	0.291622	-4.51008	6.48046e-06	0.000103308
										DYNC2I2	74.4839	-2.78393	0.823016	-3.3826	0.000718039	0.00600506
										PHF19	98.1244	-1.23625	0.418962	-2.95074	0.00317016	0.020528
										LTBP2	544.82	-1.00685	0.212353	-4.74139	2.12262e-06	3.78033e-05
										TBX2	345.333	-1.37416	0.349074	-3.9366	8.26434e-05	0.000962199
										ZSCAN18	49.0974	-1.95794	0.728413	-2.68796	0.00718901	0.0395109
										PEX16	62.7682	-2.03031	0.544086	-3.73159	0.000190275	0.0019377
										TMEM39B	59.0161	-1.5283	0.554827	-2.75456	0.00587719	0.0337931
										DDX39A	666.037	-1.15513	0.160049	-7.21735	5.301e-13	2.79401e-11
										TRIR	307.387	-1.18953	0.401217	-2.9648	0.00302875	0.0198241
										ADGRE5	224.273	-1.67883	0.264783	-6.34039	2.2919e-10	8.30265e-09
										EBPL	159.759	-1.46213	0.359545	-4.06661	4.77023e-05	0.000598247
										WRNIP1	193.78	-1.05103	0.366578	-2.86715	0.00414189	0.0255209
										H2BC11	111.61	-1.51153	0.369141	-4.09473	4.22656e-05	0.000541676
										TBCC	124.799	-1.38471	0.358126	-3.86654	0.000110392	0.00123136
										PPP1R12C	318.834	-1.57803	0.521012	-3.02878	0.00245545	0.016704
										SLC2A4RG	117.94	-2.4183	0.855269	-2.82754	0.00469074	0.0282774
										GTF2F1	267.935	-1.36782	0.412095	-3.31918	0.000902834	0.00728053
										CLPP	164.626	-1.67286	0.459178	-3.64317	0.000269301	0.00261501
										CENPB	203.253	-1.84869	0.528325	-3.49915	0.000466746	0.00417219
										NRSN2	128.055	-2.16183	0.47181	-4.58199	4.60574e-06	7.63797e-05
										NCLN	307.982	-1.47876	0.271391	-5.44881	5.07073e-08	1.29547e-06
										ROMO1	126.423	-2.05357	0.459081	-4.47321	7.70548e-06	0.000121185
										RBM42	273.36	-1.36056	0.339852	-4.00338	6.2445e-05	0.000755604
										SCAF1	401.19	-1.15631	0.324043	-3.56839	0.000359181	0.00334616
										INTS11	340.724	-1.12275	0.234681	-4.78415	1.71709e-06	3.13443e-05
										IPPK	77.104	-1.23152	0.424366	-2.90203	0.00370758	0.0233103
										COX7C	260.381	-1.3243	0.307646	-4.30463	1.67262e-05	0.000238384
										IDUA	105.778	-1.21647	0.459422	-2.64784	0.00810086	0.0432033
										FBXL12	86.4724	-1.17037	0.449902	-2.60138	0.00928488	0.0480081
										CHTF18	38.2263	-4.92444	1.52803	-3.22274	0.00126969	0.0096472
										ZFP36	109.519	-1.3302	0.454329	-2.92783	0.00341335	0.0218011
										SDF2L1	70.0245	-2.14841	0.823349	-2.60935	0.00907146	0.0471966
										MPST	94.2659	-1.8703	0.590004	-3.16997	0.00152454	0.011202
										TST	84.7883	-1.62595	0.445281	-3.65151	0.000260706	0.00254422
										RAC2	99.9044	-1.56071	0.571597	-2.73044	0.00632497	0.0358412
										ATP6V1F	379.387	-1.23839	0.280009	-4.42268	9.74862e-06	0.000149893
										CHAC1	186.948	-1.22828	0.326252	-3.7648	0.000166681	0.00173055
										LOXL1	254.203	-1.30547	0.381968	-3.41774	0.000631425	0.00538113
										PSMA1	295.832	-1.17772	0.313225	-3.75997	0.000169931	0.00175806
										KLF16	30.767	-4.57701	1.56072	-2.93263	0.00336105	0.0215258
										GAMT	121.457	-1.38076	0.457287	-3.01946	0.00253225	0.0171187
										TOMM40	150.619	-1.61297	0.601579	-2.68122	0.00733549	0.0401101
										SAFB2	208.137	-2.02891	0.455898	-4.45037	8.57224e-06	0.00013356
										RPL36	708.719	-1.28136	0.154731	-8.28119	1.21953e-16	9.08896e-15
										MRPL34	77.7212	-2.36858	0.601417	-3.93833	8.20519e-05	0.000956264
										PGLS	244.944	-1.21648	0.265579	-4.58046	4.63954e-06	7.67853e-05
										JUND	142.705	-2.14802	0.534239	-4.02072	5.80202e-05	0.000705712
										PAK4	103.3	-2.442	0.669039	-3.65001	0.00026223	0.00255676
										METTL26	212.38	-1.19657	0.249277	-4.80014	1.58557e-06	2.90796e-05
										EIF3G	762.285	-1.00994	0.140081	-7.20971	5.60725e-13	2.92903e-11
										SHFL	75.8328	-1.63905	0.57371	-2.85694	0.00427749	0.0262047
										PDLIM4	233.641	-1.47631	0.440516	-3.35132	0.000804269	0.00665071
										THOC6	53.0232	-2.02629	0.629341	-3.2197	0.00128325	0.00971862
										SELENOS	248.517	-1.03546	0.252991	-4.09289	4.26035e-05	0.000544813
										DHX30	305.424	-1.05557	0.280807	-3.75907	0.000170544	0.00176284
										CLUH	223.529	-1.52257	0.399569	-3.81054	0.000138665	0.00150094
										ERAL1	156.809	-1.20492	0.373021	-3.23016	0.0012372	0.00945558
										NIP7	117.05	-1.22232	0.371477	-3.29044	0.00100031	0.00791387
										HSPBP1	89.0069	-1.70775	0.502131	-3.40101	0.000671386	0.00568032
										AMPD3	135.411	-1.89385	0.442599	-4.27894	1.87789e-05	0.000264267
										RBMX2	46.7508	-2.04942	0.78015	-2.62695	0.00861533	0.0452054
										PHC2	422.172	-1.78356	0.268188	-6.6504	2.92294e-11	1.20004e-09
										CCDC102A	26.0707	-4.86914	1.59723	-3.04849	0.00229998	0.0158961
										SPRY2	118.445	-1.28969	0.480891	-2.68187	0.00732117	0.0400785
										CHST12	73.4987	-1.67169	0.553799	-3.01859	0.00253953	0.0171565
										TTYH3	260.332	-1.24763	0.368003	-3.39027	0.000698229	0.00586081
										GYPC	239.178	-1.43966	0.330137	-4.36081	1.29584e-05	0.000192909
										CDK9	210.21	-1.15638	0.422223	-2.73878	0.00616674	0.0351643
										FPGS	152.585	-1.02855	0.376508	-2.73181	0.00629875	0.0357949
										MYC	412.57	-1.60004	0.220946	-7.24176	4.42902e-13	2.36639e-11
										IL11RA	22.4711	-4.56095	1.46001	-3.12391	0.00178465	0.012772
										ALDH1B1	150.886	-1.09941	0.351413	-3.12855	0.0017567	0.0125873
										KLC4	44.5438	-2.00801	0.735401	-2.73049	0.00632396	0.0358412
										TJAP1	84.535	-1.62279	0.615086	-2.63832	0.00833184	0.0441205
										HMGA1	1015.47	-1.44413	0.291564	-4.95304	7.30616e-07	1.46136e-05
										RPLP1	1444.18	-1.15848	0.161293	-7.18245	6.84726e-13	3.54512e-11
										BCAR3	387.929	-1.16172	0.247899	-4.68629	2.78204e-06	4.8586e-05
										EMILIN1	460.78	-1.43648	0.274351	-5.2359	1.64182e-07	3.78299e-06
										ANXA3	234.642	-1.07461	0.24163	-4.44734	8.69382e-06	0.000135266
										RGS3	134.576	-1.0673	0.343904	-3.10349	0.00191256	0.0135794
										NDUFA9	27.1549	-2.55318	0.890047	-2.86859	0.00412308	0.0254443
										PHLDA1	555.497	-1.05355	0.278698	-3.78026	0.000156666	0.00164556
										WDFY2	58.9832	-1.61744	0.598578	-2.70214	0.00688957	0.0382968
										SRP14	1241.98	-1.0942	0.170552	-6.41565	1.40223e-10	5.22532e-09
										MAN2C1	162.475	-2.024	0.591973	-3.41908	0.00062833	0.00536258
										POLG	213.364	-1.15757	0.439947	-2.63115	0.00850969	0.0447917
										ARMC5	37.6749	-3.49401	1.13142	-3.08816	0.00201397	0.0142218
										KATNB1	84.1175	-2.41111	0.629748	-3.82869	0.000128825	0.00141008
										NOL3	24.6296	-4.74999	1.59474	-2.97853	0.00289637	0.0190825
										NDUFB10	447.617	-1.04761	0.240858	-4.34948	1.36463e-05	0.00020161
										NOB1	174.006	-1.29779	0.332361	-3.90475	9.43218e-05	0.00108414
										G6PC3	383.521	-1.08109	0.194673	-5.55335	2.80243e-08	7.41883e-07
										PTRH2	217.493	-1.10737	0.244435	-4.53031	5.88962e-06	9.59811e-05
										WRAP53	95.8417	-1.49714	0.383451	-3.90438	9.44666e-05	0.00108474
										SLC16A3	2423.35	-1.21648	0.189346	-6.42462	1.32198e-10	4.95786e-09
										TRIM65	43.5875	-5.37572	1.49786	-3.58893	0.000332042	0.00312626
										FEM1A	55.2084	-2.67411	0.95801	-2.79132	0.00524943	0.0308972
										ERVK3-1	100.003	-1.28922	0.436244	-2.95528	0.00312384	0.0203067
										EPHA2	400.503	-1.21772	0.208514	-5.83999	5.22028e-09	1.54639e-07
										EFHD2	150.092	-1.36629	0.389435	-3.50839	0.00045082	0.00405107
										ZNF593	67.1482	-1.76434	0.530607	-3.32513	0.000883787	0.00716149
										RPS8	1389.07	-1.23697	0.200889	-6.15745	7.3924e-10	2.54407e-08
										PFDN2	264.124	-1.18812	0.26773	-4.43776	9.09008e-06	0.000140878
										PRCC	193.427	-1.11451	0.431204	-2.58464	0.00974817	0.0498471
										SF3B4	391.737	-1.14054	0.2285	-4.99143	5.99347e-07	1.21542e-05
										ADAMTSL4	208.691	-1.46273	0.381903	-3.8301	0.00012809	0.00140467
										SLC39A1	253.93	-1.05669	0.296253	-3.56683	0.000361321	0.00336342
										GUK1	466.42	-1.78448	0.278962	-6.39684	1.58623e-10	5.83663e-09
										OSR1	166.189	-1.39602	0.343904	-4.05933	4.92134e-05	0.000615878
										CALM2	4023.79	-1.0175	0.0717405	-14.183	1.16766e-45	4.87958e-43
										COPS7B	124.53	-1.36219	0.403991	-3.37182	0.000746728	0.0062277
										STK11IP	63.4964	-1.74823	0.610851	-2.86195	0.0042104	0.0259021
										PYURF	130.334	-1.47668	0.483013	-3.05723	0.00223396	0.0155131
										RPL37	1052.85	-1.50632	0.174198	-8.64716	5.27973e-18	4.50935e-16
										TNIP1	736.951	-1.48375	0.250268	-5.92862	3.05499e-09	9.34967e-08
										HIGD2A	172.717	-1.47988	0.380785	-3.88639	0.000101745	0.00115026
										NDUFB11	270.132	-1.41462	0.228471	-6.19171	5.95164e-10	2.07262e-08
										SIGMAR1	226.487	-1.33986	0.28064	-4.77429	1.80341e-06	3.26147e-05
										SURF6	96.3733	-1.22769	0.452163	-2.71515	0.00662467	0.0372133
										RPL7A	2411.75	-1.32229	0.470663	-2.80942	0.0049631	0.0295238
										PTGES2	104.878	-1.96913	0.718618	-2.74016	0.00614099	0.0350847
										LRSAM1	83.5883	-1.57412	0.546853	-2.8785	0.00399576	0.0248165
										PAXX	32.0496	-2.33697	0.866725	-2.69632	0.00701102	0.0388428
										ITPRIP	150.088	-1.37391	0.320989	-4.28023	1.86697e-05	0.000263515
										ADM	815.337	-1.49777	0.204448	-7.32593	2.37249e-13	1.29722e-11
										RPS3	2274.85	-1.16812	0.0996018	-11.7279	9.16895e-32	1.8184e-29
										NUDT22	76.5757	-1.48748	0.547137	-2.71866	0.00655475	0.0369091
										PLCB3	252.478	-1.24433	0.336621	-3.69654	0.00021856	0.0021914
										VPS51	165.117	-1.58908	0.482317	-3.29467	0.000985357	0.00781142
										SAP18	482.899	-1.01992	0.211051	-4.83255	1.34792e-06	2.50747e-05
										ACAD8	86.4807	-1.28606	0.440773	-2.91774	0.00352579	0.0224336
										MZT2B	196.497	-1.54133	0.593837	-2.59555	0.00944396	0.0486586
										CYRIB	180.266	-1.07676	0.312958	-3.4406	0.000580428	0.00502336
										OTUD6B	76.4681	-1.41194	0.517615	-2.72777	0.00637634	0.0360781
										AGPAT5	93.8106	-1.24196	0.458424	-2.70919	0.00674481	0.0376891
										ZFYVE27	110.752	-1.37138	0.355129	-3.86163	0.000112634	0.00125224
										RHOC	510.1	-1.03867	0.207388	-5.00833	5.49051e-07	1.13106e-05
										OXA1L	636.163	-1.24301	0.165515	-7.50997	5.91414e-14	3.44285e-12
										PHKG2	83.6997	-1.47194	0.546533	-2.69322	0.00707655	0.0390948
										RPUSD3	99.6567	-1.1969	0.403167	-2.96874	0.0029902	0.0196013
										SLC38A10	363.62	-1.41297	0.3581	-3.94574	7.95532e-05	0.000931784
										PANK4	90.0687	-1.85819	0.696677	-2.66723	0.00764803	0.0414304
										MRPL17	332.869	-1.68394	0.385465	-4.36859	1.25053e-05	0.000186877
										CDA	31.2809	-2.00989	0.716738	-2.80422	0.0050438	0.0299126
										B4GALT3	193.018	-1.17653	0.338565	-3.47505	0.000510758	0.00450029
										CTBP1	348.866	-1.58075	0.265674	-5.94996	2.68207e-09	8.32438e-08
										TMEM234	77.914	-1.72096	0.436638	-3.94139	8.10123e-05	0.000946978
										UBE2J2	221.451	-1.48638	0.304854	-4.87571	1.08417e-06	2.08307e-05
										FAM207A	55.8492	-4.20558	1.62089	-2.59461	0.00946974	0.0487271
										GPSM1	193.288	-1.47463	0.461466	-3.19553	0.00139575	0.0104489
										SHKBP1	299.178	-1.02638	0.254922	-4.02624	5.66759e-05	0.000691517
										ZDHHC12	65.8725	-1.69843	0.647061	-2.62484	0.00866901	0.0454463
										FLAD1	94.9939	-1.59606	0.448169	-3.56128	0.000369045	0.00341629
										CRTC2	116.779	-1.46001	0.5269	-2.77095	0.00558933	0.0324731
										IER2	82.1267	-3.10834	1.10058	-2.82428	0.00473869	0.028493
										VPS28	282.973	-1.15952	0.369754	-3.13593	0.00171309	0.0123126
										LRRC14	48.0127	-2.45342	0.693564	-3.53741	0.000404077	0.00369962
										RPL8	2680.03	-1.39106	0.198418	-7.01076	2.3702e-12	1.13663e-10
										SRSF2	396.216	-1.26256	0.227172	-5.55775	2.73268e-08	7.25058e-07
										UBXN1	326.749	-1.3252	0.296488	-4.46966	7.83442e-06	0.000122883
										RPS6KA4	149.549	-2.07145	0.566399	-3.65723	0.000254956	0.00249853
										CAMK2N1	175.446	-1.18604	0.292236	-4.05851	4.93873e-05	0.000616735
										FAAP20	110.817	-1.49199	0.522861	-2.85352	0.00432378	0.0264469
										IER5	234.653	-1.15158	0.326914	-3.52258	0.000427369	0.00387346
										MRPL55	90.5898	-1.06534	0.370969	-2.87177	0.00408181	0.0252438
										RPL22L1	639.281	-1.02585	0.151027	-6.79247	1.10233e-11	4.88574e-10
										CRELD1	48.9325	-1.70871	0.63894	-2.67429	0.00748871	0.0407749
										SNRK	118.445	-1.27658	0.382735	-3.33541	0.00085174	0.006959
										POLR2H	136.101	-1.29742	0.382277	-3.39392	0.000688991	0.00579158
										H2AZ1	974.442	-1.00957	0.160185	-6.30253	2.92821e-10	1.0575e-08
										CCDC51	83.197	-1.10361	0.409415	-2.69557	0.00702687	0.0388938
										TEX264	182.199	-1.01196	0.378697	-2.67221	0.00753534	0.0409456
										POC1A	75.1619	-1.43715	0.519022	-2.76896	0.00562359	0.0325751
										RPS14	2406.78	-1.09302	0.0927573	-11.7837	4.73771e-32	9.89927e-30
										CAMLG	196.097	-1.23131	0.324275	-3.79711	0.000146392	0.00156862
										SLC29A4	29.1685	-4.28434	1.5822	-2.70784	0.00677223	0.0378063
										DNAAF5	142.531	-1.11089	0.386355	-2.8753	0.00403641	0.0250159
										CARD19	97.3008	-1.17754	0.440996	-2.67019	0.00758087	0.0411237
										SNAPC4	91.7388	-1.60105	0.603836	-2.65146	0.00801435	0.0429377
										PACSIN3	67.9473	-2.55877	0.805647	-3.17605	0.00149296	0.0110494
										HPS6	109.595	-1.48908	0.416866	-3.57207	0.000354168	0.00330736
										MVD	105.659	-1.99914	0.710403	-2.81409	0.00489148	0.0291719
										RPL13	1823.49	-1.27306	0.254281	-5.00649	5.54311e-07	1.13989e-05
										CACNB3	116.545	-1.89128	0.514081	-3.67896	0.00023419	0.00232422
										HDGFL2	344.324	-1.06812	0.291631	-3.66257	0.000249702	0.00245733
										CD320	102.366	-1.53699	0.417083	-3.68508	0.000228629	0.00227675
										MRPL58	130.537	-1.02183	0.32379	-3.15584	0.00160036	0.0116526
										TK1	189.692	-1.69864	0.415247	-4.09068	4.30112e-05	0.000548229
										KCTD5	94.9403	-2.18368	0.751359	-2.90631	0.00365722	0.0230691
										NUDT16L1	37.628	-3.0151	1.15238	-2.61642	0.00888566	0.0463329
										COA6	103.309	-1.22443	0.38857	-3.15111	0.0016265	0.0118136
										MPLKIP	110.526	-1.36997	0.398889	-3.43447	0.000593715	0.0051232
										MLKL	39.4591	-3.12531	1.02711	-3.04282	0.00234372	0.0161392
										BMP1	216.294	-1.48088	0.358516	-4.13058	3.61849e-05	0.000473602
										STX18	154.902	-1.00831	0.3447	-2.92518	0.0034426	0.0219639
										TMEM150A	52.1871	-1.81782	0.678797	-2.678	0.00740634	0.0404205
										THBS3	124.647	-1.28655	0.434331	-2.96214	0.00305506	0.0199482
										INO80E	187.218	-1.39371	0.291761	-4.77687	1.78042e-06	3.22488e-05
										CENPX	106.92	-1.0219	0.38038	-2.68652	0.00722001	0.0396294
										AGPAT2	134.777	-1.67476	0.45139	-3.71023	0.000207073	0.00208516
										GPS1	487.397	-1.14746	0.192651	-5.95617	2.58211e-09	8.10006e-08
										DCXR	63.6105	-1.95476	0.611995	-3.19407	0.00140282	0.0104817
										SF3B5	233.235	-1.14815	0.30249	-3.79567	0.000147247	0.00157346
										RPS9	824.589	-1.83285	0.320768	-5.71396	1.10379e-08	3.11966e-07
										HAS2	405.783	-1.29235	0.246084	-5.25166	1.50738e-07	3.50653e-06
										C11orf24	223.102	-1.07576	0.363596	-2.95867	0.00308965	0.0201404
										SCAND1	130.84	-2.42626	0.490602	-4.94548	7.59575e-07	1.50896e-05
										ZNF581	29.3941	-4.51271	1.56357	-2.88615	0.00389989	0.0242856
										POLR1C	128.402	-1.186	0.402035	-2.94999	0.0031778	0.0205642
										FBXL14	20.1271	-4.69719	1.57656	-2.97939	0.00288824	0.0190396
										RPS21	651.674	-1.43687	0.265719	-5.40746	6.39233e-08	1.58804e-06
										MRM3	44.4603	-1.72632	0.660107	-2.61522	0.00891707	0.046476
										EPHX4	59.7844	-1.77965	0.517832	-3.43674	0.000588762	0.00508923
										TP53RK	133.663	-1.16196	0.373012	-3.11507	0.00183902	0.0131209
										POP7	85.2706	-1.13192	0.434718	-2.60381	0.00921947	0.0477755
										MUS81	93.4214	-1.58958	0.596825	-2.66339	0.00773581	0.0418102
										NADSYN1	241.927	-1.20001	0.287121	-4.17946	2.92205e-05	0.000389862
										RNASEH2C	59.5634	-2.28207	0.61372	-3.71843	0.000200468	0.00202563
										MRPL57	135.459	-2.08195	0.341931	-6.08881	1.13753e-09	3.81382e-08
										MZT2A	78.8726	-2.2777	0.75254	-3.02669	0.00247251	0.0167812
										FKBP2	130.117	-1.19989	0.367843	-3.26196	0.00110644	0.00859087
										UQCRH	287.891	-1.33968	0.348461	-3.84456	0.000120769	0.00133062
										HOXB2	154.802	-2.03337	0.678664	-2.99613	0.00273426	0.01823
										C16orf91	35.0109	-1.9618	0.748798	-2.61993	0.00879471	0.0459475
										RPL4	3595.93	-1.0976	0.137651	-7.97377	1.53902e-15	1.07191e-13
										RPL15	2065.78	-1.39636	0.170557	-8.18705	2.67708e-16	1.95778e-14
										KLC2	282.863	-1.30193	0.386293	-3.37031	0.000750827	0.00625743
										CLTB	466.263	-1.26558	0.206983	-6.11442	9.69109e-10	3.26788e-08
										MTLN	53.0761	-2.21152	0.546983	-4.04313	5.27423e-05	0.000648935
										AURKAIP1	206.223	-1.12965	0.427366	-2.64328	0.00821062	0.0436495
										TOMM5	42.5194	-2.007	0.582907	-3.44308	0.000575124	0.00498853
										B3GALT6	37.7613	-3.24251	1.13494	-2.85699	0.00427681	0.0262047
										COX8A	199.49	-1.20434	0.340312	-3.53892	0.00040177	0.00368714
										DNAJC30	70.7899	-1.78218	0.470047	-3.79149	0.000149748	0.00159147
										DEAF1	68.2626	-5.1165	1.56535	-3.2686	0.00108081	0.00842541
										TMEM80	46.2807	-2.81672	0.842865	-3.34184	0.000832253	0.00683862
										RHOG	168.943	-1.36044	0.348201	-3.90706	9.34265e-05	0.00107491
										EPS8L2	215.099	-1.52924	0.327361	-4.67141	2.99144e-06	5.20101e-05
										PIDD1	46.1981	-5.65703	1.52417	-3.71155	0.000205991	0.00207606
										RPLP2	1444.83	-1.40833	0.11961	-11.7744	5.28967e-32	1.08587e-29
										POLR2L	828.594	-1.28334	0.147159	-8.72079	2.76276e-18	2.43061e-16
										SOX12	48.7955	-2.41056	0.83979	-2.87043	0.00409909	0.0253239
										IMP3	176.899	-1.16578	0.296346	-3.93385	8.35957e-05	0.000971354
										ALS2CL	34.0851	-4.57998	1.55018	-2.95448	0.00313196	0.0203482
										NDUFAF3	166.412	-1.22636	0.337477	-3.63391	0.000279159	0.00269286
										KCTD12	42.0047	-2.23638	0.750285	-2.98071	0.00287583	0.0189792
										MPI	146.808	-1.11853	0.359855	-3.10827	0.00188189	0.0133941
										HYI	174.056	-1.14404	0.325073	-3.51934	0.000432622	0.00391501
										CYC1	278.606	-1.2646	0.280824	-4.50318	6.69457e-06	0.000106431
										FARSA	405.28	-1.12133	0.286689	-3.91129	9.18031e-05	0.0010604
										GADD45GIP1	199.582	-1.26889	0.38392	-3.3051	0.000949437	0.00757801
										SHARPIN	123.425	-1.62117	0.593574	-2.73121	0.00631024	0.0358254
										RCC1	78.1599	-2.35153	0.794205	-2.96086	0.00306776	0.02002
										MRPL14	166.298	-1.07135	0.291004	-3.68159	0.000231787	0.00230429
										AEN	110.673	-1.52065	0.45532	-3.33974	0.000838568	0.00688085
										TRAPPC5	51.3962	-3.30856	0.805005	-4.10998	3.95687e-05	0.000509905
										H2AW	18.1231	-3.11853	1.19668	-2.60599	0.00916105	0.0475734
										SGSH	257.555	-1.0264	0.253853	-4.04326	5.27123e-05	0.000648935
										MRPS11	149.819	-1.53762	0.431706	-3.56173	0.000368423	0.00341324
										TMEM259	449.696	-1.13806	0.274203	-4.15044	3.3183e-05	0.000435285
										MRPL41	178.207	-1.11034	0.299484	-3.70753	0.000209294	0.00210572
										ARL6IP4	241.747	-1.56627	0.419406	-3.7345	0.00018809	0.00191711
										FBXL6	49.7409	-2.60987	0.879713	-2.96673	0.00300984	0.019719
										CRIP2	166.897	-1.20825	0.313098	-3.85903	0.000113838	0.00126258
										NAA38	233.356	-1.62239	0.292873	-5.53956	3.03229e-08	7.97322e-07
										AFMID	86.0474	-1.17515	0.392403	-2.99474	0.00274679	0.0182823
										FHL3	86.556	-1.21332	0.452867	-2.67919	0.00738012	0.040315
										TBL3	164.285	-1.23403	0.319044	-3.86791	0.000109771	0.00122912
										ZNF703	108.397	-2.16234	0.693346	-3.11871	0.00181647	0.0129759
										GPR39	29.4941	-4.2571	1.63587	-2.60234	0.00925896	0.0478953
										UQCR10	462.343	-1.14609	0.213003	-5.38066	7.42128e-08	1.83199e-06
										TSSC4	73.3142	-1.4152	0.538399	-2.62854	0.00857522	0.0450353
										SIVA1	96.5786	-1.20676	0.44424	-2.71646	0.00659835	0.0370832
										DGAT1	110.208	-1.37712	0.405373	-3.39716	0.000680904	0.00574424
										CDK10	103.445	-1.69426	0.631576	-2.6826	0.00730525	0.0400181
										MRPL40	137.935	-1.0134	0.322472	-3.14258	0.00167465	0.0120883
										SLC52A2	225.679	-1.47312	0.32095	-4.58986	4.43537e-06	7.41404e-05
										NDUFA13	34.8206	-1.7751	0.676959	-2.62217	0.00873726	0.0457426
										ARAP1	280.173	-1.28716	0.314676	-4.09042	4.30594e-05	0.000548246
										HEXIM1	165.833	-1.473	0.419422	-3.51198	0.00044478	0.00400953
										RPS19BP1	124.529	-1.10372	0.364107	-3.0313	0.00243504	0.0165872
										ISG15	98.0416	-1.64747	0.490351	-3.35979	0.00078002	0.00646389
										RILPL1	94.7921	-1.63726	0.582192	-2.81224	0.00491981	0.029296
										LAMTOR4	270.925	-1.49247	0.228507	-6.53138	6.51652e-11	2.57601e-09
										NDOR1	57.0441	-2.07359	0.78877	-2.62889	0.00856648	0.0450259
										YRDC	166.112	-1.02723	0.271714	-3.78055	0.000156479	0.00164556
										MRTFA	144.863	-1.29996	0.459825	-2.82708	0.00469749	0.0282964
										RABL6	319.967	-1.27366	0.365751	-3.48232	0.000497095	0.00440311
										H2AC13	176.92	-2.7097	0.471244	-5.75009	8.91966e-09	2.57701e-07
										COL13A1	121.952	-1.69452	0.55039	-3.07876	0.00207867	0.0145994
										RPL37A	1986.91	-1.03899	0.0976823	-10.6365	2.0163e-26	2.98642e-24
										H4-16	99.8783	-1.73217	0.544686	-3.18013	0.00147208	0.0109224
										NKIRAS1	88.356	-1.03829	0.394301	-2.63325	0.00845717	0.0446062
										FCHSD1	198.949	-1.21721	0.410621	-2.9643	0.00303368	0.0198241
										TOR4A	120.997	-1.29604	0.369895	-3.50382	0.000458636	0.00410911
										UCKL1	206.359	-1.14832	0.280884	-4.08822	4.34692e-05	0.000552262
										PIM3	53.315	-2.67377	0.880628	-3.03621	0.0023957	0.0164101
										SELENOM	253.361	-1.53967	0.502001	-3.06706	0.00216172	0.0151011
										R3HDM4	89.0401	-1.71869	0.595	-2.88856	0.00387007	0.0241513
										MT-ND1	8925.25	-1.07437	0.115968	-9.26437	1.96239e-20	2.05017e-18
										MRPL38	159.89	-1.30967	0.338285	-3.87151	0.000108164	0.00121229
										HLA-C	31.8769	-3.07755	1.1047	-2.78587	0.00533838	0.0312478
										GNL1	143.68	-1.87938	0.640996	-2.93197	0.00336822	0.0215481
										PSENEN	47.4273	-1.50752	0.516948	-2.9162	0.00354322	0.02252
										MT-ND4L	4089.27	-1.14447	0.200089	-5.71982	1.06637e-08	3.02855e-07
										SUPT4H1	121.731	-1.71207	0.458251	-3.73609	0.000186906	0.0019067
										SIPA1	121.613	-2.55308	0.723909	-3.52679	0.000420623	0.0038212
										SRA1	150.473	-1.46533	0.390755	-3.75001	0.000176828	0.00181975
										NCKIPSD	129.216	-1.24106	0.443277	-2.79974	0.00511445	0.0302396
										TREX1	23.9069	-3.81005	1.46768	-2.59597	0.00943253	0.0486212
										AP1G2	83.9267	-1.86022	0.637811	-2.91657	0.00353898	0.0225052
										FIS1	275.479	-1.21587	0.307572	-3.95314	7.71338e-05	0.000909821
										IFRD2	138.302	-1.62191	0.573565	-2.82777	0.00468733	0.0282714
										OST4	1673.19	-1.24711	0.198502	-6.2826	3.32965e-10	1.1951e-08
										GPX1	790.65	-1.21166	0.17412	-6.9588	3.43189e-12	1.60626e-10
										HLA-B	485.05	-1.20305	0.229577	-5.24029	1.60321e-07	3.70734e-06
										PISD	168.384	-1.41777	0.347876	-4.0755	4.59165e-05	0.000580204
										HYPK	161.966	-1.1936	0.339968	-3.51092	0.000446555	0.00402244
										EIF6	750.623	-1.01533	0.135799	-7.47667	7.62279e-14	4.39381e-12
										SCARF2	207.972	-1.35137	0.426562	-3.16806	0.00153457	0.0112507
										PGAM5	48.6745	-2.70555	0.872797	-3.09986	0.00193609	0.0137049
										FOXD1	278.842	-1.03117	0.245522	-4.19991	2.67023e-05	0.000358742
										TRNP1	156.491	-5.94109	1.50063	-3.95906	7.52443e-05	0.000890226
										PCDHGA10	64.153	-1.4993	0.443289	-3.38223	0.000719006	0.00600506
										EEF1G	2977.16	-1.54729	0.325368	-4.75551	1.97943e-06	3.55236e-05
										BOP1	183.155	-1.73543	0.394256	-4.40179	1.0736e-05	0.00016289
										ORAI1	70.1299	-1.93404	0.596741	-3.241	0.00119113	0.00914445
										H2AC8	490.299	-2.79787	0.307333	-9.10372	8.72862e-20	8.65538e-18
										PSMB3	244.283	-1.36054	0.338687	-4.01709	5.89202e-05	0.000715914
										SCO2	99.5847	-1.79853	0.389012	-4.62332	3.77653e-06	6.45098e-05
										AL031178.2	57.9664	-1.49486	0.50424	-2.96458	0.00303097	0.0198241
