# Supplementary material for: Perturbation of METTL1-mediated tRNA N7- methylguanosine modification induces senescence and aging
Source: Nat Commun. 2024 Jul 8;15:5713. doi: 10.1038/s41467-024-49796-8 (PMC11231295; doi:10.1038/s41467-024-49796-8)
Supplement: Supplementary file 4 — Supplementary Datasets 1-7 [file 41467_2024_49796_MOESM4_ESM.zip › Supplementary Data 6.xlsx]

## Sheet: Reagents
REAGENT or RESOURCE
Critical Commercial Assays	SOURCE	IDENTIFIER
DMEM High Glucose	VivaCell	Cat# C3113-0500
0.25% Trypsin-EDTA (1X)	Gibco	Cat# 25200-056
Penicllin-Streptomycin Solution	HyClone	Cat# SV30010
PBS buffer	GENOM	Cat# GNM20012-2
PMSF	Beyotime	Cat# ST506
Protease Inhibitro Cocktail Tablets (EDTA-free)	Roche	Cat# 04693132001
Phosphatase Inhibitor Cocktail Tablets	Roche	Cat# 04906837001
Tween-20	Beyotime	Cat# ST825-500ml
Triton X-100	Beyotime	Cat# ST795
Tissue fixative (4% Paraformaldehyde)	Meilunbio	Cat# MA0192
DEPC H2O (Dnase/Rnase free)	Beyotime	Cat# R0022
Trizol reagent	Molecular Research Center	Cat# TR118
Etoposide	Abcam	Cat# ab142426
NON-Fat Powdered Milk	BBI	Cat# A600669-0250
1M Tris pH7.0	Invitrogen	Cat# AM9850G
5M NaCl	Invitrogen	Cat# AM9760G
1M MgCl2	Invitrogen	Cat# AM9530G
HEPES	Sigma	Cat# V90047-100G
KCl	Macklin	Cat# P816348-500g
Corn oil	Macklin	Cat# C805618-500ml
Sucrose	Amresco	Cat# 0335-500G
LDS Sample Buffer(4x)	GenScript	Cat# M00676-10
Tamoxifen	Rhawn	Cat# RH111284
4-Hydroxytamoxifen	Macklin	Cat# A872541-5mg
Puromycine	Beyotime	Cat# ST551-10mg
Polybrene	Beyotime	Cat# C0351-1ml
Critical Commercial Assays	SOURCE	IDENTIFIER
BeyoECL Star(Ultra hypersensitive ECL chemiluminescence kit)	Beyotime	Cat# P0018AS
Senescence β-Galactosidase Staining Kit	Beyotime	Cat# C0602
BeyoClickTMEdu Cell Proliferation Kit with Alexa Fluor 488	Beyotime	Cat# C0071L
HiScript II Q RT SuperMix for qPRC(+gDNA wiper)	Vazyme	Cat# R223-01
2 x RealStar Green Fast Mixture	GenStar	Cat# A301-10
DIG Oiligonucleotied Tailing Kit,2nd Generation	Roche	Cat# 03353583910
HiPure Gel Pure DNA Micro Kit	Magen	Cat# D2110-03
HiPure Plasmid EF Mini kit	Magen	Cat# P1112-03
PierceTM BCA Protein Assay Kit	ThermoFisher	Cat# 23227
VAHTS Small RNA Library Prep Kit for Illumina	Vazyme Biotech	Cat# NR801
Dual Luciferase Reporter Gene Assay Kit	Beyotime	Cat# RG027
Dynabeads™ protein A	ThermoFisher	Cat# 10001D
Dynabeads™ protein G	ThermoFisher	Cat# 10003D
Antibodies	SOURCE	IDENTIFIER
Rabbit polyclonal anti-Mettl1	Proteintech	Cat# 14994-1-AP
Rabbit polyclonal anti-beta-Actin	ABclonal	Cat# AC026
Mouse monoclonal 7-methylguanosine (m7G)	MBL life science	Cat# RN017M
Rabbit monoclonal anti-Wdr4	Abcam	Cat# ab169526(for human cells)
Rabbit monoclonal anti-Wdr4	Siganlway antibody	Cat# 42846(for mouse cells)
Rabbit polyclonal anti-LMNB1	Abcam	Cat# ab16048
Rabbit polyclonal anti-Ezh2	Cell Signaling Technology	Cat# 5246T
Rabbit polyclonal anti-p16 INK4A	Proteintech	Cat# 10883-1-AP(for human cells)
Rabbit polyclonal anti-p16 INK4A	Siganlway antibody	Cat# 41296(for mouse cells)
Rabbit polyclonal anti-p21 Waf1/Cip1/CDKN1A	Proteintech	Cat# 10355-1-AP
Rabbit polyclonal anti-eIF2α	ABclonal	Cat# A0764
Rabbit polyclonal anti-Phospho-eIF2α (Ser51)	Cell Signaling Technology	Cat# 3398
Rabbit polyclonal anti-ATF4	Proteintech	Cat# 10835-1-AP
Rabbit polyclonal anti-p38 MAPK	ABclonal	Cat# A14401
Rabbit polyclonal anti-Phospho-p38 MAPK (Thr180/Tyr182)	Cell Signaling Technology	Cat# 4511S
Rabbit polyclonal anti-Phospho-SAPK/JNK (Thr183/Tyr185)	Cell Signaling Technology	Cat# 4668
Rabbit polyclonal anti-RPL8	ABclonal	Cat# A10042
Rabbit polyclonal anti-RPS20	Proteintech	Cat# 15692-1-AP
Mouse monoclonal anti-puromycine	Millipore	Cat# MABE343
Rabbit polyclonal anti-β-Catenin	Proteintech	Cat# 51067-2-AP
Mouse monoclonal anti-Digoxigenin (DIG)	MBL life science	Cat# M227-3
Anti-rabbit IgG HRP-linked Antibody	Cell Signaling Technology	Cat# 7074S
Anti-mouse IgG HRP-linked Antibody	Cell Signaling Technology	Cat# 7076S
Rabbit polyclonal anti-eEF1A	Proteintech	Cat# 11402-1-AP
Rabbit polyclonal anti-SP1	Proteintech	Cat# 21962-1-AP
Normal Rabbit IgG	Cell Signaling Technology	Cat# 2729S
PLASMIDS	SOURCE	IDENTIFIER
lentiCRISPR V2-puro	addgene	Cat# 52961
lenti-sgRNA-hyg	addgene	Cat# 104991
pLKO.1	addgene	Cat# 8453
pLV3-CMV-SP1(human)-3×Myc-CopGFP-Puro	MiaoLingBio	Cat# P57961
Plvx-EF1α-METTL1-flag-IRES-puro	This work
Plvx-EF1α-METTL1-AFPA-mut-flag-IRES-puro	This work
LentiV2-sgMETTL1-METTL1 OE-puro	This work
LentiV2-sgMETTL1-METTL1 AFPA mut OE-puro	This work
LentiV2-sgMETTL1-GFP OE-puro	This work
pLKO-shMETTL1-eEF1A OE-puro	This work
pGL3-Basic-luciferase	This work
pGL3-METTL1-1K-promoter-luciferase	This work
pGL3-METTL1-1K-promoter-mut-luciferase	This work
