# Supplementary material for: Perturbation of METTL1-mediated tRNA N7- methylguanosine modification induces senescence and aging
Source: Nat Commun. 2024 Jul 8;15:5713. doi: 10.1038/s41467-024-49796-8 (PMC11231295; doi:10.1038/s41467-024-49796-8)
Supplement: Supplementary file 4 — Supplementary Datasets 1-7 [file 41467_2024_49796_MOESM4_ESM.zip › Supplementary Data 7.xlsx]

## Sheet: HPLC-MS
Figure1F	HPLC/MS of tRNA m7G in P-Sen IMR90 cells
	total RNA m7G/G%				tRNA m7G/G%				mRNA m7G/G%
	P	Sen			P	Sen			P	Sen
Repeat1	0.174287	0.130681		Repeat1	0.364865	0.282786		Repeat1	0.00740406	0.00345471
Repeat2	0.153744	0.119704		Repeat2	0.425562	0.343869		Repeat2	0.0139253	0.00392298
Repeat3	0.166214	0.118136		Repeat3	0.33968	0.279944		Repeat3	0.00856794	0.00254014
				Repeat4	0.430864	0.351602
Figure1G	HPLC/MS of tRNA m7G in Young-old mice
	total RNA m7G/G%
	Young						Old
	mouse-1	mouse-2	mouse-3	mouse-4	mouse-5		mouse-1	mouse-2	mouse-3	mouse-4	mouse-5
Kidney	0.25491	0.393939	0.374422	0.41329	0.401783		0.184398	0.194763	0.198032	0.211183	0.197856
Liver	1.09458		0.239236	0.976929			0.112307	0.126555	0.127533	0.209221
	tRNA m7G/G%
	Young						Old
	mouse-1	mouse-2	mouse-3	mouse-4	mouse-5		mouse-1	mouse-2	mouse-3	mouse-4	mouse-5
Kidney	0.587935	0.432557	0.377962	0.454381	0.499671		0.104333	0.0706205	0.108756	0.08911	0.080472
Liver	1.23763	1.57972	1.46896	1.57283	1.55277		1.06967	1.2633	1.09663	1.25277	1.31515
Figure3B	HPLC/MS of tRNA m7G in Mettl1 ko mice
	Liver tRNA m7G/G%				Kidney tRNA m7G/G%
	Control	Mettl1 KO			Control	Mettl1 KO
Repeat1	0.329122	0.246177		Repeat1	0.273356	0.0496469
Repeat2	0.322309	0.209199		Repeat2	0.262858	0.0294492
Repeat3	0.321531	0.200476		Repeat3	0.2673	0.0511954
Standard curve for G									Standard curve for m7G
	G1	G2	G3	G4	G5	G6				m7G-1	m7G-2	m7G-3	m7G-4	m7G-5	m7G-6
Exp. Conc.(ng/ml)	0	3	6	12	18	36			Exp. Conc.(pg/ml)	0	30	45	60	90	540
Resp.	78	8895.47	18673.9	40993.9	72020.8	145824			Resp.	33.11	11241.8	17304.7	23742.6	36015.5	192119
Liver tRNA									Kidney tRNA
	m7G response	G response		m7G Con	G Con	m7G/G %				m7G response	G response		m7G Con	G Con	m7G/G %
Control-1	4522.64	15241.8		0.0126447	3.84196	0.329122			Control-1	3800	15419		0.0106243	3.88662	0.273356
Control-2	4396.94	15131.4		0.0122933	3.81413	0.322309			Control-2	3150	13292		0.008807	3.35047	0.262858
Control-3	4286.77	14788		0.0119853	3.72756	0.321531			Control-3	3256	13511		0.00910336	3.40568	0.2673
Mettl1 ko-1	2414.61	10879.3		0.00675094	2.74231	0.246178			Mettl1 ko-1	665	14857		0.00185926	3.74496	0.0496469
Mettl1 ko-2	2742.93	14548.1		0.00766888	3.66709	0.209127			Mettl1 ko-2	402	15141		0.00112394	3.81655	0.0294492
Mettl1 ko-3	2594.06	14352.2		0.00725266	3.61772	0.200476			Mettl1 ko-3	622	13476		0.00173903	3.39685	0.0511954
Liver tRNA-G						Liver tRNA-m7G							Kidnye tRNA-G							Kidnye tRNA-m7G
Liver tRNA									Kidney tRNA
FigureS2E	HPLC/MS of total RNA and tRNA m7G in METTL1 KO cells
	total RNA m7G/G%								tRNA m7G/G%
	sgCtrl	sgMETTL1							sgCtrl	sgMETTL1
Repeat1	0.188073	0.113224						Repeat1	0.213029	0.112652
Repeat2	0.226025	0.123804						Repeat2	0.217243	0.113613
Repeat3	0.220572	0.119687						Repeat3	0.269768	0.151725
sgCon-sgMETTL1 total RNA-G							sgCon-sgMETTL1 total RNA-m7G							sgCon-sgMETTL1 tRNA-G								sgCon-sgMETTL1 total RNA-m7G
total RNA													tRNA
Standard curve for G													Standard curve for G
	G1	G2	G3	G4	G5	G6	G7	G8						G1	G2	G3	G4	G5	G6
Exp. Conc.(ng/ml)	0	2	6	18	54	162	486	1358					Exp. Conc.(ng/ml)	0	3	6	12	18	36
Resp.	149	25639	78222	231577	637740	1574575	3767395	9162659					Resp.	78	8895.47	18673.9	40993.9	72020.8	145824
Standard curve for m7G													Standard curve for m7G
	m7G-1	m7G-2	m7G-3	m7G-4	m7G-5	m7G-6	m7G-7							m7G-1	m7G-2	m7G-3	m7G-4	m7G-5	m7G-6
Exp. Conc.(pg/ml)	0	30	45	60	75	180	540						Exp. Conc.(pg/ml)	0	30	45	60	90	540
Resp.	12	1168	1807	2390	3032	7034	21336						Resp.	33.11	11241.8	17304.7	23742.6	36015.5	192119
														m7G response	G response		m7G Con	G Con	m7G/G %
	m7G response	G response		m7G Con	G Con	m7G/G %							sgCtrl-1 tRNA	164979	678328		0.46126	170.984	0.269768
sgCtrl-1 total RNA	1867	147994		0.0199288	10.5963	0.188073							sgCtrl-2 tRNA	6594.3	34334.6		0.0184368	8.65463	0.213029
sgCtrl-2 total RNA	1827	141329		0.0462642	20.4686	0.226025							sgCtrl-3 tRNA	6335.2	32345.6		0.0177124	8.15326	0.217243
sgCtrl-3 total RNA	787	73164		0.0472771	21.4339	0.220572							sgMETTL1-1 tRNA	77351	565470		0.216264	142.536	0.151725
sgMETTL1-1 total RNA	908	131794		0.0112179	9.90764	0.113224							sgMETTL1-2 tRNA	3947.67	38869.2		0.0110372	9.79764	0.112652
sgMETTL1-2 total RNA	1050	148287		0.0265886	21.4763	0.123804							sgMETTL1-3 tRNA	3816.2	37256.7		0.0106696	9.39118	0.113613
sgMETTL1-3 total RNA	443	68409		0.0229169	19.1473	0.119687
FigureS2G	HPLC/MS of tRNA m7G in IMR90 cells
	tRNA m7G/G%
	P+GFP	Sen+GFP	Sen+METTL1	Sen+AFPA mut
Repeat1	0.468561	0.352252	0.461304	0.339969
Repeat2	0.477317	0.369251	0.471713	0.327244
Repeat3	0.460204	0.359987	0.491662	0.319526
METTL1 OE-G						METTL1 OE-m7G
Standard curve for G
	G1	G2	G3	G4	G5	G6
Exp. Conc.(ng/ml)	0	3	6	12	18	36
Resp.	78	8895.47	18673.9	40993.9	72020.8	145824
Standard curve for m7G
	m7G-1	m7G-2	m7G-3	m7G-4	m7G-5	m7G-6
Exp. Conc.(pg/ml)	0	30	45	60	90	540
Resp.	33.11	11241.8	17304.7	23742.6	36015.5	192119
	m7G response	G response		m7G Con	G Con	m7G/G %
P+GFP-1	4246.51	10052.4		0.0118727	2.53387	0.468561
P+GFP-2	4339.06	10083		0.0121315	2.5416	0.477317
P+GFP-3	4189.01	10096.3		0.0117119	2.54495	0.460204
Sen+GFP-1	3357.03	10570.7		0.00938583	2.66452	0.352252
Sen+GFP-2	3386.68	10173.1		0.00946873	2.5643	0.369251
Sen+GFP-3	3312.31	10205.8		0.0092608	2.57254	0.359987
Sen+METTL1-1	4605.07	11072.6		0.0128752	2.79104	0.461304
Sen+METTL1-2	4512.66	10611		0.0126168	2.67468	0.471713
Sen+METTL1-3	4668.05	10531		0.0130513	2.65452	0.491662
Sen+AFPA mut-1	3066.22	10003.8		0.00857276	2.52163	0.339969
Sen+AFPA mut-2	3115.46	10559.7		0.00871043	2.66176	0.327244
Sen+AFPA mut-3	3055.86	10607.9		0.0085438	2.6739	0.319526
