# Supplementary material for: Perturbation of METTL1-mediated tRNA N7- methylguanosine modification induces senescence and aging
Source: Nat Commun. 2024 Jul 8;15:5713. doi: 10.1038/s41467-024-49796-8 (PMC11231295; doi:10.1038/s41467-024-49796-8)
Supplement: Supplementary file 6 — Source Data [file 41467_2024_49796_MOESM6_ESM.xls]

## Sheet: Figure1F
Figure1F	HPLC/MS of tRNA m7G in P-Sen IMR90 cells
	total RNA m7G/G%				tRNA m7G/G%				mRNA m7G/G%
	P	Sen			P	Sen			P	Sen
Repeat1	0.174287	0.130681		Repeat1	0.364865	0.282786		Repeat1	0.00740406	0.00345471
Repeat2	0.153744	0.119704		Repeat2	0.425562	0.343869		Repeat2	0.0139253	0.00392298
Repeat3	0.166214	0.118136		Repeat3	0.33968	0.279944		Repeat3	0.00856794	0.00254014
				Repeat4	0.430864	0.351602

## Sheet: Figure1G
Figure1G	HPLC/MS of tRNA m7G in Young-old mice
	total RNA m7G/G%
	Young						Old
	mouse-1	mouse-2	mouse-3	mouse-4	mouse-5		mouse-1	mouse-2	mouse-3	mouse-4	mouse-5
Kidney	0.25491	0.393939	0.374422	0.41329	0.401783		0.184398	0.194763	0.198032	0.211183	0.197856
Liver	1.09458		0.239236	0.976929			0.112307	0.126555	0.127533	0.209221
	tRNA m7G/G%
	Young						Old
	mouse-1	mouse-2	mouse-3	mouse-4	mouse-5		mouse-1	mouse-2	mouse-3	mouse-4	mouse-5
Kidney	0.587935	0.432557	0.377962	0.454381	0.499671		0.104333	0.0706205	0.108756	0.08911	0.080472
Liver	1.23763	1.57972	1.46896	1.57283	1.55277		1.06967	1.2633	1.09663	1.25277	1.31515

## Sheet: FigureS1A
FigureS1A	METTL1 and WDR4 mRNA Relative expression to β-actin in ETO-treated IMR90 cells
	METTL1 mRNA					WDR4 mRNA
	P	Sen	P+ETO			P	Sen	P+ETO
Repeat1	0.00296895	0.000992453	0.00116186		Repeat1	0.000578198	0.000122808	0.000197348
Repeat2	0.00311325	0.000998044	0.00118413		Repeat2	0.000611505	0.000135224	0.000202783
Repeat3	0.0030412	0.000995349	0.00117309		Repeat3	0.000595851	0.000130016	0.000201066

## Sheet: FigureS1B
FigureS1B	METTL1 / WDR4/p16 mRNA Relative expression to β-actin IMR90 cells
	METTL1 mRNA						WDR4 mRNA
PDL	15	40	55			PDL	15	40	55
Repeat1	0.00213446	0.00179785	0.000424295			Repeat1	0.00115551	0.000885913	0.000412027
Repeat2	0.00221094	0.00182247	0.000449026			Repeat2	0.0012122	0.000937336	0.000437698
Repeat3	0.00217271	0.00181017	0.000436671			Repeat3	0.00118396	0.000911725	0.000424962
	p16 mRNA
PDL	15	40	55
Repeat1	0.000139657	0.000189066	0.000296719
Repeat2	0.000135464	0.000191107	0.000353482
Repeat3	0.00013757	0.000190096	0.00032511

## Sheet: FigureS1C
FigureS1C	Mettl1 mRNA fold change in Young/old mice
	Mettl1 in Young mice (2months)									Mettl1 in Old mice (22months)
	mouse-1	mouse-2	mouse-3	mouse-4	mouse-5	mouse-6	mouse-7	mouse-8		mouse-1	mouse-2	mouse-3	mouse-4	mouse-5	mouse-6	mouse-7	mouse-8	mouse-9	mouse-10	mouse-11
heart	1.03352	0.914356	0.74892	1.60123	0.667506	2.22761				0.915351	0.752103	1.46063	0.55375	1.03823	1.27063	1.04177	1.99829	0.817003	1.11657
liver	1.04312	1.0435	1.12201	0.793828	0.818068	1.66931	2.39464	1.90705		0.273386	0.432845	0.57321	0.41058	0.504826	0.649953	0.704089	0.326129	0.765333	0.457281	0.783944
spleen	1.01177	1.18743	1.10779	1.04999	0.846637	0.950109				0.949014	1.74172	1.29097	1.57927	1.16403	1.30037	1.0623	1.83064
lung	1.00384	1.12939	1.5245	1.21692	1.1278	1.40037				0.827576	0.729879	1.28785	1.25241	0.857576	0.894829	0.923455	1.00976
kidney	1.01077	0.544612	1.10395	0.922463	1.18599	1.3864	1.92445	1.6821		0.471715	0.46751	0.811467	0.315556	0.471898	1.20115	0.516602	0.677571	0.77337	1.68511	1.41269
intestine	1.01034	0.526491	0.480715	0.321888	0.493254	0.931233				0.647445	0.487961	0.891795	0.659999	0.357623	0.321563	0.333027	0.552169
	p16 in Young mice (2months)									p16 in Old mice (22months)
	mouse-1	mouse-2	mouse-3	mouse-4	mouse-5	mouse-6	mouse-7	mouse-8		mouse-1	mouse-2	mouse-3	mouse-4	mouse-5	mouse-6	mouse-7	mouse-8	mouse-9	mouse-10	mouse-11
heart	1.06767	0.612799	1.09492	5.3093	1.40288	1.90343				13.1729	10.7954	13.3753	7.60003	21.5552	18.2812	24.6959	10.7091	5.81364	12.5384
liver	1.00037	2.17717	1.08211	1.67791	4.42295	2.71381	1.81057	2.30852		18.3517	14.242	13.0009	15.1853	21.1212	9.04767	16.6454	2.05717	24.5787	17.3616	22.1466
spleen	1.00391	1.3783	1.43871	1.67774	1.66598	1.83894				7.18189	12.7668	17.1892	9.62996	13.482	13.793	14.983	10.779
lung	1.00427	1.48997	1.26199	1.61176	0.928877					1.57078	1.78657	2.31521	1.69045	1.86841	1.20542
kidney	1.0386	4.62891	0.526754	0.796859	1.12981	1.37043	1.05969	0.973223		4.23953	4.81582	4.851	7.79784	4.94214	2.62284	3.74319	4.16936	3.61744	8.10219	1.71257
intestine	1.01879	0.407756	0.700905	0.677094	0.259959	0.610506				5.43635	4.33191	2.73824	2.8673	5.55408	4.37444	1.94167

## Sheet: FigureS1D
FigureS1D	Relative density of Mettl1 to β-actin in WB of Yong/old mice
	Young					Old
	mouse-1	mouse-2	mouse-3	mouse-4	mouse-5	mouse-1	mouse-2	mouse-3	mouse-4	mouse-5
Mettl1	0.944922	0.853764	0.89761	0.899852	0.886089	0.672801	0.763367	0.737659	0.696694	0.774816

## Sheet: Figure2B
Figure2B	Percentage of Edu positive cells
	PDI(Days)	shCtrl			shMETTL1-1			shMETTL1-3
		Repeat1	Repeat2	Repeat3	Repeat1	Repeat2	Repeat3	Repeat1	Repeat2	Repeat3
	3	24.5628	25.4085	25.2929	15.3885	16.1144	16.7251	14.4826	14.3543	14.7724
	6	25.9302	26.356	28.8487	9.88259	9.06646	11.8477	9.94335	12.4611	12.6674
	9	25.5793	27.0221	27.2038	6.10499	4.7779	4.6795	5.43803	6.87065	4.2145
	12	24.1196	25.2106	24.4624	2.49761	2.63516	3.39271	2.69386	2.50836	2.55468

## Sheet: Figure2C
Figure2C	Percentage of sa-β-gal positive cells
	PDI(Days)	shCtrl			shMETTL1-1			shMETTL1-3
		Repeat1	Repeat2	Repeat3	Repeat1	Repeat2	Repeat3	Repeat1	Repeat2	Repeat3
	3	0.434783	0	0.45045	1.0101	0.473934	0.900901	0.531915	1.0101	0.452489
	6	0.900901	0.561798	0.54388	5.59441	4.44664	3.24074	5.66667	5.52174	3.33333
	9	1.0101	1.13636	0.532155	6.10499	4.7779	4.6795	7.69565	7.52632	5.8
	12	3.26087	2	2.31222	21.2766	28.5714	19.5652	26.3158	21.519	26.8513

## Sheet: Figure2E
Figure2E	Relative density to β-actin in WB
		sgCtrl+GFP				sgMETTL1+GFP				sgMETTL1+METTL1				sgMETTL1+AFPA mut
		Repeat1	Repeat2	Repeat3		Repeat1	Repeat2	Repeat3		Repeat1	Repeat2	Repeat3		Repeat1	Repeat2	Repeat3
	METTL1	0.996774	1.01002	0.99321		0.452549	0.455206	0.454628		2.41982	2.40071	2.36729		2.173	2.15404	2.13464
	EZH2	0.998624	1.00118	1.00019		0.314604	0.296718	0.312367		1.04416	1.04187	1.0425		0.369133	0.338753	0.365106
	LMNB1	0.993005	0.998189	1.00881		0.368013	0.368428	0.370477		0.933037	0.935362	0.946565		0.216775	0.215345	0.216779

## Sheet: Figure2F
Figure2F	Percentage of Edu positive cells
	sgCtrl+GFP	sgMETTL1+GFP	sgMETTL1+METTL1	sgMETTL1+AFPA mut
Repeat1	16.868	6.49602	13.6266	9.17051
Repeat2	16.0056	7.21967	13.6833	10.6309
Repeat3	14.3432	5.28426	15.8206	8.83837

[truncated: 89 more sheets: Figure2G, Figure2H, Figure2I, Figure2J, Figure2K, Figure2L, FigureS2A, FigureS2B, FigureS2C, FigureS2E, FigureS2F, FigureS2G, Figure3B, Figure3C, Figure3E, Figure3G, Figure3H, Figure3I, Figure3K, Figure3L …]
